# Supplementary material for: A high density GBS map of bread wheat and its application for dissecting complex disease resistance traits
Source: BMC Genomics. 2015 Mar 19;16(1):216. doi: 10.1186/s12864-015-1424-5 (PMC4381402; doi:10.1186/s12864-015-1424-5)
Supplement: Additional file 1: — Chromosome locations and positions of markers in consensus map constructed in the study. [file 12864_2015_1424_MOESM1_ESM.xlsx]

## Sheet: ConsensusMap
Table S1: Chromosome location and position of markers in consensus map constructed in the study
CloneID	Chromosome	Position
1257291	1A	0
1723651	1A	0
3020869	1A	0
3032740	1A	0
3960868	1A	0
1256322	1A	0
1128896	1A	0.380953
1138087	1A	0.380953
1151437	1A	0.380953
1169281	1A	0.380953
1222981	1A	0.380953
1241416	1A	0.380953
1252788	1A	0.380953
1255490	1A	0.380953
1261057	1A	0.380953
1864339	1A	0.380953
2328038	1A	0.380953
5563351	1A	0.380953
1061551	1A	0.571429
1082805	1A	0.571429
1106928	1A	0.571429
1119859	1A	0.571429
1121533	1A	0.571429
1126005	1A	0.571429
1148060	1A	0.571429
1161674	1A	0.571429
1204785	1A	0.571429
1225224	1A	0.571429
1235031	1A	0.571429
1237287	1A	0.571429
1238454	1A	0.571429
1258108	1A	0.571429
2260319	1A	0.571429
2276871	1A	0.571429
2301148	1A	0.571429
2327700	1A	0.571429
2351729	1A	0.571429
3935791	1A	0.571429
3944652	1A	0.571429
3952253	1A	0.571429
4004266	1A	0.571429
4260924	1A	0.571429
4262943	1A	0.571429
4404716	1A	0.571429
4411719	1A	0.571429
4537267	1A	0.571429
4539888	1A	0.571429
4989569	1A	0.571429
4990933	1A	0.571429
4991014	1A	0.571429
1279346	1A	0.571429
3033888	1A	0.571429
1032691	1A	1.14286
1127758	1A	1.14286
1233284	1A	1.14286
3385372	1A	1.14286
3950972	1A	1.14286
4262271	1A	1.14286
4990402	1A	1.14286
1075248	1A	1.42857
1257589	1A	1.42857
1270441	1A	1.42857
1279433	1A	1.42857
1284735	1A	1.42857
1118616	1A	2.28571
2266418	1A	2.28571
1110610	1A	2.57143
1115953	1A	2.57143
1229578	1A	2.57143
1238735	1A	2.57143
1239924	1A	2.57143
3021960	1A	2.57143
4405229	1A	2.57143
4990446	1A	2.57143
4990779	1A	2.57143
4989466	1A	2.85714
1224449	1A	2.85714
4989953	1A	2.85714
993293	1A	3.69231
1045015	1A	3.69231
1093668	1A	3.69231
1103447	1A	3.69231
1104175	1A	3.69231
1116977	1A	3.69231
1135929	1A	3.69231
1159452	1A	3.69231
1202070	1A	3.69231
1235302	1A	3.69231
1240002	1A	3.69231
1242186	1A	3.69231
1265597	1A	3.69231
1266448	1A	3.69231
1386752	1A	3.69231
1864625	1A	3.69231
2275375	1A	3.69231
2346468	1A	3.69231
2369425	1A	3.69231
3022573	1A	3.69231
3022979	1A	3.69231
3026625	1A	3.69231
3027396	1A	3.69231
3532756	1A	3.69231
3533618	1A	3.69231
3947128	1A	3.69231
3955998	1A	3.69231
4008282	1A	3.69231
4261515	1A	3.69231
4396205	1A	3.69231
4440376	1A	3.69231
4540658	1A	3.69231
4541143	1A	3.69231
4911044	1A	3.69231
5968502	1A	3.69231
7352173	1A	3.69231
978120	1A	4
979503	1A	4
992113	1A	4
994830	1A	4
999648	1A	4
1026325	1A	4
1040965	1A	4
1070663	1A	4
1085190	1A	4
1092630	1A	4
1097106	1A	4
1102329	1A	4
1106451	1A	4
1114742	1A	4
1114962	1A	4
1118242	1A	4
1126995	1A	4
1150277	1A	4
1213065	1A	4
1221906	1A	4
1223599	1A	4
1228422	1A	4
1233657	1A	4
1236701	1A	4
1237233	1A	4
1239011	1A	4
1299134	1A	4
2261520	1A	4
3022165	1A	4
3026920	1A	4
3533232	1A	4
3947465	1A	4
3958152	1A	4
4394804	1A	4
4396868	1A	4
4404414	1A	4
4407178	1A	4
4411390	1A	4
4541095	1A	4
4541774	1A	4
4989191	1A	4
4989410	1A	4
4989480	1A	4
4990972	1A	4
4990981	1A	4
4991245	1A	4
7358424	1A	4
1089771	1A	4
1119266	1A	4
1120440	1A	4
1120904	1A	4
4395804	1A	4
1104113	1A	4.57143
4991395	1A	5.14286
993127	1A	10.0451
1115155	1A	10.0451
1209345	1A	10.0451
2311010	1A	10.0451
7336092	1A	10.0451
1008537	1A	11.0977
1115493	1A	11.0977
1129036	1A	11.0977
1204951	1A	11.0977
1395974	1A	11.0977
2330574	1A	11.0977
3064386	1A	11.0977
3385278	1A	11.0977
3960873	1A	11.0977
4664017	1A	11.0977
997691	1A	12.1504
1007077	1A	12.1504
1109417	1A	12.1504
1129333	1A	12.1504
1131892	1A	12.1504
1204537	1A	12.1504
2278338	1A	12.1504
5325502	1A	12.1504
5411280	1A	12.1504
1014341	1A	12.1504
1116485	1A	12.1504
1056555	1A	12.782
1083062	1A	12.782
1117642	1A	12.782
1121364	1A	12.782
1126408	1A	12.782
3024292	1A	12.782
3025736	1A	12.782
4992818	1A	12.782
991036	1A	13.5119
1052695	1A	13.5119
1696406	1A	13.5119
3023749	1A	13.5119
4991719	1A	13.5119
5332546	1A	13.5119
1253011	1A	14.9717
1024894	1A	17.4135
1078451	1A	17.4135
1086873	1A	17.4135
1105166	1A	17.4135
1105472	1A	17.4135
1118912	1A	17.4135
1120764	1A	17.4135
1217902	1A	17.4135
1222538	1A	17.4135
1233644	1A	17.4135
1233680	1A	17.4135
1266716	1A	17.4135
3936324	1A	17.4135
3942397	1A	17.4135
4396464	1A	17.4135
4396768	1A	17.4135
4992950	1A	17.4135
980414	1A	18.2977
991347	1A	18.2977
1072773	1A	18.2977
1101719	1A	18.2977
1121737	1A	18.2977
1153092	1A	18.2977
1199100	1A	18.2977
1228019	1A	18.2977
1233012	1A	18.2977
1262143	1A	18.2977
2281776	1A	18.2977
3030039	1A	18.2977
3934878	1A	18.2977
4003158	1A	18.2977
4440082	1A	18.2977
4991668	1A	18.2977
4991756	1A	18.2977
4992794	1A	18.2977
4992927	1A	18.2977
1254251	1A	18.3407
3936087	1A	18.3407
3942183	1A	18.3407
4991544	1A	18.3407
4992712	1A	18.3407
1013295	1A	18.4662
1049863	1A	18.4662
1053816	1A	18.4662
1084833	1A	18.4662
1089977	1A	18.4662
1090506	1A	18.4662
1092922	1A	18.4662
1095002	1A	18.4662
1095111	1A	18.4662
1100450	1A	18.4662
1104040	1A	18.4662
1105123	1A	18.4662
1126276	1A	18.4662
1130482	1A	18.4662
1138006	1A	18.4662
1153290	1A	18.4662
1194092	1A	18.4662
1217677	1A	18.4662
1311462	1A	18.4662
1862210	1A	18.4662
2253321	1A	18.4662
2289292	1A	18.4662
3024016	1A	18.4662
3028141	1A	18.4662
3385174	1A	18.4662
3533990	1A	18.4662
3934927	1A	18.4662
3939338	1A	18.4662
3941788	1A	18.4662
3946884	1A	18.4662
4003226	1A	18.4662
4394725	1A	18.4662
4398212	1A	18.4662
4543741	1A	18.4662
4910325	1A	18.4662
4991659	1A	18.4662
4991837	1A	18.4662
4992265	1A	18.4662
4992769	1A	18.4662
993265	1A	20.5714
1043077	1A	20.5714
1054654	1A	20.5714
1070756	1A	20.5714
1093295	1A	20.5714
1100955	1A	20.5714
1123162	1A	20.5714
1144942	1A	20.5714
1245046	1A	20.5714
1863421	1A	20.5714
1214918	1A	24.782
1719190	1A	24.782
3934728	1A	24.782
1015923	1A	32.1504
1238061	1A	32.1504
3020474	1A	32.1504
4990109	1A	55.1429
4990516	1A	55.7143
988030	1A	56.2857
1068747	1A	56.2857
1105601	1A	56.2857
1105662	1A	56.2857
1111871	1A	56.2857
1117725	1A	56.2857
1156787	1A	56.2857
1160187	1A	56.2857
1161343	1A	56.2857
1319139	1A	56.2857
2291327	1A	56.2857
3574047	1A	56.2857
3946797	1A	56.2857
4538754	1A	56.2857
991908	1A	56.2857
1026677	1A	56.2857
1063985	1A	56.2857
1066328	1A	56.2857
1074551	1A	56.2857
1082710	1A	56.2857
1091902	1A	56.2857
1093111	1A	56.2857
1100401	1A	56.2857
1103151	1A	56.2857
1103577	1A	56.2857
1125964	1A	56.2857
1126934	1A	56.2857
1130132	1A	56.2857
1209957	1A	56.2857
1228244	1A	56.2857
1241560	1A	56.2857
2260557	1A	56.2857
2280877	1A	56.2857
2281371	1A	56.2857
3533279	1A	56.2857
4005431	1A	56.2857
4543968	1A	56.2857
4989450	1A	56.2857
4989570	1A	56.2857
5410906	1A	56.2857
7336348	1A	56.2857
1235219	1A	56.2857
1113757	1A	56.8571
1354421	1A	56.8571
1381049	1A	56.8571
1067220	1A	57.3383
1103851	1A	57.3383
1011620	1A	62
1075997	1A	62
1129078	1A	62
1139169	1A	62
1187863	1A	62
1213099	1A	62
1220025	1A	62
1221062	1A	62
1244238	1A	62
1379240	1A	62
2282267	1A	62
3534374	1A	62
3938968	1A	62
3952054	1A	62
4398298	1A	62
4439701	1A	62
5411370	1A	62
2281789	1A	62
5581818	1A	62
1202675	1A	62
1206240	1A	62
1103517	1A	62.1429
1057357	1A	62.1504
1207631	1A	62.1504
1252410	1A	62.1504
1863459	1A	62.1504
3936857	1A	62.5714
1023641	1A	63.203
1092638	1A	63.203
1096816	1A	63.203
2261278	1A	63.203
2280478	1A	63.203
4537985	1A	63.203
1114103	1A	63.203
1121822	1A	63.203
1234731	1A	63.203
3034422	1A	63.203
3222161	1A	63.203
4397677	1A	63.203
1035228	1A	67.7143
1163409	1A	67.7143
2322573	1A	67.7143
4539821	1A	67.7143
978646	1A	69.8196
984424	1A	69.8196
1073500	1A	69.8196
1076929	1A	69.8196
1087379	1A	69.8196
1093499	1A	69.8196
1095105	1A	69.8196
1105832	1A	69.8196
1113511	1A	69.8196
1116140	1A	69.8196
1117828	1A	69.8196
1121826	1A	69.8196
1124870	1A	69.8196
1125251	1A	69.8196
1126809	1A	69.8196
1127111	1A	69.8196
1127204	1A	69.8196
1129283	1A	69.8196
1136637	1A	69.8196
1138246	1A	69.8196
1161269	1A	69.8196
1216417	1A	69.8196
1242827	1A	69.8196
1390927	1A	69.8196
1688356	1A	69.8196
1718719	1A	69.8196
1764604	1A	69.8196
2261700	1A	69.8196
2280853	1A	69.8196
3023252	1A	69.8196
3025868	1A	69.8196
3026283	1A	69.8196
3935072	1A	69.8196
4008454	1A	69.8196
4537815	1A	69.8196
5571045	1A	69.8196
7328839	1A	69.8196
1002101	1A	70.7619
1030021	1A	70.7619
1102942	1A	70.7619
1107411	1A	70.7619
1123593	1A	70.7619
1124420	1A	70.7619
1138145	1A	70.7619
1218701	1A	70.7619
1231766	1A	70.7619
1257937	1A	70.7619
1270970	1A	70.7619
1273195	1A	70.7619
1278492	1A	70.7619
1280329	1A	70.7619
1382402	1A	70.7619
1384058	1A	70.7619
1385930	1A	70.7619
1388792	1A	70.7619
2328274	1A	70.7619
2371213	1A	70.7619
3034295	1A	70.7619
3533552	1A	70.7619
3951258	1A	70.7619
4261172	1A	70.7619
4395627	1A	70.7619
4395873	1A	70.7619
4410341	1A	70.7619
977206	1A	71.1429
981494	1A	71.1429
1011077	1A	71.1429
1012160	1A	71.1429
1098630	1A	71.1429
1103933	1A	71.1429
1109543	1A	71.1429
1124410	1A	71.1429
1125761	1A	71.1429
1131064	1A	71.1429
1132776	1A	71.1429
1231883	1A	71.1429
1279614	1A	71.1429
1303300	1A	71.1429
1307524	1A	71.1429
1687682	1A	71.1429
1769250	1A	71.1429
3943034	1A	71.1429
3956177	1A	71.1429
4439902	1A	71.1429
4989401	1A	71.1429
4991446	1A	71.1429
5410347	1A	71.1429
981803	1A	71.3061
1008166	1A	71.3061
1009948	1A	71.3061
1038512	1A	71.3061
1072574	1A	71.3061
1105542	1A	71.3061
1108646	1A	71.3061
1115626	1A	71.3061
1119237	1A	71.3061
1127333	1A	71.3061
1202288	1A	71.3061
1208423	1A	71.3061
1216953	1A	71.3061
1229423	1A	71.3061
1354109	1A	71.3061
2285120	1A	71.3061
2291423	1A	71.3061
2303550	1A	71.3061
3533081	1A	71.3061
3534312	1A	71.3061
3938220	1A	71.3061
3938842	1A	71.3061
3944590	1A	71.3061
4410675	1A	71.3061
4439882	1A	71.3061
5325292	1A	71.3061
1047133	1A	71.5238
1087112	1A	71.5238
1090884	1A	71.5238
1091122	1A	71.5238
1093464	1A	71.5238
1095465	1A	71.5238
1100808	1A	71.5238
1218472	1A	71.5238
1233486	1A	71.5238
1380604	1A	71.5238
1863396	1A	71.5238
2281630	1A	71.5238
3384952	1A	71.5238
3942572	1A	71.5238
4003014	1A	71.5238
4539839	1A	71.5238
983135	1A	71.7143
1009707	1A	71.7143
1230017	1A	71.7143
1246643	1A	71.7143
1247891	1A	71.7143
1267991	1A	71.7143
1298628	1A	71.7143
3022070	1A	71.7143
3064878	1A	71.7143
3938531	1A	71.7143
3955429	1A	71.7143
3957747	1A	71.7143
4396543	1A	71.7143
4544098	1A	71.7143
4990335	1A	71.7143
3029421	1A	71.7143
4540744	1A	71.7143
984013	1A	71.8324
1094412	1A	71.8324
1110447	1A	71.8324
1122164	1A	71.8324
1249801	1A	71.8324
1077686	1A	72.0192
1121642	1A	72.0192
1268890	1A	72.0192
1051568	1A	72.7669
1277060	1A	72.7669
1724832	1A	72.7669
1675600	1A	72.8571
2354508	1A	72.8571
994398	1A	74.5714
1133209	1A	74.8571
1301003	1A	74.8571
1406262	1A	74.8571
2275372	1A	74.8571
3029825	1A	74.8571
3384808	1A	74.8571
3937189	1A	74.8571
3938980	1A	74.8571
4406793	1A	74.8571
1080140	1A	75.1429
1151824	1A	75.1429
1216257	1A	75.1429
2258338	1A	75.1429
2306020	1A	75.1429
4538708	1A	75.1429
988261	1A	75.7143
1089513	1A	75.7143
1107633	1A	75.7143
1137407	1A	75.7143
1140121	1A	75.7143
1160569	1A	75.7143
1307533	1A	75.7143
2256752	1A	75.7143
2331510	1A	75.7143
4008366	1A	75.7143
4394165	1A	75.7143
4440349	1A	75.7143
4538328	1A	75.7143
4989019	1A	75.7143
4989975	1A	75.7143
1011115	1A	76.7143
1094246	1A	76.7143
1388688	1A	76.7143
3026065	1A	76.7143
1138481	1A	78.5714
3025567	1A	78.5714
3948456	1A	78.5714
3958115	1A	78.5714
1267529	1A	78.781
2253454	1A	78.781
2278356	1A	78.781
4002888	1A	78.781
5324530	1A	78.781
5325623	1A	78.781
5332580	1A	78.781
1000535	1A	80.8571
1099404	1A	80.8571
1114619	1A	80.8571
1080728	1A	81.1429
2289317	1A	81.1429
1019230	1A	81.4286
1063183	1A	81.4286
1099207	1A	81.4286
1099900	1A	81.4286
3064880	1A	81.4286
4989356	1A	81.4286
977577	1A	81.4286
1118486	1A	81.4286
1140562	1A	81.4286
1236950	1A	81.4286
1298487	1A	81.4286
4405999	1A	81.4286
982827	1A	82
1079399	1A	82
4398182	1A	82
4409931	1A	82
1045096	1A	82.3429
1066860	1A	82.3429
1082211	1A	82.3429
1096956	1A	82.3429
1138037	1A	82.3429
1299010	1A	82.3429
3025880	1A	82.3429
3064701	1A	82.3429
3939206	1A	82.3429
1036118	1A	82.7429
1094941	1A	82.7429
1102275	1A	82.7429
1103287	1A	82.7429
1123459	1A	82.7429
1166905	1A	82.7429
1185386	1A	82.7429
1238779	1A	82.7429
1239865	1A	82.7429
1265562	1A	82.7429
1266018	1A	82.7429
1266898	1A	82.7429
1268128	1A	82.7429
2303757	1A	82.7429
2305405	1A	82.7429
4910120	1A	82.7429
5323772	1A	82.7429
1270344	1A	83.0286
5370713	1A	83.0286
1077339	1A	83.7143
1194040	1A	83.7143
1229247	1A	83.7143
5970720	1A	83.7143
1220885	1A	84.2857
1087705	1A	84.2857
1099971	1A	84.2857
4408543	1A	84.2857
994411	1A	84.8572
1067300	1A	84.8572
1082125	1A	84.8572
1203934	1A	84.8572
1208352	1A	84.8572
1863647	1A	84.8572
2279546	1A	84.8572
3384726	1A	84.8572
3385182	1A	84.8572
3533823	1A	84.8572
3959394	1A	84.8572
4409170	1A	84.8572
4410445	1A	84.8572
7330962	1A	84.8572
1211917	1A	85.4286
4989514	1A	85.4286
1073781	1A	86
1202679	1A	86
1078423	1A	86
3533509	1A	86
3937719	1A	86
4396770	1A	86
2262971	1A	86.5714
1090153	1A	87.1429
1107737	1A	87.1429
1222111	1A	87.1429
1259583	1A	87.1429
1276808	1A	87.1429
2259122	1A	87.1429
2261453	1A	87.1429
1012938	1A	87.6429
1065547	1A	87.6429
1087876	1A	87.6429
1125624	1A	87.6429
1342563	1A	87.6429
2322847	1A	87.6429
1112507	1A	87.7143
1159421	1A	87.7143
1404564	1A	87.7143
4989939	1A	87.7143
4990429	1A	87.7143
1119742	1A	88.2143
990585	1A	88.2857
1107884	1A	88.2857
2276929	1A	88.2857
2277157	1A	88.2857
4405088	1A	88.2857
1404141	1A	88.8572
1127884	1A	88.8572
1241338	1A	88.8572
2324124	1A	88.8572
3064923	1A	88.8572
4010040	1A	88.8572
4018862	1A	88.8572
4021929	1A	88.8572
4989069	1A	88.8572
1041189	1A	94
3934946	1A	94
1204551	1A	94
2254313	1A	94
3961251	1A	94
4397580	1A	94
4404802	1A	94
4541452	1A	94
1091864	1A	94.5714
1102766	1A	94.5714
1120110	1A	95.1429
1767730	1A	95.1429
4396079	1A	95.1429
1094315	1A	95.7143
1695425	1A	95.7143
3533253	1A	95.7143
3953635	1A	96.2857
4396816	1A	96.2857
1092288	1A	96.2857
1159518	1A	96.2857
1217013	1A	96.2857
1218488	1A	96.2857
1252697	1A	96.2857
2275809	1A	96.2857
2276262	1A	96.2857
2331541	1A	96.2857
5332887	1A	96.2857
5357972	1A	96.2857
5372639	1A	96.2857
1125377	1A	96.8572
1236098	1A	96.8572
1255380	1A	96.8572
2259055	1A	96.8572
4008241	1A	96.8572
1125428	1A	96.8572
1129687	1A	96.8572
1238051	1A	96.8572
2303774	1A	96.8572
3023013	1A	96.8572
4989185	1A	96.8572
998133	1A	96.8572
1009228	1A	96.8572
1078943	1A	96.8572
1079519	1A	96.8572
2303257	1A	96.8572
4405216	1A	96.8572
2355553	1A	97.4286
990916	1A	97.4286
1082299	1A	97.4286
1121538	1A	97.4286
1133310	1A	97.4286
1154273	1A	97.4286
1180154	1A	97.4286
1217318	1A	97.4286
1375359	1A	97.4286
1665599	1A	97.4286
1864819	1A	97.4286
2260851	1A	97.4286
2362198	1A	97.4286
3023381	1A	97.4286
3959168	1A	97.4286
4009896	1A	97.4286
5324486	1A	97.4286
5410697	1A	97.4286
5410808	1A	97.4286
996849	1A	97.4286
1089822	1A	97.4286
1119832	1A	97.4286
1228810	1A	97.4286
2303311	1A	97.4286
3064926	1A	98
3958605	1A	98
1121147	1A	98.2181
4409824	1A	98.2181
5325277	1A	98.2181
1028725	1A	117.429
1102953	1A	117.429
1103189	1A	117.429
1115703	1A	117.429
1126768	1A	117.429
1129038	1A	117.429
1228484	1A	117.429
1234235	1A	117.429
1244099	1A	117.429
2353265	1A	117.429
3937215	1A	117.429
3940559	1A	117.429
4395584	1A	117.429
4541674	1A	117.429
4989074	1A	117.429
1094524	1A	117.429
1110664	1A	117.429
1112806	1A	117.429
1128839	1A	117.429
1244678	1A	117.429
5345425	1A	117.429
5361852	1A	117.429
1044641	1A	118
1072813	1A	118.571
1075137	1A	118.571
1113231	1A	118.571
2252245	1A	118.571
3384636	1A	118.571
4990061	1A	118.571
1062872	1A	119.143
5323650	1A	119.143
4989162	1A	119.143
1233831	1A	120.857
3953253	1A	120.857
1054902	1A	120.857
1090544	1A	120.857
1093434	1A	120.857
1115856	1A	120.857
1232164	1A	120.857
1255484	1A	120.857
4989780	1A	120.857
991726	1A	122.571
1863632	1A	122.571
4404599	1A	122.571
4990263	1A	126.571
1004030	1A	129.429
1012827	1A	129.429
4990483	1A	130
1150543	1A	130.19
1110070	1A	130.702
1104610	1A	131.143
4394220	1A	131.143
1095318	1A	131.81
1279776	1A	131.81
3025317	1A	131.81
4911019	1A	131.81
1069702	1A	133.429
1201134	1A	133.429
4991333	1A	133.429
1039668	1A	133.714
1132774	1A	133.714
3022410	1A	133.714
4990965	1A	133.714
1112918	1A	134
1133392	1A	134
1203788	1A	134
1104662	1A	134.571
1143420	1A	134.571
1126558	1A	135.714
1257161	1A	135.714
4990810	1A	135.714
4991256	1A	135.714
1084505	1A	136.041
1120323	1A	136.041
1241570	1A	136.041
1304354	1A	136.041
2292765	1A	136.041
3950558	1A	136.041
4005026	1A	136.041
4993165	1A	136.041
1085538	1A	137.388
1209199	1A	137.388
1254129	1A	137.388
1383082	1A	137.388
2302033	1A	137.388
3021566	1A	137.388
3034286	1A	137.388
4439716	1A	137.388
4541255	1A	137.388
4993005	1A	137.388
3940744	1A	139.143
3959035	1A	139.143
4394705	1A	139.143
4396402	1A	139.143
1240070	1A	139.429
1388835	1A	139.429
2276528	1A	139.429
4990097	1A	139.429
2293987	1A	139.714
4991024	1A	139.714
4993685	1A	139.714
1052152	1A	140.286
1092089	1A	140.286
994818	1A	140.334
1038571	1A	140.444
1134151	1A	140.444
994323	1A	141.878
1038264	1A	141.878
1151793	1A	141.878
1008962	1A	143.925
1110184	1A	143.925
1034788	1A	144.977
1166094	1A	144.977
1101285	1A	147.143
1178799	1A	147.143
1205354	1A	147.143
1239514	1A	147.143
1025998	1A	147.714
1109244	1A	147.714
1398639	1A	147.714
2277226	1A	147.714
2278118	1A	147.714
1110954	1A	147.714
1205982	1A	147.714
1262388	1A	147.714
2306419	1A	147.714
3021194	1A	147.714
4405791	1A	147.714
4990157	1A	147.714
7333941	1A	147.714
1020308	1A	147.714
1032712	1A	147.714
1125827	1A	147.714
2258975	1A	147.714
2322234	1A	147.714
2322317	1A	147.714
3034193	1A	148.286
3940256	1A	148.286
1254463	1A	150
3936623	1A	150.571
4990441	1A	152.286
4990333	1A	153.429
985057	1A	154.571
1121250	1A	155.143
4991492	1A	155.714
1010836	1A	156.857
1014354	1A	156.857
1056700	1A	156.857
1100887	1A	156.857
1108333	1A	156.857
1116758	1A	156.857
1119854	1A	156.857
1120318	1A	156.857
1150829	1A	156.857
1186604	1A	156.857
1210843	1A	156.857
1212674	1A	156.857
1221051	1A	156.857
1221184	1A	156.857
1246183	1A	156.857
1255608	1A	156.857
1675748	1A	156.857
2277290	1A	156.857
2300425	1A	156.857
2322879	1A	156.857
2325999	1A	156.857
2327636	1A	156.857
3022752	1A	156.857
3025386	1A	156.857
3029821	1A	156.857
3064476	1A	156.857
4539183	1A	156.857
4542921	1A	156.857
4988910	1A	156.857
4989553	1A	156.857
4990331	1A	156.857
5325620	1A	156.857
1001565	1A	157.429
1078628	1A	157.429
4991189	1A	157.429
1252400	1A	157.429
987549	1A	157.619
4990230	1A	157.619
1105589	1A	158
1121173	1A	158
1233022	1A	158
3941571	1A	158
5363500	1A	158
983365	1A	158.571
985133	1A	158.571
1013786	1A	158.571
1030952	1A	158.571
1066353	1A	158.571
1096692	1A	158.571
1099100	1A	158.571
1110603	1A	158.571
1111964	1A	158.571
1129835	1A	158.571
1182467	1A	158.571
1202229	1A	158.571
1210828	1A	158.571
1229510	1A	158.571
1241464	1A	158.571
1255883	1A	158.571
2276256	1A	158.571
2289064	1A	158.571
3064684	1A	158.571
3532646	1A	158.571
3533905	1A	158.571
3533938	1A	158.571
3935125	1A	158.571
3952736	1A	158.571
3955199	1A	158.571
4021862	1A	158.571
4395827	1A	158.571
4407694	1A	158.571
4990454	1A	158.571
4990930	1A	158.571
1211251	1A	159.143
2256474	1A	159.143
4991086	1A	159.143
4991124	1A	159.143
997180	1A	159.714
3935598	1A	159.714
1025376	1A	160.286
1027740	1A	160.286
1090200	1A	160.286
1098230	1A	160.286
1125881	1A	160.286
1863565	1A	160.286
3955721	1A	160.286
1119419	1A	160.4
1089370	1A	160.857
1864148	1A	160.857
3024760	1A	160.857
3948593	1A	160.857
1096336	1A	161.429
1116946	1A	161.429
2263451	1A	162
1110168	1A	162.571
1089724	1A	163.143
1088699	1A	163.333
1088792	1A	163.333
1092066	1A	163.333
1093972	1A	163.333
1106480	1A	163.333
1117575	1A	163.333
1120651	1A	163.333
1121835	1A	163.333
1125646	1A	163.333
1128210	1A	163.333
1138354	1A	163.333
1229143	1A	163.333
1229903	1A	163.333
1702154	1A	163.333
2275515	1A	163.333
2275813	1A	163.333
2277124	1A	163.333
2279188	1A	163.333
3022649	1A	163.333
3956455	1A	163.333
4396841	1A	163.333
4405527	1A	163.333
4539952	1A	163.333
4989188	1A	163.333
4989347	1A	163.333
4991365	1A	163.333
5412045	1A	163.333
1129576	1A	163.905
1292860	1A	163.905
1066061	1A	164.286
1100735	1A	164.476
1107343	1A	164.476
1112369	1A	164.476
1665205	1A	164.476
1090886	1A	165.048
4004619	1A	165.048
1001398	1A	176.857
1115313	1A	176.857
1124260	1A	176.857
1126208	1A	176.857
1132858	1A	176.857
1221207	1A	176.857
1229311	1A	176.857
1265000	1A	176.857
1691619	1A	176.857
3024089	1A	176.857
3533517	1A	176.857
3944287	1A	176.857
4539511	1A	176.857
4989882	1A	176.857
2259648	1A	176.857
1098094	1A	176.857
1068753	1A	183.714
1073053	1A	183.714
1091646	1A	183.714
1102202	1A	183.714
1114870	1A	183.714
1120947	1A	183.714
1122959	1A	183.714
1125323	1A	183.714
1129758	1A	183.714
1152477	1A	183.714
1220050	1A	183.714
1289332	1A	183.714
1864628	1A	183.714
2278858	1A	183.714
2289219	1A	183.714
2303008	1A	183.714
3026199	1A	183.714
3028294	1A	183.714
3384831	1A	183.714
3951950	1A	183.714
4397541	1A	183.714
4404731	1A	183.714
4408292	1A	183.714
4440180	1A	183.714
4538767	1A	183.714
4989894	1A	183.714
4990045	1A	183.714
4991749	1A	183.714
1308285	1A	184.286
2259241	1A	184.286
2280370	1A	184.286
1122560	1A	184.286
1161276	1A	184.857
4989245	1A	186.571
5050389	1A	186.571
4990539	1A	187.143
1114005	1A	188.286
1130028	1A	188.286
1216347	1A	188.286
1236566	1A	188.286
2282401	1A	188.286
2335797	1A	188.286
4990688	1A	188.286
4990953	1A	188.286
1142110	1A	188.857
1218555	1A	188.857
1317105	1A	188.857
4910141	1A	188.857
1081508	1A	188.857
1108857	1A	188.857
1124050	1A	188.857
1253088	1A	188.857
1863372	1A	188.857
2260296	1A	188.857
2335213	1A	188.857
2322853	1A	188.857
2259986	1A	189.429
1201133	1A	189.643
1720404	1A	189.643
1107489	1A	189.714
3533463	1A	189.714
2275565	1A	190
2267818	1A	190.571
4003355	1A	190.571
1091645	1A	190.747
1092835	1A	190.747
1095453	1A	190.747
1103177	1A	190.747
1109886	1A	190.747
1112931	1A	190.747
1129063	1A	190.747
1131161	1A	190.747
1131797	1A	190.747
1150751	1A	190.747
1230802	1A	190.747
1232303	1A	190.747
1233992	1A	190.747
1250121	1A	190.747
1371987	1A	190.747
2260436	1A	190.747
2301074	1A	190.747
2309481	1A	190.747
4019948	1A	190.747
4405998	1A	190.747
1015865	1A	191.143
1057186	1A	191.143
1109016	1A	191.143
1117369	1A	191.143
1118037	1A	191.143
1139532	1A	191.143
1202226	1A	191.143
1228330	1A	191.143
1280037	1A	191.143
1286528	1A	191.143
2271375	1A	191.143
2295425	1A	191.143
3023983	1A	191.143
3064672	1A	191.143
4009555	1A	191.143
4990012	1A	191.143
4990287	1A	191.143
4990679	1A	191.143
7344585	1A	191.143
4404988	1A	191.714
4990892	1A	191.714
1070441	1A	192.286
1086225	1A	192.286
1103519	1A	192.286
1160755	1A	192.286
1219807	1A	192.286
1694610	1A	192.286
2278416	1A	192.286
2289695	1A	192.286
2294185	1A	192.286
3029185	1A	192.286
3034023	1A	192.286
4538068	1A	192.286
1041240	1A	193.429
4989972	1A	193.429
1111670	1A	194
2258970	1A	194
1025338	1A	195.143
1104221	1A	196.857
1209635	1A	196.857
4537694	1A	196.857
1092167	1A	198
1091952	1A	198.571
1342581	1A	198.571
2324256	1A	198.571
3025930	1A	198.571
4991244	1A	198.571
979743	1A	199.505
1267927	1A	199.505
1271063	1A	199.505
3022601	1A	199.505
3954753	1A	199.505
4408434	1A	199.505
1086532	1A	199.643
1121503	1A	199.643
1126203	1A	199.643
1126373	1A	199.643
1228115	1A	199.643
1235751	1A	199.643
1237384	1A	199.643
1247733	1A	199.643
1295486	1A	199.643
1303260	1A	199.643
2290935	1A	199.643
3034245	1A	199.643
3944128	1A	199.643
3945903	1A	199.643
3960979	1A	199.643
4393842	1A	199.643
4990112	1A	199.643
3533872	1A	199.643
1119162	1A	199.714
1221315	1A	199.714
1243497	1A	199.714
1865426	1A	199.714
2324861	1A	199.714
3958112	1A	199.714
4990916	1A	199.714
4991308	1A	199.714
990592	1A	200.286
1024096	1A	200.286
1040825	1A	200.286
1046724	1A	200.286
1099228	1A	200.286
1118051	1A	200.286
1124920	1A	200.286
1126728	1A	200.286
1130619	1A	200.286
1240234	1A	200.286
1287096	1A	200.286
2292004	1A	200.286
2322408	1A	200.286
3027529	1A	200.286
3532754	1A	200.286
3951341	1A	200.286
4408495	1A	200.286
4990345	1A	200.286
4990491	1A	200.286
4990686	1A	200.286
4991349	1A	200.286
2261019	1A	200.286
7340670	1A	200.558
1119226	1A	202
1862991	1A	202
2258496	1A	202.571
3533093	1A	202.571
3947631	1A	202.571
3570177	1A	202.571
4992504	1B	0
1069552	1B	4e-06
1102315	1B	4e-06
1388155	1B	4e-06
4539181	1B	4e-06
1119439	1B	0.571429
1229852	1B	0.571429
1237827	1B	0.571429
3937693	1B	0.571429
985110	1B	1.14286
1014578	1B	1.14286
1027833	1B	1.14286
1041291	1B	1.14286
1053014	1B	1.14286
1068908	1B	1.14286
1077024	1B	1.14286
1094539	1B	1.14286
1103044	1B	1.14286
1108570	1B	1.14286
1110110	1B	1.14286
1119910	1B	1.14286
1138792	1B	1.14286
1182653	1B	1.14286
1262573	1B	1.14286
1376868	1B	1.14286
1384060	1B	1.14286
1396328	1B	1.14286
2279341	1B	1.14286
2304144	1B	1.14286
3021625	1B	1.14286
3034593	1B	1.14286
3384874	1B	1.14286
3942120	1B	1.14286
3957498	1B	1.14286
3958724	1B	1.14286
3959292	1B	1.14286
4537857	1B	1.14286
4540609	1B	1.14286
4990121	1B	1.14286
4990143	1B	1.14286
4990747	1B	1.14286
4990756	1B	1.14286
997598	1B	1.14286
1228075	1B	1.71429
1252805	1B	1.71429
3949074	1B	1.71429
5411559	1B	1.71429
986077	1B	1.71429
1058318	1B	1.71429
1093327	1B	1.71429
1190378	1B	2.28571
1254871	1B	2.28571
4394145	1B	2.28571
4989750	1B	2.28571
1259624	1B	2.28572
2278446	1B	2.28572
1102066	1B	2.28572
1212335	1B	2.28572
1282176	1B	2.28572
3941755	1B	2.28572
3951446	1B	2.28572
4991205	1B	2.28572
3958197	1B	2.85714
1020560	1B	2.85715
1066594	1B	2.85715
1077852	1B	2.85715
1090728	1B	2.85715
1100632	1B	2.85715
1113573	1B	2.85715
1114299	1B	2.85715
1114328	1B	2.85715
1202590	1B	2.85715
1286981	1B	2.85715
2303690	1B	2.85715
3022531	1B	2.85715
3064864	1B	2.85715
3939643	1B	2.85715
4407317	1B	2.85715
4411360	1B	2.85715
4535915	1B	2.85715
4544466	1B	2.85715
977457	1B	2.85715
983559	1B	2.85715
1046242	1B	2.85715
1049723	1B	2.85715
1057001	1B	2.85715
1067175	1B	2.85715
1067569	1B	2.85715
1078202	1B	2.85715
1079041	1B	2.85715
1095266	1B	2.85715
1096291	1B	2.85715
1099494	1B	2.85715
1104515	1B	2.85715
1108594	1B	2.85715
1109898	1B	2.85715
1110198	1B	2.85715
1125763	1B	2.85715
1229501	1B	2.85715
1235141	1B	2.85715
1237955	1B	2.85715
1276036	1B	2.85715
1694143	1B	2.85715
2280342	1B	2.85715
3021770	1B	2.85715
3024477	1B	2.85715
3384745	1B	2.85715
3942739	1B	2.85715
3956069	1B	2.85715
3960470	1B	2.85715
4003982	1B	2.85715
4537886	1B	2.85715
4544222	1B	2.85715
4989848	1B	2.85715
4990736	1B	2.85715
4991085	1B	2.85715
1238398	1B	3.42857
1250919	1B	3.42857
1082519	1B	3.42858
3064502	1B	3.42858
4538751	1B	3.42858
7347834	1B	3.42858
1097545	1B	3.42858
1218524	1B	3.42858
2276464	1B	3.42858
3024078	1B	3.42858
3033389	1B	3.42858
3385136	1B	3.42858
4989624	1B	3.42858
4990269	1B	3.42858
5332298	1B	3.42858
1151196	1B	3.42858
4008576	1B	3.42858
1090475	1B	4
1228984	1B	4
1230354	1B	4
1054770	1B	4.00001
1099460	1B	4.00001
3939243	1B	4.00001
4541690	1B	4.00001
1089769	1B	4.00001
3955539	1B	4.00001
4405105	1B	4.00001
4989591	1B	4.00001
4993765	1B	4.00001
7358395	1B	4.00001
1256013	1B	4.57143
4991115	1B	4.57143
1218889	1B	4.57144
4991263	1B	4.57144
1229665	1B	5.14286
1239066	1B	5.14286
3945566	1B	5.14286
3956747	1B	5.14286
3960479	1B	5.14286
998819	1B	5.14287
4990604	1B	5.14287
4990996	1B	5.14287
1240937	1B	5.71429
4397004	1B	5.71429
4405189	1B	5.7143
1235582	1B	6.28571
1236695	1B	6.28571
1254498	1B	6.28571
1257004	1B	6.28571
1738406	1B	6.28571
1740429	1B	6.28571
2252828	1B	6.28571
4398083	1B	6.28571
4989660	1B	6.28571
4991011	1B	6.28571
1100839	1B	6.28573
1119219	1B	6.28573
2277773	1B	6.28573
4395187	1B	6.28573
4540263	1B	6.28573
4541757	1B	6.28573
5410777	1B	6.28573
2334383	1B	6.85714
4992637	1B	6.85714
1020313	1B	6.85716
1044187	1B	6.85716
1071498	1B	6.85716
1076227	1B	6.85716
1081254	1B	6.85716
1093885	1B	6.85716
1094011	1B	6.85716
1099668	1B	6.85716
1205565	1B	6.85716
1394637	1B	6.85716
2277600	1B	6.85716
3935796	1B	6.85716
3939365	1B	6.85716
3946425	1B	6.85716
3954491	1B	6.85716
3955648	1B	6.85716
3961213	1B	6.85716
4395944	1B	6.85716
4406060	1B	6.85716
4439599	1B	6.85716
4541751	1B	6.85716
4990517	1B	7.42857
4990556	1B	7.42857
984409	1B	7.42859
1048220	1B	7.42859
1205877	1B	7.42859
1694883	1B	7.42859
3960850	1B	7.42859
4002654	1B	7.42859
1240492	1B	8
4989781	1B	8
1124281	1B	8.00002
1255176	1B	8.00002
2288819	1B	8.00002
1297414	1B	8.57143
2259213	1B	8.57143
4394141	1B	8.57143
4539865	1B	8.57143
1026286	1B	8.57144
1114944	1B	8.57144
3944244	1B	9.14286
3950356	1B	9.14287
1233624	1B	9.71428
1245353	1B	9.71428
1246427	1B	9.71428
1256709	1B	9.71428
4990196	1B	9.71428
1113364	1B	9.7143
4990248	1B	10.289
1110104	1B	10.289
3023738	1B	10.8637
2326413	1B	11.4384
1280252	1B	12.0131
4989422	1B	12.0131
1247277	1B	12.5846
4989580	1B	13.156
4991449	1B	13.156
1241933	1B	13.7274
4989359	1B	14.8703
1240567	1B	15.4417
3942755	1B	15.4417
2330500	1B	15.6653
5333006	1B	15.6653
1234160	1B	16.0131
1863657	1B	16.0131
4989678	1B	16.0131
984714	1B	16.5846
986079	1B	16.5846
1256578	1B	16.5846
1262015	1B	16.5846
4989039	1B	16.5846
4989453	1B	16.5846
4990986	1B	16.5846
1233607	1B	17.156
4543270	1B	17.156
1203198	1B	17.156
1211785	1B	17.156
4989588	1B	17.156
1228461	1B	17.7274
1237658	1B	17.7274
1239023	1B	17.7274
1257421	1B	17.7274
3937013	1B	17.7274
4440250	1B	17.7274
4990182	1B	17.7274
4991118	1B	17.7274
4991379	1B	17.7274
2301078	1B	18.2988
1236686	1B	18.8703
3943653	1B	18.8703
4393768	1B	18.8703
4990106	1B	18.8703
1234837	1B	19.4417
1236819	1B	19.4417
999482	1B	20.0131
1225709	1B	20.0131
1228559	1B	20.0131
1234619	1B	20.0131
1234622	1B	20.0131
1236341	1B	20.0131
1238473	1B	20.0131
1240839	1B	20.0131
1241542	1B	20.0131
1242458	1B	20.0131
1242537	1B	20.0131
1244863	1B	20.0131
1245779	1B	20.0131
1406229	1B	20.0131
2291028	1B	20.0131
2358056	1B	20.0131
3026672	1B	20.0131
3940926	1B	20.0131
3945988	1B	20.0131
3959427	1B	20.0131
3960917	1B	20.0131
4398222	1B	20.0131
4410314	1B	20.0131
4989783	1B	20.0131
4990169	1B	20.0131
4990249	1B	20.0131
4990363	1B	20.0131
4990392	1B	20.0131
4990859	1B	20.0131
4992907	1B	20.0131
1126695	1B	20.5846
1221202	1B	20.5846
1229031	1B	20.5846
3939494	1B	20.5846
4009683	1B	20.5846
984001	1B	21.156
1230054	1B	21.156
3533383	1B	21.156
3953706	1B	21.156
1234886	1B	21.156
1236721	1B	21.156
1252558	1B	21.156
3958260	1B	21.156
1298635	1B	21.7274
1228817	1B	22.2988
1229249	1B	22.2988
1237334	1B	22.2988
1240568	1B	22.2988
2300105	1B	22.2988
3954731	1B	22.2988
4538402	1B	22.2988
4989241	1B	22.2988
4989547	1B	22.2988
4990403	1B	22.2988
4990580	1B	22.2988
1228613	1B	22.8703
3958340	1B	23.4417
1036447	1B	24.5846
1228353	1B	25.156
1233260	1B	25.156
1239815	1B	25.156
1240007	1B	25.156
1298397	1B	25.156
1299410	1B	25.156
2293186	1B	25.156
3942920	1B	25.156
3943757	1B	25.156
3950535	1B	25.156
3955460	1B	25.156
4396484	1B	25.156
4397303	1B	25.156
4990431	1B	25.156
4991000	1B	25.156
4991291	1B	25.156
4991968	1B	25.156
4992518	1B	25.156
2289576	1B	25.7274
3936237	1B	26.2988
1228700	1B	26.8703
1235328	1B	27.4417
1239530	1B	28.0131
4989814	1B	28.5846
1237899	1B	29.156
1242111	1B	29.156
1234389	1B	29.7274
4993002	1B	29.7274
1233997	1B	30.2989
1234089	1B	30.2989
1234136	1B	30.2989
1235483	1B	30.2989
1252720	1B	30.2989
1254534	1B	30.2989
1255738	1B	30.2989
1256149	1B	30.2989
3936542	1B	30.2989
4990838	1B	30.2989
4991125	1B	30.2989
2295945	1B	30.8703
1234419	1B	31.4417
996295	1B	31.5722
4992786	1B	31.5722
1234966	1B	32.0131
4989520	1B	32.0131
978306	1B	32.3021
978859	1B	32.3021
979411	1B	32.3021
981798	1B	32.3021
983062	1B	32.3021
984397	1B	32.3021
989167	1B	32.3021
991524	1B	32.3021
993520	1B	32.3021
994923	1B	32.3021
1008176	1B	32.3021
1014324	1B	32.3021
1019708	1B	32.3021
1023812	1B	32.3021
1031906	1B	32.3021
1032247	1B	32.3021
1033127	1B	32.3021
1054648	1B	32.3021
1055078	1B	32.3021
1058012	1B	32.3021
1068781	1B	32.3021
1068871	1B	32.3021
1069761	1B	32.3021
1073493	1B	32.3021
1073522	1B	32.3021
1083278	1B	32.3021
1088697	1B	32.3021
1089656	1B	32.3021
1089668	1B	32.3021
1090180	1B	32.3021
1090766	1B	32.3021
1091447	1B	32.3021
1093590	1B	32.3021
1093829	1B	32.3021
1094831	1B	32.3021
1095690	1B	32.3021
1096638	1B	32.3021
1099479	1B	32.3021
1100040	1B	32.3021
1100105	1B	32.3021
1100429	1B	32.3021
1100552	1B	32.3021
1100738	1B	32.3021
1100851	1B	32.3021
1101630	1B	32.3021
1102164	1B	32.3021
1102824	1B	32.3021
1103305	1B	32.3021
1103432	1B	32.3021
1105046	1B	32.3021
1107243	1B	32.3021
1107769	1B	32.3021
1110478	1B	32.3021
1110483	1B	32.3021
1115206	1B	32.3021
1116301	1B	32.3021
1116714	1B	32.3021
1117872	1B	32.3021
1118189	1B	32.3021
1124127	1B	32.3021
1124279	1B	32.3021
1125371	1B	32.3021
1126017	1B	32.3021
1126396	1B	32.3021
1128753	1B	32.3021
1128983	1B	32.3021
1129940	1B	32.3021
1131209	1B	32.3021
1131380	1B	32.3021
1132527	1B	32.3021
1140016	1B	32.3021
1141877	1B	32.3021
1142135	1B	32.3021
1144525	1B	32.3021
1152090	1B	32.3021
1160493	1B	32.3021
1163169	1B	32.3021
1166537	1B	32.3021
1176545	1B	32.3021
1195926	1B	32.3021
1202636	1B	32.3021
1204248	1B	32.3021
1207903	1B	32.3021
1210498	1B	32.3021
1211674	1B	32.3021
1216086	1B	32.3021
1218027	1B	32.3021
1218902	1B	32.3021
1224411	1B	32.3021
1229564	1B	32.3021
1232930	1B	32.3021
1241602	1B	32.3021
1242076	1B	32.3021
1243576	1B	32.3021
1253163	1B	32.3021
1254789	1B	32.3021
1255154	1B	32.3021
1255333	1B	32.3021
1255911	1B	32.3021
1265133	1B	32.3021
1282595	1B	32.3021
1296008	1B	32.3021
1296907	1B	32.3021
1724021	1B	32.3021
1862218	1B	32.3021
2256820	1B	32.3021
2262750	1B	32.3021
2264147	1B	32.3021
2266736	1B	32.3021
2275353	1B	32.3021
2275664	1B	32.3021
2277405	1B	32.3021
2280550	1B	32.3021
2289496	1B	32.3021
2293653	1B	32.3021
2300494	1B	32.3021
2303432	1B	32.3021
2304621	1B	32.3021
2324020	1B	32.3021
3020865	1B	32.3021
3021114	1B	32.3021
3021370	1B	32.3021
3021820	1B	32.3021
3022312	1B	32.3021
3022823	1B	32.3021
3022965	1B	32.3021
3023132	1B	32.3021
3024550	1B	32.3021
3024800	1B	32.3021
3025717	1B	32.3021
3025870	1B	32.3021
3028291	1B	32.3021
3031322	1B	32.3021
3222496	1B	32.3021
3533274	1B	32.3021
3534025	1B	32.3021
3534149	1B	32.3021
3934172	1B	32.3021
3934936	1B	32.3021
3935338	1B	32.3021
3936214	1B	32.3021
3936316	1B	32.3021
3936997	1B	32.3021
3937582	1B	32.3021
3937596	1B	32.3021
3939788	1B	32.3021
3941358	1B	32.3021
3941998	1B	32.3021
3943217	1B	32.3021
3944543	1B	32.3021
3944795	1B	32.3021
3944943	1B	32.3021
3945408	1B	32.3021
3947404	1B	32.3021
3950026	1B	32.3021
3950468	1B	32.3021
3951963	1B	32.3021
3953130	1B	32.3021
3953607	1B	32.3021
3959793	1B	32.3021
3960888	1B	32.3021
4262123	1B	32.3021
4395898	1B	32.3021
4405434	1B	32.3021
4407893	1B	32.3021
4410674	1B	32.3021
4440100	1B	32.3021
4536646	1B	32.3021
4537747	1B	32.3021
4538008	1B	32.3021
4539913	1B	32.3021
4540386	1B	32.3021
4540612	1B	32.3021
4540714	1B	32.3021
4541147	1B	32.3021
4541202	1B	32.3021
4543748	1B	32.3021
4543821	1B	32.3021
4909759	1B	32.3021
4910863	1B	32.3021
4988984	1B	32.3021
4989100	1B	32.3021
4989150	1B	32.3021
4989303	1B	32.3021
4989579	1B	32.3021
4989615	1B	32.3021
4989865	1B	32.3021
4990013	1B	32.3021
4990028	1B	32.3021
4990136	1B	32.3021
4990242	1B	32.3021
4991196	1B	32.3021
4991410	1B	32.3021
4991454	1B	32.3021
5324875	1B	32.3021
5325193	1B	32.3021
1188404	1B	32.5846
1193041	1B	32.5846
1221867	1B	32.5846
1223165	1B	32.5846
1227374	1B	32.5846
1227434	1B	32.5846
1228049	1B	32.5846
1228059	1B	32.5846
1228076	1B	32.5846
1228082	1B	32.5846
1228093	1B	32.5846
1228121	1B	32.5846
1228136	1B	32.5846
1228191	1B	32.5846
1228204	1B	32.5846
1228610	1B	32.5846
1229226	1B	32.5846
1229481	1B	32.5846
1229605	1B	32.5846
1229706	1B	32.5846
1231176	1B	32.5846
1232435	1B	32.5846
1232447	1B	32.5846
1232880	1B	32.5846
1232976	1B	32.5846
1233021	1B	32.5846
1233075	1B	32.5846
1233096	1B	32.5846
1233283	1B	32.5846
1233303	1B	32.5846
1233345	1B	32.5846
1233352	1B	32.5846
1233392	1B	32.5846
1233580	1B	32.5846
1233642	1B	32.5846
1233689	1B	32.5846
1233733	1B	32.5846
1233774	1B	32.5846
1233810	1B	32.5846
1234084	1B	32.5846
1234589	1B	32.5846
1234617	1B	32.5846
1234730	1B	32.5846
1235823	1B	32.5846
1235916	1B	32.5846
1236941	1B	32.5846
1238024	1B	32.5846
1238369	1B	32.5846
1238514	1B	32.5846
1238581	1B	32.5846
1238858	1B	32.5846
1239454	1B	32.5846
1239918	1B	32.5846
1241582	1B	32.5846
1241835	1B	32.5846
1241965	1B	32.5846
1242706	1B	32.5846
1244206	1B	32.5846
1244421	1B	32.5846
1244985	1B	32.5846
1245810	1B	32.5846
1246215	1B	32.5846
1247131	1B	32.5846
1247192	1B	32.5846
1247353	1B	32.5846
1247574	1B	32.5846
1247803	1B	32.5846
1248900	1B	32.5846
1248930	1B	32.5846
1251853	1B	32.5846
1252764	1B	32.5846
1254119	1B	32.5846
1255268	1B	32.5846
1255968	1B	32.5846
1256169	1B	32.5846
1708312	1B	32.5846
1862655	1B	32.5846
2252573	1B	32.5846
2254254	1B	32.5846
2256143	1B	32.5846
2259165	1B	32.5846
2289375	1B	32.5846
2289863	1B	32.5846
2290079	1B	32.5846
2291187	1B	32.5846
2375317	1B	32.5846
3384623	1B	32.5846
3384736	1B	32.5846
3384815	1B	32.5846
3385145	1B	32.5846
3934715	1B	32.5846
3936730	1B	32.5846
3937896	1B	32.5846
3939353	1B	32.5846
3939896	1B	32.5846
3942173	1B	32.5846
3942301	1B	32.5846
3942757	1B	32.5846
3943383	1B	32.5846
3943399	1B	32.5846
3943499	1B	32.5846
3946512	1B	32.5846
3949592	1B	32.5846
3952969	1B	32.5846
3954470	1B	32.5846
3955188	1B	32.5846
3955312	1B	32.5846
3956443	1B	32.5846
3956900	1B	32.5846
3959181	1B	32.5846
4393710	1B	32.5846
4393975	1B	32.5846
4396547	1B	32.5846
4396610	1B	32.5846
4396869	1B	32.5846
4397381	1B	32.5846
4538777	1B	32.5846
4539872	1B	32.5846
4989264	1B	32.5846
4989458	1B	32.5846
4989544	1B	32.5846
4989565	1B	32.5846
4989577	1B	32.5846
4989626	1B	32.5846
4989931	1B	32.5846
4989937	1B	32.5846
4990086	1B	32.5846
4990244	1B	32.5846
4990412	1B	32.5846
4990559	1B	32.5846
4990605	1B	32.5846
4990651	1B	32.5846
4990757	1B	32.5846
4990834	1B	32.5846
4990973	1B	32.5846
4991190	1B	32.5846
4991268	1B	32.5846
4991319	1B	32.5846
4991439	1B	32.5846
4991484	1B	32.5846
5411761	1B	32.5846
7358434	1B	32.5846
1097395	1B	32.8736
1103588	1B	32.8736
3947201	1B	32.8736
5410459	1B	32.8736
1237476	1B	33.156
1737009	1B	33.156
2257944	1B	33.156
3936137	1B	33.156
[truncated: 26,646 more rows]
