# Supplementary material for: A high density GBS map of bread wheat and its application for dissecting complex disease resistance traits
Source: BMC Genomics. 2015 Mar 19;16(1):216. doi: 10.1186/s12864-015-1424-5 (PMC4381402; doi:10.1186/s12864-015-1424-5)
Supplement: Additional file 2: — Chromosome locations and positions of markers in linkage map of PBW343 x Kingbird population. [file 12864_2015_1424_MOESM2_ESM.xlsx]

## Sheet: PBW343 x Kingbird
Table S2: Chromosome location and position of markers in linkage map of PBW343 x Kingbird population
MarkerName	Chromosome	Position
1257291	1A	0
1723651	1A	0
3020869	1A	0
3032740	1A	0
3960868	1A	0
1061551	1A	0.571429
1082805	1A	0.571429
1106928	1A	0.571429
1119859	1A	0.571429
1121533	1A	0.571429
1126005	1A	0.571429
1148060	1A	0.571429
1161674	1A	0.571429
1204785	1A	0.571429
1225224	1A	0.571429
1235031	1A	0.571429
1237287	1A	0.571429
1238454	1A	0.571429
1258108	1A	0.571429
2260319	1A	0.571429
2276871	1A	0.571429
2301148	1A	0.571429
2327700	1A	0.571429
2351729	1A	0.571429
3935791	1A	0.571429
3944652	1A	0.571429
3952253	1A	0.571429
4004266	1A	0.571429
4260924	1A	0.571429
4262943	1A	0.571429
4404716	1A	0.571429
4411719	1A	0.571429
4537267	1A	0.571429
4539888	1A	0.571429
4989569	1A	0.571429
4990933	1A	0.571429
4991014	1A	0.571429
1032691	1A	1.14286
1127758	1A	1.14286
1233284	1A	1.14286
3385372	1A	1.14286
3950972	1A	1.14286
4262271	1A	1.14286
4990402	1A	1.14286
1118616	1A	2.28571
2266418	1A	2.28571
1110610	1A	2.57143
1115953	1A	2.57143
1229578	1A	2.57143
1238735	1A	2.57143
1239924	1A	2.57143
3021960	1A	2.57143
4405229	1A	2.57143
4990446	1A	2.57143
4990779	1A	2.57143
4989466	1A	2.85714
1224449	1A	2.85714
4989953	1A	2.85714
978120	1A	4
979503	1A	4
992113	1A	4
994830	1A	4
999648	1A	4
1026325	1A	4
1040965	1A	4
1070663	1A	4
1085190	1A	4
1092630	1A	4
1097106	1A	4
1102329	1A	4
1106451	1A	4
1114742	1A	4
1114962	1A	4
1118242	1A	4
1126995	1A	4
1150277	1A	4
1213065	1A	4
1221906	1A	4
1223599	1A	4
1228422	1A	4
1233657	1A	4
1236701	1A	4
1237233	1A	4
1239011	1A	4
1299134	1A	4
2261520	1A	4
3022165	1A	4
3026920	1A	4
3533232	1A	4
3947465	1A	4
3958152	1A	4
4394804	1A	4
4396868	1A	4
4404414	1A	4
4407178	1A	4
4411390	1A	4
4541095	1A	4
4541774	1A	4
4989191	1A	4
4989410	1A	4
4989480	1A	4
4990972	1A	4
4990981	1A	4
4991245	1A	4
7358424	1A	4
1104113	1A	4.57143
4991395	1A	5.14286
4990109	1A_2	0
4990516	1A_2	0.571426
991908	1A_2	1.14285
1026677	1A_2	1.14285
1063985	1A_2	1.14285
1066328	1A_2	1.14285
1074551	1A_2	1.14285
1082710	1A_2	1.14285
1091902	1A_2	1.14285
1093111	1A_2	1.14285
1100401	1A_2	1.14285
1103151	1A_2	1.14285
1103577	1A_2	1.14285
1125964	1A_2	1.14285
1126934	1A_2	1.14285
1130132	1A_2	1.14285
1209957	1A_2	1.14285
1228244	1A_2	1.14285
1241560	1A_2	1.14285
2260557	1A_2	1.14285
2280877	1A_2	1.14285
2281371	1A_2	1.14285
3533279	1A_2	1.14285
4005431	1A_2	1.14285
4543968	1A_2	1.14285
4989450	1A_2	1.14285
4989570	1A_2	1.14285
1113757	1A_2	1.71428
1354421	1A_2	1.71428
1381049	1A_2	1.71428
1011620	1A_2	6.85715
1075997	1A_2	6.85715
1129078	1A_2	6.85715
1139169	1A_2	6.85715
1187863	1A_2	6.85715
1213099	1A_2	6.85715
1220025	1A_2	6.85715
1221062	1A_2	6.85715
1244238	1A_2	6.85715
1379240	1A_2	6.85715
2282267	1A_2	6.85715
3534374	1A_2	6.85715
3938968	1A_2	6.85715
3952054	1A_2	6.85715
4398298	1A_2	6.85715
4439701	1A_2	6.85715
5411370	1A_2	6.85715
3936857	1A_2	7.42857
1035228	1A_2	12.5714
1163409	1A_2	12.5714
2322573	1A_2	12.5714
4539821	1A_2	12.5714
977206	1A_2	16
981494	1A_2	16
1011077	1A_2	16
1012160	1A_2	16
1098630	1A_2	16
1103933	1A_2	16
1109543	1A_2	16
1124410	1A_2	16
1125761	1A_2	16
1131064	1A_2	16
1132776	1A_2	16
1231883	1A_2	16
1279614	1A_2	16
1303300	1A_2	16
1307524	1A_2	16
1687682	1A_2	16
1769250	1A_2	16
3943034	1A_2	16
3956177	1A_2	16
4439902	1A_2	16
4989401	1A_2	16
4991446	1A_2	16
5410347	1A_2	16
983135	1A_2	16.5714
1009707	1A_2	16.5714
1230017	1A_2	16.5714
1246643	1A_2	16.5714
1247891	1A_2	16.5714
1267991	1A_2	16.5714
1298628	1A_2	16.5714
3022070	1A_2	16.5714
3064878	1A_2	16.5714
3938531	1A_2	16.5714
3955429	1A_2	16.5714
3957747	1A_2	16.5714
4396543	1A_2	16.5714
4544098	1A_2	16.5714
4990335	1A_2	16.5714
3029421	1A_2	16.5714
4540744	1A_2	16.5714
1675600	1A_2	17.7143
2354508	1A_2	17.7143
994398	1A_2	19.4286
1133209	1A_2	19.7143
1301003	1A_2	19.7143
1406262	1A_2	19.7143
2275372	1A_2	19.7143
3029825	1A_2	19.7143
3384808	1A_2	19.7143
3937189	1A_2	19.7143
3938980	1A_2	19.7143
4406793	1A_2	19.7143
1080140	1A_2	20
1151824	1A_2	20
1216257	1A_2	20
2258338	1A_2	20
2306020	1A_2	20
4538708	1A_2	20
988261	1A_2	20.5714
1089513	1A_2	20.5714
1107633	1A_2	20.5714
1137407	1A_2	20.5714
1140121	1A_2	20.5714
1160569	1A_2	20.5714
1307533	1A_2	20.5714
2256752	1A_2	20.5714
2331510	1A_2	20.5714
4008366	1A_2	20.5714
4394165	1A_2	20.5714
4440349	1A_2	20.5714
4538328	1A_2	20.5714
4989019	1A_2	20.5714
4989975	1A_2	20.5714
1138481	1A_2	23.4286
3025567	1A_2	23.4286
3948456	1A_2	23.4286
3958115	1A_2	23.4286
1000535	1A_2	25.7143
1099404	1A_2	25.7143
1114619	1A_2	25.7143
1019230	1A_2	26.2857
1063183	1A_2	26.2857
1099207	1A_2	26.2857
1099900	1A_2	26.2857
3064880	1A_2	26.2857
4989356	1A_2	26.2857
977577	1A_2	26.2857
1118486	1A_2	26.2857
1140562	1A_2	26.2857
1236950	1A_2	26.2857
1298487	1A_2	26.2857
4405999	1A_2	26.2857
982827	1A_2	26.8571
1079399	1A_2	26.8571
4398182	1A_2	26.8571
4409931	1A_2	26.8571
1045096	1A_2	27.2
1066860	1A_2	27.2
1082211	1A_2	27.2
1096956	1A_2	27.2
1138037	1A_2	27.2
1299010	1A_2	27.2
3025880	1A_2	27.2
3064701	1A_2	27.2
3939206	1A_2	27.2
1077339	1A_2	28.5714
1194040	1A_2	28.5714
1229247	1A_2	28.5714
5970720	1A_2	28.5714
1087705	1A_2	29.1429
1099971	1A_2	29.1429
4408543	1A_2	29.1429
994411	1A_2	29.7143
1067300	1A_2	29.7143
1082125	1A_2	29.7143
1203934	1A_2	29.7143
1208352	1A_2	29.7143
1863647	1A_2	29.7143
2279546	1A_2	29.7143
3384726	1A_2	29.7143
3385182	1A_2	29.7143
3533823	1A_2	29.7143
3959394	1A_2	29.7143
4409170	1A_2	29.7143
4410445	1A_2	29.7143
7330962	1A_2	29.7143
1211917	1A_2	30.2857
4989514	1A_2	30.2857
1073781	1A_2	30.8572
1202679	1A_2	30.8572
1078423	1A_2	30.8572
3937719	1A_2	30.8572
4396770	1A_2	30.8572
3533509	1A_2	30.8572
2262971	1A_2	31.4286
2261453	1A_2	32
1112507	1A_2	32.5714
1159421	1A_2	32.5714
1404564	1A_2	32.5714
4989939	1A_2	32.5714
4990429	1A_2	32.5714
990585	1A_2	33.1429
1107884	1A_2	33.1429
2276929	1A_2	33.1429
2277157	1A_2	33.1429
4405088	1A_2	33.1429
1404141	1A_2	33.7143
1127884	1A_2	33.7143
1241338	1A_2	33.7143
2324124	1A_2	33.7143
3064923	1A_2	33.7143
4010040	1A_2	33.7143
4018862	1A_2	33.7143
4021929	1A_2	33.7143
4989069	1A_2	33.7143
1041189	1A_2	38.8572
3934946	1A_2	38.8572
1091864	1A_2	39.4286
1102766	1A_2	39.4286
1120110	1A_2	40
1767730	1A_2	40
4396079	1A_2	40
1094315	1A_2	40.5714
1695425	1A_2	40.5714
3533253	1A_2	40.5714
3953635	1A_2	41.1429
4396816	1A_2	41.1429
1125377	1A_2	41.7143
1236098	1A_2	41.7143
1255380	1A_2	41.7143
2259055	1A_2	41.7143
4008241	1A_2	41.7143
1125428	1A_2	41.7143
1129687	1A_2	41.7143
1238051	1A_2	41.7143
2303774	1A_2	41.7143
3023013	1A_2	41.7143
4989185	1A_2	41.7143
2355553	1A_2	42.2857
1089822	1A_2	42.2857
1119832	1A_2	42.2857
1228810	1A_2	42.2857
2303311	1A_2	42.2857
3064926	1A_2	42.8572
3958605	1A_2	42.8572
1028725	1A_2	62.2857
1102953	1A_2	62.2857
1103189	1A_2	62.2857
1115703	1A_2	62.2857
1126768	1A_2	62.2857
1129038	1A_2	62.2857
1228484	1A_2	62.2857
1234235	1A_2	62.2857
1244099	1A_2	62.2857
2353265	1A_2	62.2857
3937215	1A_2	62.2857
3940559	1A_2	62.2857
4395584	1A_2	62.2857
4541674	1A_2	62.2857
4989074	1A_2	62.2857
1044641	1A_2	62.8572
4989162	1A_2	64
1233831	1A_2	65.7143
3953253	1A_2	65.7143
991726	1A_2	67.4286
1863632	1A_2	67.4286
4404599	1A_2	67.4286
4990263	1A_2	71.4286
1004030	1A_2	74.2857
1012827	1A_2	74.2857
4990483	1A_2	74.8572
1150543	1A_2	75.0476
1104610	1A_2	76
4394220	1A_2	76
1069702	1A_2	78.2857
1201134	1A_2	78.2857
4991333	1A_2	78.2857
1039668	1A_2	78.5715
1132774	1A_2	78.5715
3022410	1A_2	78.5715
4990965	1A_2	78.5715
1112918	1A_2	78.8572
1133392	1A_2	78.8572
1203788	1A_2	78.8572
1126558	1A_2	80.5714
1257161	1A_2	80.5714
4990810	1A_2	80.5714
4991256	1A_2	80.5714
3940744	1A_2	84
3959035	1A_2	84
4394705	1A_2	84
4396402	1A_2	84
1240070	1A_2	84.2857
1388835	1A_2	84.2857
2276528	1A_2	84.2857
4990097	1A_2	84.2857
2293987	1A_2	84.5715
4991024	1A_2	84.5715
4993685	1A_2	84.5715
1052152	1A_2	85.1429
1092089	1A_2	85.1429
1101285	1A_2	92
1178799	1A_2	92
1205354	1A_2	92
1239514	1A_2	92
1025998	1A_2	92.5715
1109244	1A_2	92.5715
1398639	1A_2	92.5715
2277226	1A_2	92.5715
2278118	1A_2	92.5715
3034193	1A_2	93.1429
3940256	1A_2	93.1429
1254463	1A_2	94.8572
3936623	1A_2	95.4286
4990441	1A_2	97.1429
4990333	1A_2	98.2857
985057	1A_2	99.4286
1121250	1A_2	100
4991492	1A_2	100.571
1010836	1A_2	101.714
1014354	1A_2	101.714
1056700	1A_2	101.714
1100887	1A_2	101.714
1108333	1A_2	101.714
1116758	1A_2	101.714
1119854	1A_2	101.714
1120318	1A_2	101.714
1150829	1A_2	101.714
1186604	1A_2	101.714
1210843	1A_2	101.714
1212674	1A_2	101.714
1221051	1A_2	101.714
1221184	1A_2	101.714
1246183	1A_2	101.714
1255608	1A_2	101.714
1675748	1A_2	101.714
2277290	1A_2	101.714
2300425	1A_2	101.714
2322879	1A_2	101.714
2325999	1A_2	101.714
2327636	1A_2	101.714
3022752	1A_2	101.714
3025386	1A_2	101.714
3029821	1A_2	101.714
3064476	1A_2	101.714
4539183	1A_2	101.714
4542921	1A_2	101.714
4988910	1A_2	101.714
4989553	1A_2	101.714
4990331	1A_2	101.714
5325620	1A_2	101.714
1001565	1A_2	102.286
1078628	1A_2	102.286
4991189	1A_2	102.286
4990230	1A_2	102.476
987549	1A_2	102.476
1105589	1A_2	102.857
1121173	1A_2	102.857
1233022	1A_2	102.857
3941571	1A_2	102.857
5363500	1A_2	102.857
983365	1A_2	103.429
985133	1A_2	103.429
1013786	1A_2	103.429
1030952	1A_2	103.429
1066353	1A_2	103.429
1096692	1A_2	103.429
1099100	1A_2	103.429
1110603	1A_2	103.429
1111964	1A_2	103.429
1129835	1A_2	103.429
1182467	1A_2	103.429
1202229	1A_2	103.429
1210828	1A_2	103.429
1229510	1A_2	103.429
1241464	1A_2	103.429
1255883	1A_2	103.429
2276256	1A_2	103.429
2289064	1A_2	103.429
3064684	1A_2	103.429
3532646	1A_2	103.429
3533905	1A_2	103.429
3533938	1A_2	103.429
3935125	1A_2	103.429
3952736	1A_2	103.429
3955199	1A_2	103.429
4021862	1A_2	103.429
4395827	1A_2	103.429
4407694	1A_2	103.429
4990454	1A_2	103.429
4990930	1A_2	103.429
1211251	1A_2	104
2256474	1A_2	104
4991086	1A_2	104
4991124	1A_2	104
997180	1A_2	104.571
3935598	1A_2	104.571
1025376	1A_2	105.143
1027740	1A_2	105.143
1090200	1A_2	105.143
1098230	1A_2	105.143
1125881	1A_2	105.143
1863565	1A_2	105.143
3955721	1A_2	105.143
1119419	1A_2	105.257
1089370	1A_2	105.714
1864148	1A_2	105.714
3024760	1A_2	105.714
3948593	1A_2	105.714
1096336	1A_2	106.286
1116946	1A_2	106.286
2263451	1A_2	106.857
1110168	1A_2	107.429
1089724	1A_2	108
1088699	1A_2	108.191
1088792	1A_2	108.191
1092066	1A_2	108.191
1093972	1A_2	108.191
1106480	1A_2	108.191
1117575	1A_2	108.191
1120651	1A_2	108.191
1121835	1A_2	108.191
1125646	1A_2	108.191
1128210	1A_2	108.191
1138354	1A_2	108.191
1229143	1A_2	108.191
1229903	1A_2	108.191
1702154	1A_2	108.191
2275515	1A_2	108.191
2275813	1A_2	108.191
2277124	1A_2	108.191
2279188	1A_2	108.191
3022649	1A_2	108.191
3956455	1A_2	108.191
4396841	1A_2	108.191
4405527	1A_2	108.191
4539952	1A_2	108.191
4989188	1A_2	108.191
4989347	1A_2	108.191
4991365	1A_2	108.191
5412045	1A_2	108.191
1129576	1A_2	108.762
1292860	1A_2	108.762
1066061	1A_2	109.143
1100735	1A_2	109.333
1107343	1A_2	109.333
1112369	1A_2	109.333
1665205	1A_2	109.333
1090886	1A_2	109.905
4004619	1A_2	109.905
1001398	1A_2	121.714
1115313	1A_2	121.714
1124260	1A_2	121.714
1126208	1A_2	121.714
1132858	1A_2	121.714
1221207	1A_2	121.714
1229311	1A_2	121.714
1265000	1A_2	121.714
1691619	1A_2	121.714
3024089	1A_2	121.714
3533517	1A_2	121.714
3944287	1A_2	121.714
4539511	1A_2	121.714
4989882	1A_2	121.714
1068753	1A_2	128.571
1073053	1A_2	128.571
1091646	1A_2	128.571
1102202	1A_2	128.571
1114870	1A_2	128.571
1120947	1A_2	128.571
1122959	1A_2	128.571
1125323	1A_2	128.571
1129758	1A_2	128.571
1152477	1A_2	128.571
1220050	1A_2	128.571
1289332	1A_2	128.571
1864628	1A_2	128.571
2278858	1A_2	128.571
2289219	1A_2	128.571
2303008	1A_2	128.571
3026199	1A_2	128.571
3028294	1A_2	128.571
3384831	1A_2	128.571
3951950	1A_2	128.571
4397541	1A_2	128.571
4404731	1A_2	128.571
4408292	1A_2	128.571
4440180	1A_2	128.571
4538767	1A_2	128.571
4989894	1A_2	128.571
4990045	1A_2	128.571
4991749	1A_2	128.571
1308285	1A_2	129.143
2259241	1A_2	129.143
2280370	1A_2	129.143
1161276	1A_2	129.714
4989245	1A_2	131.429
5050389	1A_2	131.429
4990539	1A_2	132
1114005	1A_2	133.143
1130028	1A_2	133.143
1216347	1A_2	133.143
1236566	1A_2	133.143
2282401	1A_2	133.143
2335797	1A_2	133.143
4990688	1A_2	133.143
4990953	1A_2	133.143
1142110	1A_2	133.714
1218555	1A_2	133.714
1317105	1A_2	133.714
4910141	1A_2	133.714
2322853	1A_2	133.714
2259986	1A_2	134.286
2275565	1A_2	134.857
2267818	1A_2	135.429
4003355	1A_2	135.429
1015865	1A_2	136
1057186	1A_2	136
1109016	1A_2	136
1117369	1A_2	136
1118037	1A_2	136
1139532	1A_2	136
1202226	1A_2	136
1228330	1A_2	136
1280037	1A_2	136
1286528	1A_2	136
2271375	1A_2	136
2295425	1A_2	136
3023983	1A_2	136
3064672	1A_2	136
4009555	1A_2	136
4990012	1A_2	136
4990287	1A_2	136
4990679	1A_2	136
7344585	1A_2	136
4404988	1A_2	136.571
4990892	1A_2	136.571
1070441	1A_2	137.143
1086225	1A_2	137.143
1103519	1A_2	137.143
1160755	1A_2	137.143
1219807	1A_2	137.143
1694610	1A_2	137.143
2278416	1A_2	137.143
2289695	1A_2	137.143
2294185	1A_2	137.143
3029185	1A_2	137.143
3034023	1A_2	137.143
4538068	1A_2	137.143
1041240	1A_2	138.286
4989972	1A_2	138.286
1111670	1A_2	138.857
2258970	1A_2	138.857
1025338	1A_2	140
1104221	1A_2	141.714
1209635	1A_2	141.714
4537694	1A_2	141.714
1092167	1A_2	142.857
1091952	1A_2	143.429
1342581	1A_2	143.429
2324256	1A_2	143.429
3025930	1A_2	143.429
4991244	1A_2	143.429
1086532	1A_2	144.5
1121503	1A_2	144.5
1126203	1A_2	144.5
1126373	1A_2	144.5
1228115	1A_2	144.5
1235751	1A_2	144.5
1237384	1A_2	144.5
1247733	1A_2	144.5
1295486	1A_2	144.5
1303260	1A_2	144.5
2290935	1A_2	144.5
3034245	1A_2	144.5
3533872	1A_2	144.5
3944128	1A_2	144.5
3945903	1A_2	144.5
3960979	1A_2	144.5
4393842	1A_2	144.5
4990112	1A_2	144.5
1119162	1A_2	144.571
1221315	1A_2	144.571
1243497	1A_2	144.571
1865426	1A_2	144.571
2324861	1A_2	144.571
3958112	1A_2	144.571
4990916	1A_2	144.571
4991308	1A_2	144.571
990592	1A_2	145.143
1024096	1A_2	145.143
1040825	1A_2	145.143
1046724	1A_2	145.143
1099228	1A_2	145.143
1118051	1A_2	145.143
1124920	1A_2	145.143
1126728	1A_2	145.143
1130619	1A_2	145.143
1240234	1A_2	145.143
1287096	1A_2	145.143
2292004	1A_2	145.143
2322408	1A_2	145.143
3027529	1A_2	145.143
3532754	1A_2	145.143
3951341	1A_2	145.143
4408495	1A_2	145.143
4990345	1A_2	145.143
4990491	1A_2	145.143
4990686	1A_2	145.143
4991349	1A_2	145.143
1119226	1A_2	146.857
1862991	1A_2	146.857
2258496	1A_2	147.429
3533093	1A_2	147.429
3947631	1A_2	147.429
4992504	1B	0
1229852	1B	0.571429
1237827	1B	0.571429
3937693	1B	0.571429
1119439	1B	0.571429
985110	1B	1.14286
1014578	1B	1.14286
1027833	1B	1.14286
1041291	1B	1.14286
1053014	1B	1.14286
1068908	1B	1.14286
1077024	1B	1.14286
1094539	1B	1.14286
1103044	1B	1.14286
1108570	1B	1.14286
1110110	1B	1.14286
1119910	1B	1.14286
1138792	1B	1.14286
1182653	1B	1.14286
1262573	1B	1.14286
1376868	1B	1.14286
1384060	1B	1.14286
1396328	1B	1.14286
2279341	1B	1.14286
2304144	1B	1.14286
3021625	1B	1.14286
3034593	1B	1.14286
3384874	1B	1.14286
3942120	1B	1.14286
3957498	1B	1.14286
3958724	1B	1.14286
3959292	1B	1.14286
4537857	1B	1.14286
4540609	1B	1.14286
4990121	1B	1.14286
4990143	1B	1.14286
4990747	1B	1.14286
4990756	1B	1.14286
997598	1B	1.14286
1228075	1B	1.71429
1252805	1B	1.71429
3949074	1B	1.71429
5411559	1B	1.71429
1058318	1B	1.71429
1093327	1B	1.71429
986077	1B	1.71429
1190378	1B	2.28571
1254871	1B	2.28571
4394145	1B	2.28571
4989750	1B	2.28571
1259624	1B	2.28572
2278446	1B	2.28572
1102066	1B	2.28572
1212335	1B	2.28572
1282176	1B	2.28572
3941755	1B	2.28572
3951446	1B	2.28572
4991205	1B	2.28572
3958197	1B	2.85714
1020560	1B	2.85715
1066594	1B	2.85715
1077852	1B	2.85715
1090728	1B	2.85715
1100632	1B	2.85715
1113573	1B	2.85715
1114299	1B	2.85715
1114328	1B	2.85715
1202590	1B	2.85715
1286981	1B	2.85715
2303690	1B	2.85715
3022531	1B	2.85715
3064864	1B	2.85715
3939643	1B	2.85715
4407317	1B	2.85715
4411360	1B	2.85715
4535915	1B	2.85715
4544466	1B	2.85715
977457	1B	2.85715
983559	1B	2.85715
1046242	1B	2.85715
1049723	1B	2.85715
1057001	1B	2.85715
1067175	1B	2.85715
1067569	1B	2.85715
1078202	1B	2.85715
1079041	1B	2.85715
1095266	1B	2.85715
1096291	1B	2.85715
1099494	1B	2.85715
1104515	1B	2.85715
1108594	1B	2.85715
1109898	1B	2.85715
1110198	1B	2.85715
1125763	1B	2.85715
1229501	1B	2.85715
1235141	1B	2.85715
1237955	1B	2.85715
1276036	1B	2.85715
1694143	1B	2.85715
2280342	1B	2.85715
3021770	1B	2.85715
3024477	1B	2.85715
3384745	1B	2.85715
3942739	1B	2.85715
3956069	1B	2.85715
3960470	1B	2.85715
4003982	1B	2.85715
4537886	1B	2.85715
4544222	1B	2.85715
4989848	1B	2.85715
4990736	1B	2.85715
4991085	1B	2.85715
1238398	1B	3.42857
1250919	1B	3.42857
1082519	1B	3.42858
3064502	1B	3.42858
4538751	1B	3.42858
7347834	1B	3.42858
1097545	1B	3.42858
1218524	1B	3.42858
2276464	1B	3.42858
3024078	1B	3.42858
3033389	1B	3.42858
3385136	1B	3.42858
4989624	1B	3.42858
4990269	1B	3.42858
5332298	1B	3.42858
1090475	1B	4
1228984	1B	4
1230354	1B	4
1054770	1B	4.00001
1099460	1B	4.00001
3939243	1B	4.00001
4541690	1B	4.00001
1089769	1B	4.00001
3955539	1B	4.00001
4405105	1B	4.00001
4989591	1B	4.00001
4993765	1B	4.00001
7358395	1B	4.00001
1256013	1B	4.57143
4991115	1B	4.57143
1218889	1B	4.57144
4991263	1B	4.57144
1229665	1B	5.14286
1239066	1B	5.14286
3945566	1B	5.14286
3956747	1B	5.14286
3960479	1B	5.14286
998819	1B	5.14287
4990604	1B	5.14287
4990996	1B	5.14287
1240937	1B	5.71429
4397004	1B	5.71429
4405189	1B	5.7143
1235582	1B	6.28571
1236695	1B	6.28571
1254498	1B	6.28571
1257004	1B	6.28571
1738406	1B	6.28571
1740429	1B	6.28571
2252828	1B	6.28571
4398083	1B	6.28571
4989660	1B	6.28571
4991011	1B	6.28571
1100839	1B	6.28573
1119219	1B	6.28573
2277773	1B	6.28573
4395187	1B	6.28573
4540263	1B	6.28573
4541757	1B	6.28573
5410777	1B	6.28573
2334383	1B	6.85714
4992637	1B	6.85714
1020313	1B	6.85716
1044187	1B	6.85716
1071498	1B	6.85716
1076227	1B	6.85716
1081254	1B	6.85716
1093885	1B	6.85716
1094011	1B	6.85716
1099668	1B	6.85716
1205565	1B	6.85716
1394637	1B	6.85716
2277600	1B	6.85716
3935796	1B	6.85716
3939365	1B	6.85716
3946425	1B	6.85716
3954491	1B	6.85716
3955648	1B	6.85716
3961213	1B	6.85716
4395944	1B	6.85716
4406060	1B	6.85716
4439599	1B	6.85716
4541751	1B	6.85716
4990517	1B	7.42857
4990556	1B	7.42857
984409	1B	7.42859
1048220	1B	7.42859
1205877	1B	7.42859
1694883	1B	7.42859
3960850	1B	7.42859
4002654	1B	7.42859
1240492	1B	8
4989781	1B	8
1124281	1B	8.00002
1255176	1B	8.00002
2288819	1B	8.00002
1297414	1B	8.57143
2259213	1B	8.57143
4394141	1B	8.57143
4539865	1B	8.57143
1026286	1B	8.57144
1114944	1B	8.57144
3944244	1B	9.14286
3950356	1B	9.14287
1233624	1B	9.71428
1245353	1B	9.71428
1246427	1B	9.71428
1256709	1B	9.71428
4990196	1B	9.71428
1113364	1B	9.7143
4990248	1B	10.289
1110104	1B	10.289
3023738	1B	10.8637
2326413	1B	11.4384
1280252	1B	12.0131
4989422	1B	12.0131
1247277	1B	12.5846
4989580	1B	13.156
4991449	1B	13.156
1241933	1B	13.7274
4989359	1B	14.8703
1240567	1B	15.4417
3942755	1B	15.4417
1234160	1B	16.0131
1863657	1B	16.0131
4989678	1B	16.0131
984714	1B	16.5846
986079	1B	16.5846
1256578	1B	16.5846
1262015	1B	16.5846
4989039	1B	16.5846
4989453	1B	16.5846
4990986	1B	16.5846
1233607	1B	17.156
4543270	1B	17.156
1203198	1B	17.156
1211785	1B	17.156
4989588	1B	17.156
1228461	1B	17.7274
1237658	1B	17.7274
1239023	1B	17.7274
1257421	1B	17.7274
3937013	1B	17.7274
4440250	1B	17.7274
4990182	1B	17.7274
4991118	1B	17.7274
4991379	1B	17.7274
2301078	1B	18.2988
1236686	1B	18.8703
3943653	1B	18.8703
4393768	1B	18.8703
4990106	1B	18.8703
1234837	1B	19.4417
1236819	1B	19.4417
999482	1B	20.0131
1225709	1B	20.0131
1228559	1B	20.0131
1234619	1B	20.0131
1234622	1B	20.0131
1236341	1B	20.0131
1238473	1B	20.0131
1240839	1B	20.0131
1241542	1B	20.0131
1242458	1B	20.0131
1242537	1B	20.0131
1244863	1B	20.0131
1245779	1B	20.0131
1406229	1B	20.0131
2291028	1B	20.0131
2358056	1B	20.0131
3026672	1B	20.0131
3940926	1B	20.0131
3945988	1B	20.0131
3959427	1B	20.0131
3960917	1B	20.0131
4398222	1B	20.0131
4410314	1B	20.0131
4989783	1B	20.0131
4990169	1B	20.0131
4990249	1B	20.0131
4990363	1B	20.0131
4990392	1B	20.0131
4990859	1B	20.0131
4992907	1B	20.0131
1126695	1B	20.5846
1221202	1B	20.5846
1229031	1B	20.5846
3939494	1B	20.5846
4009683	1B	20.5846
984001	1B	21.156
1230054	1B	21.156
3533383	1B	21.156
3953706	1B	21.156
1234886	1B	21.156
1236721	1B	21.156
1252558	1B	21.156
3958260	1B	21.156
1298635	1B	21.7274
1228817	1B	22.2988
1229249	1B	22.2988
1237334	1B	22.2988
1240568	1B	22.2988
2300105	1B	22.2988
3954731	1B	22.2988
4538402	1B	22.2988
4989241	1B	22.2988
4989547	1B	22.2988
4990403	1B	22.2988
4990580	1B	22.2988
1228613	1B	22.8703
3958340	1B	23.4417
1036447	1B	24.5846
1228353	1B	25.156
1233260	1B	25.156
1239815	1B	25.156
1240007	1B	25.156
1298397	1B	25.156
1299410	1B	25.156
2293186	1B	25.156
3942920	1B	25.156
3943757	1B	25.156
3950535	1B	25.156
3955460	1B	25.156
4396484	1B	25.156
4397303	1B	25.156
4990431	1B	25.156
4991000	1B	25.156
4991291	1B	25.156
4991968	1B	25.156
4992518	1B	25.156
2289576	1B	25.7274
3936237	1B	26.2988
1228700	1B	26.8703
1235328	1B	27.4417
1239530	1B	28.0131
4989814	1B	28.5846
1237899	1B	29.156
1242111	1B	29.156
1234389	1B	29.7274
4993002	1B	29.7274
1233997	1B	30.2989
1234089	1B	30.2989
1234136	1B	30.2989
1235483	1B	30.2989
1252720	1B	30.2989
1254534	1B	30.2989
1255738	1B	30.2989
1256149	1B	30.2989
3936542	1B	30.2989
4990838	1B	30.2989
4991125	1B	30.2989
2295945	1B	30.8703
1234419	1B	31.4417
1234966	1B	32.0131
4989520	1B	32.0131
978306	1B	32.3021
978859	1B	32.3021
979411	1B	32.3021
981798	1B	32.3021
983062	1B	32.3021
984397	1B	32.3021
989167	1B	32.3021
991524	1B	32.3021
993520	1B	32.3021
994923	1B	32.3021
1008176	1B	32.3021
1014324	1B	32.3021
1019708	1B	32.3021
1023812	1B	32.3021
1031906	1B	32.3021
1032247	1B	32.3021
1033127	1B	32.3021
1054648	1B	32.3021
1055078	1B	32.3021
1058012	1B	32.3021
1068781	1B	32.3021
1068871	1B	32.3021
1069761	1B	32.3021
1073493	1B	32.3021
1073522	1B	32.3021
1083278	1B	32.3021
1088697	1B	32.3021
1089656	1B	32.3021
1089668	1B	32.3021
1090180	1B	32.3021
1090766	1B	32.3021
1091447	1B	32.3021
1093590	1B	32.3021
1093829	1B	32.3021
1094831	1B	32.3021
1095690	1B	32.3021
1096638	1B	32.3021
1099479	1B	32.3021
1100040	1B	32.3021
1100105	1B	32.3021
1100429	1B	32.3021
1100552	1B	32.3021
1100738	1B	32.3021
1100851	1B	32.3021
1101630	1B	32.3021
1102164	1B	32.3021
1102824	1B	32.3021
1103305	1B	32.3021
1103432	1B	32.3021
1105046	1B	32.3021
1107243	1B	32.3021
1107769	1B	32.3021
1110478	1B	32.3021
1110483	1B	32.3021
1115206	1B	32.3021
1116301	1B	32.3021
1116714	1B	32.3021
1117872	1B	32.3021
1118189	1B	32.3021
1124127	1B	32.3021
1124279	1B	32.3021
1125371	1B	32.3021
1126017	1B	32.3021
1126396	1B	32.3021
1128753	1B	32.3021
1128983	1B	32.3021
1129940	1B	32.3021
1131209	1B	32.3021
1131380	1B	32.3021
1132527	1B	32.3021
1140016	1B	32.3021
1141877	1B	32.3021
1142135	1B	32.3021
1144525	1B	32.3021
1152090	1B	32.3021
1160493	1B	32.3021
1163169	1B	32.3021
1166537	1B	32.3021
1176545	1B	32.3021
1195926	1B	32.3021
1202636	1B	32.3021
1204248	1B	32.3021
1207903	1B	32.3021
1210498	1B	32.3021
1211674	1B	32.3021
1216086	1B	32.3021
1218027	1B	32.3021
1218902	1B	32.3021
1224411	1B	32.3021
1229564	1B	32.3021
1232930	1B	32.3021
1241602	1B	32.3021
1242076	1B	32.3021
1243576	1B	32.3021
1253163	1B	32.3021
1254789	1B	32.3021
1255154	1B	32.3021
1255333	1B	32.3021
1255911	1B	32.3021
1265133	1B	32.3021
1282595	1B	32.3021
1296008	1B	32.3021
1296907	1B	32.3021
1724021	1B	32.3021
1862218	1B	32.3021
2256820	1B	32.3021
2262750	1B	32.3021
2264147	1B	32.3021
2266736	1B	32.3021
2275353	1B	32.3021
2275664	1B	32.3021
2277405	1B	32.3021
2280550	1B	32.3021
2289496	1B	32.3021
2293653	1B	32.3021
2300494	1B	32.3021
2303432	1B	32.3021
2304621	1B	32.3021
2324020	1B	32.3021
3020865	1B	32.3021
3021114	1B	32.3021
3021370	1B	32.3021
3021820	1B	32.3021
3022312	1B	32.3021
3022823	1B	32.3021
3022965	1B	32.3021
3023132	1B	32.3021
3024550	1B	32.3021
3024800	1B	32.3021
3025717	1B	32.3021
3025870	1B	32.3021
3028291	1B	32.3021
3031322	1B	32.3021
3222496	1B	32.3021
3533274	1B	32.3021
3534025	1B	32.3021
3534149	1B	32.3021
3934172	1B	32.3021
3934936	1B	32.3021
3935338	1B	32.3021
3936214	1B	32.3021
3936316	1B	32.3021
3936997	1B	32.3021
3937582	1B	32.3021
3937596	1B	32.3021
3939788	1B	32.3021
3941358	1B	32.3021
3941998	1B	32.3021
3943217	1B	32.3021
3944543	1B	32.3021
3944795	1B	32.3021
3944943	1B	32.3021
3945408	1B	32.3021
3947404	1B	32.3021
3950026	1B	32.3021
3950468	1B	32.3021
3951963	1B	32.3021
3953130	1B	32.3021
3953607	1B	32.3021
3959793	1B	32.3021
3960888	1B	32.3021
4262123	1B	32.3021
4395898	1B	32.3021
4405434	1B	32.3021
4407893	1B	32.3021
4410674	1B	32.3021
4440100	1B	32.3021
4536646	1B	32.3021
4537747	1B	32.3021
4538008	1B	32.3021
4539913	1B	32.3021
4540386	1B	32.3021
4540612	1B	32.3021
4540714	1B	32.3021
4541147	1B	32.3021
4541202	1B	32.3021
4543748	1B	32.3021
4543821	1B	32.3021
4909759	1B	32.3021
4910863	1B	32.3021
4988984	1B	32.3021
4989100	1B	32.3021
4989150	1B	32.3021
4989303	1B	32.3021
4989579	1B	32.3021
4989615	1B	32.3021
4989865	1B	32.3021
4990013	1B	32.3021
4990028	1B	32.3021
4990136	1B	32.3021
4990242	1B	32.3021
4991196	1B	32.3021
4991410	1B	32.3021
4991454	1B	32.3021
5324875	1B	32.3021
5325193	1B	32.3021
1188404	1B	32.5846
1193041	1B	32.5846
1221867	1B	32.5846
1223165	1B	32.5846
1227374	1B	32.5846
1227434	1B	32.5846
1228049	1B	32.5846
1228059	1B	32.5846
1228076	1B	32.5846
1228082	1B	32.5846
1228093	1B	32.5846
1228121	1B	32.5846
1228136	1B	32.5846
1228191	1B	32.5846
1228204	1B	32.5846
1228610	1B	32.5846
1229226	1B	32.5846
1229481	1B	32.5846
1229605	1B	32.5846
1229706	1B	32.5846
1231176	1B	32.5846
1232435	1B	32.5846
1232447	1B	32.5846
1232880	1B	32.5846
1232976	1B	32.5846
1233021	1B	32.5846
1233075	1B	32.5846
1233096	1B	32.5846
1233283	1B	32.5846
1233303	1B	32.5846
1233345	1B	32.5846
1233352	1B	32.5846
1233392	1B	32.5846
1233580	1B	32.5846
1233642	1B	32.5846
1233689	1B	32.5846
1233733	1B	32.5846
1233774	1B	32.5846
1233810	1B	32.5846
1234084	1B	32.5846
1234589	1B	32.5846
1234617	1B	32.5846
1234730	1B	32.5846
1235823	1B	32.5846
1235916	1B	32.5846
1236941	1B	32.5846
1238024	1B	32.5846
1238369	1B	32.5846
1238514	1B	32.5846
1238581	1B	32.5846
1238858	1B	32.5846
1239454	1B	32.5846
1239918	1B	32.5846
1241582	1B	32.5846
1241835	1B	32.5846
1241965	1B	32.5846
1242706	1B	32.5846
1244206	1B	32.5846
1244421	1B	32.5846
1244985	1B	32.5846
1245810	1B	32.5846
1246215	1B	32.5846
1247131	1B	32.5846
1247192	1B	32.5846
1247353	1B	32.5846
1247574	1B	32.5846
1247803	1B	32.5846
1248900	1B	32.5846
1248930	1B	32.5846
1251853	1B	32.5846
1252764	1B	32.5846
1254119	1B	32.5846
1255268	1B	32.5846
1255968	1B	32.5846
1256169	1B	32.5846
1708312	1B	32.5846
1862655	1B	32.5846
2252573	1B	32.5846
2254254	1B	32.5846
2256143	1B	32.5846
2259165	1B	32.5846
2289375	1B	32.5846
2289863	1B	32.5846
2290079	1B	32.5846
2291187	1B	32.5846
2375317	1B	32.5846
3384623	1B	32.5846
3384736	1B	32.5846
3384815	1B	32.5846
3385145	1B	32.5846
3934715	1B	32.5846
3936730	1B	32.5846
3937896	1B	32.5846
3939353	1B	32.5846
3939896	1B	32.5846
3942173	1B	32.5846
3942301	1B	32.5846
3942757	1B	32.5846
3943383	1B	32.5846
3943399	1B	32.5846
3943499	1B	32.5846
3946512	1B	32.5846
3949592	1B	32.5846
3952969	1B	32.5846
3954470	1B	32.5846
3955188	1B	32.5846
3955312	1B	32.5846
3956443	1B	32.5846
3956900	1B	32.5846
3959181	1B	32.5846
4393710	1B	32.5846
4393975	1B	32.5846
4396547	1B	32.5846
4396610	1B	32.5846
4396869	1B	32.5846
4397381	1B	32.5846
4538777	1B	32.5846
4539872	1B	32.5846
4989264	1B	32.5846
4989458	1B	32.5846
4989544	1B	32.5846
4989565	1B	32.5846
4989577	1B	32.5846
4989626	1B	32.5846
4989931	1B	32.5846
4989937	1B	32.5846
4990086	1B	32.5846
4990244	1B	32.5846
4990412	1B	32.5846
4990559	1B	32.5846
4990605	1B	32.5846
4990651	1B	32.5846
4990757	1B	32.5846
4990834	1B	32.5846
4990973	1B	32.5846
4991190	1B	32.5846
4991268	1B	32.5846
4991319	1B	32.5846
4991439	1B	32.5846
4991484	1B	32.5846
5411761	1B	32.5846
7358434	1B	32.5846
1097395	1B	32.8736
1103588	1B	32.8736
3947201	1B	32.8736
5410459	1B	32.8736
1237476	1B	33.156
1737009	1B	33.156
2257944	1B	33.156
3936137	1B	33.156
4411309	1B	33.7274
1130877	1B	34.0164
3025310	1B	34.0164
1253518	1B	34.8703
1405745	1B	34.8703
7358425	1B	35.4417
1234511	1B	36.0131
1400974	1B	37.156
1230164	1B	37.7274
1708425	1B	37.7274
4990233	1B	38.2989
4990489	1B	38.2989
1093203	1B	38.8703
3023055	1B	38.8703
4988950	1B	38.8703
1088865	1B	38.8703
1234809	1B	39.4417
3934044	1B	39.4417
3950533	1B	39.4417
3956533	1B	39.4417
4990070	1B	39.4417
7358410	1B	39.4417
1229138	1B	40.0132
1232903	1B	40.0132
1233576	1B	40.0132
1235293	1B	40.0132
1237510	1B	40.0132
1239221	1B	40.0132
1863653	1B	40.0132
2289680	1B	40.0132
2290370	1B	40.0132
2300492	1B	40.0132
3384746	1B	40.0132
3384893	1B	40.0132
3938655	1B	40.0132
4397601	1B	40.0132
4989111	1B	40.0132
4989427	1B	40.0132
4991016	1B	40.0132
4990090	1B	40.5879
1234580	1B	41.1626
1235669	1B	41.1626
1235902	1B	41.1626
1243404	1B	41.1626
1214933	1B	41.734
1239776	1B	41.734
1248060	1B	41.734
4990606	1B	41.734
4991177	1B	42.3054
4992591	1B	42.3054
1234244	1B	42.8769
1239301	1B	42.8769
1234457	1B	43.4483
1235960	1B	43.4483
1238985	1B	43.4483
2289415	1B	43.4483
7358430	1B	43.4483
1249759	1B	44.0197
7358407	1B	44.5912
1234585	1B	45.1626
1242834	1B	45.1626
1252479	1B	45.1626
1253023	1B	45.1626
2290084	1B	45.1626
4990100	1B	45.1626
1235535	1B	45.734
2295493	1B	45.734
1297805	1B	46.3054
4992178	1B	46.3054
1245203	1B	46.8769
980395	1B	47.3327
1051712	1B	47.3327
1067780	1B	47.3327
1089112	1B	47.3327
1090241	1B	47.3327
1100106	1B	47.3327
1194198	1B	47.3327
1204773	1B	47.3327
1218568	1B	47.3327
2289040	1B	47.3327
2330874	1B	47.3327
3934354	1B	47.3327
3937513	1B	47.3327
3947460	1B	47.3327
3950783	1B	47.3327
4261156	1B	47.3327
4405934	1B	47.3327
4992876	1B	47.3327
4993115	1B	47.3327
1242280	1B	47.4483
4990507	1B	47.4483
4993225	1B	47.4483
1216091	1B	47.9041
1255168	1B	47.9041
2293657	1B	48.0197
1229619	1B	49.1626
1254832	1B	49.1626
1255045	1B	49.1626
1231096	1B	49.734
1238293	1B	49.734
2332130	1B	49.734
4990371	1B	49.734
4990746	1B	49.734
4991001	1B	49.734
1027124	1B	50.3055
1221689	1B	50.3055
3943279	1B	50.3055
1228301	1B	50.8769
1237215	1B	50.8769
2332516	1B	50.8769
3385315	1B	50.8769
4396476	1B	50.8769
4990409	1B	50.8769
4990629	1B	50.8769
4990939	1B	50.8769
4991053	1B	50.8769
4993221	1B	50.8769
4989845	1B	51.4483
4990619	1B	51.4483
977187	1B	51.7621
978310	1B	51.7621
979692	1B	51.7621
981833	1B	51.7621
983031	1B	51.7621
984407	1B	51.7621
984548	1B	51.7621
985951	1B	51.7621
986183	1B	51.7621
986287	1B	51.7621
987512	1B	51.7621
987546	1B	51.7621
988332	1B	51.7621
989222	1B	51.7621
989369	1B	51.7621
991339	1B	51.7621
992955	1B	51.7621
995398	1B	51.7621
995469	1B	51.7621
995520	1B	51.7621
997400	1B	51.7621
1000820	1B	51.7621
1003475	1B	51.7621
1003611	1B	51.7621
1010023	1B	51.7621
1016512	1B	51.7621
1017002	1B	51.7621
1020054	1B	51.7621
1020282	1B	51.7621
1020931	1B	51.7621
1022183	1B	51.7621
1022291	1B	51.7621
1027640	1B	51.7621
1028798	1B	51.7621
1031228	1B	51.7621
1033566	1B	51.7621
1033742	1B	51.7621
1035015	1B	51.7621
1045419	1B	51.7621
1048511	1B	51.7621
1052802	1B	51.7621
1054026	1B	51.7621
1055468	1B	51.7621
1057112	1B	51.7621
1057381	1B	51.7621
1060015	1B	51.7621
1060461	1B	51.7621
1060489	1B	51.7621
1061989	1B	51.7621
1063674	1B	51.7621
1064828	1B	51.7621
1065780	1B	51.7621
1066430	1B	51.7621
1067541	1B	51.7621
1069301	1B	51.7621
1072186	1B	51.7621
1073181	1B	51.7621
1073462	1B	51.7621
1074953	1B	51.7621
1075048	1B	51.7621
1076915	1B	51.7621
1078883	1B	51.7621
1080218	1B	51.7621
1082843	1B	51.7621
1083679	1B	51.7621
1083966	1B	51.7621
1084551	1B	51.7621
1086771	1B	51.7621
1087799	1B	51.7621
1087811	1B	51.7621
1088134	1B	51.7621
1088268	1B	51.7621
1089056	1B	51.7621
1089464	1B	51.7621
1089721	1B	51.7621
1089837	1B	51.7621
1089991	1B	51.7621
1090232	1B	51.7621
1090383	1B	51.7621
1090421	1B	51.7621
1090566	1B	51.7621
1091292	1B	51.7621
1091363	1B	51.7621
1091385	1B	51.7621
1091408	1B	51.7621
1092354	1B	51.7621
1092660	1B	51.7621
1092957	1B	51.7621
1093483	1B	51.7621
1093518	1B	51.7621
1093740	1B	51.7621
1094104	1B	51.7621
1094541	1B	51.7621
1094584	1B	51.7621
1095372	1B	51.7621
1096084	1B	51.7621
1096765	1B	51.7621
1097878	1B	51.7621
1099565	1B	51.7621
1099755	1B	51.7621
1099844	1B	51.7621
1099887	1B	51.7621
1100246	1B	51.7621
1100397	1B	51.7621
1100456	1B	51.7621
1101062	1B	51.7621
1101267	1B	51.7621
1102351	1B	51.7621
1102354	1B	51.7621
1103112	1B	51.7621
1103430	1B	51.7621
1103492	1B	51.7621
1103690	1B	51.7621
1104558	1B	51.7621
1104713	1B	51.7621
1105059	1B	51.7621
1105108	1B	51.7621
1105413	1B	51.7621
1106435	1B	51.7621
1106846	1B	51.7621
1107305	1B	51.7621
1108203	1B	51.7621
1109063	1B	51.7621
1109330	1B	51.7621
1116447	1B	51.7621
1117242	1B	51.7621
1117619	1B	51.7621
1119294	1B	51.7621
1121667	1B	51.7621
1122498	1B	51.7621
1123418	1B	51.7621
1125298	1B	51.7621
1126092	1B	51.7621
1126918	1B	51.7621
1127649	1B	51.7621
1128044	1B	51.7621
1128157	1B	51.7621
1129852	1B	51.7621
1130474	1B	51.7621
1130737	1B	51.7621
1133070	1B	51.7621
1135495	1B	51.7621
1136194	1B	51.7621
1139863	1B	51.7621
1144895	1B	51.7621
1145625	1B	51.7621
1149751	1B	51.7621
1151097	1B	51.7621
1155232	1B	51.7621
1160197	1B	51.7621
1161427	1B	51.7621
1163852	1B	51.7621
1165471	1B	51.7621
1169602	1B	51.7621
1195188	1B	51.7621
1202736	1B	51.7621
1203157	1B	51.7621
1203210	1B	51.7621
1204912	1B	51.7621
1205716	1B	51.7621
1207394	1B	51.7621
1215403	1B	51.7621
1215922	1B	51.7621
1217671	1B	51.7621
1218706	1B	51.7621
1219262	1B	51.7621
1224984	1B	51.7621
1229065	1B	51.7621
1229677	1B	51.7621
1230389	1B	51.7621
1233378	1B	51.7621
1234939	1B	51.7621
1235415	1B	51.7621
1241783	1B	51.7621
1242152	1B	51.7621
1247715	1B	51.7621
1249496	1B	51.7621
1254533	1B	51.7621
1257425	1B	51.7621
1263607	1B	51.7621
1264097	1B	51.7621
1271826	1B	51.7621
1319324	1B	51.7621
1380872	1B	51.7621
1393321	1B	51.7621
1398087	1B	51.7621
1399673	1B	51.7621
1667614	1B	51.7621
1696252	1B	51.7621
1696476	1B	51.7621
1724416	1B	51.7621
1766106	1B	51.7621
1862246	1B	51.7621
1863855	1B	51.7621
1864032	1B	51.7621
2253290	1B	51.7621
2254661	1B	51.7621
2255497	1B	51.7621
2256926	1B	51.7621
2260661	1B	51.7621
2261275	1B	51.7621
2263752	1B	51.7621
2275135	1B	51.7621
2275270	1B	51.7621
2275278	1B	51.7621
2275351	1B	51.7621
2275366	1B	51.7621
2275621	1B	51.7621
2275631	1B	51.7621
2276172	1B	51.7621
2276584	1B	51.7621
2276595	1B	51.7621
2276779	1B	51.7621
2276839	1B	51.7621
2277835	1B	51.7621
2279392	1B	51.7621
2280288	1B	51.7621
2280667	1B	51.7621
2282507	1B	51.7621
2283952	1B	51.7621
2289226	1B	51.7621
2289322	1B	51.7621
2290855	1B	51.7621
2293347	1B	51.7621
2293581	1B	51.7621
2297966	1B	51.7621
2300612	1B	51.7621
2324662	1B	51.7621
2347504	1B	51.7621
2348022	1B	51.7621
2372349	1B	51.7621
3020364	1B	51.7621
3020448	1B	51.7621
3020845	1B	51.7621
3021126	1B	51.7621
3021656	1B	51.7621
3022086	1B	51.7621
3022615	1B	51.7621
3022990	1B	51.7621
3023214	1B	51.7621
3024762	1B	51.7621
3025692	1B	51.7621
3026556	1B	51.7621
3026754	1B	51.7621
3028618	1B	51.7621
3029489	1B	51.7621
3031435	1B	51.7621
3033917	1B	51.7621
3034377	1B	51.7621
3064462	1B	51.7621
3064899	1B	51.7621
3064902	1B	51.7621
3222377	1B	51.7621
3222538	1B	51.7621
3384756	1B	51.7621
3533277	1B	51.7621
3533541	1B	51.7621
3533704	1B	51.7621
3575243	1B	51.7621
3934232	1B	51.7621
3935310	1B	51.7621
3935477	1B	51.7621
3936523	1B	51.7621
3936801	1B	51.7621
3937834	1B	51.7621
3937895	1B	51.7621
3938757	1B	51.7621
3939655	1B	51.7621
3940083	1B	51.7621
3940447	1B	51.7621
3940617	1B	51.7621
3941239	1B	51.7621
3942646	1B	51.7621
3942930	1B	51.7621
3943130	1B	51.7621
3944651	1B	51.7621
3945054	1B	51.7621
3945151	1B	51.7621
3945204	1B	51.7621
3948811	1B	51.7621
3949832	1B	51.7621
3950917	1B	51.7621
3951610	1B	51.7621
3951839	1B	51.7621
3951989	1B	51.7621
3952117	1B	51.7621
3952731	1B	51.7621
3952804	1B	51.7621
3952953	1B	51.7621
3953124	1B	51.7621
3953498	1B	51.7621
3954079	1B	51.7621
3954304	1B	51.7621
3955277	1B	51.7621
3956138	1B	51.7621
3956941	1B	51.7621
3957228	1B	51.7621
3958173	1B	51.7621
3958193	1B	51.7621
3958959	1B	51.7621
3959093	1B	51.7621
3960855	1B	51.7621
3961452	1B	51.7621
4003978	1B	51.7621
4008773	1B	51.7621
4009042	1B	51.7621
4009781	1B	51.7621
4009942	1B	51.7621
4021118	1B	51.7621
4260969	1B	51.7621
4261287	1B	51.7621
4261554	1B	51.7621
4261691	1B	51.7621
4262372	1B	51.7621
4262723	1B	51.7621
4394087	1B	51.7621
4394670	1B	51.7621
4394986	1B	51.7621
4395596	1B	51.7621
4396153	1B	51.7621
4396324	1B	51.7621
4396510	1B	51.7621
4398291	1B	51.7621
4398403	1B	51.7621
4406242	1B	51.7621
4406553	1B	51.7621
4407479	1B	51.7621
4408497	1B	51.7621
4408707	1B	51.7621
4409980	1B	51.7621
4410382	1B	51.7621
4411001	1B	51.7621
4411274	1B	51.7621
4439452	1B	51.7621
4439492	1B	51.7621
4439793	1B	51.7621
4439875	1B	51.7621
4440037	1B	51.7621
4440069	1B	51.7621
4440182	1B	51.7621
4440369	1B	51.7621
4536148	1B	51.7621
4537540	1B	51.7621
4537548	1B	51.7621
4537866	1B	51.7621
4539656	1B	51.7621
4540515	1B	51.7621
4540519	1B	51.7621
4540923	1B	51.7621
4542137	1B	51.7621
4542210	1B	51.7621
4542240	1B	51.7621
4542474	1B	51.7621
4542482	1B	51.7621
4543599	1B	51.7621
4543684	1B	51.7621
4544056	1B	51.7621
4910249	1B	51.7621
4989025	1B	51.7621
4989295	1B	51.7621
4989476	1B	51.7621
4989651	1B	51.7621
4989719	1B	51.7621
4989927	1B	51.7621
4989981	1B	51.7621
4990055	1B	51.7621
4990321	1B	51.7621
4990428	1B	51.7621
4990469	1B	51.7621
4990471	1B	51.7621
4990570	1B	51.7621
4990577	1B	51.7621
4990625	1B	51.7621
4990800	1B	51.7621
4990869	1B	51.7621
4990940	1B	51.7621
4990978	1B	51.7621
4991272	1B	51.7621
5332910	1B	51.7621
5348119	1B	51.7621
5374155	1B	51.7621
7340559	1B	51.7621
1208325	1B	51.7621
1217538	1B	51.7621
3942750	1B	51.7621
1233880	1B	52.0197
1241742	1B	52.0197
3945613	1B	52.0197
4989397	1B	52.0197
1230710	1B	52.5912
2268813	1B	52.5912
4990003	1B	52.5912
4990979	1B	52.5912
7358401	1B	52.5912
1234785	1B	53.1626
4988997	1B	53.1626
4396683	1B	53.734
4990108	1B	53.734
4990889	1B	53.734
4991222	1B	53.734
1238620	1B	54.3055
4991384	1B	54.8769
1003719	1B	55.4483
1301639	1B	55.4483
3939928	1B	55.4483
3952194	1B	55.4483
4988955	1B	55.4483
7358408	1B	55.4483
4989802	1B	56.5912
4990341	1B	56.5912
5411286	1B	56.5912
1105435	1B	57.1626
1238269	1B	57.1626
4394278	1B	57.1626
4990548	1B	57.1626
1235104	1B	57.734
1255479	1B	57.734
1255655	1B	58.3055
2264100	1B	58.3055
2283523	1B	58.3055
2300152	1B	58.3055
1088545	1B	58.4938
1240851	1B	58.8769
4992870	1B	58.8769
1232736	1B	59.4483
1236267	1B	59.4483
2291505	1B	59.4483
1239953	1B	60.0198
2328523	1B	60.0198
4991167	1B	60.0198
4990836	1B	60.5912
4990922	1B	60.5912
4991414	1B	60.5912
1051688	1B	60.9408
1059859	1B	60.9408
1063663	1B	60.9408
1065195	1B	60.9408
1079617	1B	60.9408
1082495	1B	60.9408
1085327	1B	60.9408
1089985	1B	60.9408
1095193	1B	60.9408
1100352	1B	60.9408
1102610	1B	60.9408
1105032	1B	60.9408
1165239	1B	60.9408
1206251	1B	60.9408
1228220	1B	60.9408
1666581	1B	60.9408
1667050	1B	60.9408
1698488	1B	60.9408
3020833	1B	60.9408
[truncated: 11,125 more rows]
