# Supplementary material for: A high density GBS map of bread wheat and its application for dissecting complex disease resistance traits
Source: BMC Genomics. 2015 Mar 19;16(1):216. doi: 10.1186/s12864-015-1424-5 (PMC4381402; doi:10.1186/s12864-015-1424-5)
Supplement: Additional file 3: — Chromosome locations and positions of markers in linkage map of PBW343 x Kenya swara population. [file 12864_2015_1424_MOESM3_ESM.xlsx]

## Sheet: PBW343 x Kenya Swara
Table S3: Chromosome location and position of markers in linkage map of PBW343 x Kenyaswara population
MarkerName	Chromosome	Position
1256322	1A	0
1106928	1A	1.05263
1279346	1A	1.05263
3033888	1A	1.05263
1128896	1A	2.10526
1138087	1A	2.10526
1151437	1A	2.10526
1169281	1A	2.10526
1222981	1A	2.10526
1241416	1A	2.10526
1252788	1A	2.10526
1255490	1A	2.10526
1257291	1A	2.10526
1261057	1A	2.10526
1864339	1A	2.10526
2328038	1A	2.10526
3952253	1A	2.10526
4404716	1A	2.10526
5563351	1A	2.10526
978120	1A	4.21053
1089771	1A	4.21053
1118242	1A	4.21053
1119266	1A	4.21053
1120440	1A	4.21053
1120904	1A	4.21053
4395804	1A	4.21053
993293	1A	5.26316
994830	1A	5.26316
1026325	1A	5.26316
1045015	1A	5.26316
1061551	1A	5.26316
1093668	1A	5.26316
1097106	1A	5.26316
1102329	1A	5.26316
1103447	1A	5.26316
1104113	1A	5.26316
1104175	1A	5.26316
1114742	1A	5.26316
1114962	1A	5.26316
1116977	1A	5.26316
1126995	1A	5.26316
1135929	1A	5.26316
1150277	1A	5.26316
1159452	1A	5.26316
1202070	1A	5.26316
1213065	1A	5.26316
1221906	1A	5.26316
1223599	1A	5.26316
1224449	1A	5.26316
1235302	1A	5.26316
1236701	1A	5.26316
1237233	1A	5.26316
1240002	1A	5.26316
1242186	1A	5.26316
1265597	1A	5.26316
1266448	1A	5.26316
1386752	1A	5.26316
1723651	1A	5.26316
1864625	1A	5.26316
2261520	1A	5.26316
2275375	1A	5.26316
2346468	1A	5.26316
2369425	1A	5.26316
3022573	1A	5.26316
3022979	1A	5.26316
3026625	1A	5.26316
3026920	1A	5.26316
3027396	1A	5.26316
3532756	1A	5.26316
3533232	1A	5.26316
3533618	1A	5.26316
3947128	1A	5.26316
3947465	1A	5.26316
3955998	1A	5.26316
3958152	1A	5.26316
4008282	1A	5.26316
4261515	1A	5.26316
4394804	1A	5.26316
4396205	1A	5.26316
4411390	1A	5.26316
4440376	1A	5.26316
4540658	1A	5.26316
4541143	1A	5.26316
4911044	1A	5.26316
4989480	1A	5.26316
4990981	1A	5.26316
5968502	1A	5.26316
7352173	1A	5.26316
1075248	1A	6.31579
1121533	1A	6.31579
1204785	1A	6.31579
1233657	1A	6.31579
1257589	1A	6.31579
1270441	1A	6.31579
1279433	1A	6.31579
1284735	1A	6.31579
2351729	1A	6.31579
993127	1A	15.7895
1115155	1A	15.7895
1209345	1A	15.7895
2311010	1A	15.7895
7336092	1A	15.7895
1008537	1A	16.8421
1115493	1A	16.8421
1129036	1A	16.8421
1204951	1A	16.8421
1395974	1A	16.8421
2330574	1A	16.8421
3064386	1A	16.8421
3385278	1A	16.8421
3960873	1A	16.8421
4664017	1A	16.8421
997691	1A	17.8947
1007077	1A	17.8947
1109417	1A	17.8947
1129333	1A	17.8947
1131892	1A	17.8947
1204537	1A	17.8947
2278338	1A	17.8947
5325502	1A	17.8947
5411280	1A	17.8947
1014341	1A	17.8947
1116485	1A	17.8947
1024894	1A	23.1579
1078451	1A	23.1579
1086873	1A	23.1579
1105166	1A	23.1579
1105472	1A	23.1579
1118912	1A	23.1579
1120764	1A	23.1579
1217902	1A	23.1579
1222538	1A	23.1579
1233644	1A	23.1579
1233680	1A	23.1579
1266716	1A	23.1579
3936324	1A	23.1579
3942397	1A	23.1579
4396464	1A	23.1579
4396768	1A	23.1579
4992950	1A	23.1579
1013295	1A	24.2105
1049863	1A	24.2105
1053816	1A	24.2105
1084833	1A	24.2105
1089977	1A	24.2105
1090506	1A	24.2105
1092922	1A	24.2105
1095002	1A	24.2105
1095111	1A	24.2105
1100450	1A	24.2105
1104040	1A	24.2105
1105123	1A	24.2105
1126276	1A	24.2105
1130482	1A	24.2105
1138006	1A	24.2105
1153290	1A	24.2105
1194092	1A	24.2105
1217677	1A	24.2105
1311462	1A	24.2105
1862210	1A	24.2105
2253321	1A	24.2105
2289292	1A	24.2105
3024016	1A	24.2105
3028141	1A	24.2105
3385174	1A	24.2105
3533990	1A	24.2105
3934927	1A	24.2105
3939338	1A	24.2105
3941788	1A	24.2105
3946884	1A	24.2105
4003226	1A	24.2105
4394725	1A	24.2105
4398212	1A	24.2105
4543741	1A	24.2105
4910325	1A	24.2105
4991659	1A	24.2105
4991837	1A	24.2105
4992265	1A	24.2105
4992769	1A	24.2105
1214918	1A	30.5263
1719190	1A	30.5263
3934728	1A	30.5263
1015923	1A	37.8947
1238061	1A	37.8947
3020474	1A	37.8947
1057357	1A	67.8947
1207631	1A	67.8947
1252410	1A	67.8947
1863459	1A	67.8947
1023641	1A	68.9474
1092638	1A	68.9474
1096816	1A	68.9474
2261278	1A	68.9474
2280478	1A	68.9474
4537985	1A	68.9474
1114103	1A	68.9474
1121822	1A	68.9474
1234731	1A	68.9474
3034422	1A	68.9474
3222161	1A	68.9474
4397677	1A	68.9474
991908	1A	70
5410906	1A	70
7336348	1A	70
1103577	1A	71.0526
1235219	1A	71.0526
1067220	1A	72.1053
1103851	1A	72.1053
988030	1A	75.2632
1063985	1A	75.2632
1068747	1A	75.2632
1074551	1A	75.2632
1091902	1A	75.2632
1105601	1A	75.2632
1105662	1A	75.2632
1111871	1A	75.2632
1113757	1A	75.2632
1117725	1A	75.2632
1126934	1A	75.2632
1130132	1A	75.2632
1156787	1A	75.2632
1160187	1A	75.2632
1161343	1A	75.2632
1209957	1A	75.2632
1319139	1A	75.2632
1354421	1A	75.2632
2260557	1A	75.2632
2291327	1A	75.2632
3533279	1A	75.2632
3574047	1A	75.2632
3946797	1A	75.2632
4538754	1A	75.2632
4989450	1A	75.2632
4990109	1A	75.2632
1075997	1A	87.8947
1379240	1A	87.8947
2281789	1A	87.8947
3534374	1A	87.8947
4398298	1A	87.8947
4439701	1A	87.8947
5581818	1A	87.8947
1129078	1A	88.5965
1139169	1A	88.5965
1202675	1A	88.5965
1206240	1A	88.5965
1221062	1A	88.5965
1244238	1A	88.5965
2282267	1A	88.5965
1011620	1A	88.9474
1103517	1A	88.9474
1213099	1A	88.9474
3936857	1A	88.9474
5411370	1A	88.9474
1002101	1A	96.3158
1011077	1A	96.3158
1030021	1A	96.3158
1102942	1A	96.3158
1107411	1A	96.3158
1123593	1A	96.3158
1124410	1A	96.3158
1124420	1A	96.3158
1138145	1A	96.3158
1218701	1A	96.3158
1231766	1A	96.3158
1247891	1A	96.3158
1257937	1A	96.3158
1270970	1A	96.3158
1273195	1A	96.3158
1278492	1A	96.3158
1279614	1A	96.3158
1280329	1A	96.3158
1382402	1A	96.3158
1384058	1A	96.3158
1385930	1A	96.3158
1388792	1A	96.3158
2328274	1A	96.3158
2371213	1A	96.3158
3029421	1A	96.3158
3034295	1A	96.3158
3533552	1A	96.3158
3951258	1A	96.3158
4261172	1A	96.3158
4395627	1A	96.3158
4395873	1A	96.3158
4410341	1A	96.3158
4539821	1A	96.3158
978646	1A	98.4211
984424	1A	98.4211
1073500	1A	98.4211
1076929	1A	98.4211
1087379	1A	98.4211
1093499	1A	98.4211
1095105	1A	98.4211
1105832	1A	98.4211
1113511	1A	98.4211
1116140	1A	98.4211
1117828	1A	98.4211
1121826	1A	98.4211
1124870	1A	98.4211
1125251	1A	98.4211
1126809	1A	98.4211
1127111	1A	98.4211
1127204	1A	98.4211
1129283	1A	98.4211
1136637	1A	98.4211
1138246	1A	98.4211
1161269	1A	98.4211
1216417	1A	98.4211
1242827	1A	98.4211
1390927	1A	98.4211
1688356	1A	98.4211
1718719	1A	98.4211
1764604	1A	98.4211
2261700	1A	98.4211
2280853	1A	98.4211
3023252	1A	98.4211
3025868	1A	98.4211
3026283	1A	98.4211
3935072	1A	98.4211
4008454	1A	98.4211
4537815	1A	98.4211
5571045	1A	98.4211
7328839	1A	98.4211
1047133	1A	98.9783
1087112	1A	98.9783
1090884	1A	98.9783
1091122	1A	98.9783
1093464	1A	98.9783
1095465	1A	98.9783
1100808	1A	98.9783
1132776	1A	98.9783
1218472	1A	98.9783
1233486	1A	98.9783
1246643	1A	98.9783
1380604	1A	98.9783
1863396	1A	98.9783
2281630	1A	98.9783
3384952	1A	98.9783
3942572	1A	98.9783
3955429	1A	98.9783
4003014	1A	98.9783
4539839	1A	98.9783
1077686	1A	99.4737
1121642	1A	99.4737
1268890	1A	99.4737
981803	1A	101.053
1008166	1A	101.053
1009948	1A	101.053
1012160	1A	101.053
1038512	1A	101.053
1072574	1A	101.053
1098630	1A	101.053
1103933	1A	101.053
1105542	1A	101.053
1108646	1A	101.053
1115626	1A	101.053
1119237	1A	101.053
1125761	1A	101.053
1127333	1A	101.053
1202288	1A	101.053
1208423	1A	101.053
1216953	1A	101.053
1229423	1A	101.053
1303300	1A	101.053
1354109	1A	101.053
2285120	1A	101.053
2291423	1A	101.053
2303550	1A	101.053
3533081	1A	101.053
3534312	1A	101.053
3938220	1A	101.053
3938842	1A	101.053
3944590	1A	101.053
4396543	1A	101.053
4410675	1A	101.053
4439882	1A	101.053
4544098	1A	101.053
5325292	1A	101.053
984013	1A	101.579
1094412	1A	101.579
1110447	1A	101.579
1122164	1A	101.579
1249801	1A	101.579
3022070	1A	103.684
1051568	1A	104.737
1277060	1A	104.737
1724832	1A	104.737
1011115	1A	105.789
1094246	1A	105.789
1388688	1A	105.789
3025567	1A	105.789
3026065	1A	105.789
3938980	1A	105.789
988261	1A	106.842
1099404	1A	106.842
1267529	1A	106.842
2253454	1A	106.842
2278356	1A	106.842
2331510	1A	106.842
3025880	1A	106.842
3939206	1A	106.842
4002888	1A	106.842
4538328	1A	106.842
5324530	1A	106.842
5325623	1A	106.842
5332580	1A	106.842
1082211	1A	107.895
1138037	1A	107.895
1194040	1A	107.895
1270344	1A	107.895
5370713	1A	107.895
5970720	1A	107.895
1019230	1A	108.947
1036118	1A	108.947
1045096	1A	108.947
1077339	1A	108.947
1094941	1A	108.947
1099971	1A	108.947
1102275	1A	108.947
1103287	1A	108.947
1123459	1A	108.947
1166905	1A	108.947
1185386	1A	108.947
1238779	1A	108.947
1239865	1A	108.947
1265562	1A	108.947
1266018	1A	108.947
1266898	1A	108.947
1268128	1A	108.947
1299010	1A	108.947
2303757	1A	108.947
2305405	1A	108.947
3064701	1A	108.947
4910120	1A	108.947
5323772	1A	108.947
1080728	1A	110
1099900	1A	110
1114619	1A	110
2289317	1A	110
1090153	1A	110
1107737	1A	110
1112507	1A	110
1222111	1A	110
1259583	1A	110
1276808	1A	110
1404564	1A	110
2259122	1A	110
3385182	1A	110
4405088	1A	110
1220885	1A	110.421
1229247	1A	110.421
4409170	1A	110.421
990585	1A	111.053
1107884	1A	111.053
1119742	1A	111.053
1159421	1A	111.053
2276929	1A	111.053
3064923	1A	111.053
4989069	1A	111.053
4989939	1A	111.053
4990429	1A	111.053
1012938	1A	112.105
1065547	1A	112.105
1067300	1A	112.105
1087876	1A	112.105
1125624	1A	112.105
1127884	1A	112.105
1241338	1A	112.105
1342563	1A	112.105
2322847	1A	112.105
2324124	1A	112.105
3533509	1A	112.105
3937719	1A	112.105
4018862	1A	112.105
4021929	1A	112.105
1041189	1A	114.211
1204551	1A	114.211
2254313	1A	114.211
3961251	1A	114.211
4397580	1A	114.211
4404802	1A	114.211
4541452	1A	114.211
1092288	1A	115.146
1159518	1A	115.146
1217013	1A	115.146
1218488	1A	115.146
1228810	1A	115.146
1252697	1A	115.146
1695425	1A	115.146
2275809	1A	115.146
2276262	1A	115.146
2331541	1A	115.146
3533253	1A	115.146
5332887	1A	115.146
5357972	1A	115.146
5372639	1A	115.146
990916	1A	115.263
996849	1A	115.263
1082299	1A	115.263
1121538	1A	115.263
1133310	1A	115.263
1154273	1A	115.263
1180154	1A	115.263
1217318	1A	115.263
1375359	1A	115.263
1665599	1A	115.263
1864819	1A	115.263
2260851	1A	115.263
2303774	1A	115.263
2362198	1A	115.263
3023013	1A	115.263
3023381	1A	115.263
3064926	1A	115.263
3958605	1A	115.263
3959168	1A	115.263
4009896	1A	115.263
5324486	1A	115.263
5410697	1A	115.263
5410808	1A	115.263
1121147	1A	116.053
4409824	1A	116.053
5325277	1A	116.053
998133	1A	116.316
1009228	1A	116.316
1078943	1A	116.316
1079519	1A	116.316
1238051	1A	116.316
2303257	1A	116.316
4405216	1A	116.316
4989185	1A	116.316
1044641	1A	120.526
1072813	1A	120.526
1075137	1A	120.526
1113231	1A	120.526
2252245	1A	120.526
3384636	1A	120.526
4989162	1A	120.526
4990061	1A	120.526
1094524	1A	120.947
1102953	1A	120.947
1103189	1A	120.947
1110664	1A	120.947
1112806	1A	120.947
1128839	1A	120.947
1228484	1A	120.947
1234235	1A	120.947
1244099	1A	120.947
1244678	1A	120.947
2353265	1A	120.947
4395584	1A	120.947
4989074	1A	120.947
5345425	1A	120.947
5361852	1A	120.947
1028725	1A	121.579
1062872	1A	121.579
1863632	1A	121.579
4541674	1A	121.579
5323650	1A	121.579
1054902	1A	122.632
1090544	1A	122.632
1093434	1A	122.632
1115856	1A	122.632
1232164	1A	122.632
1233831	1A	122.632
1255484	1A	122.632
3953253	1A	122.632
4989780	1A	122.632
1012827	1A	123.684
1095318	1A	123.684
1150543	1A	123.684
1257161	1A	123.684
1279776	1A	123.684
3022410	1A	123.684
3025317	1A	123.684
4911019	1A	123.684
4990483	1A	123.684
1110070	1A	124.386
1084505	1A	124.526
1104610	1A	124.526
1120323	1A	124.526
1201134	1A	124.526
1203788	1A	124.526
1241570	1A	124.526
1304354	1A	124.526
2292765	1A	124.526
2293987	1A	124.526
3950558	1A	124.526
4005026	1A	124.526
4394705	1A	124.526
4396402	1A	124.526
4990810	1A	124.526
4993165	1A	124.526
1052152	1A	124.737
1085538	1A	124.737
1092089	1A	124.737
1126558	1A	124.737
1209199	1A	124.737
1254129	1A	124.737
1383082	1A	124.737
2276528	1A	124.737
2302033	1A	124.737
3021566	1A	124.737
3034286	1A	124.737
3959035	1A	124.737
4394220	1A	124.737
4439716	1A	124.737
4541255	1A	124.737
4991256	1A	124.737
4993005	1A	124.737
1004030	1A	125.789
1104662	1A	125.789
1143420	1A	125.789
4991024	1A	125.789
1008962	1A	130
1110184	1A	130
1034788	1A	131.053
1166094	1A	131.053
1025998	1A	132.105
1101285	1A	132.105
1110954	1A	132.105
1205354	1A	132.105
1205982	1A	132.105
1262388	1A	132.105
2277226	1A	132.105
2306419	1A	132.105
3021194	1A	132.105
3034193	1A	132.105
3940256	1A	132.105
4405791	1A	132.105
4990157	1A	132.105
7333941	1A	132.105
1001565	1A_2	0
1252400	1A_2	0
2259648	1A_2	11.5789
3024089	1A_2	11.5789
1081508	1A_2	17.8947
1108857	1A_2	17.8947
1124050	1A_2	17.8947
1142110	1A_2	17.8947
1253088	1A_2	17.8947
1317105	1A_2	17.8947
1863372	1A_2	17.8947
2260296	1A_2	17.8947
2335213	1A_2	17.8947
1057186	1A_2	22.1053
1091645	1A_2	22.1053
1092835	1A_2	22.1053
1095453	1A_2	22.1053
1103177	1A_2	22.1053
1109016	1A_2	22.1053
1109886	1A_2	22.1053
1112931	1A_2	22.1053
1118037	1A_2	22.1053
1129063	1A_2	22.1053
1130028	1A_2	22.1053
1131161	1A_2	22.1053
1131797	1A_2	22.1053
1150751	1A_2	22.1053
1202226	1A_2	22.1053
1216347	1A_2	22.1053
1228330	1A_2	22.1053
1230802	1A_2	22.1053
1232303	1A_2	22.1053
1233992	1A_2	22.1053
1250121	1A_2	22.1053
1371987	1A_2	22.1053
2260436	1A_2	22.1053
2295425	1A_2	22.1053
2301074	1A_2	22.1053
2309481	1A_2	22.1053
3023983	1A_2	22.1053
4009555	1A_2	22.1053
4019948	1A_2	22.1053
4405998	1A_2	22.1053
4990679	1A_2	22.1053
4990892	1A_2	22.1053
7344585	1A_2	22.1053
979743	1A_2	24.2105
990592	1A_2	24.2105
1086532	1A_2	24.2105
1104221	1A_2	24.2105
1119226	1A_2	24.2105
1126203	1A_2	24.2105
1126373	1A_2	24.2105
1130619	1A_2	24.2105
1209635	1A_2	24.2105
1237384	1A_2	24.2105
1247733	1A_2	24.2105
1267927	1A_2	24.2105
1271063	1A_2	24.2105
1303260	1A_2	24.2105
3022601	1A_2	24.2105
3034245	1A_2	24.2105
3945903	1A_2	24.2105
3954753	1A_2	24.2105
3960979	1A_2	24.2105
4408434	1A_2	24.2105
7340670	1A_2	25.2632
2258496	1A_2	27.3684
3570177	1A_2	27.3684
4990834	1B	0
1181650	1B	3.15789
1220929	1B	3.15789
1300381	1B	3.15789
979692	1B	3.1579
1088545	1B	3.1579
1097878	1B	3.1579
1100246	1B	3.1579
1107437	1B	3.1579
3029489	1B	4.21052
4543446	1B	4.21052
983890	1B	5.26316
984409	1B	5.26316
987293	1B	5.26316
991934	1B	5.26316
992955	1B	5.26316
999842	1B	5.26316
1023172	1B	5.26316
1031906	1B	5.26316
1036841	1B	5.26316
1038736	1B	5.26316
1043386	1B	5.26316
1047341	1B	5.26316
1059859	1B	5.26316
1061989	1B	5.26316
1067780	1B	5.26316
1071220	1B	5.26316
1072186	1B	5.26316
1073272	1B	5.26316
1077756	1B	5.26316
1079479	1B	5.26316
1079748	1B	5.26316
1084551	1B	5.26316
1089112	1B	5.26316
1089450	1B	5.26316
1089656	1B	5.26316
1090728	1B	5.26316
1091385	1B	5.26316
1092796	1B	5.26316
1093327	1B	5.26316
1093518	1B	5.26316
1094011	1B	5.26316
1095694	1B	5.26316
1097911	1B	5.26316
1099565	1B	5.26316
1100350	1B	5.26316
1100352	1B	5.26316
1100456	1B	5.26316
1101694	1B	5.26316
1101981	1B	5.26316
1102393	1B	5.26316
1102463	1B	5.26316
1103551	1B	5.26316
1104394	1B	5.26316
1104515	1B	5.26316
1104713	1B	5.26316
1105435	1B	5.26316
1106517	1B	5.26316
1110558	1B	5.26316
1110731	1B	5.26316
1111631	1B	5.26316
1112434	1B	5.26316
1112827	1B	5.26316
1115206	1B	5.26316
1115716	1B	5.26316
1116714	1B	5.26316
1117081	1B	5.26316
1118765	1B	5.26316
1119910	1B	5.26316
1127698	1B	5.26316
1131639	1B	5.26316
1133510	1B	5.26316
1137936	1B	5.26316
1141877	1B	5.26316
1144525	1B	5.26316
1152729	1B	5.26316
1164986	1B	5.26316
1184593	1B	5.26316
1195926	1B	5.26316
1201407	1B	5.26316
1202233	1B	5.26316
1206482	1B	5.26316
1218027	1B	5.26316
1218889	1B	5.26316
1219213	1B	5.26316
1224984	1B	5.26316
1225957	1B	5.26316
1229128	1B	5.26316
1229677	1B	5.26316
1230656	1B	5.26316
1233736	1B	5.26316
1237588	1B	5.26316
1238985	1B	5.26316
1239066	1B	5.26316
1254457	1B	5.26316
1254533	1B	5.26316
1257425	1B	5.26316
1267332	1B	5.26316
1267491	1B	5.26316
1290347	1B	5.26316
1378565	1B	5.26316
1384060	1B	5.26316
1393321	1B	5.26316
1394741	1B	5.26316
2261275	1B	5.26316
2275404	1B	5.26316
2278550	1B	5.26316
2280830	1B	5.26316
2288877	1B	5.26316
2289322	1B	5.26316
2300522	1B	5.26316
2302516	1B	5.26316
2372043	1B	5.26316
3021864	1B	5.26316
3021909	1B	5.26316
3022615	1B	5.26316
3022990	1B	5.26316
3024381	1B	5.26316
3028618	1B	5.26316
3033917	1B	5.26316
3034354	1B	5.26316
3064752	1B	5.26316
3222377	1B	5.26316
3384785	1B	5.26316
3934936	1B	5.26316
3937380	1B	5.26316
3938149	1B	5.26316
3940083	1B	5.26316
3940087	1B	5.26316
3940617	1B	5.26316
3944543	1B	5.26316
3946425	1B	5.26316
3946987	1B	5.26316
3950356	1B	5.26316
3950805	1B	5.26316
3952117	1B	5.26316
3952804	1B	5.26316
3958173	1B	5.26316
3960470	1B	5.26316
3960850	1B	5.26316
4004678	1B	5.26316
4008193	1B	5.26316
4008590	1B	5.26316
4009965	1B	5.26316
4261156	1B	5.26316
4394439	1B	5.26316
4405536	1B	5.26316
4406060	1B	5.26316
4406236	1B	5.26316
4407479	1B	5.26316
4408854	1B	5.26316
4410387	1B	5.26316
4439492	1B	5.26316
4439599	1B	5.26316
4439723	1B	5.26316
4536416	1B	5.26316
4536646	1B	5.26316
4538751	1B	5.26316
4540515	1B	5.26316
4541147	1B	5.26316
4541386	1B	5.26316
4541690	1B	5.26316
4542137	1B	5.26316
4542342	1B	5.26316
4542482	1B	5.26316
4543683	1B	5.26316
4989282	1B	5.26316
4989306	1B	5.26316
4990121	1B	5.26316
4990747	1B	5.26316
4990800	1B	5.26316
4991154	1B	5.26316
4991228	1B	5.26316
5324781	1B	5.26316
5410459	1B	5.26316
7353909	1B	5.26316
1236569	1B	6.31578
1248060	1B	6.31578
1253655	1B	6.31578
4990860	1B	6.31578
1122103	1B	6.31579
4993221	1B	6.31579
1235483	1B	7.36842
1236209	1B	7.36842
1239149	1B	7.36842
1239889	1B	7.36842
1241742	1B	7.36842
1245203	1B	7.36842
1256482	1B	7.36842
2290370	1B	7.36842
4411309	1B	7.36842
4989211	1B	7.36842
4990530	1B	7.36842
4990575	1B	7.36842
4990884	1B	7.36842
4991032	1B	7.36842
4991489	1B	7.36842
4992108	1B	7.36842
5410939	1B	7.36842
1151196	1B	7.36842
4008576	1B	7.36842
5332298	1B	7.36842
1036447	1B	8.42105
5970883	1B	8.42105
994470	1B	9.47369
1022263	1B	9.47369
1046369	1B	9.47369
1208325	1B	9.47369
2291925	1B	9.47369
3021417	1B	9.47369
3534437	1B	9.47369
3950141	1B	9.47369
4405105	1B	9.47369
1041291	1B	10.5375
1177651	1B	11.3819
1228461	1B	11.3819
1228613	1B	11.3819
1229709	1B	11.3819
1232447	1B	11.3819
1233018	1B	11.3819
1233021	1B	11.3819
1233642	1B	11.3819
1233699	1B	11.3819
1234360	1B	11.3819
1234381	1B	11.3819
1234387	1B	11.3819
1234580	1B	11.3819
1235328	1B	11.3819
1235798	1B	11.3819
1236941	1B	11.3819
1237536	1B	11.3819
1238293	1B	11.3819
1238473	1B	11.3819
1239344	1B	11.3819
1240181	1B	11.3819
1243404	1B	11.3819
1247131	1B	11.3819
1251174	1B	11.3819
1255405	1B	11.3819
1255738	1B	11.3819
1255968	1B	11.3819
1256169	1B	11.3819
1257484	1B	11.3819
1324891	1B	11.3819
1377021	1B	11.3819
2283523	1B	11.3819
2323515	1B	11.3819
2325384	1B	11.3819
3934044	1B	11.3819
3940926	1B	11.3819
3943279	1B	11.3819
4397303	1B	11.3819
4538402	1B	11.3819
4539865	1B	11.3819
4989938	1B	11.3819
4990288	1B	11.3819
4990411	1B	11.3819
4990489	1B	11.3819
4990939	1B	11.3819
5410919	1B	11.3819
996139	1B	11.6013
1106078	1B	11.6013
1234457	1B	11.6013
4989721	1B	11.6013
1234813	1B	12.654
1240884	1B	12.654
1242280	1B	12.654
984046	1B	13.6991
1071396	1B	13.6991
1084032	1B	13.6991
1091443	1B	13.6991
1092688	1B	13.6991
1094082	1B	13.6991
1100682	1B	13.6991
1116644	1B	13.6991
1129684	1B	13.6991
1141560	1B	13.6991
1188404	1B	13.6991
1189363	1B	13.6991
1190378	1B	13.6991
1191453	1B	13.6991
1201426	1B	13.6991
1207353	1B	13.6991
1221689	1B	13.6991
1221867	1B	13.6991
1223165	1B	13.6991
1223887	1B	13.6991
1225709	1B	13.6991
1226800	1B	13.6991
1227050	1B	13.6991
1227119	1B	13.6991
1228049	1B	13.6991
1228082	1B	13.6991
1228121	1B	13.6991
1228136	1B	13.6991
1228191	1B	13.6991
1228201	1B	13.6991
1228204	1B	13.6991
1228271	1B	13.6991
1228301	1B	13.6991
1228353	1B	13.6991
1228610	1B	13.6991
1228644	1B	13.6991
1229215	1B	13.6991
1229225	1B	13.6991
1229226	1B	13.6991
1229249	1B	13.6991
1229264	1B	13.6991
1229328	1B	13.6991
1229546	1B	13.6991
1229605	1B	13.6991
1229706	1B	13.6991
1230086	1B	13.6991
1230553	1B	13.6991
1230710	1B	13.6991
1230807	1B	13.6991
1230883	1B	13.6991
1231176	1B	13.6991
1231269	1B	13.6991
1232435	1B	13.6991
1232736	1B	13.6991
1232903	1B	13.6991
1232948	1B	13.6991
1232976	1B	13.6991
1233023	1B	13.6991
1233073	1B	13.6991
1233075	1B	13.6991
1233159	1B	13.6991
1233209	1B	13.6991
1233244	1B	13.6991
1233283	1B	13.6991
1233303	1B	13.6991
1233345	1B	13.6991
1233495	1B	13.6991
1233576	1B	13.6991
1233580	1B	13.6991
1233607	1B	13.6991
1233733	1B	13.6991
1233749	1B	13.6991
1233774	1B	13.6991
1233788	1B	13.6991
1233957	1B	13.6991
1233961	1B	13.6991
1234009	1B	13.6991
1234084	1B	13.6991
1234136	1B	13.6991
1234173	1B	13.6991
1234185	1B	13.6991
1234237	1B	13.6991
1234343	1B	13.6991
1234409	1B	13.6991
1234419	1B	13.6991
1234484	1B	13.6991
1234617	1B	13.6991
1234644	1B	13.6991
1234730	1B	13.6991
1234785	1B	13.6991
1234867	1B	13.6991
1234886	1B	13.6991
1234892	1B	13.6991
1234966	1B	13.6991
1234988	1B	13.6991
1235004	1B	13.6991
1235038	1B	13.6991
1235114	1B	13.6991
1235117	1B	13.6991
1235228	1B	13.6991
1235281	1B	13.6991
1235308	1B	13.6991
1235312	1B	13.6991
1235535	1B	13.6991
1235536	1B	13.6991
1235640	1B	13.6991
1235669	1B	13.6991
1235687	1B	13.6991
1236020	1B	13.6991
1236147	1B	13.6991
1236166	1B	13.6991
1236175	1B	13.6991
1236341	1B	13.6991
1236819	1B	13.6991
1236859	1B	13.6991
1237215	1B	13.6991
1237340	1B	13.6991
1237476	1B	13.6991
1237510	1B	13.6991
1237637	1B	13.6991
1237658	1B	13.6991
1237899	1B	13.6991
1238001	1B	13.6991
1238249	1B	13.6991
1238269	1B	13.6991
1238369	1B	13.6991
1238453	1B	13.6991
1238581	1B	13.6991
1238858	1B	13.6991
1238940	1B	13.6991
1239221	1B	13.6991
1239529	1B	13.6991
1239918	1B	13.6991
1239984	1B	13.6991
1240007	1B	13.6991
1240537	1B	13.6991
1240567	1B	13.6991
1240568	1B	13.6991
1240594	1B	13.6991
1240681	1B	13.6991
1240876	1B	13.6991
1240934	1B	13.6991
1241030	1B	13.6991
1241352	1B	13.6991
1241522	1B	13.6991
1241542	1B	13.6991
1241582	1B	13.6991
1241732	1B	13.6991
1241835	1B	13.6991
1241933	1B	13.6991
1241965	1B	13.6991
1241995	1B	13.6991
1242706	1B	13.6991
1243451	1B	13.6991
1244812	1B	13.6991
1245427	1B	13.6991
1246171	1B	13.6991
1246215	1B	13.6991
1247192	1B	13.6991
1247353	1B	13.6991
1247574	1B	13.6991
1248900	1B	13.6991
1248930	1B	13.6991
1249759	1B	13.6991
1250232	1B	13.6991
1250243	1B	13.6991
1251547	1B	13.6991
1252558	1B	13.6991
1252764	1B	13.6991
1252867	1B	13.6991
1253800	1B	13.6991
1254119	1B	13.6991
1254245	1B	13.6991
1254665	1B	13.6991
1254871	1B	13.6991
1254911	1B	13.6991
1255045	1B	13.6991
1255313	1B	13.6991
1255323	1B	13.6991
1255374	1B	13.6991
1255491	1B	13.6991
1255684	1B	13.6991
1255952	1B	13.6991
1256275	1B	13.6991
1256281	1B	13.6991
1256630	1B	13.6991
1297301	1B	13.6991
1297414	1B	13.6991
1300930	1B	13.6991
1304990	1B	13.6991
1307553	1B	13.6991
1307608	1B	13.6991
1405745	1B	13.6991
1406229	1B	13.6991
1406319	1B	13.6991
1687162	1B	13.6991
1708425	1B	13.6991
1747863	1B	13.6991
1751237	1B	13.6991
1863233	1B	13.6991
1863653	1B	13.6991
2252828	1B	13.6991
2254948	1B	13.6991
2256376	1B	13.6991
2259165	1B	13.6991
2259618	1B	13.6991
2289415	1B	13.6991
2289576	1B	13.6991
2289992	1B	13.6991
2290015	1B	13.6991
2290079	1B	13.6991
2290084	1B	13.6991
2290305	1B	13.6991
2290633	1B	13.6991
2290783	1B	13.6991
2291028	1B	13.6991
2292701	1B	13.6991
2293186	1B	13.6991
2295493	1B	13.6991
2296175	1B	13.6991
2297947	1B	13.6991
2301310	1B	13.6991
2301713	1B	13.6991
2302221	1B	13.6991
2306242	1B	13.6991
2332130	1B	13.6991
2332516	1B	13.6991
2342130	1B	13.6991
2343835	1B	13.6991
2375317	1B	13.6991
3021050	1B	13.6991
3027935	1B	13.6991
3384623	1B	13.6991
3384746	1B	13.6991
3384815	1B	13.6991
3384893	1B	13.6991
3385145	1B	13.6991
3385300	1B	13.6991
3385315	1B	13.6991
3934090	1B	13.6991
3934883	1B	13.6991
3935951	1B	13.6991
3936237	1B	13.6991
3936412	1B	13.6991
3936542	1B	13.6991
3937886	1B	13.6991
3937896	1B	13.6991
3939896	1B	13.6991
3941419	1B	13.6991
3941726	1B	13.6991
3941889	1B	13.6991
3942437	1B	13.6991
3943383	1B	13.6991
3943499	1B	13.6991
3943757	1B	13.6991
3943808	1B	13.6991
3944244	1B	13.6991
3945380	1B	13.6991
3945566	1B	13.6991
3945843	1B	13.6991
3945988	1B	13.6991
3947927	1B	13.6991
3948526	1B	13.6991
3950535	1B	13.6991
3951239	1B	13.6991
3952194	1B	13.6991
3953533	1B	13.6991
3954470	1B	13.6991
3954726	1B	13.6991
3954731	1B	13.6991
3955312	1B	13.6991
3955744	1B	13.6991
3955799	1B	13.6991
3956533	1B	13.6991
3956747	1B	13.6991
3956987	1B	13.6991
3957637	1B	13.6991
3957777	1B	13.6991
3958340	1B	13.6991
3959041	1B	13.6991
3959181	1B	13.6991
3960917	1B	13.6991
3961394	1B	13.6991
4020477	1B	13.6991
4393710	1B	13.6991
4393840	1B	13.6991
4393986	1B	13.6991
4394141	1B	13.6991
4395756	1B	13.6991
4396476	1B	13.6991
4396547	1B	13.6991
4396567	1B	13.6991
4396610	1B	13.6991
4396800	1B	13.6991
4397237	1B	13.6991
4397657	1B	13.6991
4397747	1B	13.6991
4398083	1B	13.6991
4398147	1B	13.6991
4398190	1B	13.6991
4398222	1B	13.6991
4537721	1B	13.6991
4538777	1B	13.6991
4538855	1B	13.6991
4539651	1B	13.6991
4539872	1B	13.6991
4989068	1B	13.6991
4989111	1B	13.6991
4989231	1B	13.6991
4989280	1B	13.6991
4989331	1B	13.6991
4989392	1B	13.6991
4989407	1B	13.6991
4989411	1B	13.6991
4989415	1B	13.6991
4989544	1B	13.6991
4989545	1B	13.6991
4989547	1B	13.6991
4989577	1B	13.6991
4989580	1B	13.6991
4989600	1B	13.6991
4989684	1B	13.6991
4989750	1B	13.6991
4989763	1B	13.6991
4989788	1B	13.6991
4989794	1B	13.6991
4989869	1B	13.6991
4989885	1B	13.6991
4989931	1B	13.6991
4989937	1B	13.6991
4989952	1B	13.6991
4990070	1B	13.6991
4990086	1B	13.6991
4990102	1B	13.6991
4990106	1B	13.6991
4990108	1B	13.6991
4990146	1B	13.6991
4990182	1B	13.6991
4990244	1B	13.6991
4990286	1B	13.6991
4990341	1B	13.6991
4990363	1B	13.6991
4990371	1B	13.6991
4990386	1B	13.6991
4990392	1B	13.6991
4990412	1B	13.6991
4990431	1B	13.6991
4990490	1B	13.6991
4990496	1B	13.6991
4990512	1B	13.6991
4990523	1B	13.6991
4990548	1B	13.6991
4990556	1B	13.6991
4990605	1B	13.6991
4990619	1B	13.6991
4990629	1B	13.6991
4990651	1B	13.6991
4990757	1B	13.6991
4990819	1B	13.6991
4990859	1B	13.6991
4990915	1B	13.6991
4990969	1B	13.6991
4990979	1B	13.6991
4991000	1B	13.6991
4991001	1B	13.6991
4991016	1B	13.6991
4991053	1B	13.6991
4991177	1B	13.6991
4991190	1B	13.6991
4991206	1B	13.6991
4991210	1B	13.6991
4991282	1B	13.6991
4991319	1B	13.6991
4991384	1B	13.6991
4991447	1B	13.6991
4991450	1B	13.6991
4991484	1B	13.6991
4991968	1B	13.6991
4992159	1B	13.6991
4992246	1B	13.6991
4992537	1B	13.6991
4992870	1B	13.6991
4993080	1B	13.6991
5324984	1B	13.6991
5410897	1B	13.6991
5411388	1B	13.6991
5411970	1B	13.6991
1082293	1B	13.7066
1115230	1B	13.7066
1211790	1B	13.7066
1217888	1B	13.7066
1229626	1B	13.7066
1255139	1B	13.7066
1696687	1B	13.7066
2260661	1B	13.7066
3949074	1B	13.7066
4004633	1B	13.7066
4989981	1B	13.7066
4992947	1B	13.7066
7335726	1B	13.7066
1253056	1B	14.7518
3950533	1B	14.7518
4990220	1B	14.7518
1233770	1B	15.0168
1234585	1B	15.0168
1235249	1B	15.0168
1372211	1B	15.0168
4989218	1B	15.0168
4989359	1B	15.0168
2330500	1B	15.8119
5333006	1B	15.8119
1239534	1B	16.857
3942755	1B	16.857
4992518	1B	16.857
1020054	1B	16.8645
1118325	1B	16.8645
4910862	1B	16.8645
976889	1B	17.9171
977187	1B	17.9171
977457	1B	17.9171
978310	1B	17.9171
978859	1B	17.9171
980395	1B	17.9171
981235	1B	17.9171
981355	1B	17.9171
981580	1B	17.9171
981798	1B	17.9171
981833	1B	17.9171
982716	1B	17.9171
983031	1B	17.9171
983062	1B	17.9171
983559	1B	17.9171
984397	1B	17.9171
984548	1B	17.9171
984714	1B	17.9171
985951	1B	17.9171
986183	1B	17.9171
986685	1B	17.9171
987512	1B	17.9171
987546	1B	17.9171
987678	1B	17.9171
987796	1B	17.9171
988332	1B	17.9171
989167	1B	17.9171
990828	1B	17.9171
992751	1B	17.9171
993683	1B	17.9171
995325	1B	17.9171
995398	1B	17.9171
995469	1B	17.9171
996494	1B	17.9171
997159	1B	17.9171
997400	1B	17.9171
998819	1B	17.9171
999117	1B	17.9171
999471	1B	17.9171
1000211	1B	17.9171
1000399	1B	17.9171
1000615	1B	17.9171
1003314	1B	17.9171
1003475	1B	17.9171
1003611	1B	17.9171
1003719	1B	17.9171
1006746	1B	17.9171
1009274	1B	17.9171
1010023	1B	17.9171
1011041	1B	17.9171
1011232	1B	17.9171
1014057	1B	17.9171
1016512	1B	17.9171
1018209	1B	17.9171
1020282	1B	17.9171
1020313	1B	17.9171
1020560	1B	17.9171
1022183	1B	17.9171
1022291	1B	17.9171
1023812	1B	17.9171
1024000	1B	17.9171
1024576	1B	17.9171
1026286	1B	17.9171
1027640	1B	17.9171
1028430	1B	17.9171
1029808	1B	17.9171
1031228	1B	17.9171
1031555	1B	17.9171
1032217	1B	17.9171
1032247	1B	17.9171
1033459	1B	17.9171
1033566	1B	17.9171
1033742	1B	17.9171
1034970	1B	17.9171
1035015	1B	17.9171
1037630	1B	17.9171
1038547	1B	17.9171
1040034	1B	17.9171
1048220	1B	17.9171
1048511	1B	17.9171
1049761	1B	17.9171
1051067	1B	17.9171
1051688	1B	17.9171
1051734	1B	17.9171
1052802	1B	17.9171
1053014	1B	17.9171
1053847	1B	17.9171
1054026	1B	17.9171
1054770	1B	17.9171
1055751	1B	17.9171
1057001	1B	17.9171
1057381	1B	17.9171
1057540	1B	17.9171
1058012	1B	17.9171
1059307	1B	17.9171
1060461	1B	17.9171
1060489	1B	17.9171
1062074	1B	17.9171
1062081	1B	17.9171
1062951	1B	17.9171
1063479	1B	17.9171
1063663	1B	17.9171
1063674	1B	17.9171
1063963	1B	17.9171
1064518	1B	17.9171
1064828	1B	17.9171
1065195	1B	17.9171
1065220	1B	17.9171
1065780	1B	17.9171
1066189	1B	17.9171
1066331	1B	17.9171
1066430	1B	17.9171
1066594	1B	17.9171
1067175	1B	17.9171
1067541	1B	17.9171
1067569	1B	17.9171
1068613	1B	17.9171
1068781	1B	17.9171
1068871	1B	17.9171
1068908	1B	17.9171
1069301	1B	17.9171
1071498	1B	17.9171
1073071	1B	17.9171
1073181	1B	17.9171
1073462	1B	17.9171
1073493	1B	17.9171
1073630	1B	17.9171
1074450	1B	17.9171
1074953	1B	17.9171
1075048	1B	17.9171
1076227	1B	17.9171
1076915	1B	17.9171
1077024	1B	17.9171
1077067	1B	17.9171
1077087	1B	17.9171
1077581	1B	17.9171
1077852	1B	17.9171
1078006	1B	17.9171
1078676	1B	17.9171
1079041	1B	17.9171
1079617	1B	17.9171
1079652	1B	17.9171
1081237	1B	17.9171
1081254	1B	17.9171
1081768	1B	17.9171
1082843	1B	17.9171
1083067	1B	17.9171
1083623	1B	17.9171
1083679	1B	17.9171
1084792	1B	17.9171
1084955	1B	17.9171
1085327	1B	17.9171
1086771	1B	17.9171
1087799	1B	17.9171
1087811	1B	17.9171
1087990	1B	17.9171
1088134	1B	17.9171
1088187	1B	17.9171
1088268	1B	17.9171
1088697	1B	17.9171
1089464	1B	17.9171
1089620	1B	17.9171
1089668	1B	17.9171
1089721	1B	17.9171
1089769	1B	17.9171
1089810	1B	17.9171
1089837	1B	17.9171
1089985	1B	17.9171
1089991	1B	17.9171
1090144	1B	17.9171
1090232	1B	17.9171
1090241	1B	17.9171
1090383	1B	17.9171
1090566	1B	17.9171
1090798	1B	17.9171
1090906	1B	17.9171
1091047	1B	17.9171
1091183	1B	17.9171
1091306	1B	17.9171
1091408	1B	17.9171
1091447	1B	17.9171
1091512	1B	17.9171
1091959	1B	17.9171
1092329	1B	17.9171
1092354	1B	17.9171
1092957	1B	17.9171
1093203	1B	17.9171
1093483	1B	17.9171
1093562	1B	17.9171
1093590	1B	17.9171
1093829	1B	17.9171
1093885	1B	17.9171
1093887	1B	17.9171
1094104	1B	17.9171
1094541	1B	17.9171
1094584	1B	17.9171
1094831	1B	17.9171
1095193	1B	17.9171
1095266	1B	17.9171
1095372	1B	17.9171
1095402	1B	17.9171
1095690	1B	17.9171
1095754	1B	17.9171
1096638	1B	17.9171
1096765	1B	17.9171
1097545	1B	17.9171
1099494	1B	17.9171
1099577	1B	17.9171
1099649	1B	17.9171
1099668	1B	17.9171
1099755	1B	17.9171
1099769	1B	17.9171
1099887	1B	17.9171
1099952	1B	17.9171
1100040	1B	17.9171
1100105	1B	17.9171
1100106	1B	17.9171
1100152	1B	17.9171
1100397	1B	17.9171
1100632	1B	17.9171
1100738	1B	17.9171
1100879	1B	17.9171
1101062	1B	17.9171
1101411	1B	17.9171
1101585	1B	17.9171
1101630	1B	17.9171
1102066	1B	17.9171
1102121	1B	17.9171
1102164	1B	17.9171
1102351	1B	17.9171
1102354	1B	17.9171
1102399	1B	17.9171
1102610	1B	17.9171
1102745	1B	17.9171
1102794	1B	17.9171
1102976	1B	17.9171
1103011	1B	17.9171
1103424	1B	17.9171
1103430	1B	17.9171
1103716	1B	17.9171
1104399	1B	17.9171
1104616	1B	17.9171
1105032	1B	17.9171
1105059	1B	17.9171
1105108	1B	17.9171
1105339	1B	17.9171
1106306	1B	17.9171
1106435	1B	17.9171
1106846	1B	17.9171
1107013	1B	17.9171
1107305	1B	17.9171
1107769	1B	17.9171
1107824	1B	17.9171
1108342	1B	17.9171
1108772	1B	17.9171
1109237	1B	17.9171
1109963	1B	17.9171
1110110	1B	17.9171
1110181	1B	17.9171
1110483	1B	17.9171
1111632	1B	17.9171
1112589	1B	17.9171
1112787	1B	17.9171
1113179	1B	17.9171
1113856	1B	17.9171
1114020	1B	17.9171
1114299	1B	17.9171
1115056	1B	17.9171
1116447	1B	17.9171
1119219	1B	17.9171
1119294	1B	17.9171
1119411	1B	17.9171
1119439	1B	17.9171
1119497	1B	17.9171
1120108	1B	17.9171
1120912	1B	17.9171
1121163	1B	17.9171
1121887	1B	17.9171
1122078	1B	17.9171
1122498	1B	17.9171
1122543	1B	17.9171
1122954	1B	17.9171
1123184	1B	17.9171
1123418	1B	17.9171
1124127	1B	17.9171
1124279	1B	17.9171
1124281	1B	17.9171
1125371	1B	17.9171
1125459	1B	17.9171
1126017	1B	17.9171
1126092	1B	17.9171
1126396	1B	17.9171
1126427	1B	17.9171
1126695	1B	17.9171
1127649	1B	17.9171
1128044	1B	17.9171
1128157	1B	17.9171
1128469	1B	17.9171
1129852	1B	17.9171
1129940	1B	17.9171
1130108	1B	17.9171
1130437	1B	17.9171
1130474	1B	17.9171
1130651	1B	17.9171
1130877	1B	17.9171
1131239	1B	17.9171
1132391	1B	17.9171
1132527	1B	17.9171
1133070	1B	17.9171
1134094	1B	17.9171
1135238	1B	17.9171
1138459	1B	17.9171
1138600	1B	17.9171
1141486	1B	17.9171
1143462	1B	17.9171
1144895	1B	17.9171
1145625	1B	17.9171
1149751	1B	17.9171
1150269	1B	17.9171
1150283	1B	17.9171
1150592	1B	17.9171
1151097	1B	17.9171
1151398	1B	17.9171
1160197	1B	17.9171
1160493	1B	17.9171
1161427	1B	17.9171
1161479	1B	17.9171
1161821	1B	17.9171
1163169	1B	17.9171
1163780	1B	17.9171
1163852	1B	17.9171
1164511	1B	17.9171
1165239	1B	17.9171
1166594	1B	17.9171
1167287	1B	17.9171
1169602	1B	17.9171
1190905	1B	17.9171
1195188	1B	17.9171
1201279	1B	17.9171
1202217	1B	17.9171
1202590	1B	17.9171
1202636	1B	17.9171
1202916	1B	17.9171
1203157	1B	17.9171
1203198	1B	17.9171
1203210	1B	17.9171
1204248	1B	17.9171
1204912	1B	17.9171
1205534	1B	17.9171
1205716	1B	17.9171
1205877	1B	17.9171
1206251	1B	17.9171
1206587	1B	17.9171
1207232	1B	17.9171
1208495	1B	17.9171
1210182	1B	17.9171
1210473	1B	17.9171
1211674	1B	17.9171
1211785	1B	17.9171
1212075	1B	17.9171
1214191	1B	17.9171
1214988	1B	17.9171
1215403	1B	17.9171
1215922	1B	17.9171
1216062	1B	17.9171
1216086	1B	17.9171
1216091	1B	17.9171
1216119	1B	17.9171
1217538	1B	17.9171
1217640	1B	17.9171
1217671	1B	17.9171
1218219	1B	17.9171
1218270	1B	17.9171
1218706	1B	17.9171
1218902	1B	17.9171
1218917	1B	17.9171
1219071	1B	17.9171
1219262	1B	17.9171
1219818	1B	17.9171
1220293	1B	17.9171
1221103	1B	17.9171
1221198	1B	17.9171
1221202	1B	17.9171
1223369	1B	17.9171
1224411	1B	17.9171
1224534	1B	17.9171
1226903	1B	17.9171
1228220	1B	17.9171
1228559	1B	17.9171
1229065	1B	17.9171
1229481	1B	17.9171
1229564	1B	17.9171
1229852	1B	17.9171
1230164	1B	17.9171
1230430	1B	17.9171
1230758	1B	17.9171
1232930	1B	17.9171
1233378	1B	17.9171
1233689	1B	17.9171
1233823	1B	17.9171
1234336	1B	17.9171
1234586	1B	17.9171
1234589	1B	17.9171
1234659	1B	17.9171
1234939	1B	17.9171
1235039	1B	17.9171
1235609	1B	17.9171
1235867	1B	17.9171
1235916	1B	17.9171
1237000	1B	17.9171
1237400	1B	17.9171
1238398	1B	17.9171
1238500	1B	17.9171
1239815	1B	17.9171
1240492	1B	17.9171
1240522	1B	17.9171
1240539	1B	17.9171
1240699	1B	17.9171
1240839	1B	17.9171
1240850	1B	17.9171
1241783	1B	17.9171
1245353	1B	17.9171
1245779	1B	17.9171
1247715	1B	17.9171
1250567	1B	17.9171
1250712	1B	17.9171
1252866	1B	17.9171
1254279	1B	17.9171
1255187	1B	17.9171
1255268	1B	17.9171
1255511	1B	17.9171
1255655	1B	17.9171
1255742	1B	17.9171
1256552	1B	17.9171
1256568	1B	17.9171
1256622	1B	17.9171
1256752	1B	17.9171
1256907	1B	17.9171
1257075	1B	17.9171
1257421	1B	17.9171
1258597	1B	17.9171
1259223	1B	17.9171
1260541	1B	17.9171
1260565	1B	17.9171
1261119	1B	17.9171
1261386	1B	17.9171
1262015	1B	17.9171
1262573	1B	17.9171
1263377	1B	17.9171
1263607	1B	17.9171
1264097	1B	17.9171
1264722	1B	17.9171
1265133	1B	17.9171
1265331	1B	17.9171
1265500	1B	17.9171
1265528	1B	17.9171
1265622	1B	17.9171
1265731	1B	17.9171
1265765	1B	17.9171
1267279	1B	17.9171
1267555	1B	17.9171
1268906	1B	17.9171
1269599	1B	17.9171
1271826	1B	17.9171
1273573	1B	17.9171
1279482	1B	17.9171
1279517	1B	17.9171
1280190	1B	17.9171
1280252	1B	17.9171
1282219	1B	17.9171
1283993	1B	17.9171
1298447	1B	17.9171
1298659	1B	17.9171
1299410	1B	17.9171
1303458	1B	17.9171
1318624	1B	17.9171
1318812	1B	17.9171
1325134	1B	17.9171
1342621	1B	17.9171
1353141	1B	17.9171
1375765	1B	17.9171
1376868	1B	17.9171
1377642	1B	17.9171
1377939	1B	17.9171
1379344	1B	17.9171
1379912	1B	17.9171
1379946	1B	17.9171
1380585	1B	17.9171
1382734	1B	17.9171
1386656	1B	17.9171
1396328	1B	17.9171
1397574	1B	17.9171
1398087	1B	17.9171
1398347	1B	17.9171
1405059	1B	17.9171
1666581	1B	17.9171
1667050	1B	17.9171
1667614	1B	17.9171
1673505	1B	17.9171
1696252	1B	17.9171
1698488	1B	17.9171
1705995	1B	17.9171
1721596	1B	17.9171
1724021	1B	17.9171
1766106	1B	17.9171
1772087	1B	17.9171
1863855	1B	17.9171
1864032	1B	17.9171
2252323	1B	17.9171
2253290	1B	17.9171
2254661	1B	17.9171
2255150	1B	17.9171
2255497	1B	17.9171
2257258	1B	17.9171
2258791	1B	17.9171
2260177	1B	17.9171
2260552	1B	17.9171
2260646	1B	17.9171
2261213	1B	17.9171
2261624	1B	17.9171
2262750	1B	17.9171
2264100	1B	17.9171
2266736	1B	17.9171
2275135	1B	17.9171
2275138	1B	17.9171
2275235	1B	17.9171
2275270	1B	17.9171
2275278	1B	17.9171
2275303	1B	17.9171
2275351	1B	17.9171
2275353	1B	17.9171
2275366	1B	17.9171
2275478	1B	17.9171
2275483	1B	17.9171
2275550	1B	17.9171
2275621	1B	17.9171
2275631	1B	17.9171
2276172	1B	17.9171
2276427	1B	17.9171
2276464	1B	17.9171
2276584	1B	17.9171
2276595	1B	17.9171
2276779	1B	17.9171
2276990	1B	17.9171
2277028	1B	17.9171
2277185	1B	17.9171
2277405	1B	17.9171
2277600	1B	17.9171
2277773	1B	17.9171
2277835	1B	17.9171
2278152	1B	17.9171
2278794	1B	17.9171
2279185	1B	17.9171
2279341	1B	17.9171
2279392	1B	17.9171
2279426	1B	17.9171
2280288	1B	17.9171
2280667	1B	17.9171
2280828	1B	17.9171
2282507	1B	17.9171
2283952	1B	17.9171
2288819	1B	17.9171
2288907	1B	17.9171
2289226	1B	17.9171
2289679	1B	17.9171
2290369	1B	17.9171
2290855	1B	17.9171
2291099	1B	17.9171
2291345	1B	17.9171
2292252	1B	17.9171
2292619	1B	17.9171
2293347	1B	17.9171
2293581	1B	17.9171
2294426	1B	17.9171
2300105	1B	17.9171
2300612	1B	17.9171
2300716	1B	17.9171
2300797	1B	17.9171
2301079	1B	17.9171
2301823	1B	17.9171
2303316	1B	17.9171
2303432	1B	17.9171
2303690	1B	17.9171
2304144	1B	17.9171
2304621	1B	17.9171
2307719	1B	17.9171
2321290	1B	17.9171
2321558	1B	17.9171
2322304	1B	17.9171
2322599	1B	17.9171
2324020	1B	17.9171
2324662	1B	17.9171
2325458	1B	17.9171
2327819	1B	17.9171
2329967	1B	17.9171
2331435	1B	17.9171
2348022	1B	17.9171
2372349	1B	17.9171
3020364	1B	17.9171
3020448	1B	17.9171
3020833	1B	17.9171
3020845	1B	17.9171
3021085	1B	17.9171
3021126	1B	17.9171
3021227	1B	17.9171
3021370	1B	17.9171
3021502	1B	17.9171
3021625	1B	17.9171
3021656	1B	17.9171
3022086	1B	17.9171
3022531	1B	17.9171
3022823	1B	17.9171
3022879	1B	17.9171
3022965	1B	17.9171
[truncated: 16,614 more rows]
