# Supplementary material for: A high density GBS map of bread wheat and its application for dissecting complex disease resistance traits
Source: BMC Genomics. 2015 Mar 19;16(1):216. doi: 10.1186/s12864-015-1424-5 (PMC4381402; doi:10.1186/s12864-015-1424-5)
Supplement: Additional file 4: — Chromosome locations and positions of markers in linkage map of PBW343 x Muu population. [file 12864_2015_1424_MOESM4_ESM.xlsx]

## Sheet: MUU
Table S4: Chromosome location and position of markers in linkage map of PBW343 x Muu population
MarkerName	Chromosome	Position
994323	1A	0
1038264	1A	0
1151793	1A	0
4405791	1A	0
4993165	1A	0
994818	1A	0.729927
1008962	1A	0.729927
1084505	1A	0.729927
1101285	1A	0.729927
1241570	1A	0.729927
3940744	1A	0.729927
4993685	1A	0.729927
1038571	1A	1.45985
1134151	1A	1.45985
1020308	1A	2.18978
1032712	1A	2.18978
1125827	1A	2.18978
2258975	1A	2.18978
2322234	1A	2.18978
2322317	1A	2.18978
3021194	1A	2.18978
993293	1A	2.91971
993265	1A	18.2482
1043077	1A	18.2482
1054654	1A	18.2482
1070756	1A	18.2482
1084833	1A	18.2482
1092922	1A	18.2482
1093295	1A	18.2482
1100955	1A	18.2482
1123162	1A	18.2482
1144942	1A	18.2482
1214918	1A	18.2482
1245046	1A	18.2482
1863421	1A	18.2482
980414	1A	18.9352
991347	1A	18.9352
1072773	1A	18.9352
1086873	1A	18.9352
1089977	1A	18.9352
1090506	1A	18.9352
1095111	1A	18.9352
1101719	1A	18.9352
1104040	1A	18.9352
1105123	1A	18.9352
1121737	1A	18.9352
1126276	1A	18.9352
1153092	1A	18.9352
1199100	1A	18.9352
1228019	1A	18.9352
1233012	1A	18.9352
1262143	1A	18.9352
1266716	1A	18.9352
1311462	1A	18.9352
2253321	1A	18.9352
2281776	1A	18.9352
2289292	1A	18.9352
3024016	1A	18.9352
3028141	1A	18.9352
3030039	1A	18.9352
3385174	1A	18.9352
3934878	1A	18.9352
3939338	1A	18.9352
3942397	1A	18.9352
3946884	1A	18.9352
4003158	1A	18.9352
4003226	1A	18.9352
4394725	1A	18.9352
4396464	1A	18.9352
4440082	1A	18.9352
4543741	1A	18.9352
4910325	1A	18.9352
4991659	1A	18.9352
4991668	1A	18.9352
4991756	1A	18.9352
4991837	1A	18.9352
4992265	1A	18.9352
4992794	1A	18.9352
4992927	1A	18.9352
1254251	1A	18.9781
3936087	1A	18.9781
3942183	1A	18.9781
4991544	1A	18.9781
4992712	1A	18.9781
1056555	1A	19.708
1083062	1A	19.708
1116485	1A	19.708
1117642	1A	19.708
1121364	1A	19.708
1126408	1A	19.708
1204951	1A	19.708
1862210	1A	19.708
3024292	1A	19.708
3025736	1A	19.708
3385278	1A	19.708
4664017	1A	19.708
4992818	1A	19.708
991036	1A	20.438
1052695	1A	20.438
1696406	1A	20.438
3023749	1A	20.438
4991719	1A	20.438
5332546	1A	20.438
1253011	1A	21.8978
1252400	1A_1	0
1124260	1A_1	2.18978
1132858	1A_1	2.18978
4989882	1A_1	2.18978
1001398	1A_1	2.91971
1098094	1A_1	2.91971
1691619	1A_1	2.91971
3024089	1A_1	2.91971
1308285	1A_1	5.83942
2259241	1A_1	5.83942
4404731	1A_1	5.83942
1073053	1A_1	6.56934
1122560	1A_1	6.56934
1220050	1A_1	6.56934
1289332	1A_1	6.56934
2303008	1A_1	6.56934
2322853	1A_1	6.56934
3026199	1A_1	6.56934
3028294	1A_1	6.56934
4440180	1A_1	6.56934
4989894	1A_1	6.56934
990592	1A_1	7.29927
1015865	1A_1	7.29927
1057186	1A_1	7.29927
1107489	1A_1	7.29927
1109016	1A_1	7.29927
1161276	1A_1	7.29927
2282401	1A_1	7.29927
3533463	1A_1	7.29927
4910141	1A_1	7.29927
4989245	1A_1	7.29927
4990953	1A_1	7.29927
5050389	1A_1	7.29927
1108857	1A_1	8.0292
1114005	1A_1	8.0292
1118037	1A_1	8.0292
1201133	1A_1	8.0292
1218555	1A_1	8.0292
1720404	1A_1	8.0292
2267818	1A_1	8.0292
2275565	1A_1	8.0292
4990287	1A_1	8.0292
4990688	1A_1	8.0292
1103177	1A_1	9.48905
1130028	1A_1	9.48905
2258970	1A_1	9.48905
4990012	1A_1	9.48905
1041240	1A_1	10.9489
1070441	1A_1	10.9489
1160755	1A_1	10.9489
3029185	1A_1	10.9489
4538068	1A_1	10.9489
1104221	1A_1	11.6788
2261019	1A_1	11.6788
3027529	1A_1	11.6788
4408495	1A_1	11.6788
1024096	1A_1	12.4088
1040825	1A_1	12.4088
1046724	1A_1	12.4088
1124920	1A_1	12.4088
2324861	1A_1	12.4088
3532754	1A_1	12.4088
3570177	1A_1	12.4088
3951341	1A_1	12.4088
4990345	1A_1	12.4088
4990686	1A_1	12.4088
4991244	1A_1	12.4088
996295	1B	0
4992786	1B	0
4989865	1B	0.729927
1063312	1B	1.45985
1088865	1B	2.18979
3940087	1B	2.91972
3938065	1B	4.37957
1204248	1B	5.1095
2303538	1B	5.1095
2304254	1B	5.1095
1119910	1B	5.83943
1194198	1B	6.56936
3937693	1B	6.56936
4990525	1B	6.56936
4992489	1B	6.56936
985110	1B	7.29929
1089985	1B	7.29929
1093762	1B	7.29929
1100350	1B	7.29929
1100738	1B	7.29929
1120912	1B	7.29929
1125298	1B	7.29929
1203157	1B	7.29929
1208325	1B	7.29929
2295796	1B	7.29929
3023132	1B	7.29929
4008773	1B	7.29929
4541757	1B	7.29929
4989848	1B	7.29929
1108594	1B	8.02922
2266736	1B	8.02922
981355	1B	8.75915
1051734	1B	8.75915
1074953	1B	8.75915
1163852	1B	8.75915
1224411	1B	8.75915
1230389	1B	8.75915
1396328	1B	8.75915
3028431	1B	8.75915
3945204	1B	8.75915
3954469	1B	8.75915
4990268	1B	8.75915
1236341	1B	8.75915
4989845	1B	8.75915
4989885	1B	8.75915
978859	1B	9.48908
979692	1B	9.48908
980920	1B	9.48908
981235	1B	9.48908
981798	1B	9.48908
981833	1B	9.48908
982716	1B	9.48908
983031	1B	9.48908
983062	1B	9.48908
983559	1B	9.48908
983890	1B	9.48908
984046	1B	9.48908
984409	1B	9.48908
984548	1B	9.48908
984714	1B	9.48908
985951	1B	9.48908
987512	1B	9.48908
987546	1B	9.48908
989167	1B	9.48908
989369	1B	9.48908
991339	1B	9.48908
991524	1B	9.48908
992751	1B	9.48908
993683	1B	9.48908
995089	1B	9.48908
996139	1B	9.48908
1000820	1B	9.48908
1009274	1B	9.48908
1010023	1B	9.48908
1010723	1B	9.48908
1016512	1B	9.48908
1017002	1B	9.48908
1020054	1B	9.48908
1020282	1B	9.48908
1020560	1B	9.48908
1020691	1B	9.48908
1020931	1B	9.48908
1022183	1B	9.48908
1022291	1B	9.48908
1023062	1B	9.48908
1023072	1B	9.48908
1023812	1B	9.48908
1024000	1B	9.48908
1024576	1B	9.48908
1026286	1B	9.48908
1027640	1B	9.48908
1028798	1B	9.48908
1029808	1B	9.48908
1031228	1B	9.48908
1031906	1B	9.48908
1032247	1B	9.48908
1033127	1B	9.48908
1033459	1B	9.48908
1033566	1B	9.48908
1033742	1B	9.48908
1035015	1B	9.48908
1036303	1B	9.48908
1037630	1B	9.48908
1038547	1B	9.48908
1038736	1B	9.48908
1045419	1B	9.48908
1048070	1B	9.48908
1048220	1B	9.48908
1049761	1B	9.48908
1049867	1B	9.48908
1051688	1B	9.48908
1051712	1B	9.48908
1053847	1B	9.48908
1055078	1B	9.48908
1057540	1B	9.48908
1058012	1B	9.48908
1059307	1B	9.48908
1060489	1B	9.48908
1062074	1B	9.48908
1062951	1B	9.48908
1063674	1B	9.48908
1064518	1B	9.48908
1064649	1B	9.48908
1065088	1B	9.48908
1065220	1B	9.48908
1065780	1B	9.48908
1067390	1B	9.48908
1067541	1B	9.48908
1067780	1B	9.48908
1068781	1B	9.48908
1068871	1B	9.48908
1068908	1B	9.48908
1069301	1B	9.48908
1071498	1B	9.48908
1072469	1B	9.48908
1073071	1B	9.48908
1073493	1B	9.48908
1073557	1B	9.48908
1074450	1B	9.48908
1074831	1B	9.48908
1075048	1B	9.48908
1076227	1B	9.48908
1076915	1B	9.48908
1077087	1B	9.48908
1078006	1B	9.48908
1078676	1B	9.48908
1079041	1B	9.48908
1079617	1B	9.48908
1080080	1B	9.48908
1080218	1B	9.48908
1081254	1B	9.48908
1081768	1B	9.48908
1083679	1B	9.48908
1083966	1B	9.48908
1084551	1B	9.48908
1085163	1B	9.48908
1086771	1B	9.48908
1087811	1B	9.48908
1088134	1B	9.48908
1088189	1B	9.48908
1088697	1B	9.48908
1089112	1B	9.48908
1089464	1B	9.48908
1089668	1B	9.48908
1089991	1B	9.48908
1090232	1B	9.48908
1090383	1B	9.48908
1090475	1B	9.48908
1090728	1B	9.48908
1091183	1B	9.48908
1091447	1B	9.48908
1092354	1B	9.48908
1093203	1B	9.48908
1093432	1B	9.48908
1093483	1B	9.48908
1093590	1B	9.48908
1093740	1B	9.48908
1093885	1B	9.48908
1094104	1B	9.48908
1094584	1B	9.48908
1094831	1B	9.48908
1095193	1B	9.48908
1095266	1B	9.48908
1095372	1B	9.48908
1095690	1B	9.48908
1095747	1B	9.48908
1099577	1B	9.48908
1099755	1B	9.48908
1100040	1B	9.48908
1100456	1B	9.48908
1100632	1B	9.48908
1101585	1B	9.48908
1101630	1B	9.48908
1102066	1B	9.48908
1102351	1B	9.48908
1102640	1B	9.48908
1102976	1B	9.48908
1103492	1B	9.48908
1104558	1B	9.48908
1104713	1B	9.48908
1105435	1B	9.48908
1106435	1B	9.48908
1106846	1B	9.48908
1107243	1B	9.48908
1107305	1B	9.48908
1107437	1B	9.48908
1110104	1B	9.48908
1110483	1B	9.48908
1115814	1B	9.48908
1116644	1B	9.48908
1116963	1B	9.48908
1117619	1B	9.48908
1118607	1B	9.48908
1122498	1B	9.48908
1123418	1B	9.48908
1124127	1B	9.48908
1125763	1B	9.48908
1126092	1B	9.48908
1126836	1B	9.48908
1128157	1B	9.48908
1128983	1B	9.48908
1129940	1B	9.48908
1138459	1B	9.48908
1141486	1B	9.48908
1142135	1B	9.48908
1145625	1B	9.48908
1149751	1B	9.48908
1150269	1B	9.48908
1151097	1B	9.48908
1151874	1B	9.48908
1160197	1B	9.48908
1160493	1B	9.48908
1161427	1B	9.48908
1177651	1B	9.48908
1188404	1B	9.48908
1191453	1B	9.48908
1193260	1B	9.48908
1202590	1B	9.48908
1202636	1B	9.48908
1202736	1B	9.48908
1204912	1B	9.48908
1205877	1B	9.48908
1207394	1B	9.48908
1215922	1B	9.48908
1216062	1B	9.48908
1216091	1B	9.48908
1217640	1B	9.48908
1217671	1B	9.48908
1218027	1B	9.48908
1218917	1B	9.48908
1219262	1B	9.48908
1221103	1B	9.48908
1221114	1B	9.48908
1221198	1B	9.48908
1221202	1B	9.48908
1223165	1B	9.48908
1223578	1B	9.48908
1224984	1B	9.48908
1225425	1B	9.48908
1226800	1B	9.48908
1227050	1B	9.48908
1227119	1B	9.48908
1228049	1B	9.48908
1228059	1B	9.48908
1228076	1B	9.48908
1228082	1B	9.48908
1228121	1B	9.48908
1228136	1B	9.48908
1228191	1B	9.48908
1228201	1B	9.48908
1228204	1B	9.48908
1228263	1B	9.48908
1228271	1B	9.48908
1228298	1B	9.48908
1228327	1B	9.48908
1228353	1B	9.48908
1228610	1B	9.48908
1228644	1B	9.48908
1228700	1B	9.48908
1229065	1B	9.48908
1229128	1B	9.48908
1229138	1B	9.48908
1229225	1B	9.48908
1229249	1B	9.48908
1229264	1B	9.48908
1229328	1B	9.48908
1229605	1B	9.48908
1229852	1B	9.48908
1230710	1B	9.48908
1231176	1B	9.48908
1231984	1B	9.48908
1232435	1B	9.48908
1232447	1B	9.48908
1232880	1B	9.48908
1232976	1B	9.48908
1233018	1B	9.48908
1233021	1B	9.48908
1233023	1B	9.48908
1233075	1B	9.48908
1233159	1B	9.48908
1233161	1B	9.48908
1233234	1B	9.48908
1233244	1B	9.48908
1233260	1B	9.48908
1233283	1B	9.48908
1233303	1B	9.48908
1233345	1B	9.48908
1233352	1B	9.48908
1233392	1B	9.48908
1233495	1B	9.48908
1233576	1B	9.48908
1233733	1B	9.48908
1233770	1B	9.48908
1233774	1B	9.48908
1233810	1B	9.48908
1233823	1B	9.48908
1233832	1B	9.48908
1233957	1B	9.48908
1233961	1B	9.48908
1233997	1B	9.48908
1234009	1B	9.48908
1234084	1B	9.48908
1234095	1B	9.48908
1234173	1B	9.48908
1234185	1B	9.48908
1234214	1B	9.48908
1234343	1B	9.48908
1234360	1B	9.48908
1234381	1B	9.48908
1234409	1B	9.48908
1234457	1B	9.48908
1234484	1B	9.48908
1234511	1B	9.48908
1234585	1B	9.48908
1234590	1B	9.48908
1234595	1B	9.48908
1234644	1B	9.48908
1234730	1B	9.48908
1234867	1B	9.48908
1235038	1B	9.48908
1235228	1B	9.48908
1235293	1B	9.48908
1235640	1B	9.48908
1235798	1B	9.48908
1235823	1B	9.48908
1235960	1B	9.48908
1236464	1B	9.48908
1236721	1B	9.48908
1236859	1B	9.48908
1236941	1B	9.48908
1237110	1B	9.48908
1237215	1B	9.48908
1237334	1B	9.48908
1237340	1B	9.48908
1237476	1B	9.48908
1237510	1B	9.48908
1237576	1B	9.48908
1237711	1B	9.48908
1237842	1B	9.48908
1237892	1B	9.48908
1238001	1B	9.48908
1238249	1B	9.48908
1238473	1B	9.48908
1238500	1B	9.48908
1238627	1B	9.48908
1238858	1B	9.48908
1239221	1B	9.48908
1239375	1B	9.48908
1239529	1B	9.48908
1239534	1B	9.48908
1239815	1B	9.48908
1239889	1B	9.48908
1239918	1B	9.48908
1240007	1B	9.48908
1240567	1B	9.48908
1240568	1B	9.48908
1240681	1B	9.48908
1240699	1B	9.48908
1240839	1B	9.48908
1241352	1B	9.48908
1241522	1B	9.48908
1241542	1B	9.48908
1241582	1B	9.48908
1241835	1B	9.48908
1241965	1B	9.48908
1242706	1B	9.48908
1242834	1B	9.48908
1244314	1B	9.48908
1244421	1B	9.48908
1244863	1B	9.48908
1244985	1B	9.48908
1245427	1B	9.48908
1245779	1B	9.48908
1245810	1B	9.48908
1246171	1B	9.48908
1246215	1B	9.48908
1246427	1B	9.48908
1247192	1B	9.48908
1247408	1B	9.48908
1247803	1B	9.48908
1248900	1B	9.48908
1248930	1B	9.48908
1249759	1B	9.48908
1250089	1B	9.48908
1250567	1B	9.48908
1251174	1B	9.48908
1251829	1B	9.48908
1252764	1B	9.48908
1252802	1B	9.48908
1252805	1B	9.48908
1252867	1B	9.48908
1253023	1B	9.48908
1253518	1B	9.48908
1254119	1B	9.48908
1254245	1B	9.48908
1254301	1B	9.48908
1255952	1B	9.48908
1255968	1B	9.48908
1256149	1B	9.48908
1256169	1B	9.48908
1256275	1B	9.48908
1256373	1B	9.48908
1256492	1B	9.48908
1262015	1B	9.48908
1263607	1B	9.48908
1264097	1B	9.48908
1265133	1B	9.48908
1276036	1B	9.48908
1280252	1B	9.48908
1290347	1B	9.48908
1298635	1B	9.48908
1300930	1B	9.48908
1301639	1B	9.48908
1304990	1B	9.48908
1307553	1B	9.48908
1376868	1B	9.48908
1393321	1B	9.48908
1394637	1B	9.48908
1397574	1B	9.48908
1398087	1B	9.48908
1399673	1B	9.48908
1405059	1B	9.48908
1666581	1B	9.48908
1667050	1B	9.48908
1673505	1B	9.48908
1696252	1B	9.48908
1698488	1B	9.48908
1698732	1B	9.48908
1708312	1B	9.48908
1712806	1B	9.48908
1719681	1B	9.48908
1751237	1B	9.48908
1766106	1B	9.48908
1862655	1B	9.48908
1863657	1B	9.48908
1864032	1B	9.48908
2252573	1B	9.48908
2252828	1B	9.48908
2254254	1B	9.48908
2255150	1B	9.48908
2255497	1B	9.48908
2255798	1B	9.48908
2256097	1B	9.48908
2256143	1B	9.48908
2256926	1B	9.48908
2257944	1B	9.48908
2258791	1B	9.48908
2259165	1B	9.48908
2259618	1B	9.48908
2261275	1B	9.48908
2275135	1B	9.48908
2275270	1B	9.48908
2275278	1B	9.48908
2275303	1B	9.48908
2275353	1B	9.48908
2275366	1B	9.48908
2275621	1B	9.48908
2276106	1B	9.48908
2276779	1B	9.48908
2277600	1B	9.48908
2277835	1B	9.48908
2278290	1B	9.48908
2280288	1B	9.48908
2282507	1B	9.48908
2288877	1B	9.48908
2289375	1B	9.48908
2289496	1B	9.48908
2289576	1B	9.48908
2289679	1B	9.48908
2289680	1B	9.48908
2289863	1B	9.48908
2290015	1B	9.48908
2290369	1B	9.48908
2290633	1B	9.48908
2290783	1B	9.48908
2292027	1B	9.48908
2292701	1B	9.48908
2293581	1B	9.48908
2293657	1B	9.48908
2293716	1B	9.48908
2297966	1B	9.48908
2300105	1B	9.48908
2300716	1B	9.48908
2324020	1B	9.48908
2343835	1B	9.48908
2348022	1B	9.48908
2358056	1B	9.48908
3020364	1B	9.48908
3020448	1B	9.48908
3020845	1B	9.48908
3021114	1B	9.48908
3021126	1B	9.48908
3021370	1B	9.48908
3021417	1B	9.48908
3021625	1B	9.48908
3021770	1B	9.48908
3022823	1B	9.48908
3022965	1B	9.48908
3023214	1B	9.48908
3023686	1B	9.48908
3024477	1B	9.48908
3024550	1B	9.48908
3024762	1B	9.48908
3025692	1B	9.48908
3025870	1B	9.48908
3026672	1B	9.48908
3026754	1B	9.48908
3027139	1B	9.48908
3028291	1B	9.48908
3028618	1B	9.48908
3029920	1B	9.48908
3031435	1B	9.48908
3033389	1B	9.48908
3064462	1B	9.48908
3064689	1B	9.48908
3064902	1B	9.48908
3222542	1B	9.48908
3384623	1B	9.48908
3384736	1B	9.48908
3384746	1B	9.48908
3384756	1B	9.48908
3384786	1B	9.48908
3384893	1B	9.48908
3385244	1B	9.48908
3385315	1B	9.48908
3385347	1B	9.48908
3385600	1B	9.48908
3533277	1B	9.48908
3533704	1B	9.48908
3533908	1B	9.48908
3534149	1B	9.48908
3570165	1B	9.48908
3934044	1B	9.48908
3934090	1B	9.48908
3934103	1B	9.48908
3934172	1B	9.48908
3934227	1B	9.48908
3934354	1B	9.48908
3934715	1B	9.48908
3934936	1B	9.48908
3935077	1B	9.48908
3935338	1B	9.48908
3935477	1B	9.48908
3935702	1B	9.48908
3936214	1B	9.48908
3936316	1B	9.48908
3936412	1B	9.48908
3936523	1B	9.48908
3936866	1B	9.48908
3936997	1B	9.48908
3937301	1B	9.48908
3937388	1B	9.48908
3937582	1B	9.48908
3937596	1B	9.48908
3937834	1B	9.48908
3937886	1B	9.48908
3937895	1B	9.48908
3937896	1B	9.48908
3938363	1B	9.48908
3938574	1B	9.48908
3938655	1B	9.48908
3938757	1B	9.48908
3939353	1B	9.48908
3939643	1B	9.48908
3939896	1B	9.48908
3939914	1B	9.48908
3941221	1B	9.48908
3941419	1B	9.48908
3941755	1B	9.48908
3941998	1B	9.48908
3942120	1B	9.48908
3942173	1B	9.48908
3942295	1B	9.48908
3942437	1B	9.48908
3942646	1B	9.48908
3942739	1B	9.48908
3942757	1B	9.48908
3942920	1B	9.48908
3943130	1B	9.48908
3943279	1B	9.48908
3943383	1B	9.48908
3943399	1B	9.48908
3943499	1B	9.48908
3943653	1B	9.48908
3943739	1B	9.48908
3943757	1B	9.48908
3944067	1B	9.48908
3944130	1B	9.48908
3944165	1B	9.48908
3944244	1B	9.48908
3944651	1B	9.48908
3944795	1B	9.48908
3944943	1B	9.48908
3945151	1B	9.48908
3945215	1B	9.48908
3945843	1B	9.48908
3945988	1B	9.48908
3946512	1B	9.48908
3946583	1B	9.48908
3946778	1B	9.48908
3947460	1B	9.48908
3947675	1B	9.48908
3947927	1B	9.48908
3948526	1B	9.48908
3948583	1B	9.48908
3949592	1B	9.48908
3949832	1B	9.48908
3950468	1B	9.48908
3951403	1B	9.48908
3951989	1B	9.48908
3952194	1B	9.48908
3953498	1B	9.48908
3954079	1B	9.48908
3954106	1B	9.48908
3954339	1B	9.48908
3954726	1B	9.48908
3954731	1B	9.48908
3955188	1B	9.48908
3955277	1B	9.48908
3955312	1B	9.48908
3955460	1B	9.48908
3955648	1B	9.48908
3955744	1B	9.48908
3956138	1B	9.48908
3956161	1B	9.48908
3956443	1B	9.48908
3956497	1B	9.48908
3956533	1B	9.48908
3956747	1B	9.48908
3956941	1B	9.48908
3956987	1B	9.48908
3957258	1B	9.48908
3958193	1B	9.48908
3958230	1B	9.48908
3958959	1B	9.48908
3959041	1B	9.48908
3959093	1B	9.48908
3959181	1B	9.48908
3959427	1B	9.48908
3959793	1B	9.48908
3960288	1B	9.48908
3960470	1B	9.48908
3960596	1B	9.48908
3960892	1B	9.48908
3960917	1B	9.48908
3961213	1B	9.48908
3961394	1B	9.48908
3961452	1B	9.48908
4007915	1B	9.48908
4009942	1B	9.48908
4020477	1B	9.48908
4021118	1B	9.48908
4260657	1B	9.48908
4261554	1B	9.48908
4262372	1B	9.48908
4262723	1B	9.48908
4393710	1B	9.48908
4393742	1B	9.48908
4393834	1B	9.48908
4393864	1B	9.48908
4394087	1B	9.48908
4394141	1B	9.48908
4394145	1B	9.48908
4394439	1B	9.48908
4394670	1B	9.48908
4394986	1B	9.48908
4396153	1B	9.48908
4396429	1B	9.48908
4396484	1B	9.48908
4396547	1B	9.48908
4396605	1B	9.48908
4396610	1B	9.48908
4396869	1B	9.48908
4397137	1B	9.48908
4397237	1B	9.48908
4397303	1B	9.48908
4397600	1B	9.48908
4397657	1B	9.48908
4397725	1B	9.48908
4397747	1B	9.48908
4398083	1B	9.48908
4398181	1B	9.48908
4398291	1B	9.48908
4398403	1B	9.48908
4405241	1B	9.48908
4405434	1B	9.48908
4408497	1B	9.48908
4408607	1B	9.48908
4408707	1B	9.48908
4409980	1B	9.48908
4411001	1B	9.48908
4439793	1B	9.48908
4439875	1B	9.48908
4440037	1B	9.48908
4440100	1B	9.48908
4440158	1B	9.48908
4440182	1B	9.48908
4440250	1B	9.48908
4537630	1B	9.48908
4537721	1B	9.48908
4538008	1B	9.48908
4538684	1B	9.48908
4538777	1B	9.48908
4538855	1B	9.48908
4539223	1B	9.48908
4540612	1B	9.48908
4540714	1B	9.48908
4541101	1B	9.48908
4541147	1B	9.48908
4541202	1B	9.48908
4541690	1B	9.48908
4542137	1B	9.48908
4542210	1B	9.48908
4542474	1B	9.48908
4543188	1B	9.48908
4543599	1B	9.48908
4543683	1B	9.48908
4544466	1B	9.48908
4910249	1B	9.48908
4910712	1B	9.48908
4910863	1B	9.48908
4989039	1B	9.48908
4989076	1B	9.48908
4989131	1B	9.48908
4989161	1B	9.48908
4989241	1B	9.48908
4989306	1B	9.48908
4989404	1B	9.48908
4989432	1B	9.48908
4989487	1B	9.48908
4989544	1B	9.48908
4989547	1B	9.48908
4989565	1B	9.48908
4989577	1B	9.48908
4989580	1B	9.48908
4989624	1B	9.48908
4989684	1B	9.48908
4989719	1B	9.48908
4989741	1B	9.48908
4989760	1B	9.48908
4989794	1B	9.48908
4989814	1B	9.48908
4989870	1B	9.48908
4989931	1B	9.48908
4989952	1B	9.48908
4990070	1B	9.48908
4990086	1B	9.48908
4990102	1B	9.48908
4990169	1B	9.48908
4990242	1B	9.48908
4990244	1B	9.48908
4990301	1B	9.48908
4990321	1B	9.48908
4990371	1B	9.48908
4990386	1B	9.48908
4990431	1B	9.48908
4990481	1B	9.48908
4990490	1B	9.48908
4990496	1B	9.48908
4990523	1B	9.48908
4990527	1B	9.48908
4990556	1B	9.48908
4990559	1B	9.48908
4990580	1B	9.48908
4990619	1B	9.48908
4990629	1B	9.48908
4990651	1B	9.48908
4990747	1B	9.48908
4990756	1B	9.48908
4990757	1B	9.48908
4990760	1B	9.48908
4990765	1B	9.48908
4990783	1B	9.48908
4990834	1B	9.48908
4990838	1B	9.48908
4990859	1B	9.48908
4990915	1B	9.48908
4990939	1B	9.48908
4990952	1B	9.48908
4990979	1B	9.48908
4991000	1B	9.48908
4991016	1B	9.48908
4991053	1B	9.48908
4991161	1B	9.48908
4991167	1B	9.48908
4991190	1B	9.48908
4991193	1B	9.48908
4991268	1B	9.48908
4991370	1B	9.48908
4991439	1B	9.48908
4991472	1B	9.48908
4991484	1B	9.48908
4992041	1B	9.48908
4992243	1B	9.48908
4992306	1B	9.48908
4992335	1B	9.48908
4992390	1B	9.48908
4992868	1B	9.48908
4992907	1B	9.48908
4993221	1B	9.48908
4993225	1B	9.48908
4993289	1B	9.48908
5050360	1B	9.48908
5410510	1B	9.48908
5410777	1B	9.48908
5410920	1B	9.48908
5970883	1B	9.48908
5971516	1B	9.48908
5971568	1B	9.48908
6037767	1B	9.48908
1234237	1B	10.219
1235483	1B	10.219
1252558	1B	10.219
3025532	1B	10.219
4990548	1B	10.219
4991229	1B	10.219
5411388	1B	10.219
1234074	1B	10.9489
1234813	1B	10.9489
1241887	1B	10.9489
1254877	1B	10.9489
4991414	1B	10.9489
4992178	1B	10.9489
1014057	1B	11.6789
1022144	1B	11.6789
1066331	1B	11.6789
1257075	1B	11.6789
3939365	1B	11.6789
3945408	1B	11.6789
4395596	1B	11.6789
4989392	1B	11.6789
1032217	1B	12.4088
1229481	1B	12.4088
1230807	1B	12.4088
1233749	1B	12.4088
1234580	1B	12.4088
1235117	1B	12.4088
1235536	1B	12.4088
1238940	1B	12.4088
1251014	1B	12.4088
1252479	1B	12.4088
1252720	1B	12.4088
1255374	1B	12.4088
1297414	1B	12.4088
1300381	1B	12.4088
2290084	1B	12.4088
2291187	1B	12.4088
2291278	1B	12.4088
3945380	1B	12.4088
4989319	1B	12.4088
5410919	1B	12.4088
1107013	1B	13.1387
1109815	1B	13.1387
1217888	1B	13.1387
2260661	1B	13.1387
3952804	1B	13.1387
4540205	1B	13.1387
4991154	1B	13.1387
1232736	1B	13.8686
1233339	1B	13.8686
3942755	1B	13.8686
4262299	1B	13.8686
4411452	1B	13.8686
1059859	1B	13.8687
4990428	1B	13.8687
977457	1B	14.5986
1047274	1B	14.5986
1104399	1B	14.5986
1106306	1B	14.5986
1110198	1B	14.5986
3945187	1B	14.5986
4991347	1B	14.5986
1227871	1B	15.3285
3064502	1B	16.0584
1000211	1B	16.7883
1049723	1B	16.7883
1100105	1B	16.7883
1100851	1B	16.7883
1102164	1B	16.7883
1256622	1B	16.7883
3025310	1B	16.7883
3952117	1B	16.7883
4989371	1B	16.7883
4991526	1B	16.7883
978310	1B	17.5183
981580	1B	17.5183
995520	1B	17.5183
1054026	1B	17.5183
1060461	1B	17.5183
1063663	1B	17.5183
1066189	1B	17.5183
1067175	1B	17.5183
1087799	1B	17.5183
1090180	1B	17.5183
1099668	1B	17.5183
1101062	1B	17.5183
1102315	1B	17.5183
1110847	1B	17.5183
1111990	1B	17.5183
1136194	1B	17.5183
1165471	1B	17.5183
1210498	1B	17.5183
1218706	1B	17.5183
1219818	1B	17.5183
1667614	1B	17.5183
2289226	1B	17.5183
3020865	1B	17.5183
3022312	1B	17.5183
3022990	1B	17.5183
3025717	1B	17.5183
3028355	1B	17.5183
3029953	1B	17.5183
3222496	1B	17.5183
3385136	1B	17.5183
3533541	1B	17.5183
3934232	1B	17.5183
3941239	1B	17.5183
3946425	1B	17.5183
3948811	1B	17.5183
3950356	1B	17.5183
3960888	1B	17.5183
4009042	1B	17.5183
4260969	1B	17.5183
4989295	1B	17.5183
4990499	1B	17.5183
4990869	1B	17.5183
4990918	1B	17.5183
4990028	1B	18.2482
1099494	1B	18.9781
2259435	1B	18.9781
3029820	1B	18.9781
3958173	1B	18.9781
4008980	1B	19.708
1109672	1B	21.1679
1128678	1B	21.1679
1255104	1B	21.1679
3961355	1B	21.1679
4407051	1B	21.1679
4542212	1B	21.1679
1127698	1B	21.8978
1205563	1B	21.8978
1229196	1B	21.8978
1265331	1B	21.8978
2280828	1B	21.8978
3024056	1B	21.8978
4993037	1B	21.8978
1095402	1B	22.6277
3953706	1B	22.6277
1056483	1B	23.3577
1092660	1B	23.3577
1094011	1B	23.3577
1099649	1B	23.3577
1099844	1B	23.3577
1100397	1B	23.3577
1104616	1B	23.3577
1126017	1B	23.3577
1169602	1B	23.3577
1195188	1B	23.3577
1229564	1B	23.3577
2276464	1B	23.3577
2330874	1B	23.3577
3942840	1B	23.3577
4989579	1B	23.3577
4989721	1B	23.3577
4990469	1B	23.3577
4993115	1B	23.3577
990828	1B	24.0876
996494	1B	24.0876
1006746	1B	24.0876
1055751	1B	24.0876
1087990	1B	24.0876
1096606	1B	24.0876
1102041	1B	24.0876
1108556	1B	24.0876
1119497	1B	24.0876
1125459	1B	24.0876
1128469	1B	24.0876
1159175	1B	24.0876
1168714	1B	24.0876
1236954	1B	24.0876
1239070	1B	24.0876
1242215	1B	24.0876
1258616	1B	24.0876
1262626	1B	24.0876
1266691	1B	24.0876
1268227	1B	24.0876
1268781	1B	24.0876
1270922	1B	24.0876
1377658	1B	24.0876
1697187	1B	24.0876
1698435	1B	24.0876
1745245	1B	24.0876
2275404	1B	24.0876
2277028	1B	24.0876
2288907	1B	24.0876
2324371	1B	24.0876
3533475	1B	24.0876
4005968	1B	24.0876
4405124	1B	24.0876
4410387	1B	24.0876
4537859	1B	24.0876
4991863	1B	24.0876
4992040	1B	24.0876
4992340	1B	24.0876
4992359	1B	24.0876
1077756	1B	24.8175
1323535	1B	24.8175
5970905	1B	24.8175
2293828	1B	25.5474
3939417	1B	25.5474
986183	1B	26.2774
1003475	1B	26.2774
1036841	1B	26.2774
1096765	1B	26.2774
1115206	1B	26.2774
1135495	1B	26.2774
1206482	1B	26.2774
1233736	1B	26.2774
3020833	1B	26.2774
3022615	1B	26.2774
3029271	1B	26.2774
3935796	1B	26.2774
3941914	1B	26.2774
3951610	1B	26.2774
3953130	1B	26.2774
4009781	1B	26.2774
4395241	1B	26.2774
4990996	1B	26.2774
4395414	1B	27.0073
998819	1B	27.7372
1066430	1B	27.7372
1082178	1B	27.7372
1093327	1B	27.7372
3940083	1B	27.7372
1115249	1B	28.4671
976889	1B	29.1971
979302	1B	29.1971
983709	1B	29.1971
988167	1B	29.1971
1001817	1B	29.1971
1048131	1B	29.1971
1059563	1B	29.1971
1061292	1B	29.1971
1083436	1B	29.1971
1115763	1B	29.1971
1118979	1B	29.1971
1123911	1B	29.1971
1128117	1B	29.1971
1132391	1B	29.1971
1135339	1B	29.1971
1152153	1B	29.1971
1160344	1B	29.1971
1190905	1B	29.1971
1206403	1B	29.1971
1210473	1B	29.1971
1225892	1B	29.1971
1235936	1B	29.1971
1236554	1B	29.1971
1266019	1B	29.1971
1718382	1B	29.1971
2257647	1B	29.1971
2318542	1B	29.1971
3024381	1B	29.1971
3034432	1B	29.1971
3940159	1B	29.1971
3948351	1B	29.1971
3948797	1B	29.1971
3951960	1B	29.1971
3953120	1B	29.1971
3954844	1B	29.1971
3958249	1B	29.1971
3960505	1B	29.1971
4394259	1B	29.1971
4536523	1B	29.1971
4542806	1B	29.1971
4909618	1B	29.1971
4992556	1B	29.1971
1075108	1B	29.927
1145079	1B	29.927
1123594	1B	30.6569
1242366	1B	30.6569
1672244	1B	30.6569
4003336	1B	30.6569
1091047	1B	31.3868
1119950	1B	31.3868
4991533	1B	31.3868
1242303	1B	32.1168
1151931	1B	32.8467
1161479	1B	34.3065
1203198	1B	35.7664
2275664	1B	36.4963
3941581	1B	36.4963
4440069	1B	36.4963
995398	1B	37.9562
1210535	1B	37.9562
3028638	1B	37.9562
4992887	1B	37.9562
1092704	1B	39.416
1105781	1B	39.416
1110373	1B	39.416
1129214	1B	39.416
1215559	1B	39.416
1694766	1B	39.416
2276098	1B	39.416
4538662	1B	39.416
1048643	1B	42.3357
1085087	1B	42.3357
4991666	1B	42.3357
988758	1B	46.7153
1097146	1B	46.7153
1124734	1B	46.7153
1219577	1B	46.7153
1229218	1B	46.7153
1240602	1B	46.7153
1241039	1B	46.7153
1862853	1B	46.7153
2275580	1B	46.7153
4404200	1B	46.7153
4404492	1B	46.7153
4911035	1B	46.7153
4990293	1B	46.7153
4992492	1B	46.7153
977195	1B	48.1752
1049140	1B	48.1752
1081812	1B	48.1752
1092679	1B	48.1752
1098887	1B	48.1752
1141318	1B	48.1752
2258499	1B	48.1752
4004369	1B	48.1752
4992822	1B	48.1752
1030268	1B	55.4744
1031818	1B	55.4744
1091605	1B	55.4744
1161137	1B	55.4744
1257177	1B	55.4744
3024271	1B	55.4744
3385476	1B	55.4744
3533523	1B	55.4744
4394565	1B	55.4744
1064807	1B	56.9343
996292	1B	57.6642
1000810	1B	57.6642
1039694	1B	57.6642
1116925	1B	57.6642
1168691	1B	57.6642
1212317	1B	57.6642
1225005	1B	57.6642
2252961	1B	57.6642
2255213	1B	57.6642
2279403	1B	57.6642
3946686	1B	57.6642
3948637	1B	57.6642
4396886	1B	57.6642
4404488	1B	57.6642
4404628	1B	57.6642
4989067	1B	57.6642
5350122	1B	57.6642
996849	1B	59.1241
1003396	1B	59.1241
1004273	1B	59.1241
1107069	1B	59.1241
2262729	1B	59.1241
2316840	1B	59.1241
986384	1B	60.5839
987187	1B	60.5839
994762	1B	60.5839
1004052	1B	60.5839
1862820	1B	60.5839
2277115	1B	60.5839
1009924	1B	61.3138
1043194	1B	61.3138
1153793	1B	61.3138
2266474	1B	61.3138
2292556	1B	61.3138
3026450	1B	61.3138
3940195	1B	61.3138
3954814	1B	61.3138
4989004	1B	61.3138
1090302	1B	62.0438
1109614	1B	62.0438
4002083	1B	62.0438
4910355	1B	62.0438
1014052	1B	62.7737
1032650	1B	62.7737
1109268	1B	62.7737
1122574	1B	62.7737
1231437	1B	62.7737
2284499	1B	62.7737
4406436	1B	62.7737
4410536	1B	62.7737
5050457	1B	62.7737
2263027	1B	62.9562
1006460	1B	63.5036
1107496	1B	63.5036
1111254	1B	63.5036
1126270	1B	63.5036
1064097	1B	63.5036
3957463	1B	63.5036
3959976	1B	63.5036
997310	1B	64.6715
1010881	1B	64.6715
1048122	1B	64.6715
1158022	1B	64.6715
1203543	1B	64.6715
1207019	1B	64.6715
1212844	1B	64.6715
1219853	1B	64.6715
1766767	1B	64.6715
2278315	1B	64.6715
2303277	1B	64.6715
3021884	1B	64.6715
3023323	1B	64.6715
3935527	1B	64.6715
3940288	1B	64.6715
3951661	1B	64.6715
4008673	1B	64.6715
4404950	1B	64.6715
3943138	1B	65.4014
4409190	1B	65.4014
1082842	1B	65.6934
1203688	1B	65.6934
3946249	1B	65.6934
3956119	1B	65.6934
1235824	1B	66.4233
1262196	1B	66.4233
2259299	1B	66.4233
3950850	1B	66.4233
1115515	1B	67.8832
1129099	1B	67.8832
1138816	1B	67.8832
1219886	1B	67.8832
1220264	1B	67.8832
1235358	1B	67.8832
1237977	1B	67.8832
1243839	1B	67.8832
1244270	1B	67.8832
1293354	1B	67.8832
4991669	1B	67.8832
4991726	1B	67.8832
990089	1B	68.1265
1029624	1B	68.1265
4538688	1B	68.1265
1092534	1B	68.6131
1266896	1B	68.6131
1695125	1B	68.6131
2322584	1B	68.8564
3951345	1B	68.8564
1081588	1B	70.073
1151515	1B	70.073
1234671	1B	70.073
1238842	1B	70.073
1696675	1B	70.073
3024957	1B	70.073
3937784	1B	70.073
1127974	1B	70.8029
3222477	1B	70.8029
1003195	1B	72.9927
2275207	1B	72.9927
4405231	1B	72.9927
1273237	1B	72.9927
3960360	1B	72.9927
4394510	1B	72.9927
1074158	1B	73.7226
1101962	1B	73.7226
1209708	1B	73.7226
1211535	1B	73.7226
1218849	1B	73.7226
1219891	1B	73.7226
1260970	1B	73.7226
1302112	1B	73.7226
2260946	1B	73.7226
2291522	1B	73.7226
3939764	1B	73.7226
3956672	1B	73.7226
4003070	1B	73.7226
4008599	1B	73.7226
4992090	1B	73.7226
5323591	1B	73.7226
1064677	1B	75.9124
1229124	1B	75.9124
1666917	1B	75.9124
1772143	1B	75.9124
3034534	1B	76.2773
3948019	1B	76.2773
1054439	1B	76.6423
2258021	1B	76.6423
2261292	1B	76.6423
3942658	1B	76.6423
4992397	1B	76.6423
1102589	1B	77.3722
1105355	1B	77.3722
1153333	1B	77.3722
1167674	1B	77.3722
1202107	1B	77.3722
1220150	1B	77.3722
1228103	1B	77.3722
3064440	1B	77.3722
3384993	1B	77.3722
3934432	1B	77.3722
4003995	1B	77.3722
4542325	1B	77.3722
4991919	1B	77.3722
4992341	1B	77.3722
1075810	1B	78.8321
3021599	1B	78.8321
3941988	1B	78.8321
4002495	1B	78.8321
4539925	1B	78.8321
1093485	1B	79.562
1116243	1B	79.562
2288936	1B	79.562
2303473	1B	79.562
3533833	1B	79.562
1107486	1B	81.0219
1242275	1B	81.0219
4993244	1B	81.0219
1098402	1B	90.5109
1122484	1B	90.5109
1136175	1B	90.5109
1137826	1B	90.5109
1214354	1B	90.5109
1215769	1B	90.5109
1235724	1B	90.5109
1243774	1B	90.5109
2282074	1B	90.5109
2290309	1B	90.5109
3941793	1B	90.5109
4405622	1B	90.5109
4406994	1B	90.5109
4407405	1B	90.5109
4537364	1B	90.5109
4992146	1B	90.5109
4992509	1B	90.5109
4992891	1B	90.5109
1037914	1B	91.2409
1233402	1B	91.2409
4539517	1B	91.2409
1023614	1B	92.7007
1042663	1B	92.7007
1093470	1B	92.7007
3020938	1B	92.7007
3027286	1B	92.7007
3034276	1B	92.7007
4405517	1B	92.7007
3533870	1B	93.4306
977296	1B	93.4306
1254743	1B	93.4306
2257560	1B	93.4306
4910661	1B	93.4306
1073456	1B	94.1606
1100726	1B	94.1606
1109266	1B	94.1606
1150498	1B	94.1606
1153340	1B	94.1606
1287515	1B	94.1606
2374385	1B	94.4734
1106689	1B	96.3503
4991921	1B	96.3503
1113207	1B	97.0803
3935151	1B	97.0803
1098727	1B	97.8102
1101606	1B	97.8102
1102844	1B	97.8102
4992832	1B	97.8102
3025614	1B	98.5401
4991720	1B	98.5401
999132	1B	99.2701
1098323	1B	99.2701
1125564	1B	99.2701
1168776	1B	99.2701
1202836	1B	99.2701
1216002	1B	99.2701
1217619	1B	99.2701
1233705	1B	99.2701
2290687	1B	99.2701
2290693	1B	99.2701
4005397	1B	99.2701
4260633	1B	99.2701
4396010	1B	99.2701
1216401	1B	100.73
3025597	1B	100.73
3384730	1B	100.73
1061145	1B	102.19
1108680	1B	102.92
3942270	1B	103.285
1666488	1B	103.65
2322126	1B	108.394
992991	1B	109.124
1708374	1B	112.044
4992979	1B	112.044
1074770	1B	112.774
1083078	1B	112.774
1088931	1B	112.774
1203589	1B	112.774
2300676	1B	112.774
4993019	1B	112.774
1027656	1B	113.869
1066531	1B	113.869
1073790	1B	113.869
2276478	1B	113.869
5970544	1B	113.869
1113227	1D	0
1120483	1D	0
1218354	1D	0
1220566	1D	0
1235531	1D	0
1668857	1D	0
1105137	1D	0.729923
4395953	1D	0.729923
1001137	1D	0.729931
1140567	1D	0.729931
1234211	1D	0.729931
4396331	1D	0.729931
1055730	1D	1.45986
3028391	1D	1.45986
981077	1D	5.10949
991664	1D	5.10949
2243260	1D	5.10949
4396640	1D	5.10949
1118872	1D	7.29927
1142437	1D	7.29927
1242418	1D	12.4088
1251811	1D	12.4088
1252691	1D	12.4088
992285	1D	13.1387
1057133	1D	13.1387
980272	1D	13.1387
1020992	1D	14.5985
4910003	1D	14.5985
1862252	1D	16.0584
4993204	1D	37.2263
1081628	1D	40.146
1132622	1D	40.8759
4990162	1D	40.8759
1136542	1D	43.0657
1697486	1D	43.0657
4396231	1D	43.0657
4990391	1D	43.0657
1005316	1D	43.7956
1022670	1D	43.7956
1040190	1D	43.7956
1043105	1D	43.7956
1057945	1D	43.7956
1089532	1D	43.7956
1094529	1D	43.7956
1096247	1D	43.7956
1097261	1D	43.7956
1101281	1D	43.7956
1104151	1D	43.7956
1122716	1D	43.7956
1123464	1D	43.7956
1126182	1D	43.7956
1130325	1D	43.7956
1214020	1D	43.7956
1217384	1D	43.7956
1225267	1D	43.7956
1230368	1D	43.7956
1258947	1D	43.7956
1864498	1D	43.7956
2243909	1D	43.7956
2329032	1D	43.7956
3021743	1D	43.7956
3064683	1D	43.7956
3064835	1D	43.7956
3222341	1D	43.7956
3944110	1D	43.7956
3960128	1D	43.7956
4663808	1D	43.7956
4910343	1D	43.7956
4911026	1D	43.7956
4989345	1D	43.7956
4990787	1D	43.7956
4992819	1D	43.7956
4993247	1D	43.7956
1071322	1D	45.2555
1144446	1D	45.2555
3028567	1D	45.2555
3950880	1D	45.2555
4260989	1D	45.2555
1079808	1D	45.9854
1079952	1D	45.9854
1133295	1D	45.9854
2293393	1D	45.9854
1123562	1D	54.0146
1127706	1D	54.0146
3948968	1D	54.0146
4541109	1D	54.0146
1110003	1D	54.7445
4439926	1D	56.9343
4991615	2A	0
999517	2A	0.486618
1228614	2A	0.729927
4992145	2A	0.729927
5969885	2A	0.729927
983856	2A	4.37956
1067817	2A	4.37956
1111617	2A	4.37956
1128230	2A	4.37956
4396172	2A	4.37956
4538126	2A	4.37956
4538994	2A	4.37956
5581968	2A	4.37956
2288824	2A	5.10949
3033455	2A	5.10949
4404745	2A	5.10949
4405423	2A	5.10949
1106073	2A	5.83942
1021779	2A	12.4088
1669827	2A	13.8686
1083382	2A	13.8686
1141499	2A	13.8686
1151000	2A	13.8686
1108327	2A	15.3285
4262753	2A	15.3285
4993052	2A	15.3285
978526	2A	16.0584
979169	2A	16.0584
979718	2A	16.0584
985089	2A	16.0584
994487	2A	16.0584
1001208	2A	16.0584
1022284	2A	16.0584
1046310	2A	16.0584
1059865	2A	16.0584
1060708	2A	16.0584
1063031	2A	16.0584
1075950	2A	16.0584
1077875	2A	16.0584
1085277	2A	16.0584
1090010	2A	16.0584
1092372	2A	16.0584
1093325	2A	16.0584
1097891	2A	16.0584
1111186	2A	16.0584
1117745	2A	16.0584
1142231	2A	16.0584
1150369	2A	16.0584
1159200	2A	16.0584
1165808	2A	16.0584
1166053	2A	16.0584
1202550	2A	16.0584
1215845	2A	16.0584
1218108	2A	16.0584
1219210	2A	16.0584
1228363	2A	16.0584
1229345	2A	16.0584
1229595	2A	16.0584
1235569	2A	16.0584
1264542	2A	16.0584
1339763	2A	16.0584
1672979	2A	16.0584
1674778	2A	16.0584
1696617	2A	16.0584
2253877	2A	16.0584
2254633	2A	16.0584
2259024	2A	16.0584
2260288	2A	16.0584
2265364	2A	16.0584
2268563	2A	16.0584
2304152	2A	16.0584
2322321	2A	16.0584
3023869	2A	16.0584
3025548	2A	16.0584
3064658	2A	16.0584
3575239	2A	16.0584
3934599	2A	16.0584
3951735	2A	16.0584
3955958	2A	16.0584
3956236	2A	16.0584
4005021	2A	16.0584
4407869	2A	16.0584
4538649	2A	16.0584
4991851	2A	16.0584
4991905	2A	16.0584
1103444	2A	16.7883
2280286	2A	16.7883
4018220	2A	16.7883
4992502	2A	16.7883
982312	2A	16.7883
1021498	2A	16.7883
1207111	2A	16.7883
3935452	2A	16.7883
3938659	2A	16.7883
3951022	2A	16.7883
1210195	2A	17.5182
1235068	2A	17.5182
4397577	2A	17.5182
4405089	2A	17.5182
1126330	2A	18.0999
1162833	2A	18.0999
1242803	2A	18.0999
1265985	2A	18.0999
1373811	2A	18.0999
1377195	2A	18.0999
3934610	2A	18.0999
3936435	2A	18.0999
3938890	2A	18.0999
3949855	2A	18.0999
3961464	2A	18.0999
4009142	2A	18.0999
4394461	2A	18.0999
4405218	2A	18.0999
4410530	2A	18.0999
4537842	2A	18.0999
1258244	2A	18.2482
3937685	2A	18.2482
4992248	2A	18.2482
1126951	2A	18.2482
1157442	2A	18.2482
4993106	2A	18.2482
1094436	2A	18.9781
1227574	2A	18.9781
1378008	2A	18.9781
2339487	2A	18.9781
3958547	2A	18.9781
979688	2A	19.708
1164339	2A	19.708
3031798	2A	19.708
3937618	2A	19.708
988348	2A	21.1679
1106494	2A	21.1679
3958453	2A	21.1679
1117371	2A	22.6277
1140969	2A	22.6277
1216612	2A	22.6277
2277806	2A	22.6277
992650	2A	23.3577
1002659	2A	23.3577
1065302	2A	23.3577
1070296	2A	23.3577
1073641	2A	23.3577
1077375	2A	23.3577
1079198	2A	23.3577
1080094	2A	23.3577
1090149	2A	23.3577
1096041	2A	23.3577
1097526	2A	23.3577
1111278	2A	23.3577
1112129	2A	23.3577
1113424	2A	23.3577
1117163	2A	23.3577
1118289	2A	23.3577
1119952	2A	23.3577
1125734	2A	23.3577
1127807	2A	23.3577
1128135	2A	23.3577
1130567	2A	23.3577
1135504	2A	23.3577
1155046	2A	23.3577
1216295	2A	23.3577
1217017	2A	23.3577
1227997	2A	23.3577
1234064	2A	23.3577
1241689	2A	23.3577
1290197	2A	23.3577
1863020	2A	23.3577
2252454	2A	23.3577
2253618	2A	23.3577
2255026	2A	23.3577
2263715	2A	23.3577
2288945	2A	23.3577
2293689	2A	23.3577
3025579	2A	23.3577
3027378	2A	23.3577
3064828	2A	23.3577
3934334	2A	23.3577
3939520	2A	23.3577
3949788	2A	23.3577
3952587	2A	23.3577
4396251	2A	23.3577
4396395	2A	23.3577
4405069	2A	23.3577
4406634	2A	23.3577
4406641	2A	23.3577
4541547	2A	23.3577
4910264	2A	23.3577
4910884	2A	23.3577
4991885	2A	23.3577
4991980	2A	23.3577
4992003	2A	23.3577
4992356	2A	23.3577
4992439	2A	23.3577
4992462	2A	23.3577
5578491	2A	23.3577
1108250	2A	24.0876
1121908	2A	24.0876
4329353	2A	24.0876
5410937	2A	24.0876
3939281	2A	24.8175
4408533	2A	24.8175
999103	2A	25.5474
1086242	2A	25.5474
1091069	2A	25.5474
2257109	2A	25.5474
3024443	2A	25.5474
4397553	2A	25.5474
1019498	2A	26.2774
4992022	2A	26.2774
1070935	2A	27.7372
4992886	2A	27.7372
979618	2A	28.4672
983804	2A	28.4672
1038970	2A	28.4672
1220072	2A	28.4672
1267799	2A	28.4672
1094047	2A	28.9538
3064474	2A	29.1971
995142	2A	29.1971
1014552	2A	29.1971
1281681	2A	29.1971
3064811	2A	29.1971
4991573	2A	29.1971
3950937	2A	29.927
1000632	2A	30.6569
1238194	2A	30.6569
1694741	2A	30.6569
3064550	2A	30.6569
4003899	2A	30.6569
4909866	2A	30.6569
4543897	2A	32.1168
1099566	2A	32.8467
1128036	2A	33.5766
2289113	2A	33.5766
1275159	2A	34.3066
3064814	2A	34.3066
1124066	2A	38.6861
1215915	2A	38.6861
993186	2A	48.9051
1407802	2A	48.9051
4542610	2A	48.9051
1003845	2A	49.635
3950109	2A	49.635
4539145	2A	49.635
1125528	2A	50.365
1127588	2A	59.1241
1140856	2A	59.1241
1243117	2A	59.1241
1257638	2A	59.1241
3033856	2A	59.1241
3934339	2A	59.1241
3959296	2A	59.1241
4395131	2A	59.1241
994685	2A	59.854
999939	2A	59.854
1022408	2A	59.854
1086456	2A	59.854
1092646	2A	59.854
1093211	2A	59.854
1123745	2A	59.854
1124911	2A	59.854
1126470	2A	59.854
1127026	2A	59.854
1130430	2A	59.854
1211963	2A	59.854
1241593	2A	59.854
1257245	2A	59.854
1863057	2A	59.854
2248858	2A	59.854
2256631	2A	59.854
3021247	2A	59.854
3025116	2A	59.854
3027616	2A	59.854
3064381	2A	59.854
3064424	2A	59.854
3064761	2A	59.854
4395064	2A	59.854
4537093	2A	59.854
4990717	2A	62.0438
4991323	2A	62.0438
1070007	2A	66.4234
1094519	2A	66.4234
1864661	2A	70.073
1299453	2A	70.8029
4537571	2A	70.8029
3064613	2A	70.8029
1228151	2A	71.5328
3949181	2A	71.5328
1166096	2A	89.0511
1002701	2A	95.6204
1092918	2A	95.6204
1130542	2A	95.6204
1094299	2A	96.3504
1279595	2A	96.3504
2278989	2A	96.3504
990015	2A	104.38
992948	2A	104.38
1249417	2A	104.38
1025623	2A	105.109
3222539	2A	105.109
3937148	2A	105.109
3946006	2A	105.109
4540987	2A	105.109
4911020	2A	105.109
4993255	2A	105.109
1090495	2A	106.569
1093182	2A	107.299
1240821	2A	108.759
1236693	2A	119.708
1253180	2A	119.708
3941252	2A	119.708
3954458	2A	119.708
1240563	2A	156.569
1236550	2A	158.029
3942275	2A	158.759
981071	2A	159.489
986208	2A	159.489
[truncated: 4,938 more rows]
