# Supplementary material for: A high density GBS map of bread wheat and its application for dissecting complex disease resistance traits
Source: BMC Genomics. 2015 Mar 19;16(1):216. doi: 10.1186/s12864-015-1424-5 (PMC4381402; doi:10.1186/s12864-015-1424-5)
Supplement: Additional file 5: — Details of markers in consensus map, and in linkage maps of PBW343 x Kingbird, PBW343 x Kenya swara, and PBW343 x Muu populations. [file 12864_2015_1424_MOESM5_ESM.xlsx]

## Sheet: ConsensusMap
Table S5: Table presenting the details of markers in consensus map
CloneID	Chromosome	Position	PBW343 x KINGBIRD	PBW343 x KENYA SWARA	PBW343 x MUU
1257291	1A	0	SNP	silicoDArT
1723651	1A	0	silicoDArT	silicoDArT
3020869	1A	0	silicoDArT
3032740	1A	0	silicoDArT
3960868	1A	0	silicoDArT
1256322	1A	0		silicoDArT
1128896	1A	0.380953		silicoDArT
1138087	1A	0.380953		silicoDArT
1151437	1A	0.380953		silicoDArT
1169281	1A	0.380953		silicoDArT
1222981	1A	0.380953		silicoDArT
1241416	1A	0.380953		silicoDArT
1252788	1A	0.380953		silicoDArT
1255490	1A	0.380953		silicoDArT
1261057	1A	0.380953		silicoDArT
1864339	1A	0.380953		silicoDArT
2328038	1A	0.380953		silicoDArT
5563351	1A	0.380953		silicoDArT
1061551	1A	0.571429	silicoDArT	silicoDArT
1082805	1A	0.571429	silicoDArT
1106928	1A	0.571429	silicoDArT	silicoDArT
1119859	1A	0.571429	silicoDArT
1121533	1A	0.571429	silicoDArT	silicoDArT
1126005	1A	0.571429	silicoDArT
1148060	1A	0.571429	silicoDArT
1161674	1A	0.571429	silicoDArT
1204785	1A	0.571429	SNP	silicoDArT
1225224	1A	0.571429	silicoDArT
1235031	1A	0.571429	silicoDArT
1237287	1A	0.571429	silicoDArT
1238454	1A	0.571429	silicoDArT
1258108	1A	0.571429	silicoDArT
2260319	1A	0.571429	silicoDArT
2276871	1A	0.571429	silicoDArT
2301148	1A	0.571429	silicoDArT
2327700	1A	0.571429	silicoDArT
2351729	1A	0.571429	silicoDArT	silicoDArT
3935791	1A	0.571429	silicoDArT
3944652	1A	0.571429	silicoDArT
3952253	1A	0.571429	silicoDArT	silicoDArT
4004266	1A	0.571429	silicoDArT
4260924	1A	0.571429	silicoDArT
4262943	1A	0.571429	silicoDArT
4404716	1A	0.571429	silicoDArT	silicoDArT
4411719	1A	0.571429	silicoDArT
4537267	1A	0.571429	silicoDArT
4539888	1A	0.571429	silicoDArT
4989569	1A	0.571429	silicoDArT
4990933	1A	0.571429	silicoDArT
4991014	1A	0.571429	silicoDArT
1279346	1A	0.571429		silicoDArT
3033888	1A	0.571429		silicoDArT
1032691	1A	1.14286	silicoDArT
1127758	1A	1.14286	silicoDArT
1233284	1A	1.14286	silicoDArT
3385372	1A	1.14286	silicoDArT
3950972	1A	1.14286	silicoDArT
4262271	1A	1.14286	silicoDArT
4990402	1A	1.14286	silicoDArT
1075248	1A	1.42857		silicoDArT
1257589	1A	1.42857		silicoDArT
1270441	1A	1.42857		silicoDArT
1279433	1A	1.42857		silicoDArT
1284735	1A	1.42857		silicoDArT
1118616	1A	2.28571	silicoDArT
2266418	1A	2.28571	SNP
1110610	1A	2.57143	silicoDArT
1115953	1A	2.57143	silicoDArT
1229578	1A	2.57143	silicoDArT
1238735	1A	2.57143	silicoDArT
1239924	1A	2.57143	silicoDArT
3021960	1A	2.57143	silicoDArT
4405229	1A	2.57143	silicoDArT
4990446	1A	2.57143	silicoDArT
4990779	1A	2.57143	silicoDArT
4989466	1A	2.85714	silicoDArT
1224449	1A	2.85714	SNP	silicoDArT
4989953	1A	2.85714	silicoDArT
993293	1A	3.69231		SNP	SNP
1045015	1A	3.69231		silicoDArT
1093668	1A	3.69231		silicoDArT
1103447	1A	3.69231		silicoDArT
1104175	1A	3.69231		silicoDArT
1116977	1A	3.69231		silicoDArT
1135929	1A	3.69231		silicoDArT
1159452	1A	3.69231		silicoDArT
1202070	1A	3.69231		silicoDArT
1235302	1A	3.69231		silicoDArT
1240002	1A	3.69231		silicoDArT
1242186	1A	3.69231		silicoDArT
1265597	1A	3.69231		silicoDArT
1266448	1A	3.69231		silicoDArT
1386752	1A	3.69231		silicoDArT
1864625	1A	3.69231		silicoDArT
2275375	1A	3.69231		silicoDArT
2346468	1A	3.69231		silicoDArT
2369425	1A	3.69231		silicoDArT
3022573	1A	3.69231		silicoDArT
3022979	1A	3.69231		silicoDArT
3026625	1A	3.69231		silicoDArT
3027396	1A	3.69231		SNP
3532756	1A	3.69231		silicoDArT
3533618	1A	3.69231		silicoDArT
3947128	1A	3.69231		silicoDArT
3955998	1A	3.69231		silicoDArT
4008282	1A	3.69231		silicoDArT
4261515	1A	3.69231		silicoDArT
4396205	1A	3.69231		silicoDArT
4440376	1A	3.69231		silicoDArT
4540658	1A	3.69231		silicoDArT
4541143	1A	3.69231		silicoDArT
4911044	1A	3.69231		SNP
5968502	1A	3.69231		silicoDArT
7352173	1A	3.69231		silicoDArT & SNP
978120	1A	4	silicoDArT	silicoDArT
979503	1A	4	silicoDArT
992113	1A	4	silicoDArT
994830	1A	4	silicoDArT	silicoDArT
999648	1A	4	silicoDArT
1026325	1A	4	silicoDArT	silicoDArT
1040965	1A	4	SNP
1070663	1A	4	silicoDArT
1085190	1A	4	silicoDArT
1092630	1A	4	silicoDArT
1097106	1A	4	SNP	silicoDArT
1102329	1A	4	silicoDArT	silicoDArT
1106451	1A	4	silicoDArT
1114742	1A	4	silicoDArT	silicoDArT
1114962	1A	4	silicoDArT	silicoDArT
1118242	1A	4	silicoDArT	silicoDArT
1126995	1A	4	silicoDArT	silicoDArT
1150277	1A	4	silicoDArT	silicoDArT
1213065	1A	4	silicoDArT	silicoDArT
1221906	1A	4	silicoDArT	silicoDArT
1223599	1A	4	silicoDArT	silicoDArT
1228422	1A	4	silicoDArT
1233657	1A	4	silicoDArT	silicoDArT
1236701	1A	4	silicoDArT	silicoDArT
1237233	1A	4	silicoDArT	silicoDArT
1239011	1A	4	silicoDArT
1299134	1A	4	silicoDArT
2261520	1A	4	silicoDArT	silicoDArT
3022165	1A	4	silicoDArT
3026920	1A	4	silicoDArT	silicoDArT
3533232	1A	4	silicoDArT	silicoDArT
3947465	1A	4	silicoDArT	silicoDArT
3958152	1A	4	silicoDArT	silicoDArT
4394804	1A	4	silicoDArT	silicoDArT
4396868	1A	4	silicoDArT
4404414	1A	4	silicoDArT
4407178	1A	4	silicoDArT
4411390	1A	4	silicoDArT	silicoDArT
4541095	1A	4	silicoDArT
4541774	1A	4	silicoDArT
4989191	1A	4	silicoDArT
4989410	1A	4	silicoDArT
4989480	1A	4	silicoDArT	silicoDArT
4990972	1A	4	silicoDArT
4990981	1A	4	silicoDArT	silicoDArT
4991245	1A	4	silicoDArT
7358424	1A	4	silicoDArT
1089771	1A	4		silicoDArT
1119266	1A	4		silicoDArT
1120440	1A	4		silicoDArT
1120904	1A	4		silicoDArT
4395804	1A	4		silicoDArT
1104113	1A	4.57143	silicoDArT	silicoDArT
4991395	1A	5.14286	silicoDArT
993127	1A	10.0451		SNP
1115155	1A	10.0451		silicoDArT
1209345	1A	10.0451		silicoDArT
2311010	1A	10.0451		silicoDArT
7336092	1A	10.0451		SNP
1008537	1A	11.0977		silicoDArT
1115493	1A	11.0977		silicoDArT
1129036	1A	11.0977		silicoDArT
1204951	1A	11.0977		silicoDArT	silicoDArT
1395974	1A	11.0977		silicoDArT
2330574	1A	11.0977		silicoDArT
3064386	1A	11.0977		silicoDArT
3385278	1A	11.0977		silicoDArT	silicoDArT
3960873	1A	11.0977		silicoDArT
4664017	1A	11.0977		silicoDArT	silicoDArT
997691	1A	12.1504		SNP
1007077	1A	12.1504		silicoDArT
1109417	1A	12.1504		silicoDArT
1129333	1A	12.1504		silicoDArT
1131892	1A	12.1504		silicoDArT
1204537	1A	12.1504		silicoDArT
2278338	1A	12.1504		silicoDArT
5325502	1A	12.1504		silicoDArT
5411280	1A	12.1504		silicoDArT
1014341	1A	12.1504		silicoDArT
1116485	1A	12.1504		silicoDArT	silicoDArT
1056555	1A	12.782			silicoDArT
1083062	1A	12.782			silicoDArT
1117642	1A	12.782			silicoDArT
1121364	1A	12.782			silicoDArT
1126408	1A	12.782			silicoDArT
3024292	1A	12.782			silicoDArT
3025736	1A	12.782			silicoDArT
4992818	1A	12.782			silicoDArT
991036	1A	13.5119			SNP
1052695	1A	13.5119			SNP
1696406	1A	13.5119			SNP
3023749	1A	13.5119			SNP
4991719	1A	13.5119			SNP
5332546	1A	13.5119			silicoDArT
1253011	1A	14.9717			silicoDArT
1024894	1A	17.4135		silicoDArT
1078451	1A	17.4135		silicoDArT
1086873	1A	17.4135		silicoDArT	silicoDArT
1105166	1A	17.4135		silicoDArT
1105472	1A	17.4135		silicoDArT
1118912	1A	17.4135		silicoDArT
1120764	1A	17.4135		silicoDArT
1217902	1A	17.4135		silicoDArT
1222538	1A	17.4135		silicoDArT
1233644	1A	17.4135		silicoDArT
1233680	1A	17.4135		silicoDArT
1266716	1A	17.4135		silicoDArT	silicoDArT
3936324	1A	17.4135		silicoDArT
3942397	1A	17.4135		silicoDArT	silicoDArT
4396464	1A	17.4135		silicoDArT	silicoDArT
4396768	1A	17.4135		silicoDArT
4992950	1A	17.4135		silicoDArT
980414	1A	18.2977			silicoDArT
991347	1A	18.2977			silicoDArT
1072773	1A	18.2977			silicoDArT
1101719	1A	18.2977			silicoDArT
1121737	1A	18.2977			silicoDArT
1153092	1A	18.2977			silicoDArT
1199100	1A	18.2977			silicoDArT
1228019	1A	18.2977			silicoDArT
1233012	1A	18.2977			silicoDArT
1262143	1A	18.2977			silicoDArT
2281776	1A	18.2977			silicoDArT
3030039	1A	18.2977			silicoDArT
3934878	1A	18.2977			silicoDArT
4003158	1A	18.2977			silicoDArT
4440082	1A	18.2977			silicoDArT
4991668	1A	18.2977			silicoDArT
4991756	1A	18.2977			silicoDArT
4992794	1A	18.2977			silicoDArT
4992927	1A	18.2977			silicoDArT
1254251	1A	18.3407			silicoDArT
3936087	1A	18.3407			silicoDArT
3942183	1A	18.3407			silicoDArT & SNP
4991544	1A	18.3407			silicoDArT
4992712	1A	18.3407			silicoDArT
1013295	1A	18.4662		silicoDArT
1049863	1A	18.4662		silicoDArT
1053816	1A	18.4662		silicoDArT
1084833	1A	18.4662		SNP	SNP
1089977	1A	18.4662		silicoDArT	silicoDArT
1090506	1A	18.4662		silicoDArT	silicoDArT
1092922	1A	18.4662		SNP	SNP
1095002	1A	18.4662		silicoDArT
1095111	1A	18.4662		silicoDArT	silicoDArT
1100450	1A	18.4662		silicoDArT
1104040	1A	18.4662		silicoDArT	silicoDArT
1105123	1A	18.4662		silicoDArT	silicoDArT
1126276	1A	18.4662		silicoDArT	silicoDArT
1130482	1A	18.4662		silicoDArT
1138006	1A	18.4662		silicoDArT
1153290	1A	18.4662		silicoDArT
1194092	1A	18.4662		SNP
1217677	1A	18.4662		silicoDArT
1311462	1A	18.4662		silicoDArT	silicoDArT
1862210	1A	18.4662		silicoDArT	silicoDArT
2253321	1A	18.4662		silicoDArT	silicoDArT
2289292	1A	18.4662		silicoDArT	silicoDArT
3024016	1A	18.4662		silicoDArT	silicoDArT
3028141	1A	18.4662		silicoDArT	silicoDArT
3385174	1A	18.4662		silicoDArT	silicoDArT
3533990	1A	18.4662		silicoDArT
3934927	1A	18.4662		silicoDArT
3939338	1A	18.4662		silicoDArT	silicoDArT
3941788	1A	18.4662		silicoDArT
3946884	1A	18.4662		silicoDArT	silicoDArT
4003226	1A	18.4662		silicoDArT	silicoDArT
4394725	1A	18.4662		silicoDArT	silicoDArT
4398212	1A	18.4662		silicoDArT
4543741	1A	18.4662		silicoDArT	silicoDArT
4910325	1A	18.4662		silicoDArT	silicoDArT
4991659	1A	18.4662		SNP	silicoDArT
4991837	1A	18.4662		silicoDArT	silicoDArT
4992265	1A	18.4662		silicoDArT	silicoDArT
4992769	1A	18.4662		silicoDArT
993265	1A	20.5714			SNP
1043077	1A	20.5714			silicoDArT
1054654	1A	20.5714			SNP
1070756	1A	20.5714			SNP
1093295	1A	20.5714			SNP
1100955	1A	20.5714			SNP
1123162	1A	20.5714			silicoDArT
1144942	1A	20.5714			silicoDArT & SNP
1245046	1A	20.5714			SNP
1863421	1A	20.5714			SNP
1214918	1A	24.782		SNP	SNP
1719190	1A	24.782		silicoDArT
3934728	1A	24.782		silicoDArT
1015923	1A	32.1504		silicoDArT
1238061	1A	32.1504		silicoDArT
3020474	1A	32.1504		silicoDArT
4990109	1A	55.1429	silicoDArT	silicoDArT
4990516	1A	55.7143	silicoDArT
988030	1A	56.2857		silicoDArT
1068747	1A	56.2857		silicoDArT
1105601	1A	56.2857		silicoDArT
1105662	1A	56.2857		silicoDArT
1111871	1A	56.2857		silicoDArT
1117725	1A	56.2857		silicoDArT
1156787	1A	56.2857		silicoDArT
1160187	1A	56.2857		silicoDArT
1161343	1A	56.2857		silicoDArT
1319139	1A	56.2857		silicoDArT
2291327	1A	56.2857		silicoDArT
3574047	1A	56.2857		silicoDArT
3946797	1A	56.2857		silicoDArT
4538754	1A	56.2857		silicoDArT
991908	1A	56.2857	SNP	silicoDArT & SNP
1026677	1A	56.2857	silicoDArT
1063985	1A	56.2857	silicoDArT	silicoDArT
1066328	1A	56.2857	silicoDArT
1074551	1A	56.2857	silicoDArT	silicoDArT
1082710	1A	56.2857	SNP
1091902	1A	56.2857	silicoDArT	SNP
1093111	1A	56.2857	SNP
1100401	1A	56.2857	silicoDArT
1103151	1A	56.2857	silicoDArT
1103577	1A	56.2857	silicoDArT	silicoDArT
1125964	1A	56.2857	SNP
1126934	1A	56.2857	silicoDArT	silicoDArT
1130132	1A	56.2857	SNP	SNP
1209957	1A	56.2857	silicoDArT	silicoDArT
1228244	1A	56.2857	silicoDArT
1241560	1A	56.2857	silicoDArT
2260557	1A	56.2857	silicoDArT	silicoDArT
2280877	1A	56.2857	silicoDArT
2281371	1A	56.2857	SNP
3533279	1A	56.2857	silicoDArT	silicoDArT
4005431	1A	56.2857	silicoDArT
4543968	1A	56.2857	silicoDArT
4989450	1A	56.2857	silicoDArT	silicoDArT
4989570	1A	56.2857	silicoDArT
5410906	1A	56.2857		silicoDArT
7336348	1A	56.2857		silicoDArT
1235219	1A	56.2857		silicoDArT
1113757	1A	56.8571	silicoDArT	silicoDArT
1354421	1A	56.8571	silicoDArT	silicoDArT
1381049	1A	56.8571	silicoDArT
1067220	1A	57.3383		silicoDArT
1103851	1A	57.3383		silicoDArT
1011620	1A	62	SNP	SNP
1075997	1A	62	SNP	SNP
1129078	1A	62	silicoDArT	silicoDArT
1139169	1A	62	silicoDArT	silicoDArT
1187863	1A	62	SNP
1213099	1A	62	silicoDArT	silicoDArT
1220025	1A	62	silicoDArT
1221062	1A	62	silicoDArT	silicoDArT
1244238	1A	62	silicoDArT	silicoDArT
1379240	1A	62	silicoDArT	silicoDArT
2282267	1A	62	silicoDArT	silicoDArT
3534374	1A	62	silicoDArT	silicoDArT
3938968	1A	62	silicoDArT
3952054	1A	62	silicoDArT
4398298	1A	62	silicoDArT	silicoDArT
4439701	1A	62	silicoDArT	silicoDArT
5411370	1A	62	silicoDArT	silicoDArT
2281789	1A	62		silicoDArT
5581818	1A	62		silicoDArT
1202675	1A	62		silicoDArT
1206240	1A	62		silicoDArT
1103517	1A	62.1429		SNP
1057357	1A	62.1504		silicoDArT
1207631	1A	62.1504		SNP
1252410	1A	62.1504		silicoDArT
1863459	1A	62.1504		SNP
3936857	1A	62.5714	silicoDArT	silicoDArT
1023641	1A	63.203		SNP
1092638	1A	63.203		SNP
1096816	1A	63.203		silicoDArT
2261278	1A	63.203		silicoDArT
2280478	1A	63.203		silicoDArT
4537985	1A	63.203		silicoDArT
1114103	1A	63.203		silicoDArT
1121822	1A	63.203		silicoDArT
1234731	1A	63.203		silicoDArT
3034422	1A	63.203		silicoDArT
3222161	1A	63.203		silicoDArT
4397677	1A	63.203		silicoDArT
1035228	1A	67.7143	silicoDArT
1163409	1A	67.7143	silicoDArT
2322573	1A	67.7143	silicoDArT
4539821	1A	67.7143	silicoDArT	silicoDArT
978646	1A	69.8196		SNP
984424	1A	69.8196		SNP
1073500	1A	69.8196		SNP
1076929	1A	69.8196		silicoDArT
1087379	1A	69.8196		SNP
1093499	1A	69.8196		SNP
1095105	1A	69.8196		silicoDArT
1105832	1A	69.8196		silicoDArT
1113511	1A	69.8196		silicoDArT
1116140	1A	69.8196		silicoDArT
1117828	1A	69.8196		silicoDArT
1121826	1A	69.8196		silicoDArT & SNP
1124870	1A	69.8196		silicoDArT
1125251	1A	69.8196		silicoDArT
1126809	1A	69.8196		SNP
1127111	1A	69.8196		SNP
1127204	1A	69.8196		SNP
1129283	1A	69.8196		silicoDArT & SNP
1136637	1A	69.8196		silicoDArT
1138246	1A	69.8196		silicoDArT
1161269	1A	69.8196		SNP
1216417	1A	69.8196		SNP
1242827	1A	69.8196		silicoDArT
1390927	1A	69.8196		silicoDArT
1688356	1A	69.8196		silicoDArT
1718719	1A	69.8196		silicoDArT
1764604	1A	69.8196		silicoDArT
2261700	1A	69.8196		SNP
2280853	1A	69.8196		SNP
3023252	1A	69.8196		silicoDArT
3025868	1A	69.8196		silicoDArT
3026283	1A	69.8196		silicoDArT
3935072	1A	69.8196		silicoDArT
4008454	1A	69.8196		silicoDArT
4537815	1A	69.8196		silicoDArT
5571045	1A	69.8196		silicoDArT
7328839	1A	69.8196		silicoDArT
1002101	1A	70.7619		SNP
1030021	1A	70.7619		SNP
1102942	1A	70.7619		silicoDArT
1107411	1A	70.7619		silicoDArT
1123593	1A	70.7619		silicoDArT
1124420	1A	70.7619		silicoDArT
1138145	1A	70.7619		silicoDArT
1218701	1A	70.7619		SNP
1231766	1A	70.7619		silicoDArT
1257937	1A	70.7619		silicoDArT
1270970	1A	70.7619		silicoDArT
1273195	1A	70.7619		silicoDArT
1278492	1A	70.7619		silicoDArT
1280329	1A	70.7619		silicoDArT
1382402	1A	70.7619		silicoDArT
1384058	1A	70.7619		SNP
1385930	1A	70.7619		silicoDArT
1388792	1A	70.7619		silicoDArT
2328274	1A	70.7619		silicoDArT
2371213	1A	70.7619		silicoDArT
3034295	1A	70.7619		silicoDArT
3533552	1A	70.7619		silicoDArT
3951258	1A	70.7619		silicoDArT
4261172	1A	70.7619		silicoDArT
4395627	1A	70.7619		silicoDArT
4395873	1A	70.7619		silicoDArT
4410341	1A	70.7619		silicoDArT
977206	1A	71.1429	silicoDArT
981494	1A	71.1429	silicoDArT
1011077	1A	71.1429	silicoDArT	silicoDArT
1012160	1A	71.1429	silicoDArT	silicoDArT
1098630	1A	71.1429	silicoDArT	silicoDArT
1103933	1A	71.1429	silicoDArT	silicoDArT
1109543	1A	71.1429	silicoDArT
1124410	1A	71.1429	silicoDArT	silicoDArT
1125761	1A	71.1429	silicoDArT	silicoDArT
1131064	1A	71.1429	silicoDArT
1132776	1A	71.1429	silicoDArT	silicoDArT
1231883	1A	71.1429	silicoDArT
1279614	1A	71.1429	silicoDArT	silicoDArT
1303300	1A	71.1429	silicoDArT	silicoDArT
1307524	1A	71.1429	silicoDArT
1687682	1A	71.1429	silicoDArT
1769250	1A	71.1429	silicoDArT
3943034	1A	71.1429	silicoDArT
3956177	1A	71.1429	silicoDArT
4439902	1A	71.1429	SNP
4989401	1A	71.1429	silicoDArT
4991446	1A	71.1429	SNP
5410347	1A	71.1429	silicoDArT
981803	1A	71.3061		silicoDArT
1008166	1A	71.3061		silicoDArT
1009948	1A	71.3061		silicoDArT
1038512	1A	71.3061		silicoDArT
1072574	1A	71.3061		silicoDArT
1105542	1A	71.3061		silicoDArT
1108646	1A	71.3061		silicoDArT
1115626	1A	71.3061		silicoDArT
1119237	1A	71.3061		silicoDArT
1127333	1A	71.3061		SNP
1202288	1A	71.3061		silicoDArT
1208423	1A	71.3061		silicoDArT
1216953	1A	71.3061		silicoDArT
1229423	1A	71.3061		silicoDArT
1354109	1A	71.3061		silicoDArT
2285120	1A	71.3061		silicoDArT
2291423	1A	71.3061		silicoDArT
2303550	1A	71.3061		silicoDArT
3533081	1A	71.3061		silicoDArT
3534312	1A	71.3061		silicoDArT
3938220	1A	71.3061		silicoDArT
3938842	1A	71.3061		silicoDArT
3944590	1A	71.3061		silicoDArT
4410675	1A	71.3061		silicoDArT
4439882	1A	71.3061		silicoDArT
5325292	1A	71.3061		silicoDArT
1047133	1A	71.5238		silicoDArT
1087112	1A	71.5238		silicoDArT
1090884	1A	71.5238		silicoDArT
1091122	1A	71.5238		silicoDArT
1093464	1A	71.5238		silicoDArT
1095465	1A	71.5238		silicoDArT
1100808	1A	71.5238		silicoDArT
1218472	1A	71.5238		silicoDArT
1233486	1A	71.5238		silicoDArT
1380604	1A	71.5238		silicoDArT
1863396	1A	71.5238		silicoDArT
2281630	1A	71.5238		silicoDArT
3384952	1A	71.5238		silicoDArT
3942572	1A	71.5238		silicoDArT
4003014	1A	71.5238		silicoDArT
4539839	1A	71.5238		silicoDArT
983135	1A	71.7143	silicoDArT
1009707	1A	71.7143	silicoDArT
1230017	1A	71.7143	silicoDArT
1246643	1A	71.7143	silicoDArT	silicoDArT
1247891	1A	71.7143	silicoDArT	silicoDArT
1267991	1A	71.7143	silicoDArT
1298628	1A	71.7143	silicoDArT
3022070	1A	71.7143	silicoDArT	silicoDArT
3064878	1A	71.7143	SNP
3938531	1A	71.7143	silicoDArT
3955429	1A	71.7143	silicoDArT	silicoDArT
3957747	1A	71.7143	silicoDArT
4396543	1A	71.7143	silicoDArT	silicoDArT
4544098	1A	71.7143	silicoDArT	silicoDArT
4990335	1A	71.7143	silicoDArT
3029421	1A	71.7143	silicoDArT	silicoDArT
4540744	1A	71.7143	silicoDArT
984013	1A	71.8324		SNP
1094412	1A	71.8324		SNP
1110447	1A	71.8324		SNP
1122164	1A	71.8324		silicoDArT
1249801	1A	71.8324		silicoDArT
1077686	1A	72.0192		silicoDArT
1121642	1A	72.0192		silicoDArT
1268890	1A	72.0192		silicoDArT
1051568	1A	72.7669		SNP
1277060	1A	72.7669		silicoDArT
1724832	1A	72.7669		silicoDArT
1675600	1A	72.8571	silicoDArT
2354508	1A	72.8571	silicoDArT
994398	1A	74.5714	SNP
1133209	1A	74.8571	silicoDArT
1301003	1A	74.8571	silicoDArT
1406262	1A	74.8571	silicoDArT
2275372	1A	74.8571	silicoDArT
3029825	1A	74.8571	silicoDArT
3384808	1A	74.8571	silicoDArT
3937189	1A	74.8571	silicoDArT
3938980	1A	74.8571	silicoDArT	silicoDArT
4406793	1A	74.8571	silicoDArT
1080140	1A	75.1429	silicoDArT
1151824	1A	75.1429	silicoDArT
1216257	1A	75.1429	silicoDArT
2258338	1A	75.1429	SNP
2306020	1A	75.1429	silicoDArT
4538708	1A	75.1429	silicoDArT
988261	1A	75.7143	silicoDArT	silicoDArT
1089513	1A	75.7143	SNP
1107633	1A	75.7143	silicoDArT
1137407	1A	75.7143	silicoDArT
1140121	1A	75.7143	silicoDArT
1160569	1A	75.7143	silicoDArT
1307533	1A	75.7143	silicoDArT
2256752	1A	75.7143	SNP
2331510	1A	75.7143	silicoDArT	silicoDArT
4008366	1A	75.7143	silicoDArT
4394165	1A	75.7143	silicoDArT
4440349	1A	75.7143	silicoDArT
4538328	1A	75.7143	silicoDArT	silicoDArT
4989019	1A	75.7143	silicoDArT
4989975	1A	75.7143	silicoDArT
1011115	1A	76.7143		SNP
1094246	1A	76.7143		SNP
1388688	1A	76.7143		silicoDArT
3026065	1A	76.7143		silicoDArT
1138481	1A	78.5714	silicoDArT
3025567	1A	78.5714	silicoDArT	silicoDArT
3948456	1A	78.5714	silicoDArT
3958115	1A	78.5714	silicoDArT
1267529	1A	78.781		silicoDArT
2253454	1A	78.781		silicoDArT & SNP
2278356	1A	78.781		silicoDArT
4002888	1A	78.781		silicoDArT
5324530	1A	78.781		SNP
5325623	1A	78.781		silicoDArT
5332580	1A	78.781		silicoDArT
1000535	1A	80.8571	silicoDArT
1099404	1A	80.8571	silicoDArT	silicoDArT
1114619	1A	80.8571	silicoDArT & SNP	silicoDArT
1080728	1A	81.1429		silicoDArT
2289317	1A	81.1429		silicoDArT
1019230	1A	81.4286	SNP	SNP
1063183	1A	81.4286	silicoDArT
1099207	1A	81.4286	silicoDArT & SNP
1099900	1A	81.4286	silicoDArT	silicoDArT
3064880	1A	81.4286	SNP
4989356	1A	81.4286	silicoDArT
977577	1A	81.4286	silicoDArT
1118486	1A	81.4286	silicoDArT
1140562	1A	81.4286	silicoDArT
1236950	1A	81.4286	silicoDArT
1298487	1A	81.4286	silicoDArT
4405999	1A	81.4286	silicoDArT
982827	1A	82	SNP
1079399	1A	82	SNP
4398182	1A	82	SNP
4409931	1A	82	SNP
1045096	1A	82.3429	silicoDArT	silicoDArT
1066860	1A	82.3429	silicoDArT
1082211	1A	82.3429	silicoDArT	silicoDArT
1096956	1A	82.3429	SNP
1138037	1A	82.3429	silicoDArT	silicoDArT
1299010	1A	82.3429	silicoDArT	silicoDArT
3025880	1A	82.3429	silicoDArT	silicoDArT
3064701	1A	82.3429	silicoDArT	silicoDArT & SNP
3939206	1A	82.3429	silicoDArT	silicoDArT
1036118	1A	82.7429		SNP
1094941	1A	82.7429		SNP
1102275	1A	82.7429		silicoDArT
1103287	1A	82.7429		silicoDArT
1123459	1A	82.7429		silicoDArT
1166905	1A	82.7429		silicoDArT
1185386	1A	82.7429		silicoDArT
1238779	1A	82.7429		silicoDArT
1239865	1A	82.7429		silicoDArT
1265562	1A	82.7429		SNP
1266018	1A	82.7429		silicoDArT
1266898	1A	82.7429		silicoDArT
1268128	1A	82.7429		silicoDArT
2303757	1A	82.7429		silicoDArT
2305405	1A	82.7429		silicoDArT
4910120	1A	82.7429		SNP
5323772	1A	82.7429		SNP
1270344	1A	83.0286		silicoDArT
5370713	1A	83.0286		silicoDArT
1077339	1A	83.7143	SNP	SNP
1194040	1A	83.7143	silicoDArT	silicoDArT
1229247	1A	83.7143	silicoDArT	silicoDArT
5970720	1A	83.7143	silicoDArT	silicoDArT
1220885	1A	84.2857		silicoDArT
1087705	1A	84.2857	silicoDArT
1099971	1A	84.2857	SNP	SNP
4408543	1A	84.2857	silicoDArT
994411	1A	84.8572	SNP
1067300	1A	84.8572	silicoDArT	silicoDArT
1082125	1A	84.8572	silicoDArT
1203934	1A	84.8572	silicoDArT
1208352	1A	84.8572	silicoDArT
1863647	1A	84.8572	SNP
2279546	1A	84.8572	silicoDArT
3384726	1A	84.8572	silicoDArT
3385182	1A	84.8572	silicoDArT	silicoDArT
3533823	1A	84.8572	silicoDArT
3959394	1A	84.8572	silicoDArT
4409170	1A	84.8572	silicoDArT	silicoDArT
4410445	1A	84.8572	silicoDArT
7330962	1A	84.8572	silicoDArT
1211917	1A	85.4286	silicoDArT
4989514	1A	85.4286	silicoDArT
1073781	1A	86	silicoDArT
1202679	1A	86	silicoDArT
1078423	1A	86	SNP
3533509	1A	86	silicoDArT & SNP	silicoDArT
3937719	1A	86	silicoDArT	silicoDArT
4396770	1A	86	SNP
2262971	1A	86.5714	silicoDArT
1090153	1A	87.1429		SNP
1107737	1A	87.1429		SNP
1222111	1A	87.1429		silicoDArT
1259583	1A	87.1429		silicoDArT
1276808	1A	87.1429		silicoDArT
2259122	1A	87.1429		SNP
2261453	1A	87.1429	SNP
1012938	1A	87.6429		silicoDArT
1065547	1A	87.6429		SNP
1087876	1A	87.6429		silicoDArT
1125624	1A	87.6429		SNP
1342563	1A	87.6429		silicoDArT
2322847	1A	87.6429		silicoDArT
1112507	1A	87.7143	silicoDArT	silicoDArT
1159421	1A	87.7143	silicoDArT	silicoDArT
1404564	1A	87.7143	silicoDArT	silicoDArT
4989939	1A	87.7143	silicoDArT	silicoDArT
4990429	1A	87.7143	silicoDArT	silicoDArT
1119742	1A	88.2143		silicoDArT
990585	1A	88.2857	silicoDArT	silicoDArT
1107884	1A	88.2857	silicoDArT	silicoDArT
2276929	1A	88.2857	silicoDArT	silicoDArT
2277157	1A	88.2857	silicoDArT
4405088	1A	88.2857	silicoDArT	silicoDArT
1404141	1A	88.8572	silicoDArT
1127884	1A	88.8572	SNP	SNP
1241338	1A	88.8572	silicoDArT	silicoDArT
2324124	1A	88.8572	silicoDArT	silicoDArT
3064923	1A	88.8572	SNP	SNP
4010040	1A	88.8572	silicoDArT
4018862	1A	88.8572	silicoDArT	silicoDArT
4021929	1A	88.8572	silicoDArT	silicoDArT
4989069	1A	88.8572	SNP	SNP
1041189	1A	94	silicoDArT	silicoDArT
3934946	1A	94	silicoDArT
1204551	1A	94		SNP
2254313	1A	94		silicoDArT & SNP
3961251	1A	94		silicoDArT
4397580	1A	94		silicoDArT
4404802	1A	94		silicoDArT
4541452	1A	94		silicoDArT
1091864	1A	94.5714	silicoDArT
1102766	1A	94.5714	silicoDArT
1120110	1A	95.1429	silicoDArT
1767730	1A	95.1429	silicoDArT
4396079	1A	95.1429	silicoDArT
1094315	1A	95.7143	SNP
1695425	1A	95.7143	silicoDArT	silicoDArT
3533253	1A	95.7143	silicoDArT	silicoDArT
3953635	1A	96.2857	silicoDArT
4396816	1A	96.2857	silicoDArT
1092288	1A	96.2857		silicoDArT
1159518	1A	96.2857		silicoDArT
1217013	1A	96.2857		silicoDArT
1218488	1A	96.2857		silicoDArT
1252697	1A	96.2857		silicoDArT
2275809	1A	96.2857		silicoDArT
2276262	1A	96.2857		silicoDArT
2331541	1A	96.2857		silicoDArT
5332887	1A	96.2857		silicoDArT
5357972	1A	96.2857		silicoDArT
5372639	1A	96.2857		silicoDArT
1125377	1A	96.8572	silicoDArT
1236098	1A	96.8572	silicoDArT
1255380	1A	96.8572	silicoDArT
2259055	1A	96.8572	SNP
4008241	1A	96.8572	silicoDArT
1125428	1A	96.8572	SNP
1129687	1A	96.8572	silicoDArT
1238051	1A	96.8572	silicoDArT	silicoDArT
2303774	1A	96.8572	silicoDArT	silicoDArT
3023013	1A	96.8572	silicoDArT	silicoDArT
4989185	1A	96.8572	silicoDArT	silicoDArT
998133	1A	96.8572		SNP
1009228	1A	96.8572		SNP
1078943	1A	96.8572		SNP
1079519	1A	96.8572		silicoDArT
2303257	1A	96.8572		silicoDArT
4405216	1A	96.8572		silicoDArT
2355553	1A	97.4286	silicoDArT
990916	1A	97.4286		SNP
1082299	1A	97.4286		silicoDArT
1121538	1A	97.4286		silicoDArT
1133310	1A	97.4286		silicoDArT
1154273	1A	97.4286		SNP
1180154	1A	97.4286		silicoDArT
1217318	1A	97.4286		SNP
1375359	1A	97.4286		silicoDArT
1665599	1A	97.4286		silicoDArT
1864819	1A	97.4286		silicoDArT & SNP
2260851	1A	97.4286		SNP
2362198	1A	97.4286		SNP
3023381	1A	97.4286		SNP
3959168	1A	97.4286		SNP
4009896	1A	97.4286		silicoDArT
5324486	1A	97.4286		silicoDArT
5410697	1A	97.4286		silicoDArT & SNP
5410808	1A	97.4286		silicoDArT
996849	1A	97.4286	SNP	SNP	SNP
1089822	1A	97.4286	SNP
1119832	1A	97.4286	SNP
1228810	1A	97.4286	silicoDArT	silicoDArT
2303311	1A	97.4286	silicoDArT
3064926	1A	98	silicoDArT	silicoDArT
3958605	1A	98	silicoDArT	silicoDArT
1121147	1A	98.2181		silicoDArT
4409824	1A	98.2181		silicoDArT
5325277	1A	98.2181		silicoDArT
1028725	1A	117.429	SNP	SNP
1102953	1A	117.429	silicoDArT	silicoDArT
1103189	1A	117.429	silicoDArT	silicoDArT
1115703	1A	117.429	silicoDArT
1126768	1A	117.429	SNP
1129038	1A	117.429	silicoDArT
1228484	1A	117.429	silicoDArT	silicoDArT
1234235	1A	117.429	silicoDArT	silicoDArT
1244099	1A	117.429	silicoDArT	silicoDArT
2353265	1A	117.429	silicoDArT	silicoDArT
3937215	1A	117.429	silicoDArT
3940559	1A	117.429	SNP
4395584	1A	117.429	silicoDArT	silicoDArT
4541674	1A	117.429	silicoDArT	silicoDArT
4989074	1A	117.429	SNP	silicoDArT
1094524	1A	117.429		silicoDArT
1110664	1A	117.429		silicoDArT
1112806	1A	117.429		silicoDArT
1128839	1A	117.429		silicoDArT
1244678	1A	117.429		silicoDArT
5345425	1A	117.429		silicoDArT
5361852	1A	117.429		silicoDArT
1044641	1A	118	silicoDArT	silicoDArT
1072813	1A	118.571		SNP
1075137	1A	118.571		silicoDArT
1113231	1A	118.571		silicoDArT & SNP
2252245	1A	118.571		silicoDArT
3384636	1A	118.571		silicoDArT
4990061	1A	118.571		silicoDArT
1062872	1A	119.143		SNP
5323650	1A	119.143		silicoDArT
4989162	1A	119.143	SNP	SNP
1233831	1A	120.857	silicoDArT	silicoDArT
3953253	1A	120.857	silicoDArT	silicoDArT
1054902	1A	120.857		silicoDArT
1090544	1A	120.857		SNP
1093434	1A	120.857		silicoDArT & SNP
1115856	1A	120.857		silicoDArT
1232164	1A	120.857		silicoDArT
1255484	1A	120.857		silicoDArT
4989780	1A	120.857		silicoDArT
991726	1A	122.571	silicoDArT
1863632	1A	122.571	SNP	SNP
4404599	1A	122.571	silicoDArT
4990263	1A	126.571	silicoDArT
1004030	1A	129.429	SNP	SNP
1012827	1A	129.429	SNP	SNP
4990483	1A	130	silicoDArT & SNP	SNP
1150543	1A	130.19	silicoDArT	silicoDArT
1110070	1A	130.702		silicoDArT
1104610	1A	131.143	silicoDArT	silicoDArT
4394220	1A	131.143	SNP	silicoDArT
1095318	1A	131.81		silicoDArT
1279776	1A	131.81		SNP
3025317	1A	131.81		silicoDArT
4911019	1A	131.81		SNP
1069702	1A	133.429	silicoDArT
1201134	1A	133.429	silicoDArT	silicoDArT
4991333	1A	133.429	silicoDArT & SNP
1039668	1A	133.714	silicoDArT
1132774	1A	133.714	silicoDArT
3022410	1A	133.714	silicoDArT	silicoDArT
4990965	1A	133.714	silicoDArT
1112918	1A	134	silicoDArT & SNP
1133392	1A	134	silicoDArT
1203788	1A	134	silicoDArT	silicoDArT
1104662	1A	134.571		silicoDArT
1143420	1A	134.571		silicoDArT
1126558	1A	135.714	silicoDArT	silicoDArT
1257161	1A	135.714	silicoDArT	silicoDArT
4990810	1A	135.714	silicoDArT & SNP	silicoDArT
4991256	1A	135.714	silicoDArT	silicoDArT
1084505	1A	136.041		silicoDArT	SNP
1120323	1A	136.041		silicoDArT
1241570	1A	136.041		silicoDArT	silicoDArT
1304354	1A	136.041		silicoDArT
2292765	1A	136.041		silicoDArT
3950558	1A	136.041		silicoDArT
4005026	1A	136.041		silicoDArT
4993165	1A	136.041		silicoDArT	silicoDArT
1085538	1A	137.388		silicoDArT
1209199	1A	137.388		SNP
1254129	1A	137.388		silicoDArT
1383082	1A	137.388		silicoDArT
2302033	1A	137.388		silicoDArT
3021566	1A	137.388		silicoDArT
3034286	1A	137.388		silicoDArT
4439716	1A	137.388		silicoDArT
4541255	1A	137.388		silicoDArT
4993005	1A	137.388		silicoDArT
3940744	1A	139.143	silicoDArT		silicoDArT
3959035	1A	139.143	SNP	SNP
4394705	1A	139.143	silicoDArT	silicoDArT
4396402	1A	139.143	silicoDArT	silicoDArT
1240070	1A	139.429	silicoDArT
1388835	1A	139.429	silicoDArT
2276528	1A	139.429	silicoDArT	silicoDArT
4990097	1A	139.429	silicoDArT
2293987	1A	139.714	silicoDArT	silicoDArT
4991024	1A	139.714	silicoDArT	silicoDArT & SNP
4993685	1A	139.714	SNP		SNP
1052152	1A	140.286	silicoDArT	silicoDArT
1092089	1A	140.286	silicoDArT	silicoDArT
994818	1A	140.334			SNP
1038571	1A	140.444			SNP
1134151	1A	140.444			SNP
994323	1A	141.878			SNP
1038264	1A	141.878			silicoDArT
1151793	1A	141.878			silicoDArT
1008962	1A	143.925		SNP	SNP
1110184	1A	143.925		silicoDArT
1034788	1A	144.977		SNP
1166094	1A	144.977		SNP
1101285	1A	147.143	silicoDArT	silicoDArT	silicoDArT
1178799	1A	147.143	silicoDArT
1205354	1A	147.143	silicoDArT	silicoDArT
1239514	1A	147.143	SNP
1025998	1A	147.714	SNP	SNP
1109244	1A	147.714	silicoDArT
1398639	1A	147.714	silicoDArT
2277226	1A	147.714	silicoDArT	silicoDArT
2278118	1A	147.714	silicoDArT
1110954	1A	147.714		silicoDArT
1205982	1A	147.714		silicoDArT
1262388	1A	147.714		silicoDArT
2306419	1A	147.714		silicoDArT
3021194	1A	147.714		SNP	SNP
4405791	1A	147.714		silicoDArT	silicoDArT
4990157	1A	147.714		silicoDArT
7333941	1A	147.714		SNP
1020308	1A	147.714			silicoDArT
1032712	1A	147.714			silicoDArT
1125827	1A	147.714			silicoDArT
2258975	1A	147.714			SNP
2322234	1A	147.714			silicoDArT
2322317	1A	147.714			silicoDArT
3034193	1A	148.286	SNP	SNP
3940256	1A	148.286	silicoDArT	silicoDArT
1254463	1A	150	silicoDArT
3936623	1A	150.571	silicoDArT
4990441	1A	152.286	silicoDArT
4990333	1A	153.429	silicoDArT
985057	1A	154.571	SNP
1121250	1A	155.143	silicoDArT
4991492	1A	155.714	silicoDArT
1010836	1A	156.857	silicoDArT
1014354	1A	156.857	silicoDArT
1056700	1A	156.857	SNP
1100887	1A	156.857	silicoDArT
1108333	1A	156.857	silicoDArT
1116758	1A	156.857	silicoDArT
1119854	1A	156.857	silicoDArT
1120318	1A	156.857	silicoDArT
1150829	1A	156.857	silicoDArT
1186604	1A	156.857	silicoDArT
1210843	1A	156.857	silicoDArT
1212674	1A	156.857	silicoDArT
1221051	1A	156.857	silicoDArT
1221184	1A	156.857	silicoDArT
1246183	1A	156.857	silicoDArT
1255608	1A	156.857	silicoDArT
1675748	1A	156.857	silicoDArT
2277290	1A	156.857	silicoDArT
2300425	1A	156.857	silicoDArT
2322879	1A	156.857	silicoDArT
2325999	1A	156.857	silicoDArT
2327636	1A	156.857	silicoDArT
3022752	1A	156.857	silicoDArT
3025386	1A	156.857	silicoDArT
3029821	1A	156.857	silicoDArT
3064476	1A	156.857	silicoDArT & SNP
4539183	1A	156.857	silicoDArT
4542921	1A	156.857	silicoDArT
4988910	1A	156.857	SNP
4989553	1A	156.857	silicoDArT
4990331	1A	156.857	silicoDArT
5325620	1A	156.857	silicoDArT
1001565	1A	157.429	SNP	SNP
1078628	1A	157.429	silicoDArT
4991189	1A	157.429	silicoDArT
1252400	1A	157.429		silicoDArT	silicoDArT
987549	1A	157.619	SNP
4990230	1A	157.619	silicoDArT
1105589	1A	158	silicoDArT
1121173	1A	158	silicoDArT
1233022	1A	158	silicoDArT
3941571	1A	158	silicoDArT
5363500	1A	158	silicoDArT
983365	1A	158.571	silicoDArT
985133	1A	158.571	SNP
1013786	1A	158.571	SNP
1030952	1A	158.571	SNP
1066353	1A	158.571	silicoDArT
1096692	1A	158.571	silicoDArT
1099100	1A	158.571	silicoDArT
1110603	1A	158.571	silicoDArT
1111964	1A	158.571	silicoDArT
1129835	1A	158.571	silicoDArT
1182467	1A	158.571	silicoDArT
1202229	1A	158.571	silicoDArT
1210828	1A	158.571	silicoDArT
1229510	1A	158.571	silicoDArT
1241464	1A	158.571	silicoDArT
1255883	1A	158.571	silicoDArT
2276256	1A	158.571	silicoDArT
2289064	1A	158.571	silicoDArT
3064684	1A	158.571	SNP
3532646	1A	158.571	silicoDArT
3533905	1A	158.571	silicoDArT
3533938	1A	158.571	silicoDArT
3935125	1A	158.571	silicoDArT
3952736	1A	158.571	silicoDArT
3955199	1A	158.571	silicoDArT
4021862	1A	158.571	silicoDArT
4395827	1A	158.571	silicoDArT
4407694	1A	158.571	SNP
4990454	1A	158.571	silicoDArT
4990930	1A	158.571	silicoDArT
1211251	1A	159.143	silicoDArT
2256474	1A	159.143	SNP
4991086	1A	159.143	silicoDArT
4991124	1A	159.143	silicoDArT
997180	1A	159.714	SNP
3935598	1A	159.714	silicoDArT
1025376	1A	160.286	silicoDArT
1027740	1A	160.286	silicoDArT
1090200	1A	160.286	silicoDArT
1098230	1A	160.286	SNP
1125881	1A	160.286	silicoDArT
1863565	1A	160.286	SNP
3955721	1A	160.286	silicoDArT
1119419	1A	160.4	silicoDArT
1089370	1A	160.857	SNP
1864148	1A	160.857	SNP
3024760	1A	160.857	SNP
3948593	1A	160.857	SNP
1096336	1A	161.429	silicoDArT
1116946	1A	161.429	silicoDArT
2263451	1A	162	SNP
1110168	1A	162.571	SNP
1089724	1A	163.143	SNP
1088699	1A	163.333	silicoDArT
1088792	1A	163.333	silicoDArT
1092066	1A	163.333	silicoDArT
1093972	1A	163.333	silicoDArT
1106480	1A	163.333	silicoDArT
1117575	1A	163.333	silicoDArT
1120651	1A	163.333	silicoDArT
1121835	1A	163.333	silicoDArT
1125646	1A	163.333	silicoDArT
1128210	1A	163.333	silicoDArT
1138354	1A	163.333	silicoDArT
1229143	1A	163.333	silicoDArT
1229903	1A	163.333	silicoDArT
1702154	1A	163.333	silicoDArT
2275515	1A	163.333	silicoDArT
2275813	1A	163.333	silicoDArT
2277124	1A	163.333	silicoDArT
2279188	1A	163.333	silicoDArT
3022649	1A	163.333	silicoDArT
3956455	1A	163.333	silicoDArT
4396841	1A	163.333	silicoDArT
4405527	1A	163.333	silicoDArT
4539952	1A	163.333	silicoDArT
4989188	1A	163.333	silicoDArT
4989347	1A	163.333	silicoDArT
4991365	1A	163.333	silicoDArT
5412045	1A	163.333	silicoDArT
1129576	1A	163.905	silicoDArT
1292860	1A	163.905	silicoDArT
1066061	1A	164.286	SNP
1100735	1A	164.476	silicoDArT
1107343	1A	164.476	silicoDArT
1112369	1A	164.476	silicoDArT
1665205	1A	164.476	silicoDArT
1090886	1A	165.048	silicoDArT
4004619	1A	165.048	silicoDArT
1001398	1A	176.857	SNP	SNP	SNP
1115313	1A	176.857	silicoDArT
1124260	1A	176.857	silicoDArT		silicoDArT
1126208	1A	176.857	silicoDArT
1132858	1A	176.857	silicoDArT		silicoDArT
1221207	1A	176.857	silicoDArT	silicoDArT
1229311	1A	176.857	SNP
1265000	1A	176.857	silicoDArT
1691619	1A	176.857	SNP		SNP
3024089	1A	176.857	SNP	silicoDArT	SNP
3533517	1A	176.857	silicoDArT
3944287	1A	176.857	silicoDArT
4539511	1A	176.857	silicoDArT
4989882	1A	176.857	silicoDArT		silicoDArT
2259648	1A	176.857		SNP
1098094	1A	176.857			SNP
1068753	1A	183.714	silicoDArT
1073053	1A	183.714	silicoDArT		silicoDArT
1091646	1A	183.714	silicoDArT
1102202	1A	183.714	silicoDArT
1114870	1A	183.714	silicoDArT
1120947	1A	183.714	silicoDArT
1122959	1A	183.714	silicoDArT
1125323	1A	183.714	SNP
1129758	1A	183.714	silicoDArT
1152477	1A	183.714	silicoDArT
1220050	1A	183.714	silicoDArT		silicoDArT
1289332	1A	183.714	silicoDArT		silicoDArT
1864628	1A	183.714	SNP
2278858	1A	183.714	silicoDArT
2289219	1A	183.714	silicoDArT
2303008	1A	183.714	silicoDArT		silicoDArT
3026199	1A	183.714	silicoDArT		silicoDArT
3028294	1A	183.714	silicoDArT		silicoDArT
3384831	1A	183.714	silicoDArT
3951950	1A	183.714	silicoDArT
4397541	1A	183.714	silicoDArT
4404731	1A	183.714	silicoDArT		silicoDArT
4408292	1A	183.714	silicoDArT
4440180	1A	183.714	silicoDArT		silicoDArT
4538767	1A	183.714	silicoDArT	silicoDArT
4989894	1A	183.714	silicoDArT		silicoDArT
4990045	1A	183.714	silicoDArT
4991749	1A	183.714	silicoDArT
1308285	1A	184.286	silicoDArT		silicoDArT
2259241	1A	184.286	silicoDArT		silicoDArT
2280370	1A	184.286	silicoDArT
1122560	1A	184.286		silicoDArT	silicoDArT
1161276	1A	184.857	SNP		SNP
4989245	1A	186.571	silicoDArT	silicoDArT	silicoDArT
5050389	1A	186.571	silicoDArT		silicoDArT
4990539	1A	187.143	silicoDArT	silicoDArT
1114005	1A	188.286	silicoDArT	silicoDArT	silicoDArT
1130028	1A	188.286	SNP	SNP	SNP
1216347	1A	188.286	silicoDArT	silicoDArT
1236566	1A	188.286	silicoDArT
2282401	1A	188.286	silicoDArT		silicoDArT
2335797	1A	188.286	silicoDArT
4990688	1A	188.286	silicoDArT		silicoDArT
4990953	1A	188.286	SNP		SNP
1142110	1A	188.857	silicoDArT	silicoDArT
1218555	1A	188.857	silicoDArT		silicoDArT
1317105	1A	188.857	silicoDArT	silicoDArT
4910141	1A	188.857	SNP		SNP
1081508	1A	188.857		silicoDArT
1108857	1A	188.857		silicoDArT	silicoDArT
1124050	1A	188.857		silicoDArT & SNP
1253088	1A	188.857		silicoDArT
1863372	1A	188.857		SNP
2260296	1A	188.857		SNP
2335213	1A	188.857		silicoDArT
2322853	1A	188.857	silicoDArT		silicoDArT
2259986	1A	189.429	SNP
1201133	1A	189.643			SNP
1720404	1A	189.643			silicoDArT
1107489	1A	189.714			SNP
3533463	1A	189.714			silicoDArT
2275565	1A	190	silicoDArT	silicoDArT	silicoDArT
2267818	1A	190.571	silicoDArT	silicoDArT	silicoDArT
4003355	1A	190.571	silicoDArT
1091645	1A	190.747		silicoDArT
1092835	1A	190.747		silicoDArT
1095453	1A	190.747		silicoDArT
1103177	1A	190.747		silicoDArT	silicoDArT
1109886	1A	190.747		silicoDArT
1112931	1A	190.747		silicoDArT
1129063	1A	190.747		silicoDArT
1131161	1A	190.747		silicoDArT
1131797	1A	190.747		silicoDArT
1150751	1A	190.747		silicoDArT
1230802	1A	190.747		silicoDArT
1232303	1A	190.747		silicoDArT
1233992	1A	190.747		silicoDArT
1250121	1A	190.747		silicoDArT
1371987	1A	190.747		silicoDArT
2260436	1A	190.747		SNP
2301074	1A	190.747		silicoDArT
2309481	1A	190.747		silicoDArT
4019948	1A	190.747		silicoDArT
4405998	1A	190.747		silicoDArT
1015865	1A	191.143	silicoDArT		silicoDArT
1057186	1A	191.143	silicoDArT & SNP	silicoDArT & SNP	silicoDArT & SNP
1109016	1A	191.143	silicoDArT	silicoDArT	silicoDArT
1117369	1A	191.143	silicoDArT	silicoDArT
1118037	1A	191.143	silicoDArT	silicoDArT	silicoDArT
1139532	1A	191.143	silicoDArT
1202226	1A	191.143	silicoDArT	silicoDArT
1228330	1A	191.143	silicoDArT	silicoDArT
1280037	1A	191.143	silicoDArT	silicoDArT
1286528	1A	191.143	silicoDArT	silicoDArT & SNP
2271375	1A	191.143	silicoDArT
2295425	1A	191.143	silicoDArT	silicoDArT
3023983	1A	191.143	silicoDArT	silicoDArT
3064672	1A	191.143	silicoDArT & SNP
4009555	1A	191.143	silicoDArT	silicoDArT
4990012	1A	191.143	SNP		SNP
4990287	1A	191.143	silicoDArT		silicoDArT
4990679	1A	191.143	silicoDArT	silicoDArT
7344585	1A	191.143	silicoDArT	silicoDArT
4404988	1A	191.714	silicoDArT
4990892	1A	191.714	silicoDArT	silicoDArT
1070441	1A	192.286	silicoDArT		silicoDArT
1086225	1A	192.286	silicoDArT	silicoDArT
1103519	1A	192.286	silicoDArT
1160755	1A	192.286	silicoDArT		silicoDArT
1219807	1A	192.286	silicoDArT
1694610	1A	192.286	silicoDArT
2278416	1A	192.286	SNP	silicoDArT
2289695	1A	192.286	silicoDArT
2294185	1A	192.286	silicoDArT
3029185	1A	192.286	silicoDArT		silicoDArT
3034023	1A	192.286	silicoDArT
4538068	1A	192.286	silicoDArT		silicoDArT
1041240	1A	193.429	silicoDArT		silicoDArT
4989972	1A	193.429	silicoDArT
1111670	1A	194	silicoDArT
2258970	1A	194	SNP		SNP
1025338	1A	195.143	silicoDArT
1104221	1A	196.857	silicoDArT	silicoDArT	silicoDArT
1209635	1A	196.857	silicoDArT	silicoDArT
4537694	1A	196.857	silicoDArT
1092167	1A	198	SNP
1091952	1A	198.571	SNP
1342581	1A	198.571	silicoDArT
2324256	1A	198.571	silicoDArT
3025930	1A	198.571	silicoDArT
4991244	1A	198.571	silicoDArT		silicoDArT
979743	1A	199.505		silicoDArT
1267927	1A	199.505		silicoDArT
1271063	1A	199.505		silicoDArT
3022601	1A	199.505		silicoDArT
3954753	1A	199.505		silicoDArT
4408434	1A	199.505		silicoDArT
1086532	1A	199.643	silicoDArT	silicoDArT
1121503	1A	199.643	silicoDArT
1126203	1A	199.643	silicoDArT	silicoDArT
1126373	1A	199.643	silicoDArT	silicoDArT
1228115	1A	199.643	silicoDArT
1235751	1A	199.643	silicoDArT
1237384	1A	199.643	silicoDArT	silicoDArT
1247733	1A	199.643	silicoDArT	silicoDArT
1295486	1A	199.643	silicoDArT
1303260	1A	199.643	silicoDArT	silicoDArT
2290935	1A	199.643	silicoDArT
3034245	1A	199.643	silicoDArT	silicoDArT
3944128	1A	199.643	silicoDArT
3945903	1A	199.643	silicoDArT	silicoDArT
3960979	1A	199.643	silicoDArT	silicoDArT
4393842	1A	199.643	silicoDArT
4990112	1A	199.643	SNP
3533872	1A	199.643	silicoDArT	silicoDArT
1119162	1A	199.714	silicoDArT
1221315	1A	199.714	silicoDArT
1243497	1A	199.714	SNP
1865426	1A	199.714	silicoDArT
2324861	1A	199.714	silicoDArT		silicoDArT
3958112	1A	199.714	silicoDArT
4990916	1A	199.714	SNP
4991308	1A	199.714	silicoDArT
990592	1A	200.286	SNP	SNP	SNP
1024096	1A	200.286	SNP		SNP
1040825	1A	200.286	silicoDArT		silicoDArT
1046724	1A	200.286	silicoDArT		silicoDArT
1099228	1A	200.286	silicoDArT
1118051	1A	200.286	silicoDArT
1124920	1A	200.286	silicoDArT		silicoDArT
1126728	1A	200.286	silicoDArT
1130619	1A	200.286	silicoDArT & SNP	SNP
1240234	1A	200.286	SNP
1287096	1A	200.286	silicoDArT
2292004	1A	200.286	silicoDArT
2322408	1A	200.286	silicoDArT
3027529	1A	200.286	silicoDArT		silicoDArT
3532754	1A	200.286	silicoDArT		silicoDArT
3951341	1A	200.286	silicoDArT		silicoDArT
4408495	1A	200.286	silicoDArT		silicoDArT
4990345	1A	200.286	silicoDArT		silicoDArT
4990491	1A	200.286	silicoDArT
4990686	1A	200.286	silicoDArT		silicoDArT
4991349	1A	200.286	silicoDArT
2261019	1A	200.286			SNP
7340670	1A	200.558		silicoDArT
1119226	1A	202	silicoDArT	silicoDArT
1862991	1A	202	silicoDArT
2258496	1A	202.571	silicoDArT	SNP
3533093	1A	202.571	silicoDArT
3947631	1A	202.571	silicoDArT
3570177	1A	202.571		SNP	silicoDArT
4992504	1B	0	silicoDArT	silicoDArT
1069552	1B	4e-06		silicoDArT & SNP
1102315	1B	4e-06		silicoDArT	silicoDArT
1388155	1B	4e-06		silicoDArT
4539181	1B	4e-06		silicoDArT
1119439	1B	0.571429	SNP	silicoDArT & SNP
1229852	1B	0.571429	silicoDArT & SNP	silicoDArT	SNP
1237827	1B	0.571429	silicoDArT
3937693	1B	0.571429	silicoDArT	silicoDArT	silicoDArT
985110	1B	1.14286	silicoDArT		silicoDArT
1014578	1B	1.14286	silicoDArT	silicoDArT
1027833	1B	1.14286	silicoDArT
1041291	1B	1.14286	silicoDArT	silicoDArT
1053014	1B	1.14286	silicoDArT	silicoDArT
1068908	1B	1.14286	silicoDArT	silicoDArT	silicoDArT
1077024	1B	1.14286	silicoDArT	silicoDArT
1094539	1B	1.14286	silicoDArT
1103044	1B	1.14286	silicoDArT	silicoDArT
1108570	1B	1.14286	silicoDArT
1110110	1B	1.14286	silicoDArT	silicoDArT
1119910	1B	1.14286	silicoDArT	silicoDArT	silicoDArT
1138792	1B	1.14286	silicoDArT
1182653	1B	1.14286	silicoDArT
1262573	1B	1.14286	silicoDArT	silicoDArT
1376868	1B	1.14286	silicoDArT & SNP	silicoDArT & SNP	SNP
1384060	1B	1.14286	silicoDArT	silicoDArT
1396328	1B	1.14286	silicoDArT	silicoDArT	silicoDArT
2279341	1B	1.14286	silicoDArT	silicoDArT
2304144	1B	1.14286	silicoDArT	silicoDArT
3021625	1B	1.14286	silicoDArT	silicoDArT	silicoDArT
3034593	1B	1.14286	silicoDArT	silicoDArT
3384874	1B	1.14286	silicoDArT	silicoDArT
3942120	1B	1.14286	silicoDArT	silicoDArT	silicoDArT
3957498	1B	1.14286	silicoDArT	silicoDArT
3958724	1B	1.14286	silicoDArT	silicoDArT
3959292	1B	1.14286	silicoDArT	silicoDArT
4537857	1B	1.14286	silicoDArT
4540609	1B	1.14286	silicoDArT	silicoDArT
4990121	1B	1.14286	silicoDArT	silicoDArT
4990143	1B	1.14286	silicoDArT	silicoDArT
4990747	1B	1.14286	silicoDArT	silicoDArT	silicoDArT
4990756	1B	1.14286	silicoDArT		silicoDArT
997598	1B	1.14286	silicoDArT
1228075	1B	1.71429	silicoDArT	silicoDArT
1252805	1B	1.71429	silicoDArT		silicoDArT
3949074	1B	1.71429	silicoDArT	silicoDArT
5411559	1B	1.71429	silicoDArT	silicoDArT
986077	1B	1.71429	SNP
1058318	1B	1.71429	silicoDArT
1093327	1B	1.71429	silicoDArT	silicoDArT	silicoDArT
1190378	1B	2.28571	silicoDArT	silicoDArT
1254871	1B	2.28571	silicoDArT	silicoDArT
4394145	1B	2.28571	silicoDArT		silicoDArT
4989750	1B	2.28571	silicoDArT	silicoDArT
1259624	1B	2.28572	silicoDArT
2278446	1B	2.28572	silicoDArT
1102066	1B	2.28572	silicoDArT	silicoDArT	silicoDArT
1212335	1B	2.28572	silicoDArT
1282176	1B	2.28572	silicoDArT
3941755	1B	2.28572	silicoDArT		silicoDArT
3951446	1B	2.28572	silicoDArT
4991205	1B	2.28572	silicoDArT
3958197	1B	2.85714	silicoDArT
1020560	1B	2.85715	silicoDArT	silicoDArT	silicoDArT
1066594	1B	2.85715	silicoDArT	silicoDArT
1077852	1B	2.85715	silicoDArT	silicoDArT
1090728	1B	2.85715	silicoDArT	silicoDArT	silicoDArT
1100632	1B	2.85715	silicoDArT	silicoDArT	silicoDArT
1113573	1B	2.85715	silicoDArT
1114299	1B	2.85715	silicoDArT	silicoDArT
1114328	1B	2.85715	silicoDArT
1202590	1B	2.85715	silicoDArT	silicoDArT	silicoDArT
1286981	1B	2.85715	silicoDArT
2303690	1B	2.85715	silicoDArT	silicoDArT
3022531	1B	2.85715	silicoDArT	silicoDArT
3064864	1B	2.85715	silicoDArT	silicoDArT
3939643	1B	2.85715	silicoDArT	silicoDArT	silicoDArT
4407317	1B	2.85715	silicoDArT	silicoDArT
4411360	1B	2.85715	silicoDArT	silicoDArT
4535915	1B	2.85715	silicoDArT	silicoDArT
4544466	1B	2.85715	silicoDArT		silicoDArT
977457	1B	2.85715	silicoDArT	silicoDArT	silicoDArT
983559	1B	2.85715	silicoDArT	silicoDArT	silicoDArT
1046242	1B	2.85715	silicoDArT
1049723	1B	2.85715	silicoDArT		silicoDArT
1057001	1B	2.85715	silicoDArT	silicoDArT
1067175	1B	2.85715	silicoDArT	silicoDArT	silicoDArT
1067569	1B	2.85715	silicoDArT	silicoDArT
1078202	1B	2.85715	silicoDArT
1079041	1B	2.85715	silicoDArT	silicoDArT	silicoDArT
1095266	1B	2.85715	silicoDArT	silicoDArT	silicoDArT
1096291	1B	2.85715	silicoDArT
1099494	1B	2.85715	silicoDArT	silicoDArT	silicoDArT
1104515	1B	2.85715	silicoDArT	silicoDArT
1108594	1B	2.85715	silicoDArT		silicoDArT
1109898	1B	2.85715	silicoDArT	silicoDArT
1110198	1B	2.85715	silicoDArT		silicoDArT
1125763	1B	2.85715	silicoDArT		silicoDArT
1229501	1B	2.85715	silicoDArT
1235141	1B	2.85715	silicoDArT	silicoDArT
1237955	1B	2.85715	silicoDArT
1276036	1B	2.85715	silicoDArT		silicoDArT
1694143	1B	2.85715	silicoDArT
2280342	1B	2.85715	silicoDArT
3021770	1B	2.85715	silicoDArT		silicoDArT
3024477	1B	2.85715	silicoDArT	silicoDArT	silicoDArT
3384745	1B	2.85715	silicoDArT
3942739	1B	2.85715	silicoDArT	silicoDArT	silicoDArT
3956069	1B	2.85715	silicoDArT
3960470	1B	2.85715	silicoDArT	silicoDArT	silicoDArT
4003982	1B	2.85715	silicoDArT
4537886	1B	2.85715	silicoDArT
4544222	1B	2.85715	silicoDArT	silicoDArT
4989848	1B	2.85715	silicoDArT		silicoDArT
4990736	1B	2.85715	silicoDArT
4991085	1B	2.85715	silicoDArT
1238398	1B	3.42857	silicoDArT	silicoDArT
1250919	1B	3.42857	silicoDArT	silicoDArT
1082519	1B	3.42858	silicoDArT
3064502	1B	3.42858	silicoDArT		silicoDArT
4538751	1B	3.42858	silicoDArT	silicoDArT
7347834	1B	3.42858	silicoDArT
1097545	1B	3.42858	silicoDArT	silicoDArT
1218524	1B	3.42858	silicoDArT
2276464	1B	3.42858	silicoDArT	silicoDArT	silicoDArT
3024078	1B	3.42858	silicoDArT	silicoDArT
3033389	1B	3.42858	silicoDArT		silicoDArT
3385136	1B	3.42858	silicoDArT	silicoDArT	silicoDArT
4989624	1B	3.42858	silicoDArT		silicoDArT
4990269	1B	3.42858	silicoDArT
5332298	1B	3.42858	silicoDArT	silicoDArT
1151196	1B	3.42858		silicoDArT
4008576	1B	3.42858		silicoDArT
1090475	1B	4	SNP		SNP
1228984	1B	4	silicoDArT
1230354	1B	4	silicoDArT
1054770	1B	4.00001	silicoDArT	silicoDArT
1099460	1B	4.00001	silicoDArT
3939243	1B	4.00001	silicoDArT	silicoDArT
4541690	1B	4.00001	silicoDArT	silicoDArT	silicoDArT
1089769	1B	4.00001	silicoDArT	silicoDArT
3955539	1B	4.00001	silicoDArT	silicoDArT
4405105	1B	4.00001	silicoDArT	silicoDArT
4989591	1B	4.00001	silicoDArT	silicoDArT
4993765	1B	4.00001	silicoDArT	silicoDArT
7358395	1B	4.00001	silicoDArT
1256013	1B	4.57143	silicoDArT
4991115	1B	4.57143	silicoDArT
1218889	1B	4.57144	silicoDArT	silicoDArT
4991263	1B	4.57144	silicoDArT
1229665	1B	5.14286	silicoDArT
1239066	1B	5.14286	silicoDArT	silicoDArT
3945566	1B	5.14286	silicoDArT	silicoDArT
3956747	1B	5.14286	silicoDArT	silicoDArT	silicoDArT
3960479	1B	5.14286	silicoDArT
998819	1B	5.14287	silicoDArT	silicoDArT	silicoDArT
4990604	1B	5.14287	silicoDArT
4990996	1B	5.14287	silicoDArT	silicoDArT	silicoDArT
1240937	1B	5.71429	silicoDArT
4397004	1B	5.71429	silicoDArT	silicoDArT
4405189	1B	5.7143	silicoDArT
1235582	1B	6.28571	silicoDArT	silicoDArT
1236695	1B	6.28571	silicoDArT	silicoDArT
1254498	1B	6.28571	silicoDArT
1257004	1B	6.28571	silicoDArT
1738406	1B	6.28571	silicoDArT
1740429	1B	6.28571	silicoDArT	silicoDArT
2252828	1B	6.28571	silicoDArT	silicoDArT	silicoDArT
4398083	1B	6.28571	silicoDArT	silicoDArT	silicoDArT
4989660	1B	6.28571	silicoDArT	silicoDArT
4991011	1B	6.28571	silicoDArT
1100839	1B	6.28573	silicoDArT
1119219	1B	6.28573	silicoDArT	silicoDArT
2277773	1B	6.28573	silicoDArT	silicoDArT
4395187	1B	6.28573	silicoDArT	silicoDArT
4540263	1B	6.28573	silicoDArT	silicoDArT
4541757	1B	6.28573	silicoDArT	silicoDArT	silicoDArT
5410777	1B	6.28573	silicoDArT		silicoDArT
2334383	1B	6.85714	silicoDArT	silicoDArT
4992637	1B	6.85714	silicoDArT	silicoDArT
1020313	1B	6.85716	silicoDArT	silicoDArT
1044187	1B	6.85716	silicoDArT	silicoDArT
1071498	1B	6.85716	silicoDArT	silicoDArT	silicoDArT
1076227	1B	6.85716	silicoDArT	silicoDArT	silicoDArT
1081254	1B	6.85716	silicoDArT	silicoDArT	silicoDArT
1093885	1B	6.85716	silicoDArT	silicoDArT	silicoDArT
1094011	1B	6.85716	silicoDArT	silicoDArT	silicoDArT
1099668	1B	6.85716	silicoDArT	silicoDArT	silicoDArT
1205565	1B	6.85716	silicoDArT
1394637	1B	6.85716	silicoDArT		silicoDArT
2277600	1B	6.85716	silicoDArT	silicoDArT	silicoDArT
3935796	1B	6.85716	silicoDArT	silicoDArT	silicoDArT
3939365	1B	6.85716	silicoDArT		silicoDArT
3946425	1B	6.85716	silicoDArT	silicoDArT	silicoDArT
3954491	1B	6.85716	silicoDArT
3955648	1B	6.85716	silicoDArT	silicoDArT	silicoDArT
3961213	1B	6.85716	silicoDArT		silicoDArT
4395944	1B	6.85716	silicoDArT	silicoDArT
4406060	1B	6.85716	silicoDArT	silicoDArT
4439599	1B	6.85716	silicoDArT	silicoDArT
4541751	1B	6.85716	silicoDArT	silicoDArT
4990517	1B	7.42857	silicoDArT
4990556	1B	7.42857	silicoDArT	silicoDArT	silicoDArT
984409	1B	7.42859	silicoDArT	silicoDArT	silicoDArT
1048220	1B	7.42859	silicoDArT	silicoDArT	silicoDArT
1205877	1B	7.42859	silicoDArT	silicoDArT	silicoDArT
1694883	1B	7.42859	silicoDArT
3960850	1B	7.42859	silicoDArT	silicoDArT
4002654	1B	7.42859	silicoDArT
1240492	1B	8	silicoDArT	silicoDArT
4989781	1B	8	silicoDArT	silicoDArT
1124281	1B	8.00002	silicoDArT	silicoDArT
1255176	1B	8.00002	silicoDArT
2288819	1B	8.00002	silicoDArT	silicoDArT
1297414	1B	8.57143	silicoDArT	silicoDArT	silicoDArT
2259213	1B	8.57143	silicoDArT
4394141	1B	8.57143	silicoDArT	silicoDArT	silicoDArT
4539865	1B	8.57143	silicoDArT	silicoDArT
1026286	1B	8.57144	silicoDArT	silicoDArT	silicoDArT
1114944	1B	8.57144	silicoDArT
3944244	1B	9.14286	silicoDArT	silicoDArT	silicoDArT
3950356	1B	9.14287	silicoDArT	silicoDArT	silicoDArT
1233624	1B	9.71428	silicoDArT
1245353	1B	9.71428	silicoDArT	silicoDArT
1246427	1B	9.71428	silicoDArT	silicoDArT	silicoDArT
1256709	1B	9.71428	silicoDArT
4990196	1B	9.71428	silicoDArT
1113364	1B	9.7143	silicoDArT
4990248	1B	10.289	silicoDArT
1110104	1B	10.289	silicoDArT		silicoDArT
3023738	1B	10.8637	silicoDArT
2326413	1B	11.4384	silicoDArT
1280252	1B	12.0131	SNP	silicoDArT & SNP	silicoDArT & SNP
4989422	1B	12.0131	silicoDArT
1247277	1B	12.5846	silicoDArT
4989580	1B	13.156	silicoDArT	silicoDArT	silicoDArT
4991449	1B	13.156	silicoDArT	silicoDArT
1241933	1B	13.7274	silicoDArT	silicoDArT
4989359	1B	14.8703	silicoDArT	silicoDArT
1240567	1B	15.4417	silicoDArT	silicoDArT	silicoDArT
3942755	1B	15.4417	silicoDArT	silicoDArT	silicoDArT
2330500	1B	15.6653		silicoDArT
5333006	1B	15.6653		silicoDArT
1234160	1B	16.0131	silicoDArT
1863657	1B	16.0131	SNP		SNP
4989678	1B	16.0131	silicoDArT
984714	1B	16.5846	SNP	silicoDArT	silicoDArT & SNP
986079	1B	16.5846	SNP
1256578	1B	16.5846	silicoDArT	silicoDArT
1262015	1B	16.5846	SNP	SNP	SNP
4989039	1B	16.5846	SNP	SNP	SNP
4989453	1B	16.5846	silicoDArT	silicoDArT
4990986	1B	16.5846	silicoDArT	silicoDArT
1233607	1B	17.156	silicoDArT	silicoDArT
4543270	1B	17.156	silicoDArT	silicoDArT
1203198	1B	17.156	silicoDArT	silicoDArT	silicoDArT
1211785	1B	17.156	silicoDArT	silicoDArT
4989588	1B	17.156	silicoDArT
1228461	1B	17.7274	silicoDArT	silicoDArT
1237658	1B	17.7274	silicoDArT	silicoDArT
1239023	1B	17.7274	silicoDArT
1257421	1B	17.7274	silicoDArT	silicoDArT
3937013	1B	17.7274	silicoDArT	silicoDArT
4440250	1B	17.7274	silicoDArT	silicoDArT	silicoDArT
4990182	1B	17.7274	silicoDArT	silicoDArT
4991118	1B	17.7274	silicoDArT	silicoDArT
4991379	1B	17.7274	silicoDArT
2301078	1B	18.2988	silicoDArT	silicoDArT
1236686	1B	18.8703	silicoDArT
3943653	1B	18.8703	silicoDArT	silicoDArT	silicoDArT
4393768	1B	18.8703	silicoDArT	silicoDArT
4990106	1B	18.8703	silicoDArT	silicoDArT
1234837	1B	19.4417	silicoDArT
1236819	1B	19.4417	silicoDArT	silicoDArT
999482	1B	20.0131	SNP
1225709	1B	20.0131	silicoDArT	silicoDArT
1228559	1B	20.0131	silicoDArT	silicoDArT
1234619	1B	20.0131	silicoDArT
1234622	1B	20.0131	silicoDArT
1236341	1B	20.0131	silicoDArT	silicoDArT	silicoDArT
1238473	1B	20.0131	silicoDArT	silicoDArT	silicoDArT
1240839	1B	20.0131	silicoDArT	silicoDArT	silicoDArT
1241542	1B	20.0131	silicoDArT	silicoDArT	silicoDArT
1242458	1B	20.0131	silicoDArT	silicoDArT
1242537	1B	20.0131	silicoDArT
1244863	1B	20.0131	silicoDArT	silicoDArT	silicoDArT
1245779	1B	20.0131	silicoDArT	silicoDArT	silicoDArT
1406229	1B	20.0131	silicoDArT	silicoDArT
2291028	1B	20.0131	silicoDArT	silicoDArT
2358056	1B	20.0131	silicoDArT	silicoDArT	silicoDArT
3026672	1B	20.0131	SNP		silicoDArT
3940926	1B	20.0131	silicoDArT	silicoDArT
3945988	1B	20.0131	silicoDArT	silicoDArT	silicoDArT
3959427	1B	20.0131	silicoDArT & SNP		SNP
3960917	1B	20.0131	silicoDArT	silicoDArT	silicoDArT
4398222	1B	20.0131	silicoDArT	silicoDArT
4410314	1B	20.0131	silicoDArT
4989783	1B	20.0131	silicoDArT	silicoDArT
4990169	1B	20.0131	silicoDArT & SNP	silicoDArT	SNP
4990249	1B	20.0131	silicoDArT
4990363	1B	20.0131	silicoDArT	silicoDArT
4990392	1B	20.0131	silicoDArT	silicoDArT
4990859	1B	20.0131	silicoDArT	silicoDArT	silicoDArT
4992907	1B	20.0131	silicoDArT	silicoDArT	silicoDArT
1126695	1B	20.5846	silicoDArT	silicoDArT
1221202	1B	20.5846	silicoDArT	silicoDArT	silicoDArT
1229031	1B	20.5846	silicoDArT
3939494	1B	20.5846	silicoDArT
4009683	1B	20.5846	silicoDArT	silicoDArT
984001	1B	21.156	silicoDArT
1230054	1B	21.156	silicoDArT
3533383	1B	21.156	silicoDArT
3953706	1B	21.156	silicoDArT		silicoDArT
1234886	1B	21.156	silicoDArT	silicoDArT
1236721	1B	21.156	silicoDArT		silicoDArT
1252558	1B	21.156	silicoDArT	silicoDArT	silicoDArT
3958260	1B	21.156	silicoDArT
1298635	1B	21.7274	silicoDArT	silicoDArT	silicoDArT
1228817	1B	22.2988	silicoDArT
1229249	1B	22.2988	silicoDArT	silicoDArT	silicoDArT
1237334	1B	22.2988	silicoDArT	silicoDArT	silicoDArT
1240568	1B	22.2988	silicoDArT	silicoDArT	silicoDArT
2300105	1B	22.2988	silicoDArT	silicoDArT	silicoDArT
3954731	1B	22.2988	silicoDArT	silicoDArT	silicoDArT
4538402	1B	22.2988	silicoDArT	silicoDArT
4989241	1B	22.2988	silicoDArT	silicoDArT	silicoDArT
4989547	1B	22.2988	silicoDArT	silicoDArT	silicoDArT
4990403	1B	22.2988	silicoDArT	silicoDArT
4990580	1B	22.2988	silicoDArT	silicoDArT	silicoDArT
1228613	1B	22.8703	silicoDArT	silicoDArT
3958340	1B	23.4417	silicoDArT	silicoDArT
1036447	1B	24.5846	SNP	SNP
1228353	1B	25.156	silicoDArT	silicoDArT	silicoDArT
1233260	1B	25.156	silicoDArT	silicoDArT	silicoDArT
1239815	1B	25.156	silicoDArT	silicoDArT	silicoDArT
1240007	1B	25.156	silicoDArT	silicoDArT	silicoDArT
1298397	1B	25.156	silicoDArT	silicoDArT
1299410	1B	25.156	silicoDArT	silicoDArT
2293186	1B	25.156	silicoDArT	silicoDArT
3942920	1B	25.156	silicoDArT	silicoDArT	silicoDArT
3943757	1B	25.156	silicoDArT	silicoDArT	silicoDArT
3950535	1B	25.156	silicoDArT	silicoDArT
3955460	1B	25.156	silicoDArT	silicoDArT	silicoDArT
4396484	1B	25.156	silicoDArT		silicoDArT
4397303	1B	25.156	silicoDArT	silicoDArT	silicoDArT
4990431	1B	25.156	silicoDArT	silicoDArT	silicoDArT
4991000	1B	25.156	silicoDArT	silicoDArT	silicoDArT
4991291	1B	25.156	silicoDArT
4991968	1B	25.156	silicoDArT	silicoDArT
4992518	1B	25.156	silicoDArT	silicoDArT
2289576	1B	25.7274	silicoDArT	silicoDArT	silicoDArT
3936237	1B	26.2988	silicoDArT	silicoDArT
1228700	1B	26.8703	silicoDArT	silicoDArT	silicoDArT
1235328	1B	27.4417	silicoDArT	silicoDArT
1239530	1B	28.0131	silicoDArT	silicoDArT
4989814	1B	28.5846	silicoDArT	silicoDArT	silicoDArT
1237899	1B	29.156	silicoDArT	silicoDArT
1242111	1B	29.156	silicoDArT	silicoDArT
1234389	1B	29.7274	silicoDArT
4993002	1B	29.7274	silicoDArT
1233997	1B	30.2989	silicoDArT	silicoDArT	silicoDArT
1234089	1B	30.2989	silicoDArT	silicoDArT
1234136	1B	30.2989	silicoDArT	silicoDArT
1235483	1B	30.2989	silicoDArT	silicoDArT	silicoDArT
1252720	1B	30.2989	silicoDArT		silicoDArT
1254534	1B	30.2989	silicoDArT	silicoDArT
1255738	1B	30.2989	silicoDArT	silicoDArT
1256149	1B	30.2989	silicoDArT	silicoDArT	silicoDArT
3936542	1B	30.2989	silicoDArT	silicoDArT
4990838	1B	30.2989	silicoDArT		silicoDArT
4991125	1B	30.2989	silicoDArT
2295945	1B	30.8703	silicoDArT
1234419	1B	31.4417	silicoDArT	silicoDArT
996295	1B	31.5722			silicoDArT
4992786	1B	31.5722			silicoDArT
1234966	1B	32.0131	silicoDArT	silicoDArT
4989520	1B	32.0131	silicoDArT
978306	1B	32.3021	silicoDArT
978859	1B	32.3021	silicoDArT	silicoDArT	silicoDArT
979411	1B	32.3021	silicoDArT
981798	1B	32.3021	silicoDArT	silicoDArT	silicoDArT
983062	1B	32.3021	silicoDArT	silicoDArT	silicoDArT
984397	1B	32.3021	silicoDArT	silicoDArT
989167	1B	32.3021	silicoDArT	silicoDArT	silicoDArT
991524	1B	32.3021	silicoDArT		silicoDArT
993520	1B	32.3021	silicoDArT
994923	1B	32.3021	silicoDArT
1008176	1B	32.3021	silicoDArT
1014324	1B	32.3021	silicoDArT
1019708	1B	32.3021	silicoDArT	silicoDArT
1023812	1B	32.3021	silicoDArT	silicoDArT	silicoDArT
1031906	1B	32.3021	silicoDArT	silicoDArT	silicoDArT
1032247	1B	32.3021	silicoDArT	silicoDArT	silicoDArT
1033127	1B	32.3021	silicoDArT		silicoDArT
1054648	1B	32.3021	silicoDArT
1055078	1B	32.3021	silicoDArT		silicoDArT
1058012	1B	32.3021	silicoDArT	silicoDArT	silicoDArT
1068781	1B	32.3021	silicoDArT	silicoDArT	silicoDArT
1068871	1B	32.3021	silicoDArT	silicoDArT	silicoDArT
1069761	1B	32.3021	silicoDArT	silicoDArT
1073493	1B	32.3021	silicoDArT	silicoDArT	silicoDArT
1073522	1B	32.3021	silicoDArT
1083278	1B	32.3021	silicoDArT
1088697	1B	32.3021	silicoDArT	silicoDArT	silicoDArT
1089656	1B	32.3021	silicoDArT	silicoDArT
1089668	1B	32.3021	silicoDArT	silicoDArT	silicoDArT
1090180	1B	32.3021	silicoDArT		silicoDArT
1090766	1B	32.3021	silicoDArT
1091447	1B	32.3021	silicoDArT	silicoDArT	silicoDArT
1093590	1B	32.3021	silicoDArT	silicoDArT	silicoDArT
1093829	1B	32.3021	silicoDArT	silicoDArT
1094831	1B	32.3021	silicoDArT	silicoDArT	silicoDArT
1095690	1B	32.3021	silicoDArT	silicoDArT	silicoDArT
1096638	1B	32.3021	silicoDArT	silicoDArT
1099479	1B	32.3021	silicoDArT
1100040	1B	32.3021	silicoDArT	silicoDArT	silicoDArT
1100105	1B	32.3021	silicoDArT	silicoDArT	silicoDArT
1100429	1B	32.3021	silicoDArT
1100552	1B	32.3021	silicoDArT
1100738	1B	32.3021	silicoDArT	silicoDArT	silicoDArT
1100851	1B	32.3021	silicoDArT		silicoDArT
1101630	1B	32.3021	silicoDArT	silicoDArT	silicoDArT
1102164	1B	32.3021	silicoDArT	silicoDArT	silicoDArT
1102824	1B	32.3021	silicoDArT
1103305	1B	32.3021	silicoDArT
1103432	1B	32.3021	silicoDArT
1105046	1B	32.3021	silicoDArT
1107243	1B	32.3021	silicoDArT		silicoDArT
1107769	1B	32.3021	silicoDArT	silicoDArT
1110478	1B	32.3021	silicoDArT
1110483	1B	32.3021	silicoDArT	silicoDArT	silicoDArT
1115206	1B	32.3021	silicoDArT	silicoDArT	silicoDArT
1116301	1B	32.3021	silicoDArT
1116714	1B	32.3021	silicoDArT	silicoDArT
1117872	1B	32.3021	silicoDArT
1118189	1B	32.3021	silicoDArT
1124127	1B	32.3021	silicoDArT	silicoDArT	silicoDArT
1124279	1B	32.3021	silicoDArT	silicoDArT
1125371	1B	32.3021	silicoDArT	silicoDArT
1126017	1B	32.3021	silicoDArT	silicoDArT	silicoDArT
1126396	1B	32.3021	silicoDArT	silicoDArT
1128753	1B	32.3021	silicoDArT
1128983	1B	32.3021	silicoDArT		silicoDArT
1129940	1B	32.3021	silicoDArT	silicoDArT	silicoDArT
1131209	1B	32.3021	silicoDArT
1131380	1B	32.3021	silicoDArT
1132527	1B	32.3021	silicoDArT	silicoDArT
1140016	1B	32.3021	silicoDArT
1141877	1B	32.3021	silicoDArT	silicoDArT
1142135	1B	32.3021	silicoDArT		silicoDArT
1144525	1B	32.3021	silicoDArT	silicoDArT
1152090	1B	32.3021	silicoDArT
1160493	1B	32.3021	silicoDArT	silicoDArT	silicoDArT
1163169	1B	32.3021	silicoDArT	silicoDArT
1166537	1B	32.3021	silicoDArT
1176545	1B	32.3021	silicoDArT
1195926	1B	32.3021	silicoDArT	silicoDArT
1202636	1B	32.3021	silicoDArT	silicoDArT	silicoDArT
1204248	1B	32.3021	silicoDArT	silicoDArT	silicoDArT
1207903	1B	32.3021	silicoDArT
1210498	1B	32.3021	silicoDArT		silicoDArT
1211674	1B	32.3021	silicoDArT	silicoDArT
1216086	1B	32.3021	silicoDArT	silicoDArT
1218027	1B	32.3021	silicoDArT	silicoDArT	silicoDArT
1218902	1B	32.3021	silicoDArT	silicoDArT
1224411	1B	32.3021	silicoDArT	silicoDArT	silicoDArT
1229564	1B	32.3021	silicoDArT	silicoDArT	silicoDArT
1232930	1B	32.3021	silicoDArT	silicoDArT
1241602	1B	32.3021	silicoDArT
1242076	1B	32.3021	silicoDArT
1243576	1B	32.3021	silicoDArT
1253163	1B	32.3021	silicoDArT
1254789	1B	32.3021	silicoDArT
1255154	1B	32.3021	silicoDArT
1255333	1B	32.3021	silicoDArT
1255911	1B	32.3021	silicoDArT
1265133	1B	32.3021	silicoDArT	silicoDArT	silicoDArT
1282595	1B	32.3021	silicoDArT
1296008	1B	32.3021	silicoDArT
1296907	1B	32.3021	silicoDArT
1724021	1B	32.3021	silicoDArT	silicoDArT
1862218	1B	32.3021	silicoDArT
2256820	1B	32.3021	silicoDArT
2262750	1B	32.3021	silicoDArT	silicoDArT
2264147	1B	32.3021	silicoDArT
2266736	1B	32.3021	silicoDArT	silicoDArT	silicoDArT
2275353	1B	32.3021	silicoDArT	silicoDArT	silicoDArT
2275664	1B	32.3021	silicoDArT		silicoDArT
2277405	1B	32.3021	silicoDArT	silicoDArT
2280550	1B	32.3021	silicoDArT
2289496	1B	32.3021	silicoDArT		silicoDArT
2293653	1B	32.3021	silicoDArT
2300494	1B	32.3021	silicoDArT
2303432	1B	32.3021	silicoDArT	silicoDArT
2304621	1B	32.3021	silicoDArT	silicoDArT
2324020	1B	32.3021	silicoDArT	silicoDArT	silicoDArT
3020865	1B	32.3021	silicoDArT		silicoDArT
3021114	1B	32.3021	silicoDArT		silicoDArT
3021370	1B	32.3021	silicoDArT	silicoDArT	silicoDArT
3021820	1B	32.3021	silicoDArT
3022312	1B	32.3021	silicoDArT		silicoDArT
3022823	1B	32.3021	silicoDArT	silicoDArT	silicoDArT
3022965	1B	32.3021	silicoDArT	silicoDArT	silicoDArT
3023132	1B	32.3021	silicoDArT		silicoDArT
3024550	1B	32.3021	silicoDArT		silicoDArT
3024800	1B	32.3021	silicoDArT	silicoDArT
3025717	1B	32.3021	silicoDArT	silicoDArT	silicoDArT
3025870	1B	32.3021	silicoDArT		silicoDArT
3028291	1B	32.3021	silicoDArT	silicoDArT	silicoDArT
3031322	1B	32.3021	silicoDArT
3222496	1B	32.3021	silicoDArT		silicoDArT
3533274	1B	32.3021	silicoDArT	silicoDArT
3534025	1B	32.3021	silicoDArT	silicoDArT
3534149	1B	32.3021	silicoDArT		silicoDArT
3934172	1B	32.3021	silicoDArT	silicoDArT	silicoDArT
3934936	1B	32.3021	silicoDArT	silicoDArT	silicoDArT
3935338	1B	32.3021	silicoDArT	silicoDArT	silicoDArT
3936214	1B	32.3021	silicoDArT	silicoDArT	silicoDArT
3936316	1B	32.3021	silicoDArT	silicoDArT	silicoDArT
3936997	1B	32.3021	silicoDArT	silicoDArT	silicoDArT
3937582	1B	32.3021	silicoDArT	silicoDArT	silicoDArT
3937596	1B	32.3021	silicoDArT		silicoDArT
3939788	1B	32.3021	silicoDArT	silicoDArT
3941358	1B	32.3021	silicoDArT	silicoDArT
3941998	1B	32.3021	silicoDArT	silicoDArT	silicoDArT
3943217	1B	32.3021	silicoDArT	silicoDArT
3944543	1B	32.3021	silicoDArT	silicoDArT
3944795	1B	32.3021	silicoDArT	silicoDArT	silicoDArT
3944943	1B	32.3021	silicoDArT	silicoDArT	silicoDArT
3945408	1B	32.3021	silicoDArT		silicoDArT
3947404	1B	32.3021	silicoDArT	silicoDArT
3950026	1B	32.3021	silicoDArT
3950468	1B	32.3021	silicoDArT	silicoDArT	silicoDArT
3951963	1B	32.3021	silicoDArT	silicoDArT
3953130	1B	32.3021	silicoDArT		silicoDArT
3953607	1B	32.3021	silicoDArT	silicoDArT
3959793	1B	32.3021	silicoDArT		silicoDArT
3960888	1B	32.3021	silicoDArT		silicoDArT
4262123	1B	32.3021	silicoDArT
4395898	1B	32.3021	silicoDArT
4405434	1B	32.3021	silicoDArT	silicoDArT	silicoDArT
4407893	1B	32.3021	silicoDArT	silicoDArT
4410674	1B	32.3021	silicoDArT	silicoDArT
4440100	1B	32.3021	silicoDArT	silicoDArT	silicoDArT
4536646	1B	32.3021	silicoDArT	silicoDArT
4537747	1B	32.3021	silicoDArT
4538008	1B	32.3021	silicoDArT	silicoDArT	silicoDArT
4539913	1B	32.3021	silicoDArT	silicoDArT
4540386	1B	32.3021	silicoDArT	silicoDArT
4540612	1B	32.3021	silicoDArT		silicoDArT
4540714	1B	32.3021	silicoDArT	silicoDArT	silicoDArT
4541147	1B	32.3021	silicoDArT	silicoDArT	silicoDArT
4541202	1B	32.3021	silicoDArT	silicoDArT	silicoDArT
4543748	1B	32.3021	silicoDArT	silicoDArT
4543821	1B	32.3021	silicoDArT	silicoDArT
4909759	1B	32.3021	silicoDArT
4910863	1B	32.3021	silicoDArT		silicoDArT
4988984	1B	32.3021	silicoDArT
4989100	1B	32.3021	silicoDArT
4989150	1B	32.3021	silicoDArT
4989303	1B	32.3021	silicoDArT
4989579	1B	32.3021	silicoDArT		silicoDArT
4989615	1B	32.3021	silicoDArT
4989865	1B	32.3021	silicoDArT	silicoDArT	silicoDArT
4990013	1B	32.3021	silicoDArT	silicoDArT
4990028	1B	32.3021	silicoDArT		silicoDArT
4990136	1B	32.3021	silicoDArT
4990242	1B	32.3021	silicoDArT	silicoDArT	silicoDArT
4991196	1B	32.3021	silicoDArT
4991410	1B	32.3021	silicoDArT
4991454	1B	32.3021	silicoDArT	silicoDArT
5324875	1B	32.3021	silicoDArT	silicoDArT
5325193	1B	32.3021	silicoDArT
1188404	1B	32.5846	silicoDArT	silicoDArT	silicoDArT
1193041	1B	32.5846	silicoDArT
1221867	1B	32.5846	silicoDArT	silicoDArT
1223165	1B	32.5846	silicoDArT	silicoDArT	silicoDArT
1227374	1B	32.5846	silicoDArT	silicoDArT
1227434	1B	32.5846	silicoDArT	silicoDArT
1228049	1B	32.5846	silicoDArT	silicoDArT	silicoDArT
1228059	1B	32.5846	silicoDArT	silicoDArT	silicoDArT
1228076	1B	32.5846	silicoDArT	silicoDArT	silicoDArT
1228082	1B	32.5846	silicoDArT	silicoDArT	silicoDArT
1228093	1B	32.5846	silicoDArT	silicoDArT
1228121	1B	32.5846	silicoDArT	silicoDArT	silicoDArT
1228136	1B	32.5846	silicoDArT	silicoDArT	silicoDArT
1228191	1B	32.5846	silicoDArT	silicoDArT	silicoDArT
1228204	1B	32.5846	silicoDArT	silicoDArT	silicoDArT
1228610	1B	32.5846	silicoDArT	silicoDArT	silicoDArT
1229226	1B	32.5846	silicoDArT	silicoDArT
1229481	1B	32.5846	silicoDArT	silicoDArT	silicoDArT
1229605	1B	32.5846	silicoDArT	silicoDArT	silicoDArT
1229706	1B	32.5846	silicoDArT	silicoDArT
1231176	1B	32.5846	silicoDArT	silicoDArT	silicoDArT
1232435	1B	32.5846	silicoDArT	silicoDArT	silicoDArT
1232447	1B	32.5846	silicoDArT	silicoDArT	silicoDArT
1232880	1B	32.5846	silicoDArT	silicoDArT	silicoDArT
1232976	1B	32.5846	silicoDArT	silicoDArT	silicoDArT
1233021	1B	32.5846	silicoDArT	silicoDArT	silicoDArT
1233075	1B	32.5846	silicoDArT	silicoDArT	silicoDArT
1233096	1B	32.5846	silicoDArT	silicoDArT
1233283	1B	32.5846	silicoDArT	silicoDArT	silicoDArT
1233303	1B	32.5846	silicoDArT	silicoDArT	silicoDArT
1233345	1B	32.5846	silicoDArT	silicoDArT	silicoDArT
1233352	1B	32.5846	silicoDArT	silicoDArT	silicoDArT
1233392	1B	32.5846	silicoDArT		silicoDArT
1233580	1B	32.5846	silicoDArT	silicoDArT
1233642	1B	32.5846	silicoDArT	silicoDArT
1233689	1B	32.5846	silicoDArT	silicoDArT
1233733	1B	32.5846	silicoDArT	silicoDArT	silicoDArT
1233774	1B	32.5846	silicoDArT	silicoDArT	silicoDArT
1233810	1B	32.5846	silicoDArT	silicoDArT	silicoDArT
1234084	1B	32.5846	silicoDArT	silicoDArT	silicoDArT
1234589	1B	32.5846	silicoDArT	silicoDArT
1234617	1B	32.5846	silicoDArT	silicoDArT
1234730	1B	32.5846	silicoDArT	silicoDArT	silicoDArT
1235823	1B	32.5846	silicoDArT		silicoDArT
1235916	1B	32.5846	silicoDArT	silicoDArT & SNP
1236941	1B	32.5846	silicoDArT	silicoDArT	silicoDArT
1238024	1B	32.5846	silicoDArT	silicoDArT
1238369	1B	32.5846	silicoDArT	silicoDArT
1238514	1B	32.5846	silicoDArT	silicoDArT
1238581	1B	32.5846	silicoDArT	silicoDArT
1238858	1B	32.5846	silicoDArT	silicoDArT	silicoDArT
1239454	1B	32.5846	silicoDArT	silicoDArT
1239918	1B	32.5846	silicoDArT	silicoDArT	silicoDArT
1241582	1B	32.5846	silicoDArT	silicoDArT	silicoDArT
1241835	1B	32.5846	silicoDArT	silicoDArT	silicoDArT
1241965	1B	32.5846	silicoDArT	silicoDArT	silicoDArT
1242706	1B	32.5846	silicoDArT	silicoDArT	silicoDArT
1244206	1B	32.5846	silicoDArT
1244421	1B	32.5846	silicoDArT	silicoDArT	silicoDArT
1244985	1B	32.5846	silicoDArT	silicoDArT	silicoDArT
1245810	1B	32.5846	silicoDArT	silicoDArT	silicoDArT
1246215	1B	32.5846	silicoDArT	silicoDArT	silicoDArT
1247131	1B	32.5846	silicoDArT	silicoDArT
1247192	1B	32.5846	silicoDArT	silicoDArT	silicoDArT
1247353	1B	32.5846	silicoDArT	silicoDArT
1247574	1B	32.5846	silicoDArT	silicoDArT
1247803	1B	32.5846	silicoDArT	silicoDArT	silicoDArT
1248900	1B	32.5846	silicoDArT	silicoDArT	silicoDArT
1248930	1B	32.5846	silicoDArT	silicoDArT	silicoDArT
1251853	1B	32.5846	silicoDArT
1252764	1B	32.5846	silicoDArT	silicoDArT	silicoDArT
1254119	1B	32.5846	silicoDArT	silicoDArT	silicoDArT
1255268	1B	32.5846	silicoDArT	silicoDArT
1255968	1B	32.5846	silicoDArT	silicoDArT	silicoDArT
1256169	1B	32.5846	silicoDArT	silicoDArT	silicoDArT & SNP
1708312	1B	32.5846	silicoDArT	silicoDArT	silicoDArT
1862655	1B	32.5846	silicoDArT	silicoDArT	silicoDArT
2252573	1B	32.5846	silicoDArT	silicoDArT	silicoDArT
2254254	1B	32.5846	silicoDArT	silicoDArT	silicoDArT
2256143	1B	32.5846	silicoDArT & SNP	silicoDArT	silicoDArT
2259165	1B	32.5846	silicoDArT	silicoDArT	silicoDArT
2289375	1B	32.5846	silicoDArT	silicoDArT	silicoDArT
2289863	1B	32.5846	silicoDArT	silicoDArT	silicoDArT
2290079	1B	32.5846	silicoDArT	silicoDArT
2291187	1B	32.5846	silicoDArT	silicoDArT	silicoDArT
2375317	1B	32.5846	silicoDArT	silicoDArT
3384623	1B	32.5846	silicoDArT	silicoDArT	silicoDArT
3384736	1B	32.5846	silicoDArT		silicoDArT
3384815	1B	32.5846	silicoDArT	silicoDArT
3385145	1B	32.5846	silicoDArT	silicoDArT
3934715	1B	32.5846	silicoDArT		silicoDArT
3936730	1B	32.5846	silicoDArT	silicoDArT
3937896	1B	32.5846	silicoDArT	silicoDArT	silicoDArT
3939353	1B	32.5846	silicoDArT	silicoDArT & SNP	SNP
3939896	1B	32.5846	silicoDArT	silicoDArT	silicoDArT
3942173	1B	32.5846	silicoDArT	silicoDArT	silicoDArT
3942301	1B	32.5846	silicoDArT	silicoDArT
3942757	1B	32.5846	silicoDArT	silicoDArT	silicoDArT
3943383	1B	32.5846	silicoDArT	silicoDArT	silicoDArT
3943399	1B	32.5846	silicoDArT	silicoDArT	silicoDArT
3943499	1B	32.5846	silicoDArT	silicoDArT	silicoDArT
3946512	1B	32.5846	silicoDArT	silicoDArT	silicoDArT
3949592	1B	32.5846	silicoDArT		silicoDArT
3952969	1B	32.5846	silicoDArT
3954470	1B	32.5846	silicoDArT	silicoDArT
3955188	1B	32.5846	silicoDArT	silicoDArT	silicoDArT
3955312	1B	32.5846	silicoDArT	silicoDArT	silicoDArT
3956443	1B	32.5846	silicoDArT	silicoDArT	silicoDArT
3956900	1B	32.5846	silicoDArT
3959181	1B	32.5846	silicoDArT	silicoDArT	silicoDArT
4393710	1B	32.5846	silicoDArT	silicoDArT	silicoDArT
4393975	1B	32.5846	silicoDArT	silicoDArT
4396547	1B	32.5846	silicoDArT	silicoDArT	silicoDArT
4396610	1B	32.5846	silicoDArT	silicoDArT	silicoDArT
4396869	1B	32.5846	silicoDArT	silicoDArT	silicoDArT
4397381	1B	32.5846	silicoDArT	silicoDArT
4538777	1B	32.5846	silicoDArT	silicoDArT	silicoDArT
4539872	1B	32.5846	silicoDArT	silicoDArT
4989264	1B	32.5846	silicoDArT	silicoDArT
4989458	1B	32.5846	silicoDArT	silicoDArT
4989544	1B	32.5846	silicoDArT	silicoDArT	silicoDArT
4989565	1B	32.5846	silicoDArT		silicoDArT
4989577	1B	32.5846	silicoDArT	silicoDArT	silicoDArT
4989626	1B	32.5846	silicoDArT
4989931	1B	32.5846	silicoDArT	silicoDArT	silicoDArT
4989937	1B	32.5846	silicoDArT	silicoDArT
4990086	1B	32.5846	silicoDArT	silicoDArT	silicoDArT
4990244	1B	32.5846	silicoDArT	silicoDArT	silicoDArT
4990412	1B	32.5846	silicoDArT	silicoDArT
4990559	1B	32.5846	silicoDArT	silicoDArT	silicoDArT
4990605	1B	32.5846	silicoDArT	silicoDArT
4990651	1B	32.5846	silicoDArT	silicoDArT	silicoDArT
4990757	1B	32.5846	silicoDArT	silicoDArT	silicoDArT
4990834	1B	32.5846	silicoDArT & SNP	silicoDArT & SNP	SNP
4990973	1B	32.5846	silicoDArT
4991190	1B	32.5846	silicoDArT	silicoDArT	silicoDArT
4991268	1B	32.5846	silicoDArT	silicoDArT	silicoDArT
4991319	1B	32.5846	silicoDArT	silicoDArT
4991439	1B	32.5846	silicoDArT	silicoDArT	silicoDArT
4991484	1B	32.5846	silicoDArT	silicoDArT	silicoDArT
5411761	1B	32.5846	silicoDArT	silicoDArT
7358434	1B	32.5846	silicoDArT
1097395	1B	32.8736	silicoDArT
1103588	1B	32.8736	silicoDArT
3947201	1B	32.8736	silicoDArT	silicoDArT
5410459	1B	32.8736	silicoDArT	silicoDArT
1237476	1B	33.156	silicoDArT	silicoDArT	silicoDArT
1737009	1B	33.156	silicoDArT
2257944	1B	33.156	silicoDArT	silicoDArT	silicoDArT
3936137	1B	33.156	silicoDArT
[truncated: 26,646 more rows]
