# Supplementary material for: A high density GBS map of bread wheat and its application for dissecting complex disease resistance traits
Source: BMC Genomics. 2015 Mar 19;16(1):216. doi: 10.1186/s12864-015-1424-5 (PMC4381402; doi:10.1186/s12864-015-1424-5)
Supplement: Additional file 11: — Genotypic and phenotypic data used for QTL mapping in PBW343 x Kingbird population. [file 12864_2015_1424_MOESM11_ESM.xlsx]

## Sheet: Kingbird final map with genotyp
CloneID	PBW343	Kingbird	903	904	905	906	907	908	909	910	911	912	913	914	915	916	917	918	919	920	921	922	923	924	925	926	927	928	929	930	932	933	934	935	936	937	938	939	940	941	942	943	944	945	946	947	948	949	950
1257291	1	0	1	0	1	0	0	0	0	0	0	1	0	0	1	2	0	1	0	0	0	1	0	2	2	0	2	0	0	2	0	1	1	1	0	1	1	2	1	0	1	1	0	1	1	0	0	0	1
1723651	1	0	1	0	1	0	0	0	0	0	0	1	0	0	1	1	0	1	0	0	0	1	0	0	1	0	1	0	0	1	0	1	1	1	0	1	1	1	1	0	1	1	0	1	1	0	0	0	1
3020869	1	0	1	0	1	0	1	0	0	0	0	1	0	0	1	1	0	1	0	0	0	1	0	0	1	0	1	0	0	1	0	1	1	1	0	1	1	1	1	0	1	1	0	1	1	-	0	0	1
3032740	1	0	1	0	1	0	0	0	0	0	0	1	0	0	1	1	0	1	0	0	0	1	0	1	1	0	1	0	0	1	0	-	1	1	0	1	1	1	1	0	1	1	0	1	1	0	0	0	1
3960868	1	0	1	0	1	0	0	0	0	0	0	1	0	0	1	1	0	1	0	0	0	1	0	1	1	0	1	0	0	1	0	1	1	1	0	1	1	1	1	0	1	1	0	1	1	0	0	0	1
1061551	1	0	1	0	1	0	0	0	0	0	0	1	0	0	1	1	0	1	0	0	0	1	0	1	1	0	1	0	0	1	0	1	1	1	0	1	1	1	1	0	1	1	0	1	1	0	0	0	1
1082805	0	1	1	1	0	1	1	1	1	1	1	0	1	1	0	1	1	0	1	1	1	0	1	1	1	1	1	1	1	0	1	0	0	0	1	0	0	1	0	1	0	0	1	0	0	1	1	1	0
1106928	0	1	1	1	0	1	1	1	1	1	1	0	1	1	0	1	1	0	1	1	1	0	1	1	1	1	1	1	1	0	1	0	0	0	1	0	0	-	0	1	0	0	1	0	0	1	1	1	0
1119859	0	1	1	1	0	1	1	1	1	1	1	0	1	1	0	1	1	0	1	1	1	0	1	1	1	1	1	1	1	0	1	0	0	0	1	0	0	1	0	1	0	0	1	0	0	1	1	1	0
1121533	1	0	1	0	1	0	0	0	0	0	0	1	0	0	1	1	0	1	0	0	0	1	0	1	-	0	1	0	0	1	0	1	1	1	0	1	1	1	1	0	1	1	0	1	1	0	0	0	1
1126005	0	1	1	1	0	1	1	1	1	1	1	0	1	1	0	1	1	0	1	1	1	0	1	1	1	1	1	1	1	0	1	0	0	0	1	0	0	1	0	1	0	0	1	0	0	1	1	1	0
1148060	0	1	1	1	0	1	1	1	1	1	1	0	1	1	0	1	1	0	1	1	1	0	1	1	1	1	1	1	1	0	1	0	0	0	1	0	0	1	0	1	0	0	1	0	0	1	1	1	0
1161674	0	1	1	1	0	1	1	1	1	1	1	0	1	1	0	1	1	0	1	1	1	0	1	1	1	1	1	1	1	-	1	0	0	0	1	0	0	1	0	1	0	0	1	0	0	1	1	1	0
1204785	0	1	2	1	0	1	1	1	1	1	1	0	1	1	0	2	1	0	1	1	1	0	1	2	2	1	2	1	1	2	1	0	0	0	2	0	0	2	0	1	0	2	1	0	0	1	1	1	2
1225224	0	1	1	1	0	1	1	1	1	1	1	0	1	1	0	1	1	0	1	1	1	0	1	1	1	1	1	1	1	-	1	0	0	0	1	0	0	-	0	1	0	0	1	0	0	1	1	1	0
1235031	0	1	1	1	0	1	1	1	1	1	1	0	1	1	0	1	1	0	1	1	1	0	1	0	1	1	1	1	1	0	1	0	0	0	1	0	0	1	0	1	0	0	1	0	0	1	1	1	0
1237287	0	1	0	1	0	1	1	1	1	1	1	0	1	1	0	1	1	0	1	1	1	0	1	1	1	0	1	1	1	0	1	0	0	0	1	0	0	1	0	1	0	0	1	0	0	1	1	1	-
1238454	0	1	1	1	0	1	1	1	1	1	1	0	1	1	0	1	1	0	1	1	1	0	1	0	1	1	1	1	1	0	1	0	0	0	1	0	0	1	0	1	0	0	1	0	0	1	1	1	-
1258108	0	1	1	1	0	1	1	1	1	1	1	0	1	1	0	1	1	0	1	1	1	0	1	1	1	1	1	1	1	0	1	0	0	0	1	0	0	0	0	1	0	0	1	0	0	1	1	1	0
2260319	0	1	1	1	0	1	1	1	1	1	1	0	1	1	0	1	1	0	1	1	1	0	1	1	1	1	1	1	1	0	1	1	0	0	1	0	0	1	0	1	0	0	1	0	0	1	1	1	0
2276871	0	1	0	1	0	1	1	1	1	1	1	0	1	1	0	1	1	0	1	1	1	0	1	1	1	1	1	1	1	0	1	1	0	0	1	0	0	0	0	1	0	0	1	0	0	1	1	1	0
2301148	0	1	1	1	0	1	1	1	1	1	1	0	1	1	0	1	1	0	1	1	1	0	1	1	1	1	1	1	1	0	1	0	0	0	1	0	0	0	0	1	0	0	1	0	0	1	1	1	0
2327700	1	0	1	0	1	0	0	0	0	0	0	1	0	0	1	1	0	1	0	0	0	1	0	0	1	0	1	0	0	1	0	1	1	1	0	1	1	1	1	0	1	1	0	1	1	0	0	0	1
2351729	1	0	1	0	1	0	0	0	0	0	0	1	0	0	1	1	0	1	0	0	0	1	0	1	1	0	1	0	0	1	0	1	1	1	0	1	1	1	1	0	1	0	0	1	1	0	0	0	1
3935791	0	1	1	1	0	1	1	1	1	1	1	0	1	1	0	1	1	0	1	1	1	0	1	1	1	-	1	1	1	0	1	0	0	0	1	0	0	1	0	1	0	0	1	0	0	1	1	1	0
3944652	0	1	1	1	0	1	1	1	1	1	1	0	1	1	0	-	1	0	1	1	1	0	1	1	1	1	1	1	1	-	1	0	0	0	1	0	0	1	0	1	0	0	1	0	0	1	1	1	0
3952253	0	1	1	1	0	1	1	1	1	1	1	0	1	1	0	1	1	0	1	1	1	0	1	1	1	1	1	1	1	0	1	0	0	0	1	0	0	1	0	1	0	0	1	0	0	1	1	1	-
4004266	0	1	1	1	1	1	1	1	1	1	1	0	1	1	0	1	1	0	1	1	1	0	1	1	1	1	1	1	1	0	1	0	0	1	1	0	0	-	0	1	0	0	1	0	0	1	1	1	1
4260924	0	1	1	1	0	1	1	1	1	1	1	0	1	1	0	1	1	0	1	1	1	0	1	1	1	1	1	1	1	0	1	0	0	0	1	0	0	-	0	1	0	0	1	0	0	1	1	1	-
4262943	0	1	1	1	0	1	1	1	1	1	1	0	1	1	0	1	1	0	1	1	1	0	1	1	-	1	1	1	1	0	1	0	0	0	1	0	0	-	0	1	0	0	1	0	0	1	1	1	0
4404716	0	1	1	1	0	1	1	1	1	1	1	0	1	1	0	1	1	0	1	1	1	0	1	1	1	1	-	1	1	0	1	0	0	0	1	0	0	-	0	1	0	0	1	0	0	1	1	1	0
4411719	0	1	1	1	0	1	1	1	1	1	1	0	1	1	0	1	1	0	1	1	1	0	1	1	0	1	0	1	1	0	1	0	0	0	1	0	0	1	0	1	0	0	1	0	0	1	1	1	0
4537267	0	1	1	1	0	1	1	1	1	1	1	0	1	1	0	1	1	0	1	1	1	0	1	1	1	1	1	1	1	0	1	0	0	0	1	0	0	1	0	1	0	0	1	0	0	1	1	1	-
4539888	0	1	1	1	0	1	1	1	1	1	1	0	1	1	0	1	1	0	1	1	1	0	1	1	1	1	1	1	1	0	1	0	0	0	1	0	0	-	0	1	0	0	1	0	0	1	1	1	0
4989569	0	1	1	1	0	1	1	1	1	1	1	0	1	1	0	1	1	0	1	1	1	1	1	1	1	1	1	1	1	1	1	0	0	1	1	0	0	1	0	1	0	0	1	0	0	1	1	1	0
4990933	0	1	1	1	0	1	1	1	1	1	1	0	1	1	0	1	1	0	1	1	1	0	1	1	1	1	1	1	1	0	1	0	0	0	1	0	0	1	0	1	0	0	1	0	0	1	1	1	0
4991014	0	1	1	1	0	1	1	1	1	1	1	0	1	1	0	1	1	0	1	1	1	0	1	1	1	1	1	1	1	0	1	0	0	0	1	0	0	-	0	1	0	0	1	0	0	1	1	0	0
1032691	1	0	1	0	1	0	0	0	0	0	0	1	0	0	1	1	0	1	0	0	0	1	0	1	1	0	1	0	0	1	0	1	1	1	0	1	1	1	1	0	1	1	0	1	0	-	0	0	1
1127758	0	1	1	1	0	1	1	1	1	1	1	0	1	1	0	1	1	0	1	1	1	0	1	1	1	1	1	1	1	0	1	0	0	0	1	0	0	1	0	1	0	0	1	0	0	1	1	1	-
1233284	0	1	1	1	0	1	1	1	1	1	1	0	1	1	0	1	1	0	1	1	1	0	1	1	-	1	1	1	1	0	1	0	0	0	1	0	0	1	0	1	0	0	1	0	0	1	1	1	1
3385372	1	0	1	0	1	0	0	0	0	0	0	1	0	0	1	1	0	1	0	0	0	1	0	1	1	1	1	0	0	1	0	1	1	1	0	1	1	1	1	0	1	0	0	1	1	0	0	0	1
3950972	0	1	1	1	0	1	1	1	1	1	1	0	1	1	0	1	1	0	1	1	1	0	1	1	0	1	1	1	1	0	1	0	0	0	1	0	0	1	0	1	0	0	1	0	0	1	1	1	0
4262271	0	1	1	1	0	1	1	1	1	1	1	0	1	1	0	1	1	0	1	1	1	0	1	1	1	1	1	1	1	0	1	0	0	0	1	0	0	1	0	1	0	0	1	0	0	1	1	1	-
4990402	0	1	1	1	0	1	1	1	1	1	1	0	1	1	0	1	1	0	1	1	1	0	1	1	1	1	1	1	1	0	1	0	0	0	1	0	0	0	0	1	0	0	1	0	0	1	1	1	1
1118616	1	0	1	0	1	0	0	0	0	0	0	1	0	0	1	1	0	1	0	0	0	1	0	1	1	0	1	0	0	1	0	1	1	1	0	1	1	1	1	0	1	1	0	1	1	0	0	0	1
2266418	0	1	2	1	0	1	2	1	1	1	1	0	1	1	0	2	1	0	1	1	1	0	1	0	2	1	1	1	1	0	1	0	0	0	2	0	0	0	0	1	0	0	1	0	0	2	1	1	2
1110610	0	1	1	1	0	1	1	1	1	1	1	0	1	1	0	1	1	0	1	1	1	0	1	0	1	1	1	1	1	0	1	0	0	0	1	0	0	1	0	1	0	0	1	0	0	1	1	1	0
1115953	0	1	1	1	0	1	1	1	1	1	1	0	1	1	0	1	1	0	1	1	1	0	1	0	1	0	1	1	1	0	1	0	0	0	1	0	0	1	0	0	0	0	1	0	0	-	1	1	0
1229578	0	1	1	1	0	1	1	1	1	1	1	0	1	1	0	1	1	0	1	1	1	0	1	0	1	1	1	1	1	1	1	0	0	0	1	0	0	-	0	1	0	0	1	0	0	1	1	1	0
1238735	0	1	1	1	0	1	1	1	1	1	1	0	1	1	0	1	1	0	1	1	1	0	1	0	1	1	1	1	1	0	1	1	0	0	1	0	0	1	0	1	0	0	1	0	0	1	1	1	0
1239924	0	1	1	1	0	1	1	1	1	1	1	0	1	1	0	1	1	0	1	1	1	0	1	0	1	1	1	1	1	0	1	0	0	0	1	0	0	1	0	1	0	0	1	0	0	0	0	1	1
3021960	0	1	1	1	0	1	1	1	1	1	1	0	1	1	0	1	1	0	1	1	1	0	1	0	1	1	-	1	1	0	1	0	0	0	1	0	0	1	0	1	0	0	1	0	0	-	1	1	0
4405229	0	1	1	1	0	1	1	1	1	1	1	0	1	1	0	1	1	0	1	1	1	0	1	0	1	1	1	1	1	0	1	0	0	0	1	0	0	1	0	1	0	0	1	0	0	1	1	1	0
4990446	0	1	1	1	0	1	1	1	1	1	1	0	1	1	0	-	1	0	1	1	1	0	1	0	1	1	1	1	1	0	1	0	0	0	1	0	0	1	0	1	0	0	1	0	0	1	1	1	0
4990779	0	1	1	1	0	1	1	1	1	1	1	0	1	1	0	1	1	0	1	1	1	0	1	0	1	1	1	1	1	0	1	0	0	0	1	0	0	1	0	1	0	0	1	0	0	1	1	1	0
4989466	0	1	1	1	0	1	1	1	1	1	1	0	1	1	0	1	1	0	1	1	1	0	1	1	1	1	1	1	1	0	1	0	0	0	1	0	0	1	0	1	0	0	1	0	0	1	1	1	1
1224449	0	1	2	1	0	1	2	1	1	1	1	0	1	1	0	2	1	0	1	1	1	0	1	0	2	1	2	1	1	0	1	0	0	2	1	0	0	2	0	1	0	0	1	0	0	2	1	1	0
4989953	0	1	1	1	0	1	0	1	1	1	1	0	1	1	0	1	1	0	1	1	1	0	1	0	1	1	-	1	1	0	1	0	0	0	1	0	0	1	0	1	0	0	1	0	0	1	1	1	0
978120	0	1	1	1	0	1	1	1	1	1	1	0	1	1	0	1	1	0	1	1	1	0	1	0	1	1	1	1	1	0	1	0	0	0	1	0	0	1	0	1	0	0	1	0	0	1	1	1	0
979503	1	0	1	0	1	0	0	0	0	0	0	1	0	0	1	1	0	1	0	0	0	1	0	1	1	0	1	1	0	1	0	1	1	1	0	1	1	-	1	0	1	1	0	1	1	0	0	0	1
992113	1	0	1	0	1	0	0	0	0	0	0	1	0	0	1	1	0	1	0	0	0	1	0	1	1	0	1	0	0	1	0	1	1	1	0	1	1	1	1	0	1	1	0	1	1	0	0	0	1
994830	0	1	1	1	0	1	1	1	1	1	1	0	1	1	0	1	1	0	1	1	1	0	1	0	1	1	1	1	1	0	1	0	0	0	1	0	0	1	0	0	0	0	1	0	0	1	1	1	0
999648	1	0	1	0	1	0	0	0	0	0	0	1	0	0	1	1	0	1	0	0	0	1	0	1	1	0	1	1	0	1	0	1	1	1	-	1	1	1	1	0	1	1	0	1	1	0	0	0	1
1026325	0	1	1	1	0	1	1	1	1	1	1	0	1	1	0	1	1	0	1	1	1	0	1	0	1	1	1	1	1	0	1	0	0	0	1	0	0	1	0	0	0	0	1	0	0	1	1	1	0
1040965	0	1	2	1	0	1	1	1	1	1	1	0	1	1	0	2	1	0	1	1	1	0	1	0	2	1	2	2	1	0	1	0	0	0	1	0	0	2	0	1	0	0	1	0	0	2	1	1	0
1070663	1	0	1	0	1	0	1	0	0	0	0	1	0	0	1	1	0	1	0	0	0	1	0	1	1	0	1	1	0	1	0	1	1	1	0	1	1	1	1	0	1	1	0	1	1	0	0	0	1
1085190	0	1	0	1	0	1	1	1	1	1	1	0	1	1	0	1	1	0	1	1	1	0	1	0	1	1	-	1	1	0	1	0	0	0	1	0	0	1	0	-	0	0	1	0	0	1	1	1	0
1092630	1	0	1	0	1	0	0	0	0	0	0	1	0	0	1	1	0	1	0	0	0	1	0	1	1	0	1	1	0	1	0	1	1	1	0	1	1	1	1	0	1	0	0	1	1	1	0	0	1
1097106	0	1	2	1	0	1	1	1	1	1	1	0	1	1	0	2	1	0	1	1	1	0	1	0	2	1	2	2	1	0	1	0	0	0	2	0	0	2	0	1	0	0	1	0	0	1	1	1	0
1102329	1	0	1	0	1	0	0	0	0	0	0	1	0	0	1	1	0	1	0	0	0	1	0	1	1	0	1	1	0	1	0	1	1	1	0	1	1	1	1	0	1	1	0	1	1	0	0	0	1
1106451	1	0	1	0	1	0	0	0	0	0	0	1	0	0	1	1	0	1	0	0	0	1	0	1	1	0	1	1	0	1	0	1	1	1	0	1	1	1	1	0	1	1	0	1	1	0	0	0	1
1114742	1	0	1	0	1	0	0	0	0	0	0	1	0	0	1	1	0	1	0	0	0	1	0	1	1	0	1	1	0	1	0	1	1	1	0	1	1	1	1	0	1	1	0	1	1	-	0	0	1
1114962	1	0	0	0	1	0	0	0	0	0	0	1	0	0	1	1	0	1	0	0	0	1	0	1	0	0	1	1	0	1	0	1	1	1	0	1	1	1	1	0	1	1	0	1	1	0	0	0	1
1118242	1	0	1	0	1	0	0	0	0	0	0	1	0	0	1	1	0	1	0	0	0	1	0	1	1	0	1	1	0	1	0	1	1	1	0	1	1	1	1	0	1	1	0	1	1	0	0	0	1
1126995	1	0	1	0	1	0	0	0	0	0	0	1	0	0	1	1	0	1	0	0	0	1	0	1	1	0	0	1	0	1	0	1	1	-	0	1	1	1	1	0	1	1	0	1	1	0	0	0	1
1150277	1	0	1	0	1	0	0	0	0	0	0	1	0	0	1	1	0	1	0	0	0	1	0	1	1	0	1	1	0	1	0	1	1	1	0	1	1	1	1	0	1	1	0	1	1	0	0	0	1
1213065	1	0	1	0	1	0	0	0	0	0	0	1	0	0	1	1	0	1	0	0	0	1	0	1	1	0	1	0	0	1	0	1	1	1	0	1	1	1	1	0	1	1	0	1	1	0	0	0	1
1221906	1	0	1	0	1	0	0	0	0	0	0	1	0	0	1	1	0	1	0	0	0	1	0	1	1	0	1	1	0	1	0	1	1	1	-	1	1	1	1	0	1	1	0	1	1	0	0	0	1
1223599	1	0	1	0	1	0	0	0	0	0	0	1	0	0	1	1	0	1	0	0	0	1	0	1	1	0	1	0	0	1	0	1	1	1	0	1	1	-	1	0	1	1	0	1	1	0	0	0	1
1228422	0	1	1	1	0	1	1	1	1	1	1	0	1	1	0	1	1	0	1	1	1	0	1	0	1	1	1	1	1	0	1	0	0	0	1	0	0	-	0	1	0	0	1	0	0	1	1	1	0
1233657	0	1	1	1	0	1	1	1	1	1	1	0	1	1	0	1	1	0	1	1	1	0	1	0	1	1	1	1	1	0	1	0	0	0	1	0	0	1	0	-	0	0	1	0	0	1	1	1	0
1236701	0	1	1	1	0	1	0	1	1	1	1	0	1	1	0	1	1	0	1	1	1	0	1	0	1	1	1	1	1	0	1	0	0	0	1	0	0	1	0	1	0	0	1	0	0	1	1	1	0
1237233	1	0	1	0	1	0	0	0	0	0	0	1	0	0	1	1	0	1	0	0	0	1	0	1	1	0	-	1	0	1	0	1	1	1	0	1	1	1	1	0	1	1	0	1	1	0	0	0	1
1239011	1	0	1	0	1	0	0	0	0	0	0	1	0	0	1	1	0	1	0	0	0	1	0	1	1	0	-	1	0	1	0	1	1	1	0	1	1	1	1	0	1	1	0	1	1	0	0	0	1
1299134	1	0	1	0	1	0	-	0	0	0	0	1	0	0	1	1	0	1	0	0	0	1	0	1	1	0	1	1	0	1	0	1	1	1	0	1	1	1	1	0	1	1	0	1	1	0	0	0	1
2261520	1	0	-	0	1	0	0	0	0	0	0	1	0	0	1	1	0	1	0	0	0	1	0	1	1	0	1	1	0	1	0	1	1	1	-	1	1	-	1	0	1	1	0	1	1	0	0	0	1
3022165	0	1	1	1	0	1	1	1	1	1	1	0	1	1	0	1	1	0	1	1	1	0	1	0	1	1	1	1	1	0	1	0	0	0	-	0	0	1	0	1	0	0	1	0	0	1	1	1	0
3026920	0	1	1	1	0	1	1	1	1	1	1	0	1	1	0	1	1	0	1	1	1	0	1	0	1	1	1	1	1	0	1	0	0	0	1	0	0	1	0	1	0	0	1	0	0	1	1	1	0
3533232	1	0	1	0	1	0	0	0	0	0	0	1	0	0	1	1	0	1	0	0	0	1	0	1	1	0	1	1	0	1	0	1	1	1	0	1	1	1	1	0	1	1	0	1	1	0	0	0	1
3947465	1	0	1	0	1	0	0	0	0	0	0	1	0	0	1	1	0	1	0	0	0	1	0	1	1	0	1	1	0	1	0	1	1	1	0	1	1	1	1	0	1	1	0	1	1	0	0	0	1
3958152	1	0	1	0	1	0	0	0	0	0	0	1	0	0	1	1	0	1	0	0	0	1	0	1	1	0	-	1	0	1	0	1	1	1	0	1	1	1	1	0	1	1	0	1	1	0	0	0	1
4394804	1	0	1	0	1	0	0	0	0	0	0	1	0	0	1	1	0	1	0	0	0	1	0	1	1	0	1	1	0	1	0	1	1	1	0	1	1	1	1	0	1	1	0	1	1	0	0	0	1
4396868	0	1	1	1	0	1	1	1	1	1	1	0	1	1	0	1	1	0	1	1	1	0	1	0	1	0	1	-	1	0	1	0	0	0	1	0	0	-	0	1	0	0	1	0	0	1	1	1	0
4404414	1	0	1	0	1	0	1	0	0	0	0	1	0	0	1	1	0	1	0	0	0	1	0	0	1	0	1	1	0	1	0	1	1	1	1	1	1	1	1	0	1	1	0	1	1	0	0	0	1
4407178	1	0	1	0	1	0	0	0	0	0	0	1	0	0	1	1	0	1	0	0	0	1	0	0	1	0	1	1	0	1	0	1	1	1	0	1	1	1	1	0	1	1	0	1	1	0	0	0	1
4411390	1	0	1	0	1	0	1	0	0	0	0	1	0	0	1	1	0	1	0	0	0	1	0	1	1	0	1	1	0	1	0	1	1	1	-	1	1	1	1	0	1	1	0	1	1	0	0	0	1
4541095	1	0	1	0	1	0	0	0	0	0	0	1	0	0	1	1	0	1	0	0	0	1	0	1	1	0	1	1	0	1	0	1	1	1	0	1	1	1	1	0	1	1	0	1	1	0	0	0	1
4541774	1	0	1	0	1	0	0	0	0	0	0	1	0	0	1	1	0	1	0	0	0	1	0	1	1	0	1	1	0	1	0	-	1	1	1	1	1	1	1	0	1	1	0	1	1	0	0	0	1
4989191	0	1	1	1	0	1	1	1	1	1	1	0	1	1	0	1	1	0	1	1	1	0	1	0	1	1	1	1	1	0	1	0	0	0	1	0	0	1	0	1	0	0	1	0	0	1	1	1	1
4989410	0	1	1	1	0	1	1	1	1	1	1	0	1	1	0	1	1	0	1	1	1	0	1	0	0	0	1	1	1	0	1	0	0	0	1	0	0	1	0	1	0	0	1	0	0	1	1	1	0
4989480	0	1	1	1	0	1	1	1	1	1	1	0	1	1	0	1	1	0	1	1	1	0	1	0	1	1	1	1	1	0	1	0	0	0	1	0	0	-	0	1	0	0	1	0	0	1	1	1	0
4990972	0	1	1	1	0	1	1	1	1	1	1	0	1	1	0	1	1	0	1	1	1	0	1	0	1	1	0	1	1	1	1	0	0	0	1	0	0	0	0	1	0	0	1	0	0	1	1	1	0
4990981	0	1	1	1	0	1	1	1	1	1	1	0	1	1	0	1	1	0	1	1	1	0	1	0	1	0	1	1	1	0	1	0	0	0	1	0	0	1	0	1	0	0	1	0	0	1	1	1	0
4991245	0	1	1	1	0	1	1	1	1	1	1	0	1	1	0	1	1	0	1	1	1	0	1	0	1	1	1	0	1	0	1	0	0	0	1	0	0	0	0	1	0	0	1	0	0	1	1	1	0
7358424	0	1	1	1	0	1	1	1	1	1	1	0	1	1	0	1	1	0	1	1	1	0	1	0	1	1	1	1	1	1	1	0	0	0	1	0	0	1	0	1	0	0	1	0	0	1	1	1	0
1104113	1	0	1	0	1	0	1	0	0	0	0	1	0	0	1	1	0	1	0	0	0	1	0	1	1	0	1	1	0	1	0	1	1	1	0	1	1	1	1	0	1	0	0	1	1	0	0	0	1
4991395	1	0	1	0	1	0	1	0	0	0	0	1	0	0	1	1	0	1	0	0	0	1	0	1	1	0	1	1	0	1	0	1	1	1	0	1	1	1	1	0	1	1	0	1	1	0	0	0	1
4990109	1	0	1	0	1	0	0	1	1	1	0	1	1	1	0	0	1	1	0	1	1	1	0	1	1	1	0	1	1	1	1	0	1	0	1	1	1	0	1	0	0	0	0	0	1	1	0	1	1
4990516	1	0	1	0	1	0	0	1	1	1	0	1	1	1	0	0	1	1	0	1	1	1	0	1	1	1	0	1	1	1	1	0	1	0	1	1	1	0	1	0	0	-	0	0	1	1	0	1	1
991908	0	1	0	1	0	1	1	0	0	0	1	0	0	0	1	1	0	0	1	0	0	0	1	0	2	0	1	0	0	0	2	1	2	1	0	0	0	1	0	1	1	0	1	1	0	2	2	0	0
1026677	1	0	1	0	1	0	0	1	1	1	0	1	1	1	0	0	1	1	0	1	1	1	0	1	1	1	0	1	1	1	-	0	1	0	1	1	1	0	1	0	0	1	0	0	1	1	0	1	1
1063985	1	0	1	0	1	0	0	1	1	1	0	1	1	1	0	0	1	1	0	1	1	1	0	1	1	1	0	1	1	1	0	0	1	0	1	1	1	0	1	0	0	1	0	0	1	1	1	1	1
1066328	1	0	1	0	1	0	1	1	1	1	0	1	1	1	0	0	1	1	0	1	1	1	0	1	1	1	0	1	1	1	1	0	1	0	1	1	1	0	1	0	0	1	0	0	1	1	1	1	1
1074551	1	0	1	0	1	0	0	1	1	1	0	1	1	1	0	0	1	1	0	1	1	1	0	1	1	1	0	1	1	1	1	0	1	0	1	1	1	0	1	0	0	1	0	0	1	1	0	1	1
1082710	0	1	0	2	0	1	2	0	0	0	1	0	0	0	1	1	0	0	1	0	0	0	1	0	2	0	1	0	0	0	2	1	2	1	0	0	0	1	0	1	1	0	1	1	0	2	2	0	0
1091902	1	0	1	0	1	0	1	1	1	1	0	1	1	1	0	0	1	1	0	1	1	1	0	1	1	1	0	1	1	1	1	0	1	0	1	1	1	0	1	0	0	1	0	0	1	1	1	1	1
1093111	0	1	0	1	0	1	1	0	0	0	1	0	2	0	1	1	0	0	1	0	0	0	1	0	2	0	2	2	0	0	2	1	2	1	0	0	0	2	0	1	1	0	1	1	0	2	2	0	0
1100401	1	0	1	0	1	0	0	1	1	1	0	1	1	1	0	0	1	1	0	1	1	1	0	1	1	1	0	1	1	1	1	0	-	0	1	1	1	0	1	0	0	1	0	0	1	1	1	1	1
1103151	1	0	1	0	1	0	1	1	1	1	0	1	1	1	0	0	1	1	0	1	1	1	0	1	1	1	0	1	1	1	1	0	1	0	-	1	1	0	1	0	0	0	0	0	1	1	1	1	1
1103577	1	0	1	0	1	0	0	1	1	1	0	1	1	1	0	0	1	1	0	1	1	1	0	1	1	1	0	1	1	1	1	0	1	0	1	1	1	0	1	0	0	1	0	0	1	1	0	1	1
1125964	1	0	1	0	1	0	2	1	1	1	0	1	1	1	0	0	1	1	0	1	1	1	0	1	2	1	0	2	1	2	2	0	2	0	1	1	1	0	1	0	0	1	0	0	1	2	2	1	1
1126934	1	0	1	0	1	0	0	1	1	1	0	1	1	1	0	0	1	1	0	1	1	1	0	1	1	1	0	1	-	1	-	0	1	0	1	1	1	0	1	0	0	1	0	0	1	1	1	1	1
1130132	0	1	0	1	0	1	2	0	0	0	1	0	0	0	1	1	0	0	1	0	0	0	1	0	2	0	2	2	0	0	0	1	2	1	0	0	0	1	0	1	1	0	1	1	0	2	2	0	0
1209957	1	0	1	0	1	0	1	1	1	1	0	1	1	1	0	0	1	1	0	1	1	1	0	1	1	1	0	1	1	1	1	0	1	0	1	1	1	0	1	0	0	1	0	0	1	1	-	1	1
1228244	0	1	0	1	0	1	1	0	0	0	1	0	0	0	1	1	0	0	1	0	0	0	1	0	1	0	1	1	0	0	1	1	1	1	0	0	0	1	0	1	1	0	1	1	0	1	1	0	0
1241560	0	1	0	1	0	1	1	0	0	0	1	0	0	0	1	1	0	0	1	0	0	0	1	0	1	0	1	1	0	0	1	1	1	1	0	0	0	1	0	1	1	0	1	1	0	1	-	0	0
2260557	1	0	1	0	1	0	0	1	1	1	0	1	1	1	0	0	1	1	0	1	1	1	0	1	1	1	0	1	1	1	1	0	1	0	-	1	1	0	1	0	0	1	0	0	1	1	1	1	1
2280877	1	0	1	0	1	0	0	1	1	1	0	1	1	1	0	0	1	1	0	1	1	1	0	1	1	1	0	1	1	1	1	0	-	0	1	1	1	0	1	0	0	1	0	0	1	-	0	1	1
2281371	1	0	1	2	1	0	2	1	1	1	0	1	1	1	0	0	1	1	0	1	1	1	0	1	2	1	0	2	1	2	2	0	2	0	2	1	1	0	1	0	0	1	0	0	1	2	2	1	1
3533279	1	0	1	0	1	0	1	1	1	1	0	1	1	1	0	0	1	1	0	1	1	1	0	1	1	1	0	1	1	1	1	0	1	0	1	1	1	0	1	0	0	1	0	0	1	1	1	1	1
4005431	1	0	1	0	1	0	0	1	1	1	0	1	1	1	0	0	1	1	0	1	1	1	0	1	-	1	0	-	1	1	1	0	1	0	1	1	1	0	1	0	0	1	0	0	1	1	1	1	1
4543968	1	0	1	0	1	0	1	1	1	1	0	1	1	1	0	0	1	1	0	1	1	1	0	1	1	1	0	1	1	1	1	0	1	0	1	1	1	0	1	0	0	1	0	0	1	1	1	1	1
4989450	1	0	1	0	1	0	0	1	1	1	0	1	1	1	0	0	1	1	0	1	1	1	0	1	-	1	0	1	1	1	1	0	1	0	1	1	1	0	1	0	0	1	0	0	1	1	1	1	1
4989570	1	0	1	0	1	0	0	1	1	1	0	1	1	1	0	0	1	1	0	1	1	1	0	1	1	1	0	1	1	1	1	0	1	0	1	1	1	0	1	0	0	1	0	0	1	1	1	1	1
1113757	1	0	1	0	1	0	1	1	1	1	0	1	1	1	0	0	1	1	0	1	1	1	0	1	0	1	0	1	1	1	0	0	1	0	1	1	1	0	1	0	0	1	0	0	1	1	1	1	1
1354421	1	0	1	1	1	0	1	1	1	1	0	1	1	1	0	0	1	1	0	1	1	1	0	1	0	1	0	1	1	1	0	0	1	0	1	1	1	0	1	0	0	1	0	0	1	1	1	1	1
1381049	0	1	0	1	0	1	1	0	0	0	1	0	0	0	1	1	0	0	1	0	0	0	1	0	1	1	1	1	0	0	1	1	1	1	0	0	0	1	0	1	1	0	1	1	0	1	-	0	0
1011620	0	1	0	1	0	1	2	0	0	0	1	0	0	0	1	1	0	0	1	0	0	0	1	0	1	0	1	2	0	2	1	1	2	1	2	0	0	1	0	1	1	0	1	1	0	2	2	0	0
1075997	1	0	1	2	1	0	2	1	1	1	0	1	1	1	0	0	1	1	0	1	1	1	0	2	0	1	0	2	1	2	2	0	2	0	2	1	1	0	1	0	0	1	0	0	1	2	2	1	1
1129078	1	0	1	0	1	0	0	1	1	1	0	1	1	1	0	0	1	1	0	1	1	1	0	1	0	1	0	-	1	1	0	0	1	0	1	1	1	0	1	0	0	1	0	0	1	-	1	1	1
1139169	1	0	1	0	1	0	0	1	1	1	0	1	1	1	0	0	1	1	0	1	1	1	0	1	0	1	0	1	1	1	0	0	1	0	1	1	1	0	1	0	0	1	0	0	1	1	0	1	1
1187863	0	1	0	2	0	1	2	0	0	0	1	0	0	0	1	1	0	0	1	0	0	0	1	0	1	0	1	2	0	2	1	1	2	1	0	0	0	1	0	1	1	0	1	1	0	2	2	0	0
1213099	0	1	0	1	0	1	1	0	0	0	1	0	0	0	1	1	0	0	1	0	0	0	1	0	1	0	1	-	0	0	1	1	1	1	0	0	0	1	0	1	1	0	1	1	0	1	1	0	0
1220025	0	1	0	1	0	1	1	0	0	0	1	0	0	0	1	1	0	0	1	0	0	0	1	0	1	0	1	1	0	0	1	1	1	1	0	0	0	1	0	1	1	0	1	1	0	1	1	0	0
1221062	1	0	1	0	1	0	1	1	1	1	0	1	1	1	0	0	1	1	0	1	1	1	0	1	0	1	0	1	1	1	0	0	1	0	1	1	1	0	1	0	0	1	0	0	1	1	1	1	1
1244238	1	0	1	0	1	0	0	1	1	1	0	1	1	1	0	0	1	1	0	1	1	1	0	1	0	1	0	1	1	1	0	0	1	0	1	1	1	0	1	0	0	1	0	0	1	1	-	1	1
1379240	0	1	0	1	0	1	1	0	0	0	1	0	0	0	1	1	0	0	1	0	0	0	1	0	1	0	1	1	0	0	1	1	1	1	0	0	0	1	0	1	1	0	1	1	0	1	1	0	0
2282267	1	0	1	1	1	0	0	1	1	1	0	1	1	1	0	0	1	1	0	1	1	1	0	1	0	1	0	1	1	1	0	0	1	0	1	1	1	0	1	0	0	1	0	0	1	1	1	1	1
3534374	0	1	0	1	0	1	1	0	0	0	1	0	0	0	1	1	0	0	1	0	0	0	1	0	1	0	1	-	0	0	1	1	1	1	0	0	0	1	0	1	1	0	1	1	0	1	1	0	0
3938968	0	1	0	1	0	1	1	0	0	0	1	0	0	0	1	1	0	0	1	0	0	0	1	0	1	0	1	1	0	0	1	1	1	1	0	0	0	1	0	1	1	0	1	1	0	1	1	0	0
3952054	0	1	0	1	0	1	1	0	0	0	1	0	0	0	1	1	0	0	1	0	0	0	1	0	1	0	1	1	0	1	1	1	1	1	0	0	0	1	0	1	1	0	1	1	0	1	1	0	0
4398298	0	1	0	1	0	1	1	0	0	0	1	0	0	0	1	1	0	0	1	0	0	0	1	0	1	0	1	1	0	0	1	1	1	1	0	0	0	1	0	1	1	0	1	1	0	1	1	0	0
4439701	0	1	0	1	0	1	1	0	0	0	1	0	0	0	1	1	0	0	1	0	0	0	1	0	1	0	1	1	0	0	1	1	1	1	0	0	0	1	0	1	1	0	1	1	0	1	1	0	0
5411370	0	1	0	1	0	1	1	0	0	0	1	0	0	0	1	1	0	0	1	0	0	0	1	0	1	0	1	1	0	0	1	1	1	1	0	0	0	1	0	1	1	0	1	1	0	1	1	0	0
3936857	0	1	0	1	0	1	1	0	0	0	1	0	0	0	1	1	0	0	1	0	0	0	1	0	1	0	1	-	0	0	1	1	1	1	0	0	0	1	0	1	1	0	1	1	0	1	1	0	0
1035228	0	1	0	1	0	1	1	0	0	0	1	0	0	0	1	1	0	0	1	0	0	0	1	1	1	0	1	1	0	0	1	1	1	0	0	0	0	1	0	1	1	0	1	1	0	1	1	0	0
1163409	0	1	0	1	0	1	1	0	0	0	1	0	0	0	1	1	0	0	1	0	0	0	1	1	1	0	1	1	0	0	1	1	1	0	0	0	0	1	0	1	1	0	1	1	0	1	1	0	0
2322573	0	1	0	1	0	1	1	0	0	0	1	0	0	0	1	1	0	0	1	0	0	0	1	1	1	0	0	1	0	0	1	1	1	0	0	0	0	1	0	1	1	0	1	1	0	1	1	0	0
4539821	0	1	0	1	0	1	1	0	0	0	1	0	0	0	1	1	0	0	1	0	0	0	1	1	1	0	1	1	0	0	1	1	1	0	0	0	0	1	0	1	1	0	1	1	0	1	1	0	0
977206	1	0	1	0	1	0	0	1	1	1	0	1	1	1	0	1	1	1	0	1	1	1	0	1	-	-	0	-	1	1	0	0	0	1	1	1	1	0	1	0	0	1	0	0	1	1	1	1	1
981494	1	0	1	0	1	0	1	1	1	1	0	1	1	1	0	1	1	1	0	1	1	1	0	1	0	1	0	1	1	1	0	0	0	1	1	1	1	0	1	0	0	1	0	0	0	1	0	1	1
1011077	0	1	0	1	0	1	1	0	0	0	1	0	0	0	1	1	0	0	1	0	0	0	1	1	1	1	1	1	0	0	1	1	1	0	0	0	0	1	0	1	1	0	1	1	0	1	1	0	0
1012160	1	0	1	0	1	0	-	1	1	1	0	1	1	1	0	1	1	1	0	1	1	1	0	1	0	1	0	1	1	1	0	0	0	1	1	1	1	0	1	0	0	1	0	0	1	1	1	1	1
1098630	1	0	1	0	1	0	1	1	1	1	0	1	1	1	0	1	1	1	0	1	1	1	0	1	0	1	0	1	1	1	0	0	0	1	1	1	1	0	1	0	0	1	0	0	1	1	1	1	1
1103933	1	0	1	0	1	0	0	1	1	1	0	1	1	1	0	0	1	1	0	1	1	1	0	1	0	1	0	1	1	1	0	0	0	0	1	1	1	0	1	0	0	1	0	0	1	1	1	1	1
1109543	1	0	1	0	1	0	0	1	1	1	0	1	1	1	0	1	1	1	0	1	1	1	0	1	0	1	0	1	1	1	0	0	0	1	1	1	1	0	1	0	0	1	0	0	1	1	1	1	1
1124410	0	1	0	1	0	1	1	0	0	0	1	0	0	0	1	1	0	0	1	0	0	0	1	1	1	1	1	1	0	-	1	1	1	0	0	0	0	1	0	1	1	0	1	1	0	1	1	0	0
1125761	1	0	1	0	1	0	0	1	1	1	0	1	1	1	0	1	1	1	0	1	1	1	0	1	0	1	0	1	1	1	0	0	0	1	1	1	1	0	1	0	0	1	0	0	1	1	1	1	1
1131064	0	1	0	1	0	1	1	0	0	0	1	0	0	0	1	1	0	0	1	0	0	0	1	1	1	-	1	1	0	0	1	1	1	0	-	0	0	1	0	1	1	0	1	1	0	1	1	0	0
1132776	1	0	1	0	1	0	1	1	1	1	0	1	1	1	0	1	1	1	0	1	1	1	0	1	0	1	0	1	1	1	0	0	0	1	1	1	1	0	1	0	0	1	0	0	1	1	-	1	1
1231883	0	1	0	1	0	1	1	0	0	0	1	0	0	0	1	1	0	0	1	0	0	0	1	1	1	1	1	1	0	0	1	1	1	0	0	0	0	1	0	1	1	0	1	1	0	1	1	0	0
1279614	0	1	0	1	0	1	1	0	0	0	1	0	0	0	1	1	0	0	1	0	0	0	1	1	1	1	1	1	0	0	1	1	1	0	0	0	0	1	0	1	1	0	1	1	0	1	1	0	0
1303300	1	0	1	0	1	0	0	1	1	1	0	1	1	1	0	1	1	1	0	1	1	1	0	0	0	0	0	1	1	1	0	0	0	1	1	1	1	0	1	0	0	1	0	0	1	1	1	1	1
1307524	0	1	0	1	0	1	1	0	0	0	1	0	0	0	1	1	0	0	1	0	0	0	1	1	1	1	1	1	0	0	1	1	1	0	-	0	0	1	0	1	1	0	1	1	0	1	1	0	0
1687682	0	1	0	1	0	1	1	0	0	0	1	0	0	0	1	1	0	0	1	0	0	0	1	1	1	1	1	1	0	0	1	1	1	0	0	0	0	1	0	1	1	0	1	1	0	1	1	0	0
1769250	0	1	0	1	0	1	1	0	0	0	1	0	0	0	1	1	0	0	1	0	0	0	1	1	1	1	1	1	0	0	1	1	1	0	-	0	0	1	0	1	1	0	1	1	0	1	1	0	0
3943034	0	1	0	1	0	1	1	0	0	0	1	0	0	0	1	1	0	0	1	0	0	0	1	1	1	1	1	1	0	0	1	1	1	0	0	0	0	1	0	1	1	0	1	1	0	1	1	0	0
3956177	1	0	1	0	1	0	0	1	1	1	0	1	1	1	0	1	1	1	0	1	1	1	0	1	0	0	0	1	1	1	0	0	0	1	1	1	1	0	1	0	0	1	0	0	1	1	0	1	1
4439902	1	0	1	0	1	0	2	1	1	1	0	1	1	1	0	2	1	1	0	1	1	1	0	2	2	2	0	2	1	2	0	0	0	1	1	1	1	0	1	0	0	1	0	0	1	2	2	1	1
4989401	0	1	0	1	0	1	0	0	0	0	1	0	0	0	1	1	0	0	1	0	0	0	1	1	1	1	1	1	0	0	1	1	1	0	0	0	0	1	0	1	1	0	1	1	0	1	1	1	0
4991446	1	0	1	0	1	0	0	1	1	1	0	1	1	1	0	2	1	1	0	1	1	1	0	2	0	-	0	2	1	1	0	0	0	1	2	1	1	0	1	0	0	1	0	0	1	2	0	1	1
5410347	0	1	0	1	0	1	1	0	0	0	1	0	0	0	1	1	0	0	1	0	0	0	1	1	1	1	1	1	0	0	1	1	1	0	0	0	0	1	0	1	1	0	1	1	0	1	1	0	0
983135	1	0	1	0	1	1	1	1	1	1	1	1	1	1	-	1	1	1	0	1	1	1	0	1	-	1	0	1	1	1	0	0	0	1	1	1	1	0	1	1	0	1	0	0	1	1	1	1	1
1009707	0	1	0	1	0	1	1	0	0	0	1	0	0	0	1	1	0	0	1	0	0	0	1	1	1	0	1	-	0	0	1	1	1	0	0	0	0	1	0	1	1	0	1	1	0	1	1	0	0
1230017	1	0	1	0	1	0	1	1	1	1	0	1	1	1	0	1	1	1	0	1	1	1	0	1	0	1	0	1	1	1	0	0	0	1	1	1	1	0	1	0	0	1	0	0	1	-	1	1	1
1246643	1	0	1	0	1	0	1	1	1	1	0	1	1	1	0	1	1	1	0	1	1	1	0	1	-	1	0	-	1	1	0	0	0	1	1	1	1	0	1	0	0	1	0	0	1	1	1	1	1
1247891	0	1	0	1	0	1	1	0	0	0	1	0	0	0	1	1	0	0	1	0	0	0	1	1	1	-	1	1	0	0	1	1	1	0	-	0	0	1	0	1	1	0	1	1	0	1	1	0	0
1267991	0	1	0	1	0	1	1	0	0	0	1	0	0	0	1	1	0	0	1	0	0	0	1	1	1	0	1	1	0	0	1	1	1	0	1	0	0	1	0	1	1	0	1	1	0	1	1	0	0
1298628	0	1	0	1	0	1	1	0	0	0	1	0	0	0	1	1	0	0	1	0	0	0	1	1	1	0	1	1	0	0	1	1	1	0	1	0	0	1	0	1	1	0	1	1	0	1	1	0	0
3022070	0	1	0	1	0	1	0	0	0	0	1	0	0	0	1	1	0	0	1	0	0	0	1	1	1	0	1	1	0	0	1	1	1	0	0	0	0	1	0	1	1	0	1	1	0	1	1	0	0
3064878	0	1	0	1	0	1	2	0	0	0	1	0	0	0	1	2	0	0	1	0	0	0	1	2	1	0	1	2	0	2	1	1	1	0	2	0	0	1	0	1	1	0	1	1	0	2	2	0	0
3938531	0	1	0	1	0	1	1	0	0	0	1	0	0	0	1	1	0	0	1	0	0	0	1	1	1	0	1	1	0	0	1	1	1	0	0	0	0	1	0	1	1	0	1	1	0	1	1	0	0
3955429	1	0	1	0	1	0	-	1	1	1	0	1	1	1	0	1	1	1	0	1	1	1	0	1	0	1	0	1	1	1	0	0	0	1	1	1	1	0	1	0	0	1	0	0	1	1	1	1	1
3957747	0	1	0	1	0	1	1	0	0	0	1	0	0	0	1	1	0	0	1	0	0	0	1	0	1	0	1	1	0	0	1	1	1	0	0	0	0	1	0	1	1	0	1	1	0	1	1	0	0
4396543	1	0	1	0	1	0	1	1	1	1	0	1	1	1	0	1	1	1	0	1	1	1	0	1	0	1	0	1	1	1	0	0	0	1	1	1	1	0	1	0	0	1	0	0	1	1	-	1	1
4544098	1	0	1	0	1	0	1	1	1	1	0	1	1	1	0	1	1	1	0	1	1	1	0	1	0	1	0	-	1	1	0	0	0	1	-	1	1	0	1	0	0	1	0	0	1	-	1	1	1
4990335	1	0	1	0	1	0	0	1	1	1	0	1	1	1	0	1	1	1	0	1	1	1	0	1	0	1	0	1	1	1	0	0	0	1	1	1	1	0	1	0	0	1	0	0	1	1	1	1	1
3029421	0	1	0	1	0	1	1	0	0	0	1	0	0	0	1	1	0	0	1	0	0	0	1	0	1	1	1	1	0	0	1	1	1	0	0	0	0	1	0	1	1	0	1	1	0	1	1	0	0
4540744	0	1	0	1	0	1	1	0	0	0	1	0	0	0	1	1	0	0	1	0	0	0	1	1	1	1	1	1	0	0	1	1	1	0	1	0	0	1	0	1	1	0	1	1	0	1	1	0	0
1675600	0	1	0	1	0	1	1	0	0	0	1	0	0	0	1	1	0	0	1	0	0	0	1	1	1	0	1	1	0	0	1	1	1	0	1	0	0	1	0	1	1	0	1	1	0	1	1	0	0
2354508	0	1	0	1	0	1	1	0	0	0	1	0	0	0	1	1	0	0	1	0	0	0	1	1	1	0	1	1	0	0	1	1	1	0	1	0	0	1	0	1	1	0	1	1	0	1	1	0	0
994398	0	1	0	2	0	1	2	0	0	0	1	0	2	0	1	2	0	0	1	0	0	0	1	0	2	2	1	2	0	2	1	1	1	0	2	0	0	2	0	0	1	0	1	1	0	2	2	0	0
1133209	0	1	0	1	0	1	1	0	0	0	1	0	1	0	1	1	0	0	1	0	0	0	1	0	1	1	1	1	0	0	1	1	1	0	0	0	0	0	0	0	1	0	1	1	0	1	1	0	0
1301003	0	1	0	1	0	1	1	0	0	0	1	0	1	0	1	1	0	0	1	0	0	0	1	0	1	1	1	1	0	0	1	1	1	0	1	0	0	0	0	0	1	0	1	1	0	1	1	0	0
1406262	0	1	0	1	0	1	1	0	0	0	1	0	1	0	1	1	0	0	1	0	0	0	1	0	1	1	1	1	0	0	1	1	1	0	0	0	0	1	0	0	1	0	1	1	0	1	1	0	0
2275372	0	1	0	1	0	1	1	0	0	0	1	0	1	0	1	1	0	0	1	0	0	0	1	0	1	0	1	1	0	0	1	1	1	0	0	0	0	1	0	0	1	0	1	1	0	1	1	0	0
3029825	0	1	0	1	0	1	1	0	0	0	1	0	1	0	1	1	0	0	1	0	0	0	1	0	1	1	1	1	0	0	1	1	1	0	0	0	0	1	0	0	1	0	1	1	0	1	1	0	0
3384808	0	1	0	1	0	1	1	0	0	0	1	0	1	0	1	1	0	0	1	0	0	0	1	0	1	1	1	-	0	1	1	1	1	0	0	0	0	1	0	0	1	0	1	1	0	1	1	0	0
3937189	0	1	0	1	0	1	1	0	0	0	1	0	1	0	1	1	0	0	1	0	0	0	1	0	1	1	1	1	0	0	1	1	1	0	0	0	0	1	0	0	1	0	1	1	0	1	1	0	0
3938980	0	1	0	1	0	1	1	0	0	0	1	0	1	0	1	1	0	0	1	0	0	0	1	0	1	1	1	1	0	0	1	1	1	0	0	0	0	1	0	0	1	0	1	1	0	1	1	0	0
4406793	0	1	0	1	0	1	1	0	0	0	1	0	-	0	1	1	0	0	1	0	0	0	1	0	1	1	1	1	0	0	1	1	1	0	0	0	0	1	0	0	1	0	1	1	0	1	1	0	0
1080140	1	0	1	0	1	0	1	1	1	1	0	1	1	1	0	1	1	1	0	1	1	1	0	1	0	1	0	1	1	1	0	0	0	1	1	1	1	1	1	1	0	1	0	0	1	-	1	1	1
1151824	1	0	1	0	1	0	1	1	1	1	0	1	1	1	0	1	1	1	0	1	1	1	0	1	0	1	0	1	1	1	0	0	0	1	1	1	1	1	1	1	0	1	0	0	1	0	1	1	1
1216257	1	0	1	0	1	0	1	1	1	1	0	1	1	1	0	1	1	1	0	1	1	1	0	1	0	1	0	1	1	1	0	0	0	1	1	1	1	1	1	1	0	1	0	0	1	0	-	1	1
2258338	0	1	0	2	0	1	2	0	0	0	1	0	2	0	1	2	0	0	1	0	0	0	1	0	2	2	1	2	0	2	2	1	1	0	0	0	0	0	0	0	1	0	1	1	0	2	2	0	0
2306020	1	0	1	0	1	0	0	1	1	1	0	1	1	1	0	1	1	1	0	1	1	1	0	1	0	1	0	0	1	-	0	0	0	1	1	1	1	1	1	1	0	1	0	0	1	0	1	1	1
4538708	1	0	1	0	1	0	1	1	1	1	0	1	1	1	0	1	1	1	0	1	1	1	0	1	0	1	0	1	1	1	0	0	0	1	1	1	1	1	1	1	0	1	0	0	1	0	1	1	1
988261	0	1	0	1	0	1	1	0	0	0	1	0	1	0	1	1	0	0	1	0	0	0	1	0	1	0	1	1	0	0	1	1	1	0	-	0	0	0	0	0	1	0	1	1	0	1	1	0	0
1089513	0	1	2	1	0	1	1	0	0	0	1	0	2	0	1	2	0	0	1	0	0	0	1	0	1	2	1	2	0	2	1	1	1	0	0	0	0	0	0	0	1	0	1	1	0	1	-	0	0
1107633	1	0	1	0	1	0	0	1	1	1	0	1	1	1	0	1	1	1	0	1	1	1	0	1	0	1	0	1	1	1	0	0	0	1	1	1	1	1	1	1	0	1	1	0	1	1	1	1	1
1137407	0	1	0	1	0	1	1	0	0	0	1	0	1	0	1	1	0	0	1	0	0	0	1	0	1	0	1	-	0	0	1	1	1	0	1	0	0	0	0	0	1	0	1	1	0	1	1	0	0
1140121	0	1	0	1	0	1	1	0	0	0	1	0	1	0	1	1	0	0	1	0	0	0	1	0	1	1	1	1	0	0	1	1	1	0	0	0	0	0	0	0	1	0	1	1	0	1	1	0	0
1160569	0	1	0	1	0	1	1	0	0	0	1	0	1	0	1	1	0	0	1	0	0	0	1	0	1	1	1	1	1	0	1	1	1	0	0	0	0	0	0	0	1	0	1	1	0	1	1	0	0
1307533	0	1	0	1	0	1	1	0	0	0	1	0	1	0	1	1	0	0	1	0	0	0	1	0	1	0	1	1	0	0	1	1	1	0	0	0	0	0	0	0	1	0	1	1	0	1	-	0	0
2256752	0	1	0	2	0	1	1	0	0	0	1	0	2	0	1	2	0	0	1	0	0	0	1	0	2	0	1	2	0	0	1	1	1	0	0	0	0	0	0	0	1	0	1	1	0	1	2	0	0
2331510	0	1	0	1	0	1	1	0	0	0	1	0	1	0	1	1	0	0	1	0	0	0	1	0	1	0	1	1	0	0	1	1	1	0	0	0	0	0	0	0	1	0	1	1	0	1	1	0	0
4008366	0	1	0	1	0	1	1	0	0	0	1	0	1	0	1	1	0	0	1	0	0	0	1	0	1	0	1	1	0	0	1	1	1	0	0	0	0	0	0	0	1	0	1	1	0	1	1	0	0
4394165	0	1	0	1	0	1	1	0	0	0	1	0	1	0	1	1	0	0	1	0	0	0	1	0	1	0	1	1	0	0	1	1	1	0	0	0	0	0	0	0	1	0	1	1	0	1	1	0	0
4440349	1	0	1	0	1	0	0	1	1	1	0	1	1	1	0	1	1	1	0	1	1	1	0	1	0	1	0	1	1	1	0	0	0	1	1	1	1	1	1	1	0	1	0	0	1	0	1	1	1
4538328	0	1	0	1	0	1	1	0	0	0	1	0	1	0	1	1	0	0	1	0	0	0	1	0	1	0	1	1	0	0	1	1	1	0	0	0	0	0	0	0	1	0	1	1	0	1	1	0	0
4989019	0	1	0	1	0	1	1	0	0	0	1	0	1	0	1	1	0	0	1	0	0	0	1	0	1	0	1	1	0	0	1	1	1	0	0	0	0	0	0	0	1	0	1	1	0	1	1	0	0
4989975	0	1	0	1	0	1	1	0	0	0	1	0	1	0	1	1	0	0	1	0	0	0	1	0	1	1	1	1	0	0	1	1	1	0	0	0	0	0	0	0	1	0	1	1	0	1	1	0	0
1138481	0	1	0	1	0	1	1	0	0	0	1	0	1	0	1	1	0	0	1	0	0	0	1	0	1	0	1	1	0	0	1	1	1	0	1	0	0	1	0	0	1	0	1	1	0	1	1	0	0
3025567	0	1	0	1	0	1	1	0	0	0	1	0	1	0	1	1	0	0	1	0	0	0	1	0	1	0	1	1	0	0	1	1	1	0	0	0	0	1	0	0	1	0	1	1	0	1	1	0	0
3948456	0	1	0	1	0	1	1	0	0	0	1	0	-	0	1	1	0	0	1	0	0	0	1	0	1	0	1	-	0	0	1	1	1	0	0	0	0	1	0	0	1	0	1	1	0	1	1	0	0
3958115	0	1	0	1	0	1	1	0	0	0	1	0	1	0	1	1	0	0	1	0	0	0	1	0	1	0	1	1	0	0	1	1	1	0	0	0	0	1	0	0	1	0	1	1	0	1	1	0	0
1000535	1	0	1	0	1	0	0	1	1	1	0	1	1	1	0	1	1	1	0	1	1	1	0	1	0	1	0	0	0	1	0	0	0	1	1	1	1	1	1	1	0	1	1	0	1	0	0	1	1
1099404	1	0	1	0	1	0	0	1	1	1	0	1	1	1	0	1	1	1	0	1	1	1	0	1	0	1	0	1	0	1	0	0	0	1	1	1	1	1	1	1	0	1	1	0	1	0	1	1	1
1114619	0	1	0	1	0	1	1	0	0	0	1	0	2	0	1	2	0	0	1	0	0	0	1	0	2	0	1	2	1	0	1	1	1	0	0	0	0	0	0	0	1	0	2	1	0	1	1	0	0
1019230	1	0	1	2	1	0	2	1	1	1	0	1	2	1	0	2	1	1	0	1	1	1	0	1	2	2	0	2	0	2	0	0	0	1	2	1	1	1	1	1	0	1	2	0	1	0	2	1	1
1063183	1	0	1	0	1	0	1	1	1	1	0	1	1	1	0	1	1	1	0	1	1	1	0	1	0	1	0	1	0	1	0	0	0	1	1	1	1	1	1	1	0	1	1	0	1	0	1	1	1
1099207	0	1	0	1	0	1	2	0	0	0	1	0	2	0	1	2	0	0	1	0	0	0	1	0	2	0	1	2	1	0	1	1	1	0	0	0	0	0	0	0	1	0	2	1	0	1	2	0	0
1099900	1	0	1	0	1	0	1	1	1	1	0	1	1	1	0	1	1	1	0	1	1	1	0	1	-	1	0	1	0	1	0	0	0	1	1	1	1	1	1	1	0	1	1	0	1	0	1	1	1
3064880	1	0	1	0	1	0	2	1	1	1	0	1	2	1	0	2	1	1	0	1	1	1	0	1	0	1	0	2	0	2	0	0	0	1	2	1	1	1	1	1	0	1	2	0	1	0	2	1	2
4989356	1	0	1	0	1	0	1	1	1	1	0	1	1	1	0	1	1	1	0	1	1	1	0	1	0	1	0	1	0	1	0	0	0	1	1	1	1	1	1	1	0	1	1	0	1	0	1	1	1
977577	0	1	0	1	0	1	1	0	0	0	1	0	1	0	1	1	0	0	1	0	0	0	1	0	1	0	1	1	1	0	1	1	1	0	0	0	0	0	0	0	1	0	0	1	0	1	1	0	0
1118486	0	1	0	1	0	1	1	0	0	0	1	0	1	0	1	1	0	0	1	0	0	0	1	0	1	0	1	1	1	0	1	1	1	0	0	0	0	0	0	0	1	0	1	1	0	1	1	0	0
1140562	0	1	0	1	0	1	1	0	0	0	1	0	1	0	1	1	0	0	1	0	0	0	1	0	1	0	1	1	1	1	1	1	1	0	0	0	0	0	0	0	1	0	1	1	0	1	1	0	0
1236950	0	1	0	1	0	1	1	0	0	0	1	0	1	0	1	1	0	0	1	0	0	0	1	0	1	0	1	1	1	0	1	1	1	0	-	0	0	0	0	0	1	0	1	1	0	1	1	0	0
1298487	0	1	0	1	0	1	1	0	0	0	1	0	1	0	1	1	0	0	1	0	0	0	1	0	1	0	1	1	1	0	1	1	1	0	0	0	0	0	0	0	1	0	1	1	0	1	1	0	0
4405999	0	1	0	1	0	1	1	0	0	0	1	0	1	0	1	1	0	0	1	0	0	0	1	0	1	0	1	1	1	0	1	1	1	0	0	0	0	0	0	0	1	0	1	1	0	1	-	0	0
982827	0	1	0	1	0	1	2	0	0	0	1	0	2	0	1	2	0	0	1	0	0	0	1	0	2	0	1	2	1	0	1	1	1	0	2	0	0	0	0	0	1	0	2	1	0	2	2	0	0
1079399	0	1	0	1	0	1	2	0	0	0	1	0	2	0	1	2	0	0	1	0	0	0	1	0	2	2	1	2	1	2	1	1	1	2	0	0	0	0	0	0	1	0	2	1	0	1	2	0	0
4398182	0	1	0	2	0	1	2	0	0	0	1	0	2	0	1	2	0	0	1	0	0	0	1	0	2	2	1	2	1	2	1	1	1	0	2	0	0	0	0	0	1	0	2	1	0	1	2	0	0
4409931	1	0	1	0	1	0	2	1	1	1	0	1	2	1	0	2	1	1	0	1	1	1	0	1	2	2	0	2	0	2	0	0	0	1	2	1	1	1	1	1	0	1	2	0	1	0	2	1	1
1045096	0	1	0	1	0	1	1	0	0	0	1	0	1	0	1	1	0	0	1	0	0	0	1	0	1	1	1	1	1	0	1	1	1	0	0	0	0	0	0	0	1	0	1	1	0	1	1	0	0
1066860	0	1	0	1	0	1	1	0	0	0	1	0	1	0	1	1	0	0	1	0	0	0	1	0	1	1	1	1	1	1	1	1	1	0	0	0	0	0	0	0	1	0	1	1	0	1	1	0	0
1082211	0	1	0	1	0	1	1	0	0	0	1	0	1	0	1	1	0	0	1	0	0	0	1	0	1	1	1	1	1	0	1	1	1	0	0	0	0	0	0	0	1	0	1	1	0	1	1	0	0
1096956	0	1	0	1	0	1	2	0	0	0	1	0	2	0	1	2	0	0	1	0	0	0	1	0	1	2	1	2	1	0	1	1	1	0	0	0	0	0	0	0	1	0	2	1	0	1	2	-	2
1138037	0	1	0	1	0	1	1	0	0	0	1	0	1	0	1	1	0	0	1	0	0	0	1	0	1	1	1	1	1	0	1	1	1	0	0	0	0	0	0	0	1	0	1	1	0	1	1	0	0
1299010	0	1	0	1	0	1	1	0	0	0	1	0	1	0	1	1	0	0	1	0	0	0	1	0	1	1	1	1	1	0	1	1	1	0	0	0	0	0	0	0	1	0	1	1	0	1	1	0	0
3025880	0	1	0	1	0	1	1	0	0	0	1	0	1	0	1	1	0	0	1	0	0	0	1	0	1	1	1	1	1	0	1	1	1	0	-	0	0	0	0	0	1	0	1	1	0	1	1	0	0
3064701	0	1	0	1	0	1	1	0	0	0	1	0	1	0	1	1	0	0	1	0	0	0	1	0	1	-	1	1	1	0	1	1	1	0	-	0	0	0	0	0	1	0	1	1	0	1	1	0	-
3939206	0	1	0	1	0	1	1	0	0	0	1	0	-	0	1	1	0	0	1	0	0	0	1	0	1	1	1	1	1	0	1	1	1	0	0	0	0	0	0	0	1	0	1	1	0	1	1	0	0
1077339	1	0	2	0	1	0	2	1	1	1	0	1	2	1	0	2	1	1	0	1	1	1	0	1	0	1	0	2	0	2	0	0	0	1	1	1	1	1	1	1	0	1	2	0	1	0	2	1	1
1194040	0	1	0	1	0	1	1	0	0	0	1	0	1	0	1	1	0	0	1	0	0	0	1	0	1	0	1	-	1	0	1	1	1	0	0	0	0	0	0	0	1	0	1	1	0	1	1	0	0
1229247	1	0	1	0	1	0	1	1	1	1	0	1	1	1	0	1	1	1	0	1	1	1	0	1	0	1	0	1	0	1	0	0	0	1	1	1	1	1	1	1	0	1	1	0	1	0	1	1	1
5970720	0	1	0	1	0	1	1	0	0	0	1	0	1	0	1	0	0	0	1	0	0	0	1	0	1	0	1	1	1	1	1	1	1	0	0	0	0	0	0	0	1	0	1	1	0	1	1	0	0
1087705	1	0	1	0	1	0	0	1	1	1	0	1	1	1	0	1	1	1	0	1	1	1	0	1	-	1	0	1	0	1	0	0	0	1	1	1	1	1	1	1	0	1	1	0	1	0	1	1	1
1099971	0	1	0	1	0	1	1	0	0	0	1	0	2	0	1	2	0	0	1	0	0	0	1	0	1	0	1	2	1	0	1	1	1	0	0	0	0	0	0	0	1	0	2	1	0	1	2	2	0
4408543	1	0	1	0	1	0	0	1	1	1	0	1	1	1	0	1	1	1	0	1	1	1	0	1	-	1	0	1	0	1	0	0	0	1	1	1	1	1	1	1	0	1	1	0	1	0	1	1	1
994411	1	0	1	0	1	0	2	1	1	1	0	1	2	1	0	2	1	0	0	1	1	1	0	1	0	2	0	2	0	1	0	0	0	1	2	1	1	1	1	1	0	1	2	0	1	0	2	1	1
1067300	1	0	1	0	1	0	0	1	1	1	0	1	1	1	0	1	1	0	0	1	1	1	0	1	-	-	-	1	0	1	0	0	0	1	1	1	1	1	1	1	0	1	-	0	1	-	-	1	1
1082125	0	1	0	1	0	1	1	0	0	0	1	0	1	0	1	1	0	1	1	0	0	0	1	0	1	1	1	1	1	0	1	1	1	0	0	0	0	0	0	0	1	0	1	1	0	1	1	0	0
1203934	1	0	1	0	1	0	0	1	1	1	0	1	1	1	0	1	1	0	0	1	1	1	1	1	0	1	-	1	0	1	0	0	0	1	1	1	1	1	1	1	0	1	1	0	1	0	1	1	1
1208352	0	1	0	1	0	1	1	0	0	0	1	0	1	0	1	1	0	1	1	0	0	0	1	0	1	1	1	1	1	0	1	1	1	0	0	0	0	0	0	0	1	0	1	1	0	1	1	0	0
1863647	0	1	0	1	0	1	1	0	0	0	1	0	2	0	1	2	0	1	1	0	0	0	1	0	1	2	1	2	1	2	1	1	1	0	0	0	0	0	0	0	1	0	2	1	0	1	2	0	0
2279546	1	0	1	0	1	0	0	1	1	1	0	1	1	1	0	1	1	0	0	1	1	1	0	1	0	1	0	1	0	1	0	0	0	1	1	1	1	1	1	1	0	1	1	0	1	0	1	1	1
3384726	0	1	0	1	0	1	1	0	0	0	1	0	1	0	1	1	0	1	1	0	0	0	1	0	1	1	1	1	1	0	1	1	1	-	0	0	0	0	0	0	1	0	1	1	0	1	1	0	0
3385182	0	1	0	1	0	1	1	0	0	0	1	0	1	0	1	1	0	1	1	0	0	0	1	0	1	1	1	1	1	0	1	1	1	0	0	0	0	0	0	0	1	0	1	1	0	1	1	0	0
3533823	0	1	0	1	0	1	1	0	0	0	1	0	1	0	1	1	0	1	1	0	0	0	1	0	1	1	1	1	1	0	1	-	1	0	1	0	0	0	0	0	1	0	1	1	0	1	1	0	0
3959394	0	1	0	1	0	1	1	0	0	0	1	0	1	0	1	1	0	1	1	0	0	0	1	0	1	0	1	1	1	0	1	1	1	0	0	0	0	0	0	0	1	0	1	1	0	1	1	0	0
4409170	1	0	1	0	1	0	0	1	1	1	0	1	1	1	0	1	1	0	0	1	1	1	0	1	1	0	-	1	0	1	0	0	0	1	1	1	1	1	1	1	0	1	1	0	1	0	1	1	1
4410445	1	0	1	0	1	0	0	1	1	1	0	1	-	1	0	1	1	0	0	1	1	1	0	1	0	1	0	1	0	1	0	0	0	1	1	1	1	1	1	1	0	1	1	0	1	0	1	1	1
7330962	1	0	1	0	1	0	0	1	1	1	0	1	1	1	0	1	1	0	0	1	1	1	0	1	0	1	0	1	0	1	0	0	0	1	1	1	1	1	1	1	0	1	1	0	1	0	1	1	1
1211917	0	1	0	1	0	1	1	0	0	0	1	0	1	0	1	1	0	1	1	0	0	0	1	0	1	0	1	1	1	0	1	1	1	0	0	0	0	0	0	0	1	0	1	1	0	1	1	0	0
4989514	0	1	0	1	0	1	1	0	0	0	1	0	1	0	1	1	0	1	1	0	0	0	1	0	1	0	1	1	1	0	1	1	1	0	0	0	0	0	0	0	1	0	1	1	0	1	1	0	0
1073781	0	1	0	1	0	1	1	0	0	1	1	0	1	0	1	1	0	1	1	0	0	0	1	0	1	0	1	1	1	0	1	1	1	0	0	0	0	0	0	0	1	0	1	1	0	1	1	0	0
1202679	0	1	0	1	0	1	1	0	0	0	1	0	1	0	1	1	0	1	1	0	0	0	1	0	1	0	1	1	1	0	1	1	1	0	0	0	0	0	0	0	1	0	1	1	0	1	1	0	0
1078423	0	1	2	2	0	1	2	0	0	0	1	0	2	0	1	2	0	1	1	0	0	0	1	0	2	0	2	2	1	0	2	1	1	0	2	0	0	0	0	0	1	0	2	1	0	1	2	0	0
3937719	1	0	1	0	1	0	0	1	1	1	0	1	1	1	0	1	1	0	0	1	1	1	0	1	0	1	-	-	0	1	0	0	0	1	1	1	1	1	1	1	0	1	1	0	1	0	0	1	1
4396770	1	0	1	0	1	0	2	1	1	1	0	1	2	1	0	2	1	0	0	1	1	1	0	1	0	2	2	2	0	2	0	0	0	1	1	1	1	1	1	1	0	1	2	0	1	0	2	1	1
3533509	1	0	1	0	1	0	0	1	1	1	0	1	1	1	0	1	1	0	0	1	1	1	0	1	0	1	1	1	0	1	0	0	0	1	1	1	1	1	1	1	0	1	-	0	1	0	-	1	1
2262971	0	1	0	1	0	1	1	0	0	0	1	0	1	0	1	1	0	1	1	0	0	0	1	0	1	0	1	1	1	0	1	1	1	0	0	0	0	0	0	0	1	0	1	1	0	1	1	0	0
2261453	0	1	0	2	0	1	1	0	0	0	1	0	2	0	1	2	0	1	1	0	0	0	2	0	1	2	2	2	1	0	1	1	1	0	0	0	0	0	0	0	1	0	1	1	0	2	2	0	0
1112507	0	1	0	1	0	1	1	0	0	0	1	0	1	0	1	1	0	1	1	0	0	0	1	0	1	0	1	1	1	0	1	1	1	0	0	0	0	0	0	0	1	0	1	1	0	1	1	0	0
1159421	0	1	0	1	0	1	1	0	0	0	1	0	1	0	1	1	0	1	1	0	0	0	1	0	1	1	1	1	1	0	1	1	1	0	1	0	0	0	0	0	1	0	1	1	0	1	1	0	0
1404564	0	1	0	1	0	1	1	0	0	0	1	0	1	0	1	1	0	1	1	0	0	0	1	0	1	-	1	1	1	0	1	1	1	0	0	0	0	0	0	0	1	0	1	1	0	1	1	0	0
4989939	0	1	0	1	0	1	1	0	0	0	1	0	1	0	1	1	0	1	1	0	0	0	1	0	1	1	1	1	1	0	1	1	1	0	0	0	0	0	0	0	1	0	1	1	0	1	1	0	0
4990429	0	1	0	1	0	1	1	0	0	0	1	0	-	0	1	1	0	1	1	0	0	0	1	0	1	1	1	1	1	1	1	1	1	0	1	0	0	0	0	0	1	0	1	1	0	1	1	0	0
990585	0	1	0	1	0	1	1	0	0	0	1	0	1	0	1	1	0	1	0	0	0	0	1	0	1	0	1	1	1	0	1	1	1	0	0	0	0	0	0	0	1	0	1	1	0	1	1	0	0
1107884	0	1	0	1	0	1	1	0	0	0	1	0	-	0	1	1	0	1	1	0	0	0	1	0	1	1	1	1	1	1	1	1	1	0	0	0	0	0	0	0	1	0	1	1	0	1	0	0	0
2276929	0	1	0	1	0	1	1	0	0	0	1	0	1	0	1	1	0	1	1	0	0	0	1	0	1	0	1	1	1	0	1	1	1	0	0	0	0	0	0	0	1	0	1	1	0	1	0	0	0
2277157	0	1	0	1	0	1	1	0	0	0	1	0	1	0	1	1	0	1	1	0	0	0	1	0	1	0	1	1	1	0	1	1	1	0	1	0	0	0	0	0	1	0	1	1	0	1	1	0	0
4405088	0	1	0	1	0	1	1	0	0	0	1	0	1	0	1	1	0	1	1	0	0	0	1	0	1	0	1	1	1	0	1	1	1	0	0	0	0	0	0	0	1	0	1	1	0	1	1	0	0
1404141	0	1	0	1	0	1	1	0	0	0	1	0	0	0	1	1	0	1	1	0	0	0	1	0	1	1	-	1	1	0	1	1	1	0	0	0	0	0	0	0	1	0	1	1	0	1	-	0	0
1127884	1	0	1	0	1	0	2	1	1	1	0	1	2	1	0	2	1	0	2	1	1	1	2	1	0	0	2	2	0	1	0	0	0	1	1	1	1	1	1	1	0	1	2	0	1	0	2	1	1
1241338	1	0	1	0	1	0	0	1	1	1	0	1	1	1	0	1	1	0	1	1	1	1	1	1	-	1	1	1	0	1	0	0	0	1	1	1	1	1	1	1	0	1	1	0	1	0	0	1	1
2324124	1	0	1	-	1	0	0	1	1	1	0	1	1	1	0	1	1	0	1	1	1	1	1	1	0	1	1	-	0	1	0	0	0	1	1	1	1	1	1	1	0	1	1	0	1	1	-	1	1
3064923	1	0	1	0	1	0	0	1	1	1	0	1	2	1	0	2	1	0	2	1	1	1	2	1	2	2	2	2	0	2	0	0	0	1	1	1	1	1	1	1	0	1	2	0	1	0	2	1	1
4010040	1	0	1	0	1	0	1	1	1	1	0	1	1	1	0	1	1	0	1	1	1	1	1	1	0	1	1	1	0	1	0	0	0	1	1	1	1	1	1	1	0	1	0	0	1	0	1	1	1
4018862	1	0	1	0	1	0	0	1	1	1	0	1	-	1	0	1	1	0	1	1	1	1	1	1	0	1	1	1	0	1	0	0	0	1	1	1	1	1	1	1	0	1	1	0	1	0	1	1	1
4021929	1	0	1	0	1	0	0	1	1	1	0	1	1	1	0	1	1	0	1	1	1	1	1	1	0	1	1	1	0	1	0	0	0	1	1	1	1	1	1	1	0	1	1	0	1	0	1	1	1
4989069	0	1	0	1	0	1	2	0	0	0	1	0	2	0	1	2	0	1	2	0	0	0	2	0	1	0	2	2	1	0	1	1	1	0	2	0	0	0	0	0	1	0	2	1	0	1	2	0	0
1041189	1	0	1	0	1	0	0	1	1	1	1	1	1	1	0	1	1	0	1	1	1	1	1	1	0	1	-	1	0	1	1	1	1	1	1	1	1	1	1	1	0	1	1	0	1	0	1	1	1
3934946	1	0	1	0	1	0	1	1	1	1	1	1	1	1	0	1	1	0	1	1	1	1	1	1	-	1	1	1	0	1	1	1	-	1	1	1	1	1	1	-	0	1	1	0	1	-	1	1	1
1091864	0	1	0	1	0	1	1	0	0	0	0	0	1	0	1	1	0	1	1	0	0	0	1	0	1	1	1	1	1	0	0	0	1	0	0	0	0	0	0	0	1	0	1	1	0	1	0	0	0
1102766	0	1	0	1	0	1	1	0	0	0	0	0	1	0	1	1	0	1	1	0	0	0	1	0	1	-	1	1	1	0	0	0	1	0	0	0	0	0	0	0	1	0	1	1	0	1	0	0	0
1120110	0	1	0	1	0	1	1	0	0	0	0	0	1	0	1	1	0	1	1	0	0	0	1	0	1	1	1	1	1	0	0	0	1	0	0	0	0	0	0	0	1	0	1	1	0	1	0	0	1
1767730	0	1	0	1	0	1	1	0	0	0	0	0	1	0	1	1	0	1	1	0	0	0	1	0	1	1	1	1	1	0	0	0	1	0	0	0	0	0	0	0	1	0	1	1	0	1	0	0	0
4396079	0	1	0	1	0	1	1	0	0	0	0	0	1	0	1	1	0	1	1	0	0	0	1	0	1	1	1	1	1	0	0	0	1	0	0	0	0	0	0	0	1	0	1	1	0	1	0	0	0
1094315	0	1	0	2	0	1	2	0	0	0	0	0	2	0	1	2	0	1	2	0	0	0	2	0	2	2	2	2	1	0	0	0	2	0	0	0	0	0	0	0	1	0	2	1	0	1	0	0	0
1695425	1	0	1	-	1	0	1	1	1	1	1	1	1	1	0	1	1	0	1	1	1	1	1	1	0	1	1	-	0	1	1	1	1	1	1	1	1	1	1	1	0	1	1	0	1	0	1	1	1
3533253	1	0	1	0	1	0	1	1	1	1	1	1	1	1	0	1	1	0	1	1	1	1	1	1	-	1	1	1	0	1	1	1	1	1	1	1	1	1	1	1	0	1	1	0	1	0	1	1	1
3953635	1	0	1	0	1	0	1	1	1	1	1	1	1	1	0	1	1	0	1	1	1	1	1	1	-	1	1	-	0	1	1	1	1	1	1	1	1	1	1	1	0	1	0	0	1	0	1	1	1
4396816	1	0	1	0	1	0	1	1	1	1	1	1	1	1	0	1	1	0	1	1	1	1	1	1	-	1	1	-	0	1	1	1	1	1	1	1	1	1	1	1	0	1	-	0	1	0	1	1	1
1125377	0	1	0	1	0	1	1	0	0	0	0	0	-	0	1	1	0	1	1	0	0	0	1	0	1	1	1	1	1	1	0	0	1	0	0	0	0	0	0	0	1	0	1	1	0	1	0	0	0
1236098	0	1	0	1	0	1	1	0	0	0	0	0	1	0	1	1	0	1	1	0	0	0	1	0	1	0	1	1	1	0	0	0	1	0	0	0	0	0	0	0	1	0	1	1	0	1	0	0	0
1255380	0	1	0	1	0	1	1	0	0	0	0	0	1	0	1	1	0	1	1	0	0	0	1	0	1	0	1	1	1	0	0	0	1	0	0	0	0	0	0	0	1	0	1	1	0	1	0	0	0
2259055	0	1	0	1	0	1	2	0	0	0	0	0	2	0	1	2	0	1	2	0	0	0	2	0	2	0	2	2	1	2	0	0	2	0	2	0	0	0	0	0	1	0	2	1	0	2	0	0	0
4008241	0	1	0	1	0	1	1	0	0	0	0	0	1	0	1	1	0	1	1	0	0	0	1	0	1	1	1	1	1	1	0	0	1	0	0	0	0	0	0	0	1	0	1	1	0	1	0	0	0
1125428	1	0	1	0	1	0	0	1	1	1	1	1	2	1	0	2	1	0	2	1	1	1	2	1	0	2	2	2	0	0	1	1	2	1	1	1	1	1	1	1	0	1	2	0	1	0	1	1	1
1129687	0	1	0	1	0	1	1	0	0	0	0	0	1	0	1	1	0	1	1	0	0	0	1	0	0	1	1	1	1	0	0	0	1	0	0	0	0	0	0	0	1	0	1	1	0	1	0	0	0
1238051	0	1	0	1	0	1	1	0	0	0	0	0	1	0	1	1	0	1	1	0	0	0	1	0	1	0	1	1	1	1	0	0	1	0	0	0	0	0	0	0	1	0	1	1	0	1	0	0	0
2303774	0	1	0	1	0	1	1	0	0	0	0	0	1	0	1	1	0	1	1	0	0	0	1	0	1	1	1	1	1	1	0	0	1	0	0	0	0	0	0	0	1	0	1	1	0	1	0	0	0
3023013	0	1	0	1	0	1	1	0	0	0	0	0	1	0	1	1	0	1	1	0	0	0	1	0	1	1	1	1	1	0	0	0	1	0	0	0	0	0	0	0	1	0	1	1	0	1	0	0	0
4989185	0	1	0	1	0	1	1	0	0	0	0	0	1	0	1	1	0	1	1	0	0	0	1	0	1	1	1	1	1	1	0	0	1	0	0	0	0	0	0	0	1	0	1	1	0	1	0	0	0
2355553	0	1	0	1	0	1	1	0	0	0	0	0	1	0	1	1	0	1	1	0	0	0	1	0	1	0	1	1	1	0	0	0	1	0	0	0	0	0	0	0	1	0	1	1	0	1	0	0	0
1089822	0	1	0	1	0	1	2	0	0	0	0	0	2	0	1	2	0	1	2	0	0	0	2	0	1	2	2	2	1	0	0	0	2	0	2	0	0	0	0	0	1	0	2	1	0	1	0	0	0
1119832	0	1	0	1	0	1	1	0	0	0	0	0	2	0	1	2	0	1	2	0	0	0	2	0	1	2	2	2	1	0	0	2	2	0	0	0	0	0	0	0	1	0	2	1	0	1	0	0	0
1228810	1	0	1	0	1	0	1	1	1	1	1	1	1	1	0	1	1	0	1	1	1	1	0	1	0	1	1	1	0	1	1	1	1	1	1	1	1	1	1	1	0	1	1	0	1	0	1	1	1
2303311	1	0	1	0	1	0	0	1	1	1	1	1	1	1	0	1	1	0	1	1	1	1	1	1	0	1	1	0	0	0	1	1	1	1	1	1	1	1	1	1	0	1	1	0	1	0	1	1	1
3064926	0	1	0	1	0	1	1	0	0	0	0	0	1	0	1	1	0	1	1	0	0	0	1	0	1	0	0	1	1	0	0	0	1	0	0	0	0	0	0	0	1	0	1	1	0	1	0	0	0
3958605	0	1	0	1	0	1	1	0	0	0	0	0	1	0	1	1	0	1	1	0	0	0	1	0	1	0	1	1	1	0	0	0	1	0	-	0	0	0	0	0	1	0	1	1	0	1	0	0	0
1028725	0	1	1	1	0	1	2	0	1	0	1	0	0	2	0	2	0	0	2	0	0	1	0	0	2	2	2	1	1	2	0	0	2	2	0	0	0	0	0	0	1	0	2	1	0	0	0	0	0
1102953	1	0	1	0	1	0	0	1	0	1	0	1	1	1	1	1	1	1	0	1	1	0	1	1	-	1	1	1	0	-	1	1	1	1	1	1	1	1	1	1	0	1	-	0	1	0	1	1	1
1103189	1	0	1	0	1	0	0	1	0	1	0	1	1	1	1	1	1	1	0	1	1	0	1	1	0	-	1	1	0	-	1	1	1	1	1	1	1	1	1	1	0	1	1	0	1	0	1	1	1
1115703	1	0	1	0	1	0	1	1	0	1	0	1	1	1	1	1	1	1	0	1	1	0	1	1	0	0	1	1	0	0	1	1	1	1	1	1	1	1	1	1	0	1	1	0	1	0	1	1	1
1126768	0	1	2	1	0	1	1	0	1	0	1	0	0	2	0	2	0	0	1	0	0	1	0	0	2	2	2	2	1	2	0	0	0	2	0	0	0	0	0	0	1	0	2	1	0	2	0	0	0
1129038	1	0	1	0	1	0	0	1	0	1	0	1	1	1	1	1	1	1	0	1	1	0	1	1	1	1	1	1	0	0	1	1	1	1	1	1	1	1	1	1	0	1	1	0	1	0	1	1	1
1228484	1	0	1	0	1	0	0	1	0	1	0	1	1	1	1	1	1	1	0	1	1	0	1	1	0	1	1	1	0	0	1	1	1	1	1	1	1	1	1	1	0	1	1	0	1	0	1	1	1
1234235	1	0	1	0	1	0	1	1	0	1	0	1	1	1	1	1	1	1	0	1	1	1	1	1	0	1	1	1	0	-	1	1	1	1	1	1	1	1	1	1	0	1	1	0	1	0	1	1	1
1244099	1	0	1	0	1	0	0	1	0	1	0	1	1	1	1	1	1	1	0	1	1	0	1	1	0	1	1	1	0	-	1	1	1	1	1	1	1	1	1	1	0	1	1	0	1	0	1	1	1
2353265	1	0	1	0	1	0	0	1	0	1	0	1	1	1	1	1	1	1	0	1	1	0	1	1	0	1	1	1	0	1	1	1	1	1	1	1	1	1	1	-	0	1	1	0	1	0	1	1	1
3937215	1	0	1	0	1	0	0	1	0	1	0	1	1	1	1	-	1	1	0	1	1	0	1	1	0	1	1	1	0	0	1	1	1	1	1	1	1	1	1	1	0	1	1	0	1	0	1	1	1
3940559	1	0	2	0	1	0	0	1	0	1	0	1	1	2	1	2	1	1	0	1	1	0	1	1	2	2	2	2	0	0	1	1	1	2	1	1	1	1	1	1	0	1	2	0	1	0	1	1	1
4395584	1	0	1	0	1	0	0	1	0	1	0	1	1	1	1	1	1	1	0	1	1	0	1	1	0	1	1	-	0	-	1	1	1	1	1	1	1	1	1	1	0	1	1	0	1	0	1	1	1
4541674	0	1	1	1	0	1	1	0	1	0	1	0	0	1	0	1	0	0	1	0	0	1	0	0	1	0	1	1	1	1	0	0	1	1	0	0	0	0	0	0	1	0	1	1	0	0	0	0	0
4989074	1	0	2	0	1	0	0	1	0	1	0	1	1	2	1	2	1	1	0	1	1	0	1	1	0	1	2	2	0	0	1	1	1	2	1	1	1	1	1	1	0	1	2	0	1	2	1	1	1
1044641	0	1	1	1	0	1	1	0	1	0	1	0	0	1	0	1	0	0	1	0	0	0	0	0	1	1	0	1	1	1	0	0	0	0	0	0	0	0	0	0	1	0	1	1	0	1	0	0	0
4989162	0	1	2	1	0	1	1	0	1	0	1	0	0	2	0	2	0	0	1	0	0	1	0	0	1	0	0	2	1	2	0	0	0	2	0	0	0	0	0	0	1	0	2	1	0	1	0	0	0
1233831	1	0	1	0	1	0	0	1	0	1	0	1	1	1	1	1	0	1	1	1	1	0	1	1	0	1	1	0	1	0	1	1	1	1	1	1	1	1	1	1	0	1	1	0	1	1	1	1	1
3953253	1	0	1	0	1	0	0	1	0	1	0	1	1	1	1	1	0	1	1	1	1	0	1	1	-	1	1	0	1	0	1	1	1	1	1	1	1	1	1	1	0	1	1	0	1	1	1	1	1
991726	0	1	1	1	0	1	1	0	1	0	1	0	0	1	0	1	1	0	1	0	0	1	0	0	1	0	1	1	0	1	0	0	1	1	0	0	0	0	0	0	1	0	1	1	0	0	0	0	0
1863632	1	0	2	0	1	0	2	1	0	1	0	1	1	2	1	2	1	1	2	1	1	0	1	1	2	2	2	0	0	2	1	1	2	2	2	1	1	1	1	1	0	1	2	0	1	1	1	1	1
4404599	0	1	1	1	0	1	1	0	1	0	1	0	0	1	0	1	0	0	1	0	0	1	0	0	1	1	0	1	1	1	0	0	1	1	0	0	0	0	0	0	1	0	1	1	0	0	0	0	0
4990263	1	0	1	1	1	0	1	1	1	1	0	1	1	0	1	1	0	1	1	1	1	0	1	1	1	1	1	0	1	1	1	1	1	1	1	1	1	1	1	1	-	1	1	0	1	1	1	1	1
1004030	0	1	2	1	0	1	2	0	0	0	1	0	0	1	0	1	1	0	2	0	0	1	0	0	2	1	2	1	0	2	0	0	2	2	0	0	0	0	1	0	1	0	2	1	0	2	0	0	0
1012827	1	0	2	0	1	0	0	1	0	1	0	1	1	0	1	2	0	1	2	1	1	0	1	1	2	2	1	0	1	2	1	1	2	2	1	1	1	1	0	1	0	1	2	0	1	1	1	1	1
4990483	0	1	2	1	0	1	1	0	1	0	1	0	0	1	0	2	1	0	2	0	0	1	0	0	2	-	2	1	0	2	0	0	2	2	2	0	0	0	1	0	1	0	2	1	0	0	0	0	0
1150543	0	1	1	1	0	1	1	0	0	0	1	0	0	1	0	1	1	0	1	0	0	1	0	0	1	0	0	1	0	1	0	0	1	1	0	0	0	0	1	0	1	0	1	1	0	1	0	0	0
1104610	1	0	1	0	1	0	0	1	1	1	0	1	1	0	1	0	0	1	1	1	1	0	1	1	0	1	1	0	1	0	1	1	-	1	1	1	1	1	0	1	0	1	1	0	1	0	1	1	1
4394220	1	0	2	0	1	0	0	1	1	1	0	1	1	2	1	0	0	1	2	1	1	0	1	1	0	2	2	0	1	2	1	1	2	2	1	1	1	1	2	1	0	1	2	0	1	2	1	1	1
1069702	1	0	1	0	1	0	0	1	1	0	0	1	1	0	1	0	0	1	1	1	1	0	1	1	0	1	1	0	1	0	1	1	1	1	1	1	1	1	0	1	0	1	1	0	1	0	1	1	1
1201134	1	0	1	0	1	0	1	1	1	1	0	1	1	0	1	0	0	1	1	1	1	0	1	1	0	1	1	0	1	0	1	1	1	1	1	1	1	1	0	1	0	1	-	0	1	0	1	1	1
4991333	0	1	2	1	0	1	2	0	0	1	1	0	0	1	0	1	1	0	2	0	0	1	0	0	2	0	0	1	0	1	0	0	2	2	0	0	0	0	1	0	1	0	2	1	0	1	0	0	0
1039668	0	1	1	1	0	1	1	0	0	1	1	0	0	1	0	1	1	0	1	0	0	1	0	0	1	0	0	1	0	1	0	0	1	1	0	0	0	0	1	0	1	0	1	1	0	1	0	0	0
1132774	0	1	1	1	0	1	1	0	0	1	1	0	0	1	0	1	1	0	1	0	0	1	0	0	1	1	0	1	0	1	0	0	1	1	0	0	0	0	1	0	1	0	1	1	0	1	0	0	0
3022410	0	1	1	1	0	1	1	0	0	0	1	0	0	1	0	1	1	0	1	0	0	1	0	0	1	0	0	1	0	1	0	0	-	1	-	0	0	0	1	0	1	0	1	1	0	1	0	0	0
4990965	0	1	1	1	0	1	1	0	0	1	1	0	0	1	0	1	1	0	1	0	0	1	0	0	1	1	0	1	0	1	0	0	1	1	0	0	0	0	1	0	1	0	1	1	0	1	0	0	0
1112918	0	1	2	1	0	1	2	0	0	1	1	0	0	1	0	1	1	0	2	0	0	1	0	0	1	2	0	1	0	2	0	0	2	2	0	0	0	0	1	0	1	0	2	1	0	1	0	0	0
1133392	1	0	1	0	1	0	1	1	1	0	0	1	1	0	1	0	0	1	1	1	1	0	1	1	0	1	1	0	1	0	1	1	-	1	1	1	1	1	0	1	0	1	1	0	1	0	1	1	1
1203788	1	0	1	0	1	0	0	1	1	0	0	1	1	0	1	0	0	1	1	1	1	0	1	1	1	1	1	0	1	0	1	1	1	1	1	1	1	1	0	1	0	1	1	0	1	1	1	1	1
1126558	0	1	1	1	0	1	1	0	0	1	1	0	0	1	0	1	1	0	1	0	0	1	0	0	1	0	0	1	0	1	0	0	1	1	0	0	0	0	1	0	1	0	1	1	0	1	0	0	0
1257161	0	1	1	1	0	1	1	0	0	0	1	0	0	1	0	1	1	0	1	0	0	1	0	0	1	0	0	1	0	1	0	0	1	1	0	0	0	0	1	0	1	0	1	1	0	1	0	0	0
4990810	0	1	2	1	0	1	1	0	0	1	1	0	2	1	0	1	1	0	2	0	0	1	0	0	1	2	0	1	0	2	0	0	2	2	2	0	0	0	1	0	1	0	2	1	0	1	0	0	0
4991256	0	1	1	1	0	1	1	0	0	1	1	0	0	1	0	1	1	0	1	0	0	1	0	0	1	1	0	1	0	1	0	0	1	1	0	0	0	0	1	0	1	0	1	1	0	1	0	0	0
3940744	1	0	1	0	1	0	0	1	1	0	0	1	1	0	1	0	0	1	1	1	1	0	1	1	1	1	1	0	1	0	1	1	1	1	1	1	1	1	0	1	0	1	1	0	1	0	1	1	1
3959035	1	0	2	0	1	0	2	1	1	0	0	1	1	0	1	0	0	1	2	1	1	0	1	1	2	2	1	0	1	2	1	1	2	2	2	1	1	1	0	1	0	1	2	0	1	0	1	1	1
4394705	1	0	1	0	1	0	0	1	1	0	0	1	1	0	1	0	0	1	1	1	1	0	1	1	0	1	1	0	1	0	1	1	1	1	1	1	1	1	0	1	0	1	-	0	1	0	1	1	1
4396402	1	0	1	0	1	0	0	1	1	0	0	1	1	0	1	0	0	1	1	1	1	0	1	1	1	1	1	0	1	0	1	1	1	1	1	1	1	1	0	1	0	1	1	0	1	-	1	1	1
1240070	0	1	1	1	0	1	1	0	0	1	1	0	0	1	0	1	1	0	1	0	0	1	0	0	1	1	-	1	0	1	0	0	1	1	0	0	0	0	1	0	1	0	1	1	0	1	0	0	0
1388835	0	1	1	1	0	1	1	0	0	1	1	0	0	1	0	1	1	0	1	0	0	1	0	0	1	0	0	1	0	1	0	0	1	-	0	0	0	0	1	0	1	0	1	1	0	1	0	0	0
2276528	0	1	1	1	0	1	1	0	0	1	1	0	0	1	0	1	1	0	1	0	0	1	0	0	1	0	0	1	0	1	0	0	1	1	0	0	0	0	1	0	1	0	1	1	0	1	0	0	0
4990097	0	1	1	1	0	1	1	0	0	1	1	0	0	1	0	1	1	0	1	0	0	1	0	0	1	1	-	1	0	1	0	0	1	1	0	0	0	0	1	0	1	0	1	1	0	1	0	0	0
2293987	1	0	1	0	1	0	0	1	1	0	0	1	1	0	1	0	0	1	1	1	1	0	1	1	0	1	1	0	1	0	1	1	1	1	1	1	1	1	0	1	0	1	1	0	1	0	-	1	1
4991024	1	0	1	0	1	0	1	1	1	0	0	1	1	0	1	0	0	1	1	1	1	0	1	1	0	0	1	0	1	0	1	1	0	1	1	1	1	1	0	1	0	1	1	0	1	0	1	1	1
4993685	0	1	2	1	0	1	2	0	0	1	1	0	0	1	0	1	1	0	2	0	0	1	0	0	1	2	0	1	0	1	0	0	2	2	2	0	0	0	1	0	1	0	2	1	0	2	0	0	0
1052152	0	1	1	1	0	1	1	1	0	1	1	0	0	1	0	1	1	0	1	0	0	1	0	0	1	0	0	1	0	1	0	0	1	1	0	0	0	0	1	0	1	0	1	1	0	1	0	0	0
1092089	0	1	1	1	0	1	1	0	0	1	1	0	0	1	0	1	1	0	1	0	0	1	0	0	1	0	0	1	0	1	0	0	1	1	0	0	0	0	1	0	1	0	1	1	0	1	0	0	0
1101285	1	0	1	0	1	0	0	0	1	0	0	1	1	0	1	0	0	1	1	1	1	0	1	1	-	1	1	0	1	0	1	1	1	1	1	1	1	1	0	1	1	1	1	0	1	0	1	1	1
1178799	1	0	1	0	1	0	0	0	1	0	0	1	1	0	1	0	0	1	1	1	1	0	1	1	1	1	1	1	1	0	1	1	1	1	1	1	1	1	0	1	1	1	1	0	1	0	1	1	1
1205354	1	0	1	0	1	0	0	0	1	0	0	1	1	0	1	0	0	1	1	1	1	0	1	1	0	1	1	1	1	0	1	1	1	1	1	1	1	1	0	1	1	1	1	0	1	-	1	1	1
1239514	1	0	2	0	1	0	0	0	1	0	0	1	1	0	1	0	0	1	2	1	1	0	1	1	0	1	2	2	1	0	1	1	1	2	1	1	1	1	0	1	1	1	1	0	2	2	1	1	1
1025998	1	0	2	0	1	0	2	0	1	0	0	1	1	0	1	0	0	1	2	1	1	0	1	1	0	1	2	0	1	2	1	1	1	2	1	1	1	1	0	1	1	1	1	0	1	0	1	1	1
1109244	0	1	1	1	0	1	1	1	0	1	1	0	0	1	0	1	1	0	1	0	0	1	0	0	1	0	0	1	0	1	0	0	0	1	0	0	0	0	1	0	0	0	0	1	1	1	0	0	0
1398639	0	1	1	1	0	1	1	1	0	1	1	0	0	1	0	1	1	0	1	0	0	1	0	0	1	0	1	1	0	1	0	0	0	0	0	0	0	0	1	0	0	0	0	1	1	1	0	0	0
2277226	0	1	1	1	0	1	1	1	0	1	1	0	0	1	0	1	1	0	1	0	0	1	0	0	1	0	0	1	0	1	0	0	0	1	0	0	0	0	1	0	0	0	0	1	1	1	0	0	0
2278118	0	1	1	1	0	1	1	1	0	1	1	0	0	1	0	1	1	0	1	0	0	1	0	0	1	0	0	1	0	1	0	0	0	1	0	0	0	0	1	0	0	0	0	1	1	1	0	0	0
3034193	1	0	2	0	1	0	2	0	1	0	0	1	1	0	1	0	0	1	2	1	1	0	1	1	0	2	2	0	1	2	1	1	1	2	1	1	1	1	0	1	1	1	1	0	1	0	1	1	1
3940256	1	0	1	0	1	0	0	0	1	0	0	1	1	0	1	0	0	1	1	1	1	0	1	1	0	1	1	0	1	1	1	1	1	1	1	1	1	1	0	1	1	1	1	0	1	0	1	1	1
1254463	0	1	1	1	0	1	1	1	0	1	1	0	0	1	0	1	1	0	1	0	0	1	1	0	1	0	0	1	0	1	0	0	0	-	0	0	0	0	-	0	0	0	0	1	-	1	0	0	0
3936623	0	1	1	1	0	1	1	1	0	1	1	0	0	1	0	1	1	0	1	0	0	1	1	0	1	0	0	1	0	1	0	0	0	1	0	0	0	0	1	0	0	0	0	1	1	1	0	0	0
4990441	0	1	0	1	0	1	1	1	0	1	1	0	0	1	0	1	1	0	1	1	0	1	1	0	1	0	0	1	0	1	0	0	0	1	0	0	0	0	0	0	0	0	0	1	0	1	0	0	0
4990333	1	0	1	0	1	0	0	0	1	0	0	1	1	0	1	0	0	1	1	1	1	0	0	1	0	1	1	1	1	1	1	1	1	1	1	1	1	1	1	1	1	1	1	0	1	1	1	1	1
985057	0	1	2	1	0	1	1	1	0	1	1	0	0	1	0	1	1	0	2	2	2	1	1	0	1	0	2	2	0	1	0	0	0	2	0	-	0	0	2	0	0	0	0	1	2	2	0	0	0
1121250	1	0	1	0	1	0	0	0	1	0	0	1	1	0	1	0	0	1	1	1	1	0	0	1	-	1	1	1	1	0	1	1	1	1	1	1	1	1	1	1	1	1	1	0	1	0	1	1	1
4991492	1	0	1	0	1	0	0	0	1	0	0	1	1	0	1	0	0	1	1	1	1	0	0	1	0	1	1	1	1	0	1	1	1	1	1	1	1	1	1	1	1	1	1	0	1	0	1	1	1
1010836	1	0	1	0	1	0	0	0	1	0	0	1	1	0	1	0	0	1	1	1	1	0	0	1	0	1	1	1	1	0	1	1	1	1	1	1	1	1	1	1	1	1	1	0	1	0	1	1	1
1014354	1	0	1	0	1	0	0	0	1	0	0	1	1	0	1	0	0	1	1	1	1	0	0	1	0	1	1	1	1	-	1	1	1	1	1	1	1	1	-	-	1	1	1	0	1	0	1	1	1
1056700	0	1	2	1	0	1	1	1	0	1	1	0	0	1	0	1	1	0	2	2	2	1	1	0	2	0	2	2	0	1	0	0	0	2	0	0	0	0	2	0	0	0	0	1	2	1	0	0	0
1100887	1	0	1	0	1	0	0	0	1	0	0	1	1	0	1	0	0	1	1	1	1	0	0	1	-	1	1	1	1	0	1	1	1	1	1	1	1	1	1	1	1	1	1	0	1	-	1	1	1
1108333	1	0	1	0	1	0	0	0	1	0	0	1	1	0	1	0	0	1	1	1	1	0	0	1	0	1	1	1	1	1	1	1	1	1	1	1	1	1	-	1	1	1	1	0	1	0	1	1	1
1116758	1	0	1	0	1	0	-	0	1	0	0	1	1	0	1	0	0	1	1	1	1	0	0	1	0	1	1	1	1	0	1	1	1	1	1	1	1	1	1	1	1	1	1	0	1	0	1	1	1
1119854	1	0	1	0	1	0	0	0	1	0	0	1	1	0	1	0	0	1	1	1	1	0	0	1	-	1	1	1	1	0	1	1	1	1	1	1	1	1	1	1	1	1	1	0	1	0	1	1	1
1120318	1	0	1	0	1	0	0	0	1	0	0	1	1	0	1	0	0	1	1	1	1	0	0	1	-	1	1	1	1	0	1	1	1	1	1	1	1	1	1	1	1	1	1	0	1	0	1	1	1
1150829	1	0	1	0	1	0	0	0	1	0	0	1	1	0	1	0	0	1	1	1	1	0	0	1	0	1	1	1	1	0	1	1	1	1	1	1	1	1	1	1	1	1	1	0	1	0	1	1	1
1186604	1	0	1	0	1	0	0	0	1	0	0	1	1	0	1	0	0	1	1	1	1	0	0	1	0	1	1	1	1	0	1	1	1	1	1	1	1	1	1	-	1	1	1	0	-	0	1	1	1
1210843	1	0	1	0	1	0	0	0	1	0	0	1	1	0	1	0	0	1	1	1	1	0	0	1	0	1	1	1	1	0	1	1	1	1	1	1	1	1	1	1	1	1	1	0	1	0	1	1	1
1212674	1	0	1	0	1	0	0	0	1	0	0	1	1	0	1	0	0	1	1	1	1	0	0	1	0	1	1	1	1	0	1	1	1	1	1	1	1	1	0	1	1	1	1	0	1	0	1	1	1
1221051	1	0	1	0	1	0	0	0	0	0	0	1	1	0	1	0	0	1	1	1	1	0	0	1	0	1	1	1	1	0	1	1	1	1	1	1	1	1	1	1	1	1	1	0	1	0	1	1	1
1221184	1	0	1	0	1	0	0	0	1	0	0	1	1	0	1	0	0	1	1	1	1	0	0	1	0	1	1	1	1	0	1	1	1	1	1	1	1	1	1	0	1	1	1	0	1	0	1	1	1
1246183	1	0	1	0	1	0	0	0	1	0	0	1	1	0	1	0	0	1	1	1	1	0	0	1	0	1	1	1	1	0	1	1	1	1	1	1	1	1	1	1	1	1	1	0	1	0	1	1	1
1255608	1	0	1	0	1	0	0	0	1	0	0	1	1	0	1	0	0	1	-	1	1	0	0	1	0	1	1	1	1	0	1	1	1	1	1	1	1	1	1	1	1	1	1	0	1	0	1	1	1
1675748	1	0	1	0	1	0	0	0	1	0	0	1	1	0	1	0	0	1	1	1	1	0	0	1	0	1	1	1	1	-	1	1	1	1	1	1	1	1	1	0	1	0	1	0	1	0	1	1	1
2277290	1	0	1	0	1	0	1	0	1	0	0	1	1	0	1	0	0	1	1	1	1	0	0	1	1	1	1	1	1	0	1	1	1	1	1	1	1	1	1	1	1	1	1	0	1	0	1	1	1
2300425	1	0	1	0	1	0	0	0	1	0	0	1	1	0	1	0	0	1	1	1	1	0	0	1	0	0	1	1	1	0	1	1	1	1	1	1	1	1	-	-	1	1	1	0	1	0	1	1	1
2322879	1	0	1	0	1	0	0	0	1	0	0	1	1	0	1	0	0	1	1	1	0	0	0	1	0	1	1	1	1	0	1	1	1	1	1	1	1	1	1	1	1	1	1	0	0	0	1	1	1
2325999	1	0	1	0	1	0	0	0	1	0	0	1	1	0	1	0	0	1	1	1	1	0	0	1	0	1	1	1	1	0	1	1	1	1	1	1	1	1	-	1	1	1	1	0	1	0	1	1	1
2327636	1	0	1	0	1	0	0	0	1	0	0	1	1	0	1	0	0	1	1	1	1	0	0	1	0	1	1	1	1	0	1	1	1	1	1	1	1	1	1	1	1	1	1	0	0	0	1	1	1
3022752	1	0	1	0	1	0	0	0	1	0	0	1	1	0	1	0	0	1	1	1	1	0	0	1	0	1	1	1	1	0	1	1	1	1	1	1	1	1	1	1	1	0	1	0	1	0	1	1	1
3025386	1	0	1	0	1	0	0	0	1	0	0	1	1	0	1	0	0	1	1	1	1	0	0	1	-	1	1	1	1	-	1	1	1	1	1	1	1	1	1	1	1	1	1	0	1	0	1	1	1
3029821	1	0	1	0	1	0	0	0	1	0	0	1	1	0	1	0	0	1	1	1	1	0	0	1	-	1	1	1	1	0	1	1	1	1	1	1	1	1	1	1	1	1	1	0	1	1	1	1	1
3064476	0	1	2	1	0	1	1	1	0	1	1	0	0	1	0	1	1	0	2	2	2	1	1	0	2	0	2	2	2	2	0	0	0	2	0	0	0	0	2	0	0	0	0	1	2	2	0	0	0
4539183	1	0	1	0	1	0	0	0	1	0	0	1	1	0	1	0	0	1	1	1	1	0	0	1	0	1	1	1	1	0	1	1	1	1	1	1	1	1	1	1	1	1	1	0	1	0	1	1	1
4542921	1	0	1	0	1	0	0	0	1	0	0	1	1	0	1	0	0	1	1	1	1	0	0	1	0	1	1	1	1	-	1	1	1	1	1	1	1	1	1	1	1	1	1	0	1	0	1	1	1
4988910	1	0	2	0	1	0	0	0	1	0	0	1	1	0	1	0	0	1	2	2	2	0	0	1	0	1	2	2	1	0	1	1	1	2	1	1	1	1	2	1	1	1	1	0	2	0	1	1	1
4989553	1	0	1	0	1	0	0	0	1	0	0	1	1	0	1	0	0	1	1	0	0	0	0	1	-	1	1	1	1	0	1	1	1	1	1	1	1	0	1	1	1	1	1	0	1	0	1	1	1
4990331	1	0	1	0	1	0	0	0	1	0	0	1	1	0	1	0	0	1	1	1	1	0	0	1	0	1	1	1	1	-	1	1	1	1	1	1	1	1	1	1	1	1	1	0	-	0	1	1	1
5325620	1	0	1	0	1	0	0	0	1	0	0	1	1	0	1	0	0	1	1	1	1	0	0	1	0	1	1	1	1	0	1	1	1	1	1	1	1	1	1	1	1	1	1	0	1	0	1	1	1
1001565	0	1	2	1	0	1	1	1	0	1	1	0	2	1	0	1	1	0	2	2	2	1	1	0	2	0	2	2	0	2	0	0	0	2	0	0	0	0	2	0	0	0	0	1	2	2	0	0	0
1078628	1	0	1	0	1	0	0	0	1	0	0	1	1	0	1	0	0	1	1	1	1	0	0	1	1	1	1	1	1	0	1	1	1	1	1	1	1	1	1	1	1	1	1	0	1	-	1	1	1
4991189	1	0	1	0	1	0	0	0	1	0	0	1	1	0	1	0	0	1	1	1	1	0	0	1	1	1	1	1	1	0	1	1	1	1	1	1	1	1	1	1	1	1	1	0	1	0	1	1	1
4990230	0	1	1	1	0	1	1	1	0	1	1	0	0	1	0	1	1	0	1	1	1	1	1	0	1	0	1	-	0	1	0	0	0	1	0	0	0	0	-	0	0	0	0	1	1	1	0	0	0
987549	0	1	1	2	1	2	2	1	0	1	1	0	1	2	-	1	2	0	1	1	1	1	2	-	2	0	1	2	-	1	0	0	-	2	-	0	0	0	1	0	-	0	0	1	1	2	0	-	0
1105589	0	1	1	1	0	1	1	1	0	1	1	0	0	1	0	1	1	0	1	0	1	1	1	0	1	0	0	1	0	1	0	0	0	1	0	0	0	0	1	0	0	0	0	1	0	1	0	0	0
1121173	0	1	1	1	0	1	1	1	0	1	1	0	0	1	0	1	1	0	1	1	1	1	1	0	1	0	0	-	0	1	0	0	0	1	0	0	0	0	1	0	0	0	0	1	1	1	0	0	0
1233022	0	1	1	1	0	1	1	1	0	1	1	0	0	1	0	1	1	0	1	1	1	1	1	0	1	0	0	1	0	1	0	0	0	1	0	0	0	0	1	0	0	0	0	1	0	1	0	0	0
3941571	0	1	1	1	0	1	1	1	0	1	1	0	0	1	0	1	1	0	1	1	1	1	1	0	1	1	-	1	0	1	0	0	0	1	0	0	0	0	1	0	0	0	0	1	1	1	0	0	0
5363500	0	1	1	1	0	1	1	1	0	1	1	0	0	1	0	1	1	0	1	1	1	1	1	0	1	0	0	1	0	1	0	0	0	1	0	0	0	0	1	0	0	0	0	1	1	1	0	0	0
983365	1	0	1	0	1	0	1	0	1	0	0	1	1	0	1	0	0	1	1	1	1	0	0	1	0	1	1	1	1	-	1	1	1	1	1	1	1	1	1	1	1	1	1	0	1	0	1	1	1
985133	1	0	2	0	1	0	2	0	1	0	0	1	1	0	1	0	0	1	2	2	2	0	0	1	2	1	2	2	1	0	1	1	1	2	1	1	1	1	2	1	1	1	1	0	2	0	1	1	1
1013786	1	0	2	0	1	0	2	0	1	0	0	1	1	0	1	0	0	1	2	2	1	0	0	1	2	1	2	2	1	0	1	1	1	2	1	1	1	1	2	1	1	1	1	0	2	0	1	1	1
1030952	0	1	2	1	0	1	2	1	0	1	1	0	0	1	0	1	1	0	2	2	0	1	1	0	1	0	0	2	0	2	0	0	0	2	0	0	0	0	2	0	0	0	0	1	2	1	0	0	0
1066353	1	0	1	0	1	0	1	0	1	0	0	1	1	0	1	0	0	1	1	1	1	0	0	1	0	1	1	1	1	0	1	1	1	1	1	1	1	1	1	1	1	1	1	0	1	0	1	1	1
1096692	1	0	1	0	1	0	1	0	1	0	0	1	1	0	1	0	0	1	1	1	1	0	0	1	0	1	1	1	1	0	1	1	1	1	1	1	1	1	1	1	1	1	1	0	1	0	1	1	1
1099100	0	1	1	1	0	1	1	1	0	1	1	0	0	1	0	1	1	0	1	1	0	1	1	0	1	0	-	-	0	1	0	0	0	1	0	0	0	0	1	0	0	0	0	1	1	1	0	0	0
1110603	0	1	1	1	0	1	1	1	0	1	1	0	0	1	0	1	1	0	1	-	1	1	1	0	1	0	-	1	0	1	0	0	0	1	0	0	0	0	1	0	0	0	0	1	1	1	0	0	0
1111964	0	1	1	1	0	1	1	1	0	1	1	0	0	1	0	-	1	0	1	1	1	1	1	0	1	0	-	-	0	1	0	0	0	1	0	0	0	0	1	0	0	0	0	1	1	1	0	0	0
1129835	1	0	1	0	1	0	1	0	1	0	0	1	1	0	1	0	0	1	1	1	1	0	0	1	-	1	1	1	1	0	1	1	1	1	1	1	1	1	1	1	1	1	1	0	1	0	1	1	1
1182467	0	1	1	1	0	1	1	1	0	1	1	0	0	1	0	1	1	0	1	-	0	1	1	0	1	0	1	1	0	1	0	0	0	1	0	0	0	0	-	0	0	0	0	1	1	1	0	0	0
1202229	1	0	1	0	1	0	1	0	1	0	0	1	1	0	1	0	0	1	1	1	1	0	0	1	0	1	1	1	1	1	1	1	1	1	1	1	1	1	1	1	1	1	1	0	1	0	1	1	1
1210828	0	1	1	1	0	1	1	1	0	1	1	0	0	1	0	1	1	0	1	1	-	1	1	0	1	0	0	1	0	1	0	0	0	0	0	0	0	0	1	0	0	0	0	1	1	1	0	0	0
1229510	0	1	1	1	0	1	1	1	0	1	1	0	0	1	0	1	1	0	1	1	-	1	1	0	1	0	0	-	0	1	0	0	0	1	0	0	0	0	1	0	0	0	0	1	1	1	0	0	0
1241464	0	1	1	1	0	1	1	1	0	1	1	0	0	1	0	1	1	0	1	1	1	1	1	0	1	0	0	1	0	1	0	0	0	1	0	0	0	0	1	0	0	0	0	1	1	1	0	0	0
1255883	1	0	1	0	1	0	1	0	1	0	0	1	1	0	1	0	0	1	1	1	1	0	0	1	0	1	1	1	1	0	1	1	1	1	1	1	1	1	1	1	1	1	1	0	1	0	1	1	1
2276256	0	1	1	1	0	1	1	1	0	1	1	0	0	1	0	1	1	0	1	1	1	1	1	0	1	0	0	1	0	1	0	0	0	1	0	0	0	0	1	0	0	0	0	1	1	1	0	0	0
2289064	1	0	1	0	1	0	1	0	1	0	0	1	1	0	1	0	0	1	-	1	1	0	0	1	0	1	1	1	1	0	1	1	1	1	1	1	1	1	1	1	1	1	1	0	1	0	1	1	1
3064684	0	1	2	1	0	1	2	1	0	1	1	0	0	1	0	1	1	0	2	2	2	1	1	0	2	0	0	2	0	2	0	0	0	2	0	0	0	0	2	0	0	0	0	1	2	1	0	0	0
3532646	1	0	1	0	1	0	1	0	1	0	0	1	1	0	1	0	0	1	1	1	1	0	0	1	0	1	1	-	1	0	1	1	1	1	1	1	1	1	1	1	1	1	1	0	1	0	1	1	1
3533905	0	1	1	1	0	1	1	1	0	1	1	0	0	1	0	1	1	0	1	1	1	1	1	0	1	0	0	1	0	1	0	0	0	-	0	0	0	0	1	0	0	0	0	1	1	1	0	0	0
3533938	0	1	1	1	0	1	1	1	0	1	1	0	0	1	0	1	1	0	1	1	-	1	1	0	1	0	0	1	0	1	0	0	0	0	0	0	0	0	1	0	0	0	0	1	1	1	0	0	0
3935125	1	0	1	0	1	0	1	0	1	0	0	1	1	0	1	0	0	1	-	1	1	0	0	1	0	1	1	1	1	0	1	1	1	1	1	1	1	1	1	-	1	1	1	0	1	0	1	1	1
3952736	0	1	1	1	0	1	1	1	0	1	1	0	0	1	0	1	1	0	1	1	1	1	1	0	1	0	0	-	0	1	0	0	0	-	0	0	0	0	1	0	0	0	0	1	1	1	0	0	0
3955199	0	1	1	1	0	1	1	1	0	1	1	0	0	1	0	1	1	0	1	1	1	1	1	0	1	0	0	0	0	1	0	0	0	1	0	0	0	0	1	0	0	0	0	1	1	1	0	0	0
4021862	0	1	1	1	0	1	1	1	0	1	1	0	0	1	0	1	1	0	1	1	0	1	1	0	1	0	0	1	0	1	0	0	0	-	0	0	0	0	1	0	0	0	0	1	1	1	0	0	0
4395827	1	0	1	0	1	0	1	0	1	0	0	1	1	0	1	0	0	1	1	1	1	0	0	1	0	1	1	1	1	0	1	1	1	1	1	1	1	1	1	1	1	1	1	0	1	-	1	1	1
4407694	0	1	2	1	0	1	2	1	0	1	1	0	0	1	0	1	1	0	2	2	2	1	1	0	1	-	2	2	0	1	0	0	0	2	0	0	0	0	2	0	0	0	0	1	2	1	0	0	0
4990454	0	1	1	1	0	1	1	1	0	1	1	0	0	1	0	1	1	0	1	1	1	1	1	0	1	0	0	1	0	1	0	0	0	0	0	0	0	0	1	0	0	0	0	1	1	1	0	0	0
4990930	0	1	1	1	0	1	1	1	0	1	1	0	0	1	0	1	1	0	1	1	1	1	1	0	1	0	0	0	0	1	0	0	0	1	0	0	0	0	1	0	0	0	0	1	1	1	0	0	0
1211251	1	0	1	0	1	0	1	0	1	0	0	1	1	0	1	0	0	1	1	0	1	0	0	1	0	1	1	1	1	0	1	1	1	1	1	1	1	1	1	1	1	1	1	0	1	0	1	1	1
2256474	0	1	2	1	0	1	2	1	1	1	1	0	0	1	0	1	1	0	2	2	0	1	1	0	2	0	2	2	0	2	0	0	0	2	0	0	0	0	2	0	0	0	0	1	2	1	0	0	0
4991086	0	1	1	1	0	1	1	1	0	1	1	0	0	1	0	1	1	0	1	1	1	1	1	0	1	0	-	1	0	1	0	0	0	1	0	0	0	0	1	0	0	0	0	1	1	1	0	0	0
4991124	0	1	1	1	0	1	1	1	0	1	1	0	0	1	0	1	1	0	1	1	1	1	1	0	1	0	0	1	0	1	0	0	0	1	0	0	0	0	1	0	0	0	0	1	1	1	0	0	0
997180	1	0	2	0	1	0	2	0	0	0	0	1	1	0	1	0	0	1	2	2	2	0	0	1	0	1	2	2	1	2	2	1	1	2	2	1	1	1	2	1	1	1	1	0	2	0	1	1	1
3935598	0	1	1	1	0	1	1	1	1	1	1	0	1	1	0	1	1	0	1	1	0	1	1	0	1	0	0	1	0	1	0	0	0	1	0	0	0	0	1	0	0	0	0	1	1	1	0	0	0
1025376	1	0	1	0	1	0	1	0	1	0	0	1	1	0	1	0	0	1	1	1	1	0	0	1	0	1	1	1	1	-	1	1	1	1	1	1	1	1	1	1	1	1	1	0	0	0	1	1	1
1027740	1	0	1	0	1	0	1	0	1	0	0	1	1	0	1	0	0	1	1	1	1	0	0	1	0	1	1	0	1	0	1	1	1	1	1	1	1	1	1	1	1	1	1	0	-	0	1	1	1
1090200	1	0	1	0	1	0	1	0	1	0	0	1	1	0	1	0	0	1	1	1	1	0	0	1	0	1	1	1	1	0	1	1	1	1	1	1	1	1	1	1	1	1	1	0	0	0	1	1	1
1098230	1	0	2	0	1	0	2	0	1	0	0	1	1	0	1	0	0	1	2	2	2	0	0	1	2	1	2	2	1	0	1	1	1	2	1	1	1	1	2	1	1	1	1	0	2	0	1	2	1
1125881	1	0	1	0	1	0	1	0	1	0	0	1	1	0	1	0	0	1	1	1	1	0	0	1	0	1	1	1	1	0	1	1	1	1	1	1	1	1	1	1	1	0	1	0	1	0	1	1	1
1863565	0	1	2	1	0	1	2	1	0	1	1	0	0	1	0	1	1	0	2	2	2	1	1	0	1	0	0	2	0	1	0	0	0	2	0	0	0	0	2	0	0	0	0	1	2	1	0	0	0
3955721	1	0	1	0	1	0	1	0	1	0	0	1	1	0	1	0	0	1	1	1	1	0	0	1	-	1	1	1	1	1	1	1	1	1	1	1	1	1	1	1	1	1	1	0	1	0	1	1	1
1119419	0	1	1	1	0	1	1	1	0	1	1	0	0	1	0	1	1	0	1	1	1	1	1	0	1	0	1	0	0	1	0	0	0	1	0	0	0	0	1	0	0	0	0	1	1	1	0	0	0
1089370	0	1	2	1	0	1	2	1	0	1	1	0	0	1	0	1	1	0	2	2	2	1	1	0	2	0	0	2	0	1	0	0	0	2	0	0	0	0	2	0	0	0	0	1	2	1	0	0	0
1864148	1	0	2	0	1	0	2	0	1	0	0	1	1	0	1	0	0	1	2	2	2	0	0	1	2	1	2	2	1	2	1	1	1	2	1	1	1	1	2	1	1	1	1	0	2	0	1	1	1
3024760	0	1	2	1	0	1	2	1	0	1	1	0	0	1	0	1	1	0	2	2	2	1	1	0	2	-	0	2	0	1	2	0	0	2	0	0	0	0	2	0	0	0	0	1	2	2	0	0	0
3948593	1	0	2	0	1	0	2	0	1	0	0	1	1	0	1	0	0	1	2	2	2	0	0	1	2	1	2	2	1	0	1	1	1	2	1	1	1	1	2	1	1	1	1	0	2	0	1	1	1
1096336	1	0	1	0	1	0	1	0	1	0	0	1	1	0	1	0	0	1	1	1	1	0	0	1	1	1	1	1	1	0	1	1	1	1	1	1	1	1	1	1	1	1	1	0	1	0	1	1	1
1116946	1	0	1	0	1	0	1	0	1	0	0	1	1	0	1	0	0	1	1	1	1	0	0	1	1	1	1	1	1	0	1	1	1	1	1	1	1	1	1	1	1	1	1	0	1	0	1	1	1
2263451	0	1	2	1	0	1	2	1	0	1	1	0	0	1	0	1	1	0	2	2	2	1	1	0	2	0	2	2	0	2	0	0	0	2	0	0	0	0	2	0	0	0	0	1	2	1	0	0	0
1110168	0	1	2	1	0	1	2	1	0	1	1	0	0	1	0	1	1	0	2	2	2	1	1	0	2	0	2	2	0	2	0	0	0	2	0	0	0	0	2	0	0	0	0	1	2	1	0	0	0
1089724	1	0	2	0	1	0	2	0	1	0	0	1	1	0	1	0	0	1	2	2	2	0	0	1	2	1	1	2	1	2	1	1	1	2	1	1	1	1	2	1	1	1	1	0	2	2	1	1	1
1088699	0	1	1	1	0	1	1	1	0	1	1	0	0	1	0	1	1	0	1	1	1	1	1	0	1	0	0	1	0	1	0	0	0	1	0	0	0	0	1	0	0	0	0	1	1	1	0	0	0
1088792	0	1	1	1	0	1	1	1	0	1	1	0	0	1	0	1	1	0	1	1	1	1	1	0	1	0	0	1	0	1	0	0	0	1	0	0	0	0	1	0	0	0	0	1	1	1	0	0	0
1092066	0	1	1	1	0	1	1	1	0	1	1	0	0	1	0	1	1	0	1	1	1	1	1	0	1	0	-	1	0	1	0	0	0	1	0	0	0	0	-	0	0	0	0	1	1	1	0	0	0
1093972	0	1	1	1	0	1	1	1	0	1	1	0	0	1	0	1	1	0	1	0	1	1	1	0	1	0	0	-	0	1	0	0	0	1	0	0	0	0	1	0	0	0	0	1	1	1	0	0	0
1106480	0	1	1	1	0	1	1	1	0	1	1	0	0	1	0	1	1	0	1	1	1	1	1	0	1	0	-	1	0	1	0	0	0	1	0	0	0	0	-	0	0	0	0	1	1	1	0	0	0
1117575	0	1	1	1	0	1	1	1	0	1	1	0	0	1	0	1	1	0	1	-	1	1	1	0	1	0	0	1	0	1	0	0	0	-	0	0	0	0	1	0	0	0	0	1	1	1	0	0	0
1120651	0	1	1	1	0	1	1	1	0	1	1	0	0	1	0	1	1	0	1	1	1	1	1	0	1	0	0	1	0	1	0	0	0	1	0	0	0	0	1	0	0	0	0	1	1	1	0	0	0
1121835	0	1	1	1	0	1	1	1	0	1	1	0	0	1	0	1	1	0	1	1	1	1	1	0	1	0	0	1	0	1	0	0	0	1	0	0	0	0	1	0	0	0	0	1	1	1	0	0	0
1125646	0	1	-	1	0	1	1	1	0	1	1	0	0	1	0	1	1	0	1	1	1	1	1	0	1	0	0	1	0	1	0	0	0	-	0	0	0	0	1	0	0	0	0	1	1	1	0	0	0
1128210	0	1	1	1	0	1	1	1	0	1	1	0	0	1	0	1	1	0	1	1	-	1	1	0	1	0	0	1	0	1	0	0	0	-	0	0	0	0	1	0	0	0	0	1	0	1	0	0	0
1138354	0	1	1	1	0	1	1	1	0	1	1	0	0	1	0	1	1	0	1	1	1	1	1	0	1	0	0	1	0	1	0	0	0	1	0	0	0	0	1	0	0	0	0	1	1	1	0	0	0
1229143	0	1	1	1	0	1	1	1	0	1	1	0	0	1	0	1	1	0	1	1	-	1	1	0	1	0	0	1	0	1	0	0	0	-	0	0	0	0	1	0	0	0	0	1	1	1	0	0	0
1229903	0	1	0	1	0	1	1	1	0	1	1	0	0	1	0	1	1	0	1	1	0	1	1	0	1	0	0	1	0	1	0	0	0	-	0	0	0	0	1	0	0	0	0	1	-	1	0	0	0
1702154	0	1	1	1	0	1	1	1	0	1	1	0	0	1	0	1	1	0	1	1	1	1	1	0	1	0	0	1	0	1	0	0	0	1	0	0	0	0	0	0	0	0	0	1	1	1	0	0	0
2275515	0	1	1	1	0	1	1	1	0	1	1	0	0	1	0	1	1	0	1	1	1	1	1	0	1	0	0	1	0	1	0	0	0	-	0	0	0	0	1	0	0	0	0	1	1	1	0	0	0
2275813	0	1	1	1	0	1	1	1	0	1	1	0	0	1	0	1	1	0	1	1	1	1	1	0	1	0	0	1	0	1	0	0	0	1	0	0	0	0	1	0	0	0	0	1	0	1	0	0	0
2277124	0	1	1	1	0	1	1	1	0	1	1	0	0	1	0	1	1	0	1	1	1	1	1	0	1	0	-	1	0	1	0	0	0	-	0	0	0	0	1	0	0	0	0	1	-	1	0	0	0
2279188	0	1	0	1	0	1	1	1	0	1	1	0	0	1	0	1	1	0	1	1	0	1	1	0	1	0	0	1	0	1	0	0	0	1	0	0	0	0	1	0	0	0	0	1	1	1	0	0	0
3022649	0	1	1	1	0	1	1	1	0	1	1	0	0	1	0	1	1	0	1	1	1	1	1	0	1	0	-	1	0	1	0	0	0	1	0	0	0	0	1	0	0	0	0	1	1	1	0	0	0
3956455	0	1	1	1	0	1	1	1	0	1	1	0	0	1	0	1	1	0	1	-	-	1	1	0	1	0	0	1	0	1	0	0	0	1	0	0	0	0	1	0	0	0	0	1	1	1	0	0	0
4396841	0	1	1	1	0	1	1	1	0	1	1	0	0	1	0	1	1	0	1	1	-	1	1	0	1	0	0	1	0	1	0	0	0	1	0	0	0	0	1	0	0	0	0	1	1	1	0	0	0
4405527	0	1	1	1	0	1	1	1	0	1	1	0	0	1	0	1	1	0	1	1	-	1	1	0	1	0	0	1	0	1	0	0	0	1	0	0	0	0	1	0	0	0	0	1	1	1	0	0	0
4539952	0	1	-	1	0	1	1	1	0	1	1	0	0	1	0	1	1	0	1	1	1	1	1	0	1	0	0	1	0	1	0	0	0	1	0	0	0	0	1	0	0	0	0	1	1	1	0	0	0
4989188	0	1	1	1	0	1	1	1	0	1	1	0	0	1	0	1	1	0	1	1	0	1	1	0	1	0	0	1	0	1	0	0	0	1	0	0	0	0	1	0	0	0	0	1	0	1	0	0	0
4989347	0	1	1	1	0	1	1	1	0	1	1	0	0	1	0	1	1	0	1	1	0	1	1	0	1	0	0	1	0	1	0	0	0	1	0	0	0	0	1	0	0	0	0	1	1	1	0	0	0
4991365	0	1	1	1	0	1	1	1	0	1	1	0	0	1	0	1	1	0	1	1	1	1	1	0	1	0	0	1	0	1	0	0	0	1	0	0	0	0	1	0	0	0	0	1	1	1	0	0	0
5412045	0	1	1	1	0	1	1	1	0	1	1	0	0	1	0	1	1	0	1	1	1	1	1	0	1	0	0	1	0	1	0	0	0	1	0	0	0	0	1	0	0	0	0	1	1	1	0	0	0
1129576	0	1	0	1	0	1	1	1	0	1	1	0	0	1	0	1	1	0	1	1	1	1	1	0	1	0	0	-	0	1	0	0	0	-	0	0	0	0	1	0	0	0	0	1	1	1	0	0	0
1292860	0	1	0	1	0	1	1	1	0	1	1	0	0	1	0	1	1	0	1	1	1	1	1	0	1	0	0	1	0	1	0	0	0	1	0	0	0	0	1	0	0	0	0	1	1	1	0	0	0
1066061	0	1	2	2	0	1	2	1	2	1	1	0	0	0	0	1	1	0	2	2	2	1	1	0	2	0	2	2	0	2	0	0	0	2	0	0	0	0	2	0	0	0	0	1	2	0	0	0	0
1100735	0	1	-	1	0	1	1	1	0	1	1	0	0	1	0	1	1	0	1	-	1	1	1	0	1	0	0	0	0	1	0	0	0	1	0	0	0	0	1	0	0	0	0	1	1	1	0	0	0
1107343	0	1	0	1	0	1	1	1	0	1	1	0	0	1	0	1	1	0	1	1	1	1	1	0	1	0	0	0	0	1	0	0	0	1	0	0	0	0	1	0	0	0	0	1	1	1	0	0	0
1112369	0	1	0	1	0	1	1	1	0	1	1	0	0	1	0	1	1	0	1	1	1	1	1	0	1	0	0	0	0	1	0	0	0	1	0	0	0	0	1	0	0	0	0	1	1	1	0	0	0
1665205	0	1	0	1	0	1	1	1	0	1	1	0	0	1	0	1	1	0	1	1	1	1	1	0	1	0	-	0	0	1	0	0	0	1	0	0	0	0	1	0	0	0	0	1	1	1	0	0	0
1090886	0	1	1	1	0	1	1	1	0	1	1	0	0	1	0	1	1	0	1	1	1	1	1	0	1	0	1	0	0	0	0	0	0	1	0	0	0	0	1	0	0	0	0	1	1	1	0	0	0
4004619	0	1	1	1	0	1	1	1	0	1	1	0	0	1	0	1	1	0	1	1	1	1	1	0	1	0	0	0	0	1	0	0	0	1	0	0	0	0	1	0	0	0	0	1	1	1	0	0	0
1001398	1	0	2	0	1	0	2	0	0	0	2	1	1	1	1	0	0	1	1	0	0	0	0	1	0	1	2	0	1	2	1	1	1	2	1	1	1	1	0	1	1	1	1	0	0	1	1	1	1
1115313	1	0	1	0	1	0	1	0	0	0	0	1	1	1	1	0	0	1	1	0	0	0	0	1	0	1	1	0	1	-	1	1	1	1	1	1	1	1	0	1	1	1	1	0	0	1	1	1	1
1124260	0	1	1	1	0	1	1	1	1	1	1	0	0	0	0	1	1	0	0	1	1	1	1	0	1	0	0	1	0	1	0	0	0	1	0	0	0	0	1	0	0	0	0	1	1	0	0	0	0
1126208	0	1	1	1	0	1	0	1	1	1	1	0	0	0	0	1	1	0	0	1	1	1	1	0	1	0	0	1	0	1	0	0	0	-	0	0	0	0	1	0	0	0	0	1	1	0	0	0	0
1132858	0	1	1	1	0	1	1	1	1	1	1	0	0	0	0	1	1	0	0	1	1	1	1	0	1	0	0	1	0	1	0	0	0	-	0	0	0	0	1	0	0	0	0	1	1	0	0	0	0
1221207	1	0	1	0	1	0	0	0	0	0	0	1	1	1	1	0	0	1	1	0	0	0	0	1	0	1	1	0	1	0	1	1	1	1	1	1	1	1	0	1	1	1	1	0	0	1	1	1	1
1229311	1	0	2	2	1	0	2	0	0	0	0	1	1	1	1	0	0	1	1	0	0	0	0	1	0	1	2	0	1	0	1	1	2	2	1	1	1	1	0	1	1	1	1	0	0	1	1	1	1
1265000	0	1	1	1	0	1	1	1	1	1	1	0	0	0	0	1	1	0	0	1	1	1	1	0	1	1	0	1	0	1	0	0	0	1	0	0	0	0	1	0	0	0	0	1	1	0	0	0	0
1691619	1	0	2	0	1	0	1	0	0	0	0	1	1	1	1	0	0	1	1	0	0	0	0	1	2	1	1	0	1	0	1	2	1	2	1	1	1	1	0	1	1	1	1	0	0	1	1	1	1
3024089	1	0	2	0	1	0	2	0	2	0	0	1	1	1	1	0	0	1	1	0	0	0	0	1	2	1	2	0	1	2	1	1	1	2	1	1	1	1	0	1	1	1	1	0	0	1	1	1	1
3533517	1	0	1	0	1	0	1	0	0	0	0	1	1	1	1	0	0	1	1	0	0	0	0	1	-	1	1	0	1	0	1	1	1	1	1	1	1	1	0	1	1	1	1	0	0	1	1	1	1
3944287	1	0	1	0	1	0	1	0	0	0	0	1	1	1	1	0	0	1	1	0	0	0	0	1	0	1	1	0	1	0	1	1	1	1	1	1	1	1	0	1	1	1	1	0	0	1	1	1	1
4539511	0	1	-	1	0	1	1	1	1	1	1	0	0	0	0	1	1	0	0	1	1	1	1	0	1	0	0	1	0	1	0	0	0	1	0	0	0	0	1	0	0	0	0	1	1	0	0	0	0
4989882	0	1	1	1	0	1	1	1	1	1	1	0	0	0	0	1	1	0	0	1	1	1	1	0	1	0	-	1	0	1	0	0	0	1	0	0	0	0	1	0	0	0	0	1	1	0	0	0	0
1068753	1	0	1	0	1	0	1	0	0	0	0	1	1	1	1	0	0	1	1	0	0	0	0	1	0	1	1	0	1	0	1	1	1	1	1	1	1	1	0	1	1	1	1	0	0	1	1	1	1
1073053	1	0	1	0	1	0	1	0	0	0	0	1	1	1	1	0	0	1	1	0	0	0	0	1	0	1	1	0	1	0	1	1	1	1	1	1	1	1	0	-	1	1	1	0	0	1	1	1	1
1091646	1	0	1	0	1	0	1	0	0	0	0	1	1	1	1	0	0	1	1	0	0	0	0	1	0	1	1	0	1	0	1	1	1	1	1	1	1	1	0	1	1	1	1	0	0	1	1	1	1
1102202	0	1	1	1	0	1	1	1	1	1	1	0	0	0	0	1	1	0	0	1	1	1	1	0	1	0	-	1	0	1	0	0	0	1	0	0	0	0	1	0	0	0	0	1	1	0	0	0	0
1114870	1	0	-	1	1	0	1	0	0	0	1	1	1	1	1	0	0	1	1	0	0	0	0	1	0	1	1	0	1	0	1	1	1	1	1	1	1	1	0	1	1	1	1	0	0	1	1	1	1
1120947	1	0	1	0	1	0	1	0	0	0	1	1	1	1	1	0	0	1	1	0	0	0	0	1	1	1	1	0	1	0	1	1	1	1	1	1	1	1	0	1	1	0	1	0	0	1	1	1	1
1122959	1	0	1	0	1	0	1	0	0	0	0	1	1	1	1	0	0	1	1	0	0	0	0	1	0	1	1	0	1	-	1	1	1	1	1	1	1	1	0	1	1	1	1	0	0	1	1	1	1
1125323	0	1	2	1	0	1	2	1	1	1	1	0	0	0	0	1	1	0	0	1	1	1	1	0	1	0	0	1	0	1	0	0	0	0	0	0	0	0	1	0	0	0	0	1	1	0	0	0	0
1129758	1	0	1	0	1	0	1	0	0	0	0	1	1	1	1	0	0	1	1	0	0	0	0	1	0	1	1	0	1	0	1	1	1	1	1	1	1	1	0	1	1	1	1	0	0	1	1	1	1
1152477	1	0	1	0	1	0	1	0	0	0	1	1	1	1	1	0	0	1	1	0	0	0	0	1	0	1	1	0	1	0	1	1	1	1	1	1	1	1	0	1	1	1	1	0	0	1	1	1	1
1220050	1	0	1	0	1	0	1	0	0	0	0	1	1	1	1	0	0	1	1	0	0	0	0	1	0	1	1	0	1	-	1	1	1	1	1	1	1	1	0	1	1	1	1	0	0	1	1	1	1
1289332	1	0	1	0	1	0	1	0	0	0	0	1	1	1	1	0	0	1	1	0	0	0	0	1	0	1	1	0	1	1	1	1	1	1	1	1	1	1	0	1	1	1	1	0	0	1	1	1	1
1864628	1	0	2	0	1	0	2	0	0	0	2	1	1	1	1	0	0	1	1	0	0	0	0	1	2	1	2	0	1	2	1	1	1	2	1	1	1	1	0	1	1	1	1	0	0	1	1	1	1
2278858	0	1	1	1	0	1	1	1	1	1	1	0	0	0	0	1	1	0	0	1	1	1	1	0	1	0	-	1	0	-	0	0	0	-	0	0	0	0	1	0	0	0	0	1	1	0	0	0	0
2289219	0	1	1	1	0	1	1	1	1	1	1	0	0	0	0	1	1	0	0	1	1	1	1	0	1	0	-	1	0	1	0	0	0	1	0	0	0	0	1	0	0	0	0	1	1	0	0	0	0
2303008	1	0	1	0	1	0	1	0	0	0	0	1	1	1	1	0	0	1	1	0	0	0	0	1	0	1	1	0	1	0	1	1	1	1	1	1	1	1	0	1	1	1	1	0	0	1	1	1	1
3026199	1	0	1	0	1	0	1	0	0	0	0	1	1	1	1	0	0	1	1	0	0	0	0	1	0	1	1	0	1	0	1	1	1	1	1	1	1	1	0	1	1	1	1	0	0	1	1	1	1
3028294	1	0	1	0	1	0	1	0	0	0	0	1	1	1	1	0	0	1	1	0	0	0	0	1	0	1	1	0	1	0	1	1	1	1	1	1	1	1	0	1	1	1	1	0	0	1	1	1	1
3384831	1	0	1	0	1	0	1	0	0	0	-	1	1	1	1	0	0	1	1	0	0	0	0	1	0	1	1	0	1	1	1	1	1	1	1	1	1	1	0	1	1	1	1	0	0	1	1	1	1
3951950	1	0	1	0	1	0	1	0	0	0	0	1	1	1	1	0	0	1	1	0	0	0	0	1	0	1	1	0	1	-	1	1	1	1	1	1	1	1	0	1	1	1	1	0	0	1	1	1	1
4397541	1	0	1	0	1	0	1	0	0	0	-	1	1	1	1	0	0	1	1	0	0	0	0	1	-	1	1	0	1	0	1	1	1	1	1	1	1	1	0	1	1	0	1	0	0	1	1	1	1
4404731	0	1	1	1	0	1	1	1	1	1	1	0	0	0	0	1	1	0	0	1	1	1	1	0	1	0	0	1	0	1	0	0	0	-	0	0	0	0	1	0	0	0	0	1	1	0	0	0	0
4408292	0	1	1	1	0	1	1	1	1	1	1	0	0	0	0	1	1	0	0	1	1	1	1	0	1	0	0	1	0	1	0	0	0	1	0	0	0	0	1	0	0	0	0	1	1	0	0	0	0
4440180	1	0	1	0	1	0	1	0	0	0	0	1	1	1	1	0	0	1	1	0	0	0	0	1	0	1	1	0	1	0	1	1	1	1	1	1	1	1	0	1	1	1	1	0	0	1	1	1	1
4538767	1	0	1	0	1	0	1	0	0	0	1	1	1	1	1	0	0	1	1	0	0	0	0	1	0	1	1	0	1	0	1	1	1	1	1	1	1	1	0	1	1	1	1	0	0	1	1	1	1
4989894	1	0	1	0	1	0	1	0	0	0	0	1	1	1	1	0	0	1	1	0	0	0	0	1	1	1	1	0	1	0	1	1	1	1	1	1	1	1	0	1	1	1	1	0	0	1	1	1	1
4990045	0	1	1	1	0	1	1	1	1	1	1	0	0	0	0	1	1	0	0	1	1	1	1	0	1	0	0	1	0	1	0	0	0	1	0	0	0	0	1	0	0	0	0	1	1	0	0	0	0
4991749	0	1	1	1	0	1	1	1	1	1	1	0	0	0	0	1	1	0	0	1	1	1	1	0	1	0	0	1	0	1	0	0	0	1	0	0	0	0	1	0	0	0	0	1	1	0	0	0	0
1308285	0	1	1	1	0	1	0	1	1	1	1	0	0	0	0	1	1	0	0	1	1	1	1	0	1	0	0	1	0	1	0	0	0	1	0	0	0	0	1	0	0	0	0	1	1	0	0	0	0
2259241	0	1	1	1	0	1	0	1	1	1	1	0	0	0	0	1	1	0	0	1	1	1	1	0	1	0	0	1	0	1	0	0	0	1	0	0	0	0	1	0	0	0	0	1	1	0	0	0	0
2280370	0	1	1	1	0	1	0	1	1	1	1	0	0	0	0	1	1	0	0	1	1	1	1	0	1	0	0	1	0	1	0	0	0	1	0	0	0	0	1	0	0	0	0	1	1	0	0	0	0
1161276	0	1	2	1	0	1	2	1	1	1	2	0	0	0	0	1	1	0	0	1	1	1	1	0	1	0	2	1	0	2	0	0	0	2	0	0	1	0	1	0	0	0	0	1	1	0	0	0	0
4989245	1	0	1	0	1	0	1	0	0	0	0	1	1	1	1	0	0	1	1	0	0	0	0	1	0	1	1	0	1	0	1	1	1	1	-	1	0	1	0	1	1	1	1	0	0	1	1	1	1
5050389	1	0	1	0	1	0	1	0	0	0	0	1	1	1	1	0	0	1	1	0	0	0	0	1	0	1	1	0	1	0	1	1	1	1	1	1	0	1	0	1	1	1	1	0	0	1	1	1	1
4990539	1	0	1	0	1	0	1	0	0	0	0	1	1	1	1	0	0	1	1	0	0	0	0	1	0	1	1	0	1	0	1	1	1	1	1	1	0	1	0	1	1	1	1	0	0	1	1	1	1
1114005	1	0	0	0	1	0	1	0	0	0	0	1	1	1	1	0	0	1	1	0	0	0	0	1	0	1	1	0	1	0	1	1	1	1	1	1	0	1	0	-	1	1	1	0	0	1	1	1	1
1130028	1	0	0	2	1	0	2	0	0	0	0	1	1	1	1	0	0	1	1	0	0	0	0	1	0	1	1	0	1	0	1	1	1	2	1	1	0	1	0	1	1	1	1	0	0	1	1	1	1
1216347	0	1	1	1	0	1	0	1	1	1	1	0	0	0	0	1	1	0	0	1	1	1	1	0	1	0	0	1	0	1	0	0	0	1	0	0	1	0	1	0	0	0	0	1	1	0	0	0	0
1236566	0	1	1	1	0	1	0	1	1	1	1	0	0	0	0	1	1	0	0	1	1	1	1	0	1	0	0	1	0	1	0	0	0	1	0	0	1	0	1	0	0	0	0	1	1	0	0	0	0
2282401	1	0	0	0	1	0	1	0	0	0	0	1	1	1	1	0	0	1	1	0	0	0	0	1	0	1	1	0	1	0	1	1	1	-	-	1	0	1	0	1	1	1	1	0	0	1	1	1	1
2335797	0	1	1	1	0	1	0	1	1	1	1	0	0	0	0	1	1	0	0	1	1	1	1	0	1	0	-	1	0	1	0	0	0	1	0	0	1	0	1	0	0	0	0	1	1	0	0	0	0
4990688	0	1	1	1	0	1	1	1	1	1	1	0	0	0	0	1	1	0	0	1	1	1	1	0	1	0	0	1	0	1	0	0	0	-	0	0	1	0	1	0	0	0	0	1	1	0	0	0	0
4990953	0	1	1	1	0	1	2	1	1	1	1	0	0	0	0	1	1	0	0	1	1	1	1	0	1	-	0	1	0	1	0	0	0	2	0	0	1	0	1	0	0	0	0	1	1	0	0	0	0
1142110	0	1	1	1	0	1	1	1	1	1	1	0	0	0	0	1	1	0	0	1	1	1	1	0	1	0	0	1	0	1	0	0	0	-	0	0	1	0	1	0	0	0	0	1	1	0	0	0	0
1218555	0	1	1	1	0	1	1	1	1	1	1	0	0	0	0	1	1	0	0	1	1	1	1	0	1	0	0	1	0	1	0	0	0	1	0	0	1	0	1	0	0	0	0	1	1	0	0	0	0
1317105	0	1	1	1	0	1	1	1	1	1	1	0	0	0	0	1	1	0	0	1	1	1	1	0	1	1	0	1	0	1	0	0	0	0	0	0	1	0	1	0	0	0	0	1	1	0	0	0	0
4910141	0	1	1	2	0	1	2	1	1	1	2	0	0	0	0	1	1	0	0	1	1	1	1	0	2	0	0	1	0	2	0	0	0	2	0	0	1	0	1	0	0	0	0	1	1	0	0	0	0
2322853	1	0	0	0	1	0	1	0	0	0	0	1	1	1	1	0	0	1	1	0	0	0	0	1	0	1	1	0	1	0	1	1	1	1	1	1	0	1	0	1	1	1	1	0	0	1	1	1	1
2259986	0	1	1	1	0	1	2	1	1	1	1	0	0	0	0	1	1	0	0	1	1	1	1	0	2	0	0	1	0	1	0	0	0	2	0	0	1	0	1	0	0	0	0	1	1	0	0	0	0
2275565	1	0	0	0	1	0	1	0	0	0	0	1	1	1	1	0	0	1	1	0	0	0	0	1	1	1	1	0	1	0	1	1	1	1	1	1	0	1	0	1	1	1	1	0	0	1	1	1	1
2267818	1	0	0	0	1	0	1	0	0	0	1	1	1	1	1	0	0	1	1	0	0	0	0	1	0	1	1	0	1	0	1	1	1	1	1	1	0	1	0	1	1	1	1	0	0	1	1	1	1
4003355	1	0	0	0	1	0	1	0	1	0	1	1	1	1	1	0	1	1	1	0	0	0	0	1	-	1	1	0	1	0	1	1	1	1	1	1	1	1	0	1	1	1	1	1	0	1	1	1	1
1015865	1	0	-	-	1	0	1	0	-	0	-	1	1	1	1	0	0	1	1	0	0	0	0	1	-	1	1	0	1	-	1	1	1	1	1	1	0	1	0	1	1	1	1	0	0	1	1	1	1
1057186	0	1	1	2	0	1	2	1	1	1	1	0	0	0	0	1	1	0	0	1	1	1	1	0	2	0	2	1	0	2	0	0	0	2	0	0	1	0	1	0	0	0	0	1	1	0	0	0	0
1109016	0	1	1	1	0	1	1	1	1	1	1	0	0	0	0	1	1	0	0	1	1	0	1	0	1	0	0	1	0	1	0	0	0	1	0	0	1	0	1	0	0	0	0	1	1	0	0	0	0
1117369	1	0	0	0	1	0	1	0	0	0	0	1	1	1	1	0	0	1	1	0	0	0	0	1	0	0	1	0	1	0	1	1	1	1	1	1	0	1	0	1	1	1	1	0	0	1	1	1	1
1118037	0	1	1	1	0	1	0	1	1	1	1	0	0	0	0	1	1	0	0	1	1	1	1	0	1	0	0	1	0	1	0	0	0	-	0	0	1	0	1	0	0	0	0	1	1	0	0	0	0
1139532	0	1	1	1	0	1	1	1	1	1	1	0	0	0	0	1	1	0	0	1	1	1	1	0	1	0	0	1	0	1	0	0	0	1	0	0	1	0	1	0	0	0	0	1	1	0	0	0	0
1202226	0	1	1	1	0	1	1	1	1	1	1	0	0	0	0	1	1	0	0	1	1	1	1	0	1	0	-	1	0	1	0	0	0	1	0	0	1	0	1	0	0	0	0	1	1	0	0	0	0
1228330	0	1	1	1	0	1	1	1	1	1	1	0	0	0	0	1	1	0	0	1	1	1	1	0	1	0	0	1	0	1	0	0	0	1	0	0	1	0	1	0	0	0	0	1	1	0	0	0	0
1280037	1	0	0	0	1	0	1	0	0	0	0	1	1	1	1	0	0	1	1	0	0	0	0	1	0	1	1	0	1	0	1	1	1	1	1	1	0	1	0	1	1	1	1	0	0	1	1	1	1
1286528	1	0	0	0	1	0	1	0	0	0	1	1	1	1	1	0	0	1	1	0	0	0	0	1	0	1	1	0	1	0	1	1	1	1	1	1	0	1	0	1	1	1	1	0	0	1	1	1	1
2271375	0	1	1	1	0	1	1	1	1	1	1	0	0	0	0	1	1	0	0	1	1	1	1	0	1	0	0	1	0	1	0	0	0	1	0	0	1	0	1	0	0	0	0	-	1	0	0	0	0
2295425	0	1	1	1	0	1	1	1	1	1	1	0	0	0	0	1	1	0	0	1	1	1	1	0	1	0	0	1	0	1	0	0	0	1	0	0	1	0	1	0	0	0	0	1	1	0	0	0	0
3023983	0	1	1	1	0	1	0	1	1	1	1	0	0	0	0	1	1	0	0	1	1	1	1	0	1	0	0	1	0	1	0	0	0	1	0	0	1	0	1	0	0	0	0	1	1	0	0	0	0
3064672	0	1	2	1	0	1	0	1	1	1	2	0	0	0	0	1	1	0	0	1	1	1	1	0	1	0	2	1	0	2	0	0	0	2	0	0	1	0	1	0	0	0	0	1	1	0	0	0	0
4009555	0	1	1	1	0	1	-	1	1	1	1	0	0	0	0	1	1	0	0	1	1	1	1	0	1	0	0	1	0	1	0	0	0	1	0	0	1	0	1	0	0	0	0	1	1	0	0	0	0
4990012	1	0	2	0	1	0	1	0	0	0	0	1	1	1	1	0	0	1	1	0	0	0	0	1	2	1	1	0	1	0	1	1	1	2	1	1	0	1	0	1	1	1	1	0	0	1	1	1	1
4990287	0	1	1	1	0	1	1	1	1	1	1	0	0	0	0	1	1	0	0	1	1	1	1	0	1	0	0	1	0	1	0	0	0	1	0	0	1	0	1	0	0	0	0	1	1	0	0	0	0
4990679	0	1	1	1	0	1	1	1	1	1	1	0	0	0	0	1	1	0	0	1	0	1	1	0	1	0	0	1	0	1	0	0	0	1	0	0	1	0	1	0	0	0	0	1	1	0	0	0	0
7344585	0	1	1	1	0	1	1	1	1	1	1	0	0	0	0	1	1	0	0	1	1	1	1	0	1	1	0	1	0	1	0	0	0	1	0	0	1	0	1	0	0	0	0	1	1	0	0	0	0
4404988	0	1	1	1	0	1	0	1	1	1	1	0	0	0	0	1	1	0	0	1	1	1	1	0	1	0	0	1	0	1	0	0	0	1	0	0	1	0	1	0	0	0	0	1	1	0	0	0	0
4990892	0	1	1	1	0	1	0	1	1	1	1	0	0	0	0	1	1	0	0	1	1	1	1	0	1	0	0	1	0	1	0	0	0	1	0	0	1	0	1	0	0	0	0	1	1	0	0	0	0
1070441	1	0	0	0	1	0	1	0	0	0	0	1	1	1	1	0	0	1	1	0	0	0	0	1	0	1	1	0	1	-	1	1	1	1	1	1	0	1	0	1	1	1	1	0	0	1	1	1	1
1086225	1	0	0	0	1	0	1	0	0	0	0	1	1	1	1	0	0	1	1	0	0	0	0	1	0	0	1	0	1	0	1	1	1	1	1	1	0	1	0	1	1	1	1	0	0	1	1	1	1
1103519	1	0	0	0	1	0	1	0	-	0	0	1	1	1	1	0	0	1	1	0	0	0	0	1	0	0	1	0	1	0	1	1	1	1	1	1	0	1	0	1	1	0	1	0	0	1	1	1	1
1160755	1	0	0	0	1	0	1	0	0	0	0	1	1	1	1	0	0	1	1	0	0	0	0	1	-	1	1	0	1	0	1	1	1	1	1	1	0	1	0	1	1	1	1	0	0	1	1	1	1
1219807	1	0	0	0	1	0	1	0	0	0	0	1	1	1	1	0	0	1	1	0	0	0	0	1	0	1	1	0	1	0	1	1	1	1	1	1	0	1	0	1	1	1	1	0	0	1	1	1	1
1694610	1	0	0	0	1	0	1	0	0	0	0	1	1	1	1	0	0	1	1	0	0	0	0	1	-	-	1	0	1	0	1	1	1	1	1	1	0	1	0	1	1	0	1	0	0	1	1	1	1
2278416	1	0	0	0	1	0	2	0	0	0	2	1	1	1	1	0	0	1	1	0	0	0	0	1	0	1	2	0	1	0	1	1	1	2	1	1	0	1	0	1	1	1	1	0	0	1	1	1	1
2289695	1	0	0	0	1	0	1	0	1	0	0	1	1	1	1	0	0	1	1	0	0	0	0	1	0	1	1	0	1	0	1	1	1	1	1	1	0	1	0	1	1	1	1	0	0	1	1	1	1
2294185	1	0	0	0	1	0	1	0	1	0	1	1	1	1	1	0	0	1	1	0	0	0	0	1	0	1	1	0	1	0	1	1	1	1	1	1	0	1	0	1	1	1	1	0	0	1	1	1	1
3029185	1	0	0	0	1	0	1	0	0	0	0	1	1	1	1	0	0	1	1	0	0	0	0	1	0	1	1	0	1	0	1	1	1	1	1	1	0	1	0	1	1	1	1	0	0	1	1	1	1
3034023	1	0	0	0	1	0	1	0	0	0	0	1	1	1	1	0	0	1	1	0	0	0	0	1	0	1	1	0	1	0	1	1	1	1	1	1	0	1	0	1	1	1	1	0	0	1	1	1	1
4538068	1	0	0	0	1	0	1	0	0	0	0	1	1	1	1	0	0	1	1	0	0	0	0	1	0	1	1	0	1	0	1	1	1	1	1	1	0	1	0	1	1	1	1	0	0	1	1	1	1
1041240	1	0	0	0	1	0	1	0	1	0	0	1	1	1	1	0	0	1	1	0	0	0	0	1	-	1	1	0	1	0	1	1	1	1	1	1	0	1	0	1	1	1	1	0	0	1	1	1	-
4989972	1	0	0	0	1	0	1	0	1	0	-	1	1	1	1	0	0	1	1	0	0	0	0	1	0	1	1	0	1	0	1	1	1	1	1	1	0	1	0	1	1	1	1	0	0	1	1	1	1
1111670	0	1	1	1	0	1	1	1	0	1	1	0	0	0	0	1	1	0	0	1	1	1	1	0	1	0	0	1	0	1	0	0	0	1	0	0	1	0	1	0	0	0	0	1	1	0	0	1	0
2258970	1	0	0	0	1	0	2	0	1	0	0	1	1	1	1	0	0	1	1	0	0	0	0	1	0	1	2	0	1	2	1	1	1	2	1	1	0	1	0	1	1	1	1	0	0	1	1	2	1
1025338	0	1	1	1	0	1	0	1	0	1	1	0	0	0	0	1	1	0	0	1	1	1	1	0	1	0	1	1	0	1	0	0	0	1	0	0	1	0	1	0	0	0	0	1	1	0	0	1	0
1104221	0	1	1	0	0	1	1	1	0	1	1	0	1	0	0	1	1	0	0	1	1	1	1	0	1	0	-	1	0	1	0	0	0	1	0	0	1	0	1	0	0	0	0	1	1	0	0	1	0
1209635	0	1	1	0	0	1	1	1	0	1	1	0	1	0	0	1	1	0	0	1	1	1	1	0	1	0	0	1	0	1	0	0	0	1	0	0	1	0	1	0	0	0	0	1	1	0	0	1	0
4537694	0	1	1	0	0	1	1	1	0	1	1	0	1	0	0	1	1	0	0	1	1	1	1	0	1	0	-	1	0	1	0	0	0	1	0	0	1	0	1	0	0	0	0	1	1	0	0	1	0
1092167	1	0	0	1	1	0	1	0	1	0	0	1	0	1	1	0	0	1	1	0	0	0	0	1	2	1	2	0	1	0	1	1	1	2	1	1	0	1	0	1	1	1	1	0	0	1	1	2	1
1091952	1	0	0	1	1	0	2	0	1	0	0	1	0	1	1	2	0	1	1	0	0	0	0	1	2	1	1	0	1	0	1	1	1	2	1	1	0	1	0	1	1	1	1	0	0	1	1	2	1
1342581	1	0	0	1	1	0	1	0	1	0	0	1	0	1	1	1	0	1	1	0	0	0	0	1	0	1	1	0	1	0	1	1	1	1	1	1	0	1	0	0	1	1	1	0	0	1	1	1	1
2324256	1	0	0	1	1	0	1	0	1	0	0	1	0	1	1	1	0	1	1	0	0	0	0	1	1	1	1	0	1	-	1	1	1	1	1	1	0	1	0	1	1	1	1	0	0	1	1	1	1
3025930	1	0	0	1	1	0	1	0	1	0	0	1	0	1	1	1	0	1	1	0	0	0	0	1	0	1	1	0	1	0	1	1	1	1	1	1	0	1	0	1	1	1	1	0	0	1	1	1	1
4991244	1	0	0	1	1	0	1	0	1	0	1	1	0	1	1	1	0	1	1	0	0	0	0	1	1	1	1	0	1	0	1	1	1	1	1	1	0	1	0	1	1	1	1	0	0	1	1	1	1
1086532	0	1	1	0	0	1	-	1	0	1	1	0	1	0	0	1	1	0	0	1	1	1	1	0	1	0	0	1	0	1	0	0	0	-	0	0	1	0	1	0	0	0	0	1	1	0	0	1	0
1121503	0	1	1	0	0	1	0	1	0	1	1	0	1	0	0	1	1	0	0	1	1	1	1	0	1	0	0	1	0	1	0	0	0	1	0	0	1	0	1	0	0	0	0	1	1	0	0	1	0
1126203	0	1	1	0	0	1	0	1	0	1	1	0	1	0	0	1	1	0	0	1	1	1	1	0	1	0	0	1	0	1	0	0	0	1	0	0	1	0	1	0	0	0	0	1	1	0	0	1	0
1126373	0	1	1	0	0	1	1	1	0	1	1	0	1	0	0	1	1	0	0	1	1	1	1	0	1	0	0	1	0	1	0	0	0	1	0	0	1	0	1	0	0	0	0	1	1	0	0	1	0
1228115	0	1	1	0	0	1	0	1	0	1	1	0	1	0	0	1	1	0	0	1	1	1	1	0	1	0	0	1	0	1	0	0	0	1	0	0	1	0	1	0	0	0	0	1	1	0	0	1	0
1235751	0	1	1	0	0	1	1	1	0	1	1	0	1	0	0	1	1	0	0	1	1	1	1	0	1	0	0	1	0	1	0	0	0	1	0	0	1	0	1	0	0	0	0	1	1	0	0	1	0
1237384	0	1	1	0	0	1	1	1	0	0	1	0	1	0	0	1	1	0	0	1	1	1	1	0	1	0	0	1	0	1	0	0	0	-	0	0	1	0	1	1	0	0	0	1	1	0	0	1	0
1247733	0	1	1	0	0	1	-	1	0	1	1	0	1	0	0	1	1	0	0	1	1	1	1	0	1	0	0	1	0	1	0	0	0	1	0	0	1	0	1	0	0	0	0	1	1	0	0	-	0
1295486	0	1	1	0	0	1	0	1	0	1	1	0	1	0	0	1	1	0	0	1	1	1	1	0	1	0	-	1	0	1	0	0	0	-	0	0	1	0	1	0	0	0	0	1	1	0	0	1	0
1303260	0	1	1	0	0	1	0	1	0	1	1	0	1	0	0	1	1	0	0	1	1	1	1	0	1	0	0	1	0	1	0	0	0	1	0	0	1	0	1	0	0	0	0	1	1	0	0	-	0
2290935	0	1	1	0	0	1	0	1	0	1	1	0	1	0	0	1	1	0	0	1	1	1	1	0	1	0	0	1	0	1	0	0	0	1	0	0	1	0	1	0	0	0	0	1	1	0	0	0	0
3034245	0	1	1	0	0	1	0	1	0	1	1	0	1	0	0	1	1	0	0	1	1	1	1	0	1	0	-	1	0	1	0	0	0	1	0	0	1	0	1	0	0	0	0	1	1	0	0	-	0
3533872	0	1	1	0	0	1	0	1	0	1	1	0	1	0	0	1	1	0	0	1	1	1	1	0	1	0	0	1	0	1	0	0	0	1	0	0	1	0	1	0	0	0	0	1	1	0	0	1	0
3944128	0	1	1	0	0	1	0	1	0	1	1	0	1	0	0	1	1	0	0	1	1	1	1	0	1	0	0	1	0	1	0	0	0	1	0	0	1	0	1	0	0	0	0	1	1	0	0	1	0
3945903	0	1	1	0	0	1	1	1	0	1	1	0	1	0	0	1	1	0	0	1	1	1	1	0	1	0	-	1	0	1	0	0	0	0	0	0	1	0	1	0	0	0	0	1	1	0	0	-	0
3960979	0	1	1	0	0	1	0	1	0	1	1	0	1	0	0	1	1	0	0	1	1	1	1	0	1	0	0	1	0	1	0	0	0	1	0	0	1	0	1	0	0	0	0	1	1	0	0	1	0
4393842	0	1	1	0	0	1	0	1	0	1	1	0	1	0	0	1	1	0	0	1	1	1	1	0	1	0	0	1	0	1	0	0	0	1	0	0	1	0	1	0	0	0	0	1	1	0	0	-	0
4990112	1	0	0	1	1	0	1	0	1	0	2	1	0	1	1	2	0	1	1	0	0	0	0	1	2	1	2	0	1	0	1	1	1	2	1	1	0	1	0	1	1	1	1	0	0	1	1	2	1
1119162	1	0	0	1	1	0	1	0	1	0	1	1	0	1	1	1	0	1	1	0	0	0	0	1	0	1	1	0	1	0	1	1	1	-	1	1	0	1	0	1	1	1	1	0	0	1	1	1	1
1221315	1	0	0	1	1	0	1	0	1	0	0	1	0	1	1	1	0	1	1	0	0	0	0	1	0	1	1	0	1	0	1	1	1	1	1	1	0	1	0	1	1	1	1	0	0	1	1	1	1
1243497	0	1	1	0	0	1	0	1	0	1	1	0	1	0	0	2	1	0	0	1	1	1	1	0	1	0	0	1	0	1	0	0	0	2	0	0	1	0	1	0	0	0	0	1	1	0	0	2	0
1865426	1	0	0	1	1	0	1	0	1	0	1	1	0	1	1	1	0	1	1	0	0	0	0	1	0	1	1	0	1	0	1	1	0	1	1	1	0	1	0	1	1	1	0	0	0	1	1	1	1
2324861	1	0	0	1	1	0	1	0	1	0	0	1	0	1	1	1	0	1	1	0	0	0	0	1	0	1	1	0	1	0	1	1	1	1	1	1	0	1	0	1	1	1	1	0	0	1	1	-	1
3958112	1	0	0	1	1	0	1	0	1	0	0	1	0	1	1	1	0	1	1	0	0	0	0	1	0	1	1	0	1	0	1	1	1	1	1	1	0	1	0	1	1	1	1	0	0	1	1	1	1
4990916	1	0	0	1	1	0	1	0	1	0	2	1	0	1	1	2	0	1	1	0	0	0	0	1	0	1	2	0	1	0	1	1	1	2	1	1	0	1	0	1	1	1	1	0	0	1	1	2	1
4991308	1	0	0	1	1	0	1	0	1	0	0	1	0	1	1	1	0	1	1	0	0	0	0	1	0	1	1	0	1	0	1	1	1	1	1	1	0	1	0	1	1	1	1	0	0	1	1	1	1
990592	0	1	1	0	0	1	0	1	0	1	1	0	1	0	0	2	1	0	0	1	1	1	1	0	2	0	0	1	0	1	0	0	0	2	0	0	1	0	1	0	0	0	0	1	1	0	0	2	0
1024096	1	0	0	1	1	0	1	0	1	0	0	1	0	1	1	2	0	1	1	0	0	0	0	1	0	1	1	0	1	2	1	1	1	2	1	1	0	1	0	1	1	1	1	0	0	1	1	2	1
1040825	1	0	0	1	1	0	1	0	1	0	0	1	0	1	1	1	0	1	1	0	0	0	0	1	-	1	1	0	1	0	1	1	1	1	1	1	0	1	0	1	1	1	1	0	0	1	1	1	1
1046724	1	0	0	1	1	0	1	0	1	0	-	1	0	1	1	1	0	1	1	0	0	0	0	1	-	1	1	0	1	0	1	1	1	1	1	1	0	1	0	1	1	1	1	0	0	1	1	1	1
1099228	1	0	0	1	1	0	1	0	1	0	0	1	0	1	1	1	0	1	1	0	0	0	0	1	1	1	1	0	1	1	1	1	1	1	1	1	0	1	0	-	1	1	1	0	0	1	1	1	1
1118051	1	0	0	1	1	0	1	0	1	0	0	1	0	1	1	1	0	1	1	0	0	0	0	1	1	1	1	0	1	0	1	1	1	1	1	1	0	1	0	1	1	1	1	0	0	1	1	1	1
1124920	1	0	0	1	1	0	1	0	1	0	0	1	0	1	1	1	0	1	1	0	0	0	0	1	0	1	1	0	1	0	1	1	1	1	1	1	0	1	0	1	1	1	1	0	0	1	1	1	1
1126728	1	0	0	1	1	0	1	0	1	0	0	1	0	1	1	1	0	1	1	0	0	0	0	1	0	1	1	0	1	0	1	1	1	1	1	1	0	1	0	1	1	1	1	0	0	1	1	1	1
1130619	0	1	1	0	0	1	2	1	0	1	1	0	1	0	0	2	1	0	0	1	1	1	1	0	1	0	0	1	0	1	0	0	0	2	0	0	1	0	1	0	0	0	0	1	1	0	0	2	0
1240234	1	0	0	1	1	0	2	0	1	0	0	1	0	1	1	2	0	1	1	0	0	0	0	1	2	1	1	0	1	0	1	1	1	2	1	1	0	1	0	1	1	1	1	0	0	1	1	2	1
1287096	1	0	0	1	1	0	1	0	1	0	0	1	0	1	1	1	0	1	1	0	0	0	0	1	0	1	1	0	1	0	1	1	1	1	1	1	0	1	0	1	1	1	1	0	0	1	1	1	1
2292004	1	0	0	1	1	0	1	0	1	0	0	1	0	1	1	1	0	1	1	0	0	0	0	1	0	1	1	0	1	0	1	1	1	1	1	1	0	1	0	1	1	1	1	0	0	1	1	1	1
2322408	1	0	0	1	1	0	1	0	1	0	0	1	0	1	1	1	0	1	1	0	0	0	0	1	1	1	1	0	1	0	1	1	1	1	1	1	0	1	0	1	1	1	1	0	0	1	1	1	1
3027529	1	0	0	1	1	0	1	0	1	0	-	1	0	1	1	1	0	1	1	0	0	0	0	1	-	1	1	0	1	0	1	1	1	1	1	1	0	1	0	1	1	1	1	0	0	1	1	-	1
3532754	1	0	0	1	1	0	1	0	1	0	0	1	0	1	1	1	0	1	1	0	0	0	0	1	0	1	1	0	1	-	1	1	1	1	1	1	0	1	0	-	1	1	1	0	0	1	1	1	1
3951341	1	0	0	1	1	0	1	0	1	0	0	1	0	1	1	1	0	1	1	0	0	0	0	1	-	1	1	0	1	0	1	1	1	1	1	1	0	1	0	1	1	1	1	0	0	1	1	1	1
4408495	1	0	0	1	1	0	1	0	1	0	0	1	0	1	1	1	0	1	1	0	0	0	0	1	-	1	1	0	1	0	1	1	1	1	1	1	0	1	0	1	1	1	1	0	0	1	1	1	1
4990345	1	0	0	1	1	0	1	0	1	0	0	1	0	1	1	1	0	1	1	0	0	0	0	1	0	1	1	0	1	0	1	1	1	1	1	1	0	1	0	1	1	1	1	0	0	1	1	1	1
4990491	1	0	0	1	1	0	1	0	1	0	0	1	0	1	1	1	0	1	1	0	0	0	0	1	0	1	1	0	1	0	1	1	1	1	1	1	0	1	0	1	1	1	1	0	0	1	1	1	1
4990686	1	0	0	1	1	0	1	0	1	0	-	1	0	1	1	1	0	1	1	0	0	0	0	1	0	1	1	0	1	-	1	1	1	-	1	1	0	1	0	1	1	1	1	0	0	1	1	1	1
4991349	1	0	0	1	1	0	1	0	1	0	0	1	0	1	1	1	0	1	1	0	0	0	0	1	-	1	1	0	1	0	1	1	1	1	1	1	0	1	0	1	1	1	1	0	0	1	1	1	1
1119226	0	1	1	0	0	1	0	1	0	1	1	0	1	0	0	1	1	0	0	1	1	1	1	0	1	0	1	1	0	1	0	0	0	0	0	0	1	0	1	0	0	0	0	1	1	0	0	-	0
1862991	1	0	0	1	1	0	1	0	1	0	0	1	0	1	1	1	0	1	1	0	0	0	0	1	0	1	1	0	1	-	1	1	1	1	1	1	0	1	0	1	1	1	1	0	0	1	1	1	1
2258496	1	0	0	1	1	0	1	0	1	0	0	1	0	1	1	1	0	1	1	0	0	0	0	1	0	1	1	0	1	0	1	1	1	1	1	1	0	1	0	1	1	1	1	0	0	1	1	1	1
3533093	1	0	0	1	1	0	1	0	1	0	0	1	0	1	1	1	0	1	1	0	0	0	0	1	0	1	1	0	1	0	1	1	1	1	1	1	0	1	0	1	1	1	1	0	0	1	1	1	1
3947631	1	0	0	1	1	0	1	0	1	0	-	1	0	1	1	1	0	1	1	0	0	0	0	1	0	1	1	0	1	0	1	1	1	1	1	1	0	1	0	1	1	1	1	0	0	1	1	-	1
4992504	1	0	1	0	0	0	1	1	0	1	1	1	0	1	1	0	1	0	0	0	0	0	1	0	1	0	0	0	1	0	1	1	1	0	0	1	0	0	1	0	0	0	1	1	0	0	1	0	0
1229852	0	1	2	1	1	1	2	2	1	2	0	0	1	0	0	1	0	1	1	1	1	1	0	1	2	1	2	1	0	2	0	2	0	1	1	0	1	1	0	1	1	2	0	0	1	2	2	1	1
1237827	1	0	1	0	0	0	1	1	0	1	1	1	0	1	1	0	1	0	0	0	0	0	1	0	1	0	0	0	1	0	1	1	1	0	0	1	0	0	1	0	0	0	1	1	0	0	1	0	0
3937693	0	1	1	1	1	1	1	1	1	1	0	0	1	0	0	1	0	1	1	1	1	1	0	1	1	1	1	1	0	1	0	1	0	1	1	0	1	1	0	1	1	1	0	0	1	1	1	1	1
1119439	0	1	1	2	2	2	2	2	2	2	0	0	2	0	0	1	0	2	2	1	1	2	0	1	2	2	2	1	0	2	0	2	0	2	2	-	1	2	0	2	1	2	0	-	2	1	1	1	2
985110	0	1	1	1	1	1	1	1	1	1	0	0	1	0	0	1	0	1	1	1	1	1	0	1	0	1	1	1	0	1	0	1	0	1	1	0	1	1	0	1	1	1	0	0	1	1	1	1	1
1014578	0	1	1	1	1	1	1	1	1	1	0	0	1	0	0	1	0	1	1	1	1	1	0	1	0	-	1	1	0	1	0	-	0	1	1	0	1	1	0	1	1	1	0	0	1	1	1	1	1
1027833	0	1	1	1	1	1	1	1	1	1	0	0	1	0	0	1	0	1	1	1	1	1	0	1	0	1	1	1	0	1	0	1	0	1	1	0	1	1	0	1	1	1	0	0	1	1	1	1	1
1041291	0	1	1	1	1	1	1	1	1	1	0	0	1	0	0	1	0	1	1	1	1	1	0	1	0	1	1	1	0	1	0	1	0	1	1	0	1	1	0	1	1	1	0	0	1	1	1	1	1
1053014	0	1	1	1	1	1	1	1	1	1	0	0	1	0	0	1	0	1	1	1	1	1	0	1	-	1	1	1	0	1	0	1	0	1	1	0	1	1	0	1	1	1	0	0	1	1	1	1	1
1068908	0	1	1	1	1	1	1	1	1	1	0	0	1	0	0	1	0	1	1	1	1	1	0	1	0	1	1	1	0	1	0	1	0	1	1	0	1	1	0	1	1	1	0	0	1	1	1	1	1
1077024	0	1	1	1	1	1	1	1	1	1	0	0	1	0	0	1	0	1	1	1	1	1	0	1	0	1	1	1	0	1	0	1	0	1	1	0	1	1	0	1	1	1	0	0	1	1	1	1	1
1094539	0	1	1	1	1	1	1	1	1	1	0	0	1	0	0	1	0	1	1	1	1	1	0	1	0	1	1	1	0	1	0	1	0	1	1	0	1	1	0	1	1	1	0	0	1	1	1	1	1
1103044	0	1	1	1	1	1	1	1	1	1	0	0	1	0	0	1	0	1	1	1	1	1	0	1	0	1	1	1	0	1	0	0	0	1	1	0	1	1	0	1	1	1	0	0	1	1	1	1	1
1108570	0	1	1	1	1	1	1	1	1	1	0	0	1	0	0	1	0	1	1	1	1	1	0	1	-	1	1	1	0	1	0	1	0	1	1	0	1	1	0	1	1	1	0	0	1	1	-	1	1
1110110	0	1	1	1	1	1	1	1	1	1	0	0	1	0	0	1	0	1	1	1	1	1	0	1	0	1	1	1	0	1	0	1	0	1	1	0	1	1	0	1	1	1	0	0	1	1	1	1	1
1119910	0	1	1	1	1	1	1	1	1	1	0	0	1	0	0	1	0	1	1	1	1	1	0	1	0	1	1	1	0	1	0	1	0	1	1	0	1	1	0	1	1	1	0	0	1	1	1	1	1
1138792	0	1	1	1	1	1	1	1	1	1	0	0	1	0	0	1	0	1	1	1	1	1	0	1	0	1	1	1	0	1	0	1	0	1	1	0	1	1	0	1	1	1	0	0	1	1	-	1	1
1182653	0	1	1	1	1	1	1	1	1	1	0	0	1	0	0	1	0	1	1	1	1	1	0	1	0	1	1	1	0	1	0	1	0	1	1	0	1	1	0	1	1	1	0	0	1	1	1	1	1
1262573	0	1	1	1	1	1	1	1	1	1	0	0	1	0	0	1	0	1	1	1	1	1	0	1	0	0	1	1	0	1	0	1	0	1	1	0	1	1	0	1	1	1	0	0	1	1	1	1	1
1376868	1	0	1	0	0	0	1	1	0	1	1	1	0	1	1	0	1	0	0	0	0	0	1	0	1	0	0	0	1	0	1	1	1	0	0	1	0	0	1	0	0	0	1	1	0	0	1	0	0
1384060	0	1	1	1	1	1	1	1	1	1	0	0	1	0	0	1	0	1	1	1	1	1	0	1	0	1	1	1	0	1	0	1	0	1	1	0	1	1	0	1	1	1	0	0	0	1	1	1	1
1396328	0	1	1	1	1	1	1	1	1	1	0	0	1	0	0	1	0	1	1	1	1	1	0	1	0	1	1	1	0	1	0	1	0	1	1	0	1	1	0	1	1	-	0	0	1	1	-	1	1
2279341	0	1	1	1	1	1	1	1	1	1	0	0	1	0	0	1	0	1	1	1	1	1	0	1	0	1	1	1	0	1	0	1	0	1	1	0	1	1	0	1	1	1	0	0	1	1	1	1	1
2304144	0	1	1	1	1	1	1	1	1	1	0	0	1	0	0	1	0	1	1	1	1	1	0	1	0	1	1	1	0	1	0	1	0	1	1	0	1	1	0	1	1	1	0	0	1	1	1	1	1
3021625	0	1	1	1	1	1	1	1	1	1	0	0	1	0	0	1	0	1	1	1	1	1	0	1	-	1	1	1	0	1	0	1	0	1	1	0	1	1	0	1	1	1	0	0	1	1	1	1	1
3034593	0	1	1	1	1	1	1	1	1	1	0	0	1	0	0	0	0	1	1	1	1	1	0	1	0	1	1	1	0	1	0	1	0	1	1	0	1	1	0	1	1	1	0	0	1	1	1	1	1
3384874	0	1	1	1	1	1	1	1	1	1	0	0	1	0	0	1	0	1	1	1	1	1	0	1	0	1	1	1	0	1	0	1	0	1	1	0	1	1	0	1	1	1	0	0	1	1	-	1	1
3942120	0	1	1	1	1	1	1	1	1	1	0	0	1	0	0	1	0	1	1	1	1	1	0	1	0	1	1	1	0	1	0	1	0	1	1	0	1	1	0	1	1	1	0	0	1	1	1	1	1
3957498	0	1	1	1	1	1	1	1	1	1	0	0	1	0	0	0	0	1	1	1	1	1	0	1	0	1	1	1	0	1	0	1	0	1	1	0	1	1	0	1	1	1	0	0	1	1	1	1	1
3958724	0	1	1	1	1	1	1	1	1	1	0	0	1	0	0	1	0	1	1	1	1	1	0	1	0	1	1	1	0	1	0	1	0	1	1	0	1	1	0	1	1	1	0	0	1	1	1	1	1
3959292	0	1	1	1	1	1	1	1	1	1	0	0	1	0	0	1	0	1	1	1	1	1	0	1	0	1	1	1	0	1	0	1	0	1	1	0	1	1	0	1	1	1	0	0	-	1	1	1	1
4537857	0	1	1	1	1	1	1	1	1	1	0	0	1	0	0	-	0	1	1	1	1	1	0	1	-	1	1	1	0	1	0	1	0	1	1	0	1	1	0	1	1	1	0	0	1	1	-	1	1
4540609	0	1	1	1	1	1	1	1	1	1	0	0	1	0	0	1	0	1	1	1	1	1	0	1	0	1	1	1	0	1	0	1	0	1	1	0	1	1	0	1	1	1	0	0	1	1	1	1	1
4990121	0	1	1	1	1	1	1	1	1	1	0	0	1	0	0	1	0	1	1	1	1	1	0	1	0	1	1	1	0	1	0	1	0	1	1	0	1	1	0	1	1	1	0	0	1	1	1	1	1
4990143	0	1	1	1	1	1	1	1	1	1	0	0	1	0	0	1	0	1	1	1	1	1	0	1	0	1	1	1	0	1	0	1	0	1	1	0	1	1	0	1	1	1	0	0	1	1	1	1	1
4990747	0	1	1	1	1	1	1	1	1	1	0	0	1	0	0	1	0	1	1	1	1	1	0	1	0	1	1	1	0	1	0	1	0	1	1	0	1	1	0	1	1	1	0	0	1	1	-	1	1
4990756	0	1	1	1	1	1	1	1	1	1	0	0	1	0	0	1	0	1	1	1	1	1	0	1	-	1	1	1	0	1	0	1	0	1	1	0	1	1	0	1	1	1	0	0	1	1	1	1	1
997598	0	1	1	1	1	1	1	1	1	1	0	0	1	0	0	1	0	1	1	1	1	1	0	1	1	1	1	1	0	1	0	0	0	1	1	0	1	1	0	1	1	0	0	0	1	1	1	1	1
1228075	1	0	1	0	0	0	1	1	0	1	1	1	0	1	1	0	1	0	0	0	0	0	1	0	1	0	0	0	1	0	1	1	1	0	0	1	0	0	1	0	0	1	1	1	0	0	0	0	0
1252805	1	0	1	0	0	0	1	-	0	1	1	1	0	1	1	0	1	0	0	0	0	0	1	0	1	0	0	0	1	0	1	1	1	0	0	1	0	0	1	0	0	1	1	1	0	0	1	0	0
3949074	0	1	1	1	1	1	1	1	1	1	0	0	1	0	0	1	0	1	1	1	1	1	0	1	0	1	1	1	0	1	0	1	0	1	1	0	1	1	0	1	1	1	0	0	1	1	1	1	1
5411559	0	1	1	1	1	1	1	1	1	1	0	0	1	0	0	1	0	1	1	1	1	1	0	1	0	1	1	1	0	1	0	1	0	1	1	0	1	1	0	1	1	1	0	0	1	1	1	1	1
1058318	0	1	1	1	1	1	1	1	1	1	0	0	1	0	0	1	0	1	1	1	1	1	0	1	0	1	1	1	0	1	0	1	0	1	1	0	1	1	0	1	1	0	0	0	1	1	1	1	1
1093327	0	1	1	1	1	1	1	1	1	1	0	0	1	0	0	1	0	1	1	1	1	1	0	1	0	1	1	1	0	1	0	1	0	1	1	0	1	1	0	1	1	0	0	0	1	1	1	1	1
986077	1	0	0	2	2	2	2	0	2	2	1	1	0	1	1	0	1	2	2	0	0	2	1	0	1	0	2	0	1	0	1	2	1	2	0	-	2	2	-	2	0	1	1	-	2	0	0	0	2
1190378	1	0	1	0	0	0	1	1	0	1	1	1	0	1	1	0	1	0	0	0	0	0	1	0	1	0	-	0	1	-	1	-	1	0	1	1	0	0	1	0	0	1	1	1	0	0	1	0	0
1254871	1	0	1	0	0	0	1	1	0	1	1	1	0	1	1	0	1	0	0	0	0	0	1	0	1	1	1	0	1	0	1	1	1	0	0	1	0	0	1	0	0	0	1	1	0	0	1	0	0
4394145	1	0	1	0	0	0	1	1	0	1	1	1	0	1	1	0	1	0	0	0	0	0	1	0	1	0	-	0	1	0	1	1	1	0	-	1	0	0	1	0	0	1	1	1	1	0	1	0	0
4989750	1	0	1	0	0	0	1	1	0	1	1	1	0	1	1	0	1	0	0	0	0	0	1	0	1	0	1	0	1	0	1	1	1	0	0	1	0	0	1	0	0	1	1	1	0	0	1	0	0
1259624	0	1	1	1	1	0	0	1	1	1	0	0	0	0	0	1	0	1	1	1	1	1	0	1	0	1	1	0	0	1	0	1	0	1	1	0	1	1	0	1	1	1	0	0	1	1	-	1	1
2278446	0	1	1	1	1	1	0	1	1	1	0	0	1	0	0	1	0	1	1	1	1	1	0	1	0	1	1	1	0	1	0	1	0	1	1	0	1	1	0	1	1	1	0	0	1	1	1	1	1
1102066	0	1	1	1	1	1	0	1	1	1	0	0	1	0	0	1	0	1	1	1	1	1	0	1	0	1	1	1	0	1	0	1	0	1	1	0	1	1	0	1	1	0	0	0	1	1	1	1	1
1212335	0	1	1	1	1	1	0	1	1	1	0	0	1	0	0	1	0	1	1	1	1	1	0	1	0	1	1	1	0	1	0	1	0	1	1	0	1	1	0	1	1	0	0	0	1	1	-	1	1
1282176	0	1	1	1	1	1	0	1	1	1	0	0	1	0	0	1	0	1	1	1	1	1	0	1	0	1	1	1	0	1	0	1	0	1	1	0	1	1	0	1	1	0	0	0	1	1	1	1	1
3941755	0	1	1	1	1	1	0	1	1	1	0	0	1	0	0	1	0	1	1	1	1	1	0	1	-	1	1	1	0	1	0	1	0	1	1	0	1	1	0	1	1	0	0	0	1	1	1	1	1
3951446	0	1	1	1	1	1	0	1	1	1	0	0	1	0	0	1	0	1	1	1	1	1	0	1	-	1	1	1	0	1	0	-	0	1	1	0	1	1	0	1	1	0	0	0	1	1	1	1	1
4991205	0	1	1	1	1	1	0	1	1	1	0	0	1	0	0	1	0	1	1	1	1	1	0	0	1	1	1	1	0	1	0	1	0	1	0	0	1	0	0	1	1	0	0	0	1	1	1	1	1
3958197	1	0	1	0	0	0	1	1	0	1	1	1	0	1	1	0	1	0	0	0	0	0	1	0	1	0	1	0	1	0	1	1	1	0	0	1	0	0	1	0	0	1	1	1	0	0	1	0	0
1020560	0	1	1	1	1	1	0	1	1	1	0	0	1	0	0	1	0	1	1	1	1	1	0	1	-	1	1	1	0	1	0	1	0	1	1	0	1	1	0	1	1	1	0	0	1	1	1	1	1
1066594	0	1	1	1	1	1	0	1	1	1	0	0	1	0	0	1	0	1	1	1	1	1	0	1	0	1	1	1	0	1	0	1	0	1	1	0	1	1	0	1	1	1	0	0	1	1	1	1	1
1077852	0	1	1	1	1	1	0	1	1	1	0	0	1	0	0	1	0	1	1	1	1	1	0	1	0	1	1	1	0	1	0	1	0	-	1	0	1	1	0	1	1	1	0	0	1	1	1	1	1
1090728	0	1	1	1	1	1	0	1	1	1	0	0	1	0	0	1	0	1	1	1	1	1	0	1	0	1	1	1	0	1	0	1	0	1	1	0	1	1	0	1	1	1	0	0	1	1	-	1	1
1100632	0	1	1	1	1	1	0	1	1	1	0	0	1	0	0	1	0	1	1	1	1	1	0	1	0	1	1	1	0	1	0	-	0	1	1	0	1	1	0	1	1	1	0	0	1	1	-	1	1
1113573	0	1	1	1	1	1	0	1	1	1	0	0	1	0	0	1	0	1	1	1	1	1	0	1	0	1	1	1	0	1	0	1	0	1	1	0	1	1	0	1	1	1	0	0	-	1	1	1	1
1114299	0	1	1	1	1	1	0	1	1	1	0	0	1	0	0	1	0	1	1	1	1	1	0	1	0	1	1	1	0	1	0	1	0	1	1	0	1	1	0	1	1	1	0	0	1	1	1	1	1
1114328	0	1	1	1	1	1	0	1	1	1	0	0	1	0	0	1	0	1	1	1	1	1	0	1	0	1	1	1	0	1	0	1	0	1	1	0	1	1	0	1	1	1	0	0	1	1	1	1	1
1202590	0	1	1	1	1	1	0	1	1	1	0	0	1	0	0	1	0	1	1	1	1	1	0	1	0	1	1	1	0	1	0	1	0	1	1	0	1	1	0	1	1	1	0	0	1	1	0	1	1
1286981	0	1	1	1	1	1	0	1	1	1	0	0	1	0	0	1	0	1	1	1	1	1	0	1	0	1	1	1	0	1	0	1	0	1	1	0	1	1	0	1	1	1	0	0	1	1	-	1	1
2303690	0	1	1	1	1	1	0	1	1	1	0	0	1	0	0	1	0	1	1	1	1	1	0	1	0	1	1	1	0	1	0	1	0	1	1	0	1	1	0	1	1	1	0	0	1	1	1	1	1
3022531	0	1	1	1	1	1	0	1	1	1	0	0	1	0	0	1	0	1	1	1	1	1	0	1	0	1	1	1	0	1	0	1	0	1	1	0	1	1	0	1	1	1	0	0	1	1	1	1	1
3064864	0	1	1	1	1	1	0	1	1	-	0	0	1	0	0	1	0	1	1	1	1	1	0	1	0	1	1	1	0	1	0	1	0	1	1	0	1	1	0	1	1	1	0	0	1	1	1	1	1
3939643	0	1	1	1	1	1	0	1	1	1	0	0	1	0	0	1	0	1	1	1	1	1	0	1	0	1	1	1	0	1	0	1	0	1	1	0	1	1	0	1	1	1	0	0	1	1	1	1	1
4407317	0	1	1	1	1	1	0	1	1	1	0	0	1	0	0	1	0	1	1	1	1	1	0	1	0	1	1	1	0	1	0	1	0	1	1	0	1	1	0	1	1	1	0	0	1	1	1	1	1
4411360	0	1	1	1	1	1	0	1	1	1	0	0	1	0	0	1	0	1	1	1	1	1	0	1	0	1	1	1	0	1	0	-	0	1	1	0	1	1	0	1	1	1	0	0	1	1	1	1	1
4535915	0	1	1	1	1	1	0	1	1	1	0	0	1	0	0	1	0	1	1	1	1	1	0	1	0	1	1	1	0	1	0	1	0	1	1	0	1	1	0	1	1	1	0	0	1	1	1	1	1
4544466	0	1	1	1	1	1	0	1	1	1	0	0	1	0	0	1	0	1	1	1	1	1	0	1	-	1	1	1	0	1	0	1	0	1	1	0	1	1	0	1	1	1	0	0	1	1	1	1	1
977457	0	1	1	1	1	1	0	1	1	1	0	0	1	0	0	1	0	1	1	1	1	1	0	1	0	0	1	1	0	1	0	1	0	1	1	0	1	1	0	1	1	0	0	0	1	1	1	1	1
983559	0	1	1	1	1	1	0	1	1	1	0	0	1	0	0	-	0	1	1	1	1	1	0	1	0	1	1	1	0	1	0	1	0	1	1	0	1	1	0	1	1	0	0	0	1	1	1	1	1
1046242	0	1	1	1	1	1	0	1	1	1	0	0	1	0	0	1	0	1	1	1	1	1	0	1	0	1	1	1	0	1	0	1	0	1	1	0	1	1	0	1	1	0	0	0	1	1	1	1	1
1049723	0	1	1	1	1	1	0	1	1	1	0	0	1	0	0	1	0	1	1	1	1	1	0	1	0	1	1	1	0	1	0	1	0	1	1	0	1	1	0	1	1	0	0	0	1	1	1	1	1
1057001	0	1	1	1	1	1	0	1	1	1	0	0	1	0	0	1	0	1	1	1	1	1	0	1	0	1	1	1	0	1	0	1	0	1	1	0	1	1	0	1	1	0	0	0	1	1	-	1	1
1067175	0	1	1	1	1	1	0	1	1	1	0	0	1	0	0	1	0	1	1	1	1	1	0	1	0	1	1	1	0	1	0	1	0	1	1	0	1	1	0	1	1	0	0	0	1	1	1	1	1
1067569	0	1	1	1	1	1	0	1	1	1	0	0	1	0	0	1	0	1	1	1	1	1	0	1	0	1	1	1	0	1	0	1	0	1	1	0	1	1	0	1	1	0	0	0	1	1	1	1	1
1078202	0	1	1	1	1	1	0	1	1	1	0	0	1	0	0	1	0	1	1	1	1	1	0	1	0	1	1	1	0	1	0	1	0	1	1	0	1	1	0	1	1	0	0	0	1	1	-	1	1
1079041	0	1	1	1	1	1	0	1	1	1	0	0	1	0	0	1	0	1	1	1	1	1	0	1	0	1	1	1	0	1	0	1	0	1	1	0	1	1	0	1	1	0	0	0	1	1	-	1	1
1095266	0	1	1	1	1	1	0	1	1	1	0	0	1	0	0	1	0	1	1	1	1	1	0	1	0	1	1	1	0	1	0	1	0	1	1	0	1	1	0	1	1	0	0	0	1	1	1	1	1
1096291	0	1	1	1	1	1	0	1	1	1	0	0	1	0	0	1	0	1	1	1	1	1	0	1	0	1	1	1	0	1	0	1	0	1	1	0	1	1	0	1	1	0	0	0	1	1	1	1	1
1099494	0	1	1	1	1	1	0	1	1	1	0	0	1	0	0	1	0	1	1	1	1	1	0	1	0	1	1	1	0	1	0	1	0	1	1	0	1	1	0	1	1	0	0	0	1	1	1	1	1
1104515	0	1	1	1	1	1	0	1	1	1	0	0	1	0	0	-	0	1	1	1	1	1	0	1	-	1	1	1	0	1	0	1	0	1	1	0	1	1	0	1	1	0	0	0	1	1	1	1	1
1108594	0	1	1	1	1	1	0	1	1	1	0	0	1	0	0	1	0	1	1	1	1	1	0	1	-	1	1	1	0	1	0	1	0	1	1	0	1	1	0	1	1	0	0	0	1	1	-	1	1
1109898	0	1	1	1	1	1	0	1	1	-	0	0	1	0	0	1	0	1	1	1	1	1	0	1	0	1	1	1	0	1	0	1	0	1	1	0	1	1	0	1	1	0	0	0	1	1	1	1	1
1110198	0	1	1	1	1	1	0	1	1	1	0	0	1	0	0	1	0	1	1	1	1	1	0	1	0	1	1	1	0	1	0	1	0	1	1	0	1	1	0	1	1	0	0	0	1	1	1	1	1
1125763	0	1	1	1	1	1	0	1	1	1	0	0	1	0	0	1	0	1	1	1	1	1	0	1	0	1	1	1	0	1	0	1	0	1	1	0	1	1	0	1	1	0	0	0	1	1	1	1	1
1229501	0	1	1	1	1	1	0	1	1	1	0	0	1	0	0	1	0	1	1	1	1	1	0	1	0	1	1	1	0	1	0	1	0	1	1	0	1	1	0	1	1	0	0	0	1	1	1	1	1
1235141	0	1	1	1	1	1	0	1	1	1	0	0	1	0	0	1	0	1	1	1	1	1	0	1	0	1	1	1	0	1	0	1	0	1	1	0	1	1	0	1	1	0	0	0	1	1	-	1	1
1237955	0	1	1	1	1	1	0	1	1	1	0	0	1	0	0	1	0	1	1	1	1	1	0	1	0	1	1	1	0	1	0	1	0	1	1	0	1	1	0	1	1	0	0	0	1	1	-	1	1
1276036	0	1	1	1	1	1	0	1	1	1	0	0	1	0	0	1	0	1	1	1	1	1	0	1	-	1	1	1	0	1	0	1	0	1	1	0	1	1	0	1	1	0	0	0	1	1	1	1	1
1694143	0	1	1	1	1	1	0	1	1	1	0	0	1	0	0	1	0	1	1	1	1	1	0	1	0	1	1	1	0	1	0	1	0	1	1	0	1	1	0	1	1	0	0	0	1	1	1	1	1
2280342	0	1	1	1	1	1	0	1	1	1	0	0	1	0	0	1	0	1	1	1	1	1	0	1	-	1	1	1	0	1	0	-	0	1	1	0	1	1	0	1	1	0	0	0	1	1	-	1	1
3021770	0	1	1	1	1	1	0	1	1	1	0	0	1	0	0	1	0	1	1	1	1	1	0	1	-	1	1	1	0	1	0	1	0	1	1	0	1	1	0	1	1	0	0	0	1	1	-	1	1
3024477	0	1	1	1	1	1	0	1	1	1	0	0	1	0	0	1	0	1	1	1	1	1	0	1	0	1	1	1	0	1	0	1	0	1	1	0	1	1	0	1	1	0	0	0	1	1	1	1	1
3384745	0	1	1	1	1	1	0	1	1	1	0	0	1	0	0	1	0	1	1	1	1	1	0	1	0	1	1	1	0	1	0	-	0	1	1	0	1	1	0	1	1	0	0	0	1	1	1	1	1
3942739	0	1	1	1	1	1	0	1	1	1	0	0	1	0	0	1	0	1	1	1	1	1	0	1	0	1	1	1	0	1	0	1	0	1	1	0	1	1	0	1	1	0	0	0	1	1	1	1	1
3956069	0	1	1	1	1	1	0	1	1	1	0	0	1	0	0	1	0	1	1	1	1	1	0	1	0	1	1	1	0	1	0	1	0	1	1	0	1	1	0	1	1	0	0	0	1	1	1	1	1
3960470	0	1	1	1	1	1	0	1	1	1	0	0	1	0	0	1	0	1	1	1	1	1	0	1	-	1	1	1	0	1	0	1	0	1	1	0	1	1	0	1	1	0	0	0	1	1	-	1	1
4003982	0	1	1	1	1	1	0	1	1	1	0	0	1	0	0	1	0	1	1	1	1	1	0	1	0	1	1	1	0	1	0	1	0	1	1	0	1	1	0	1	1	0	0	0	1	1	-	1	1
4537886	0	1	1	1	1	1	0	1	1	1	0	0	1	0	0	1	0	1	1	1	1	1	0	1	0	1	1	1	0	1	0	1	0	1	1	0	1	1	0	1	1	0	0	0	1	1	-	1	1
4544222	0	1	1	1	1	1	0	1	1	1	0	0	1	0	0	1	0	1	1	1	1	1	0	1	0	1	1	1	0	1	0	1	0	1	1	0	1	1	0	1	1	0	0	0	1	1	-	1	1
4989848	0	1	1	1	1	1	0	1	1	1	0	0	1	0	0	1	0	1	1	1	1	1	0	1	0	1	1	1	0	1	0	1	0	1	1	0	1	1	0	1	1	0	0	0	1	1	1	1	1
4990736	0	1	1	1	1	1	0	1	1	1	0	0	1	0	0	1	0	1	1	1	1	1	0	1	0	1	1	1	0	1	0	1	0	1	1	0	1	1	0	1	1	0	0	0	1	1	1	1	1
4991085	0	1	1	1	1	1	0	1	1	1	0	0	1	0	0	1	0	1	1	1	1	1	0	1	0	1	1	1	0	1	0	1	0	1	1	0	1	1	0	1	1	0	0	0	1	1	1	1	1
1238398	1	0	1	0	0	0	1	1	0	1	1	1	0	1	1	0	1	0	0	0	0	0	1	0	1	0	1	0	1	0	1	1	1	0	0	1	0	0	1	0	0	1	1	1	0	0	1	0	0
1250919	1	0	1	0	0	0	1	1	0	1	1	1	0	1	1	0	1	0	0	0	0	0	1	0	1	0	1	0	1	0	1	1	1	0	1	1	0	0	1	0	0	1	1	1	0	0	1	0	0
1082519	0	1	1	1	1	1	0	1	1	1	0	0	1	0	0	1	0	1	1	1	1	1	0	1	0	1	1	1	0	1	0	1	0	1	1	0	1	1	0	1	1	1	0	0	1	1	1	1	1
3064502	0	1	1	1	1	1	0	1	1	1	0	0	1	0	0	1	0	1	1	1	1	1	0	1	0	0	1	1	0	1	0	1	0	1	1	0	1	1	1	1	1	0	0	0	1	1	1	1	1
4538751	0	1	1	1	1	1	0	1	1	1	0	0	1	0	0	1	0	1	1	1	1	1	0	1	0	1	1	1	0	1	0	1	0	1	1	0	1	1	0	1	1	1	0	0	1	1	1	1	1
7347834	0	1	1	1	1	1	0	1	1	1	0	0	1	0	0	1	0	1	1	1	1	1	0	1	0	1	1	1	0	1	0	1	0	1	1	0	1	1	0	1	1	1	0	0	1	1	1	1	1
1097545	0	1	1	1	1	1	0	1	1	1	0	0	1	0	0	1	0	1	1	1	1	1	0	1	0	1	1	1	0	1	0	0	0	1	1	0	1	1	0	1	1	0	0	0	1	1	-	1	1
1218524	0	1	1	1	1	1	0	1	1	1	0	0	1	0	0	1	0	1	1	1	1	1	0	1	0	1	1	1	0	1	0	1	0	1	1	0	1	1	0	1	1	0	0	0	1	1	1	1	1
2276464	0	1	1	1	1	1	0	1	1	1	0	0	1	0	0	1	0	1	1	1	1	1	0	1	0	1	1	1	0	1	0	0	0	1	1	0	1	1	0	1	1	0	0	0	1	1	1	1	1
3024078	0	1	1	1	1	1	0	1	1	1	0	0	1	0	0	1	0	1	1	1	1	1	0	1	0	1	1	1	0	1	0	1	1	1	1	0	1	1	0	1	1	0	0	0	1	1	1	1	1
3033389	0	1	1	1	1	1	0	1	1	1	0	0	1	0	0	1	0	1	1	1	1	1	0	1	0	1	1	1	0	1	0	-	0	1	1	0	1	1	0	1	1	0	0	0	1	1	1	1	1
3385136	0	1	1	1	1	1	0	1	1	1	0	0	1	0	0	1	0	1	1	1	1	1	0	1	0	1	1	1	0	1	0	1	0	1	1	0	1	1	0	1	1	0	0	0	1	1	1	1	1
4989624	0	1	1	1	1	1	0	1	1	1	0	0	1	0	0	1	0	1	1	1	1	1	0	1	0	1	1	1	0	1	0	1	0	1	1	0	1	1	0	1	1	0	0	0	1	1	1	1	1
4990269	0	1	1	1	1	1	0	1	1	1	0	0	1	0	0	1	0	1	1	1	1	1	0	1	0	1	1	1	0	1	0	0	0	1	0	0	1	1	0	1	1	0	0	0	1	1	1	1	1
5332298	0	1	1	1	1	1	0	1	1	1	0	0	1	0	0	1	0	1	1	1	1	1	0	1	1	1	1	1	0	1	0	1	0	1	1	0	1	1	0	1	1	0	0	0	1	1	1	1	1
1090475	1	0	2	0	0	0	2	2	0	2	1	1	0	1	1	0	1	0	0	0	0	0	1	0	1	0	2	0	1	0	1	2	1	0	0	1	0	0	1	0	0	2	1	1	0	0	2	0	0
1228984	1	0	1	0	0	0	1	1	0	1	1	1	0	1	1	0	1	0	0	0	0	0	1	0	1	0	1	0	1	0	1	1	1	0	1	1	0	0	1	0	0	1	1	1	0	0	1	0	0
1230354	1	0	1	0	0	0	1	1	0	1	1	1	0	1	1	0	1	0	0	0	0	0	1	0	1	0	1	0	1	0	1	1	1	0	0	1	0	0	1	0	0	1	1	1	0	0	1	0	0
1054770	0	1	1	1	1	1	1	1	1	1	0	0	1	0	0	1	0	1	1	1	1	1	0	1	0	1	1	1	0	1	0	1	0	1	1	0	1	1	0	1	1	0	0	0	1	1	1	1	1
1099460	0	1	1	1	1	1	1	1	1	1	0	0	1	0	0	1	0	1	1	1	1	1	0	1	0	0	1	1	0	1	0	1	0	1	1	0	1	1	0	1	1	0	0	0	1	1	1	1	1
3939243	0	1	1	1	1	1	1	1	1	1	0	0	1	0	0	1	0	1	1	1	1	1	0	1	0	1	1	1	0	1	0	1	0	1	1	0	1	1	0	1	1	0	0	0	1	1	1	1	1
4541690	0	1	1	1	1	1	1	1	1	1	0	0	1	0	0	1	0	1	1	1	1	1	0	1	-	1	1	1	0	1	0	1	0	1	1	0	1	1	0	1	1	0	0	0	1	1	1	-	1
1089769	0	1	1	1	1	1	1	1	1	1	0	0	1	0	0	1	0	1	1	1	1	1	0	1	1	1	1	1	0	1	0	1	0	1	1	0	1	1	0	1	1	1	0	0	1	1	1	1	1
3955539	0	1	1	1	1	1	1	1	1	1	0	0	1	0	0	1	0	1	1	1	1	1	0	1	0	1	1	1	0	1	0	0	0	1	1	0	1	1	0	1	1	1	0	0	1	1	0	1	1
4405105	0	1	1	1	1	1	1	1	1	1	0	0	1	0	0	1	0	1	1	1	1	1	0	1	0	1	1	1	0	1	0	0	0	1	1	0	1	1	0	1	1	1	0	0	1	1	1	1	1
4989591	0	1	1	1	1	1	1	1	1	1	0	0	1	0	0	1	0	1	1	1	1	1	0	1	0	1	1	1	0	1	0	1	0	1	1	0	1	1	0	1	1	1	0	0	1	1	1	1	1
4993765	0	1	1	1	1	1	1	1	1	1	0	0	1	0	0	1	0	1	1	1	1	1	0	1	0	1	1	1	0	1	0	1	0	1	1	0	1	1	0	1	1	1	0	0	1	1	1	1	1
7358395	0	1	1	1	1	1	1	1	1	1	0	0	1	0	0	1	0	1	1	1	1	1	0	1	0	1	1	1	0	1	0	1	0	1	1	0	1	1	0	1	1	1	0	0	1	1	1	1	1
1256013	1	0	1	0	0	0	1	0	0	1	1	1	0	1	1	0	1	0	0	0	0	0	1	0	1	0	1	0	1	0	1	1	1	0	0	1	0	0	1	0	0	1	1	1	0	0	1	0	0
4991115	1	0	1	0	0	0	1	0	0	1	1	1	0	1	1	0	1	0	0	0	0	0	1	0	1	0	1	0	1	0	1	1	1	0	0	1	0	0	1	0	0	1	1	1	0	0	1	0	0
1218889	0	1	1	1	1	1	0	1	1	1	0	0	1	0	0	1	0	1	1	1	1	1	0	1	0	1	1	1	0	1	0	1	0	1	1	0	1	1	0	1	1	0	0	0	1	1	1	1	1
4991263	0	1	1	1	1	1	1	1	1	1	0	0	1	0	0	1	0	1	1	1	1	1	0	1	0	1	1	1	0	1	0	1	0	1	1	0	1	1	0	1	1	0	0	0	1	1	1	1	1
1229665	1	0	1	0	0	0	1	0	0	1	1	1	0	1	1	0	1	0	0	0	0	0	1	0	1	0	0	0	1	0	1	1	1	0	0	1	0	0	1	0	0	1	1	1	0	0	1	0	0
1239066	1	0	1	0	0	0	1	0	0	-	1	1	0	1	1	0	1	0	0	0	0	0	1	0	1	0	0	0	1	0	1	1	1	0	0	1	0	0	1	0	0	1	1	1	0	0	0	0	0
3945566	1	0	1	0	0	0	1	0	0	1	1	1	0	1	1	0	1	0	0	0	0	0	1	0	1	0	0	0	1	0	1	1	1	0	0	1	0	0	1	0	0	1	1	1	0	0	1	0	0
3956747	1	0	1	0	0	0	1	0	0	1	1	1	0	1	1	0	1	0	0	0	0	0	1	0	1	0	0	0	1	-	1	1	1	0	0	1	0	0	1	0	0	1	1	1	0	0	1	0	0
3960479	1	0	1	0	0	0	1	0	0	1	1	1	0	1	1	0	1	0	0	0	0	0	1	0	1	0	0	0	1	0	1	1	1	0	0	1	0	0	1	0	0	1	1	1	0	0	1	0	0
998819	0	1	1	1	1	1	0	1	1	1	0	0	1	0	0	1	0	1	1	1	1	1	0	1	0	1	1	1	0	1	0	1	0	1	1	0	1	1	0	1	1	0	0	0	1	1	1	1	1
4990604	0	1	1	1	1	1	1	1	1	1	0	0	1	0	0	1	0	1	1	1	1	1	0	1	0	1	1	1	0	1	0	1	0	1	1	0	1	1	0	1	1	0	0	0	1	1	1	1	1
4990996	0	1	1	1	1	1	1	1	1	1	0	0	1	0	0	1	0	1	1	1	1	1	0	1	0	1	1	1	0	1	0	1	0	1	1	0	1	1	0	1	1	0	0	0	1	1	1	1	1
1240937	1	0	1	0	0	0	1	0	0	1	1	1	0	1	1	0	1	0	0	0	0	0	1	0	1	0	0	0	1	1	1	1	1	0	0	1	0	0	1	0	0	1	1	1	0	0	1	0	0
4397004	1	0	1	0	0	0	1	0	0	1	1	1	0	1	1	0	1	0	0	0	0	0	1	0	1	0	0	0	1	1	1	1	1	0	0	1	0	0	1	0	0	1	1	1	0	0	1	0	0
4405189	0	1	1	1	1	1	1	1	1	1	0	0	1	0	0	1	0	1	1	1	1	1	0	1	0	1	1	1	0	1	0	1	0	1	1	0	1	1	0	1	1	0	0	0	1	1	1	1	1
1235582	1	0	1	0	0	0	1	0	0	1	1	1	0	1	1	0	1	0	0	0	0	0	1	0	1	0	-	0	1	1	1	1	1	0	0	1	0	0	1	0	0	1	1	1	0	0	1	0	0
1236695	1	0	1	0	0	0	1	0	0	1	1	1	0	1	1	0	1	0	0	0	0	0	1	0	1	0	0	0	1	1	1	1	1	0	0	1	0	0	1	0	0	1	1	1	0	0	1	0	0
1254498	1	0	1	0	0	0	1	0	0	1	1	1	0	1	1	0	1	0	0	0	0	0	1	0	1	0	0	0	1	1	1	1	1	0	0	1	0	0	1	0	0	1	1	1	0	0	1	0	0
1257004	1	0	0	0	0	0	1	0	0	1	1	1	0	1	1	0	1	0	0	0	0	0	1	0	1	0	0	0	1	1	1	1	1	0	0	1	0	0	1	0	0	1	1	1	0	0	1	0	0
1738406	1	0	1	0	0	0	1	0	0	1	1	1	0	1	1	0	1	0	0	0	0	0	1	0	1	0	0	0	1	1	1	1	1	0	0	1	0	0	1	0	0	1	1	1	0	0	1	0	0
1740429	1	0	1	0	0	0	1	0	0	1	1	1	0	1	1	0	1	0	0	0	0	0	1	0	1	0	0	0	1	1	1	1	1	0	0	1	0	0	1	0	0	-	1	1	0	-	1	0	0
2252828	1	0	1	0	0	0	1	0	0	1	1	1	0	1	1	0	1	0	0	0	0	0	1	0	1	0	-	0	1	1	1	1	1	0	0	1	0	0	1	0	0	1	1	1	0	0	1	0	0
4398083	1	0	1	-	0	0	1	0	0	1	1	1	0	1	1	0	1	0	0	0	0	0	1	0	1	0	0	0	1	1	1	-	1	0	-	1	0	0	1	0	0	1	1	1	0	0	1	0	0
4989660	1	0	1	0	0	0	1	0	0	1	1	1	0	1	1	0	1	0	0	0	0	0	1	0	1	0	0	0	1	1	1	1	1	0	0	1	0	0	1	0	0	1	1	1	0	0	1	0	0
4991011	1	0	1	0	0	0	1	0	0	1	1	1	0	1	1	0	1	0	0	0	0	0	1	0	1	0	0	0	1	1	1	1	1	0	0	1	0	0	1	0	0	1	1	1	0	0	-	0	0
1100839	0	1	1	1	1	1	1	1	1	1	0	0	1	0	0	1	0	1	1	1	1	1	0	1	0	1	1	1	0	1	0	1	0	1	1	0	1	1	0	1	1	1	0	0	1	-	1	1	1
1119219	0	1	1	1	1	1	1	1	1	1	0	0	1	0	0	1	0	1	1	1	1	1	0	1	0	1	1	1	0	1	0	1	0	1	1	0	1	1	0	1	1	1	0	0	1	1	1	1	1
2277773	0	1	1	1	1	1	1	1	1	1	0	0	1	0	0	1	0	1	1	1	1	1	0	1	0	1	1	1	0	1	0	1	0	1	1	0	1	1	0	1	1	1	0	0	1	1	1	1	1
4395187	0	1	1	1	1	1	1	1	1	1	0	0	1	0	0	1	0	1	1	1	1	1	0	1	0	1	1	1	0	1	0	1	0	1	1	0	1	1	0	1	1	1	0	0	1	1	-	1	1
4540263	0	1	1	1	1	1	1	1	1	1	0	0	1	0	0	1	0	1	1	1	1	1	0	1	0	1	1	1	0	1	0	1	0	1	1	0	1	1	0	1	1	1	0	0	1	1	1	1	1
4541757	0	1	1	1	1	1	1	1	1	1	0	0	1	0	0	1	0	1	1	1	1	1	0	1	0	1	1	1	0	1	0	-	0	1	1	0	1	1	0	1	1	1	0	0	1	1	1	1	1
5410777	0	1	1	1	1	1	1	1	1	-	0	0	1	0	0	1	0	1	1	1	1	1	0	1	0	1	1	1	0	1	0	1	0	1	1	0	1	1	0	1	1	1	0	0	1	1	1	1	1
2334383	1	0	1	0	0	0	1	0	0	1	1	1	0	1	1	0	1	0	0	0	0	0	1	0	1	0	0	0	1	1	1	1	1	0	0	1	0	0	1	0	0	1	1	1	0	0	-	0	0
4992637	1	0	1	0	0	0	1	0	0	1	1	1	0	1	1	0	1	0	0	0	0	0	1	0	1	0	0	0	1	-	1	1	1	0	0	1	0	0	1	0	0	1	1	1	0	0	1	0	0
1020313	0	1	1	1	1	1	1	1	1	1	0	0	1	0	0	1	0	1	1	1	1	1	0	1	0	1	1	1	0	1	0	1	0	1	1	0	1	1	0	1	1	1	0	0	1	1	1	1	1
1044187	0	1	1	1	1	1	1	1	1	1	0	0	1	0	0	1	0	1	1	1	1	1	0	1	-	1	1	1	0	1	0	1	0	1	1	0	-	1	0	1	1	-	0	0	1	1	1	1	1
1071498	0	1	1	1	1	1	1	1	1	1	0	0	1	0	0	1	0	1	1	1	1	1	0	1	0	1	1	1	0	1	0	1	0	1	1	0	1	1	0	1	1	1	0	0	1	1	1	1	1
1076227	0	1	0	1	1	1	1	1	1	0	0	0	1	0	0	1	0	1	1	1	1	1	0	1	0	1	1	1	0	1	0	1	0	1	1	0	1	1	0	1	1	1	0	0	1	1	-	1	1
1081254	0	1	1	1	1	1	1	1	1	1	0	0	1	0	0	1	0	1	1	1	1	1	0	1	0	1	1	1	0	1	0	1	0	1	1	0	1	1	0	1	1	1	0	0	1	1	1	1	1
1093885	0	1	1	1	1	1	1	1	1	1	0	0	1	0	0	1	0	1	1	1	1	1	0	1	0	1	1	1	0	1	0	1	0	1	1	0	1	1	0	1	1	1	0	0	1	1	1	1	1
1094011	0	1	1	1	1	1	1	1	1	1	0	0	1	0	0	1	0	1	1	1	1	1	0	1	-	1	1	1	0	1	0	1	0	1	1	0	1	1	0	1	1	1	0	0	1	1	1	1	1
1099668	0	1	1	1	1	1	1	1	1	1	0	0	1	0	0	1	0	1	1	1	1	1	0	1	0	1	1	1	0	1	0	1	0	1	1	0	1	1	0	1	1	1	0	0	1	1	1	1	1
1205565	0	1	1	1	1	1	1	1	1	1	0	0	1	0	0	1	0	1	1	1	1	1	0	1	-	1	1	1	0	1	0	1	0	1	1	0	1	1	0	1	1	1	0	0	1	1	1	1	1
1394637	0	1	1	1	1	1	1	1	1	1	0	0	1	0	0	1	0	1	1	1	1	1	0	1	0	1	1	1	0	1	0	1	0	1	1	0	1	1	0	1	1	-	0	0	1	1	1	1	1
2277600	0	1	1	1	1	1	1	1	1	1	0	0	1	0	0	1	0	1	1	1	1	1	0	1	0	1	1	1	0	1	0	1	0	1	1	0	1	1	0	1	1	1	0	0	1	1	1	1	1
3935796	0	1	1	1	1	1	1	1	1	1	0	0	1	0	0	1	0	1	1	1	1	1	0	1	0	1	1	1	0	1	0	1	0	1	1	0	1	1	0	1	1	1	0	0	1	1	1	1	1
3939365	0	1	1	1	1	1	1	1	1	1	0	0	1	0	0	1	0	1	1	1	1	1	0	1	0	1	1	1	0	1	0	1	0	1	1	0	1	1	0	1	1	1	0	0	1	1	-	1	1
3946425	0	1	1	1	1	1	1	1	1	1	0	0	1	0	0	1	0	1	1	1	1	1	0	1	-	0	1	1	0	1	0	1	0	1	1	0	1	1	0	1	1	1	0	0	1	1	1	1	1
3954491	0	1	1	1	1	1	1	1	1	1	0	0	1	0	0	1	0	1	1	1	1	1	0	1	-	1	1	1	0	1	0	1	0	1	1	0	1	1	0	1	1	1	0	0	1	1	1	1	1
3955648	0	1	1	1	1	1	1	1	1	1	0	0	1	0	0	1	0	1	1	1	1	1	0	0	0	1	1	1	0	1	0	1	0	1	1	0	1	1	0	1	1	1	0	0	1	1	1	1	1
3961213	0	1	1	1	1	1	1	1	1	1	0	0	1	0	0	1	0	1	1	1	1	1	0	1	0	1	1	1	0	1	0	1	0	1	1	0	1	1	0	1	1	-	0	0	1	1	1	1	1
4395944	0	1	1	1	1	1	1	1	1	1	0	0	1	0	0	1	0	1	1	1	1	1	0	1	0	1	1	1	0	1	0	1	0	1	1	0	1	1	0	1	1	1	0	0	1	1	1	1	1
4406060	0	1	1	1	1	1	1	1	1	1	0	0	1	0	0	1	0	1	1	1	1	1	0	1	0	1	1	1	0	1	0	1	0	1	1	0	1	1	0	1	1	1	0	0	1	1	1	1	1
4439599	0	1	1	1	1	1	1	1	1	1	0	0	1	0	0	1	0	1	1	1	1	1	0	1	0	1	1	1	0	1	0	1	0	1	1	0	1	1	0	1	1	1	0	0	1	1	1	1	1
4541751	0	1	1	1	1	1	1	1	1	1	0	0	1	0	0	1	0	1	1	1	1	1	0	1	0	1	1	1	0	1	0	1	0	1	1	0	1	1	0	1	1	1	0	0	1	1	1	1	1
4990517	1	0	1	0	0	0	1	0	0	1	1	1	0	1	1	0	1	0	0	0	0	0	1	0	1	0	0	0	1	-	1	1	1	0	0	1	0	0	1	0	0	-	1	1	0	0	1	0	-
4990556	1	0	1	0	0	0	1	0	0	-	1	1	0	1	1	0	1	0	0	0	0	0	1	0	1	0	0	0	1	0	1	1	1	0	0	1	0	0	1	0	0	1	1	1	0	0	1	0	0
984409	0	1	1	1	1	1	0	1	1	1	0	0	1	0	0	1	0	1	1	1	1	1	0	1	0	1	1	1	0	1	0	1	0	1	1	0	1	1	0	1	1	1	0	0	1	1	1	1	1
1048220	0	1	1	1	1	1	0	1	1	1	0	0	1	0	0	-	0	1	1	1	1	1	0	1	0	1	1	1	0	1	0	1	0	1	1	0	1	1	0	1	1	1	0	0	1	1	1	1	1
1205877	0	1	1	1	1	1	0	1	1	1	0	0	1	0	0	1	0	1	1	1	1	1	0	1	0	1	1	1	0	1	0	1	0	1	1	0	1	1	0	1	1	-	0	0	1	1	1	1	1
1694883	0	1	1	1	1	1	0	1	1	1	0	0	1	0	0	1	0	1	1	1	1	1	0	1	0	1	1	1	0	1	0	1	0	1	1	0	1	1	0	1	1	1	0	0	1	1	1	1	1
3960850	0	1	1	1	1	1	0	1	1	1	0	0	1	0	0	1	0	1	1	1	1	1	0	1	0	1	1	1	0	1	0	1	0	1	1	0	1	1	0	1	1	1	0	0	1	1	1	1	1
4002654	0	1	1	1	1	1	0	1	1	1	0	0	1	0	0	1	0	1	1	1	1	1	0	1	0	1	1	1	0	1	0	1	0	1	1	0	1	1	0	1	1	1	0	0	1	1	-	1	1
1240492	1	0	1	0	0	0	1	0	0	1	1	1	0	1	1	0	1	0	0	0	0	0	1	0	1	0	0	0	1	-	1	1	1	0	0	1	0	0	1	0	0	1	1	1	0	0	1	0	0
4989781	1	0	1	1	0	0	1	0	0	1	1	1	0	1	1	0	1	0	0	0	0	0	1	0	1	0	0	0	1	0	1	1	1	0	0	1	0	0	1	0	0	1	1	1	0	0	1	0	0
1124281	0	1	1	1	1	1	0	1	1	1	0	0	1	0	0	1	0	1	1	1	1	1	0	1	0	1	1	1	0	1	0	1	0	1	1	0	1	1	0	1	1	1	0	0	1	1	0	1	1
1255176	0	1	1	1	1	1	0	1	1	1	0	0	1	0	0	1	0	1	1	1	1	1	0	1	0	1	1	1	0	1	0	1	0	1	1	0	1	1	0	1	1	1	0	0	1	1	0	1	1
2288819	0	1	1	1	1	1	0	1	1	1	0	0	1	0	0	1	0	1	1	1	1	1	0	1	0	1	1	1	0	1	0	1	0	1	1	0	1	1	0	1	1	1	0	0	1	1	0	1	1
1297414	1	0	1	0	0	0	1	0	0	1	1	1	0	1	1	0	1	0	0	0	0	0	1	0	1	0	0	0	1	0	1	1	1	0	0	1	0	0	1	0	0	1	1	1	0	0	1	0	0
2259213	1	0	1	0	0	0	1	0	0	1	1	1	0	1	1	0	1	0	0	0	0	0	1	0	1	0	0	0	1	0	1	1	1	0	0	1	0	0	1	0	0	1	1	1	0	0	1	0	0
4394141	1	0	1	0	0	0	1	0	0	1	1	1	0	1	1	0	1	0	0	0	0	0	1	0	1	0	0	0	1	0	1	1	1	0	0	1	0	0	1	0	0	1	1	1	0	0	1	0	0
4539865	1	0	1	0	0	0	1	0	0	1	1	1	0	1	1	0	1	0	0	0	0	0	1	0	1	0	0	0	1	0	1	1	1	0	1	1	0	0	1	0	0	1	1	1	0	0	1	0	0
1026286	0	1	1	1	1	1	1	1	1	1	0	0	1	0	0	1	0	1	1	1	1	1	0	1	0	1	1	1	0	1	0	1	0	1	1	0	1	1	0	1	1	1	0	0	1	1	0	1	1
1114944	0	1	1	1	1	1	1	1	1	1	0	0	1	0	0	1	0	1	1	1	1	1	0	1	0	1	1	1	0	1	0	-	0	1	1	0	1	1	0	1	1	1	0	0	1	1	0	1	1
3944244	1	0	1	0	0	0	1	0	0	1	1	1	0	1	1	0	1	0	0	0	0	0	1	0	1	0	0	0	1	0	1	1	1	0	0	1	0	0	1	0	0	1	1	1	0	0	1	0	0
3950356	0	1	1	1	1	1	1	1	1	1	0	0	1	0	0	1	0	1	1	1	1	1	0	1	0	1	1	1	0	1	0	1	0	1	1	0	1	1	0	1	1	1	0	0	1	1	0	1	1
1233624	1	0	1	0	0	0	1	0	0	1	1	1	0	1	1	0	1	0	0	0	0	0	1	0	1	0	0	0	1	0	1	1	1	0	0	1	0	0	1	0	0	0	1	1	0	0	1	0	0
1245353	1	0	1	0	0	0	1	0	0	1	1	1	0	1	1	0	1	0	0	0	0	0	1	0	1	0	-	0	1	0	1	1	1	0	0	1	0	0	1	0	0	1	1	1	0	0	1	0	0
1246427	1	0	1	0	0	0	1	0	0	1	1	1	0	1	1	0	1	0	0	0	0	0	1	0	1	0	0	0	1	0	1	1	1	0	0	1	0	0	1	0	0	1	1	1	0	0	1	0	0
1256709	1	0	1	0	0	0	1	0	0	1	1	1	0	1	1	0	1	0	0	0	0	0	1	0	1	0	0	0	1	0	1	1	1	0	0	1	0	0	1	0	0	1	1	1	0	0	1	0	0
4990196	1	0	1	0	0	0	1	0	0	1	1	1	0	1	1	0	1	0	0	0	0	0	1	0	1	0	0	0	1	0	1	1	1	0	0	1	0	0	1	0	0	1	1	1	0	-	1	0	0
1113364	0	1	1	1	1	1	1	1	1	1	0	0	1	0	0	1	0	1	1	1	1	1	0	1	0	1	1	1	0	1	0	1	0	1	1	0	1	1	0	1	1	1	0	0	1	1	0	1	1
4990248	1	0	0	0	0	0	1	0	0	1	1	1	0	1	1	0	1	0	0	0	0	0	1	0	1	0	0	0	1	-	1	1	1	0	0	1	0	0	1	0	0	1	1	1	0	0	1	0	0
1110104	0	1	1	1	1	1	1	1	1	1	0	0	1	0	0	1	0	1	1	1	1	1	0	1	0	1	1	1	0	1	0	1	0	1	1	0	1	1	0	1	1	1	0	0	1	1	-	1	1
3023738	1	0	0	0	0	0	1	0	0	1	1	1	0	1	1	0	1	0	0	0	0	0	1	0	1	0	-	0	1	-	1	1	1	0	-	1	0	0	1	0	0	1	1	1	0	0	1	0	0
2326413	1	0	0	1	0	0	1	0	0	1	1	1	0	1	1	0	1	0	0	0	0	0	1	0	1	0	-	0	1	1	1	1	1	0	0	1	0	0	1	0	0	1	1	1	0	0	1	0	0
1280252	1	0	2	0	0	0	2	2	0	2	1	1	0	1	1	0	1	0	0	0	0	0	1	0	2	0	0	0	1	2	1	2	1	0	0	1	0	0	1	0	0	2	1	1	0	0	2	0	0
4989422	1	0	1	0	0	0	1	1	0	1	1	1	0	1	1	0	1	0	0	0	0	0	1	0	1	0	0	0	1	1	1	-	1	0	-	1	0	0	1	0	0	1	1	1	0	0	1	0	0
1247277	1	0	1	0	0	0	1	1	0	1	1	1	0	1	1	0	1	0	0	0	0	0	1	0	1	0	-	0	1	1	1	1	1	0	1	1	0	0	1	0	0	1	1	1	0	-	1	0	0
4989580	1	0	1	0	0	0	1	1	0	1	1	1	0	1	1	0	1	0	0	0	0	0	1	0	1	0	0	0	1	0	1	1	1	0	1	1	0	0	1	0	0	1	1	1	0	0	1	0	0
4991449	1	0	1	0	0	0	1	1	0	1	1	1	0	1	1	0	1	0	0	0	0	0	1	0	1	0	0	0	1	0	1	1	1	0	1	1	0	0	1	0	0	1	1	1	0	0	1	0	0
1241933	1	0	1	0	0	0	1	1	0	1	1	1	0	1	1	0	1	0	0	0	0	0	1	0	1	0	0	0	1	0	1	0	1	0	1	1	0	0	1	0	0	1	1	1	0	0	1	0	0
4989359	1	0	1	0	0	0	1	1	0	1	1	1	0	1	1	0	1	0	0	0	0	0	1	0	1	1	0	0	1	0	1	1	1	0	1	1	0	0	1	0	0	1	1	1	0	0	1	0	0
1240567	1	0	1	0	0	0	1	1	0	1	1	1	0	1	1	0	1	0	0	0	0	0	1	0	1	1	-	0	1	-	1	1	1	0	1	1	0	0	1	0	0	1	1	1	0	0	1	0	0
3942755	1	0	1	0	0	0	1	1	0	1	1	1	0	1	1	0	1	0	0	0	0	0	1	0	1	1	0	0	1	-	1	1	1	0	1	1	0	0	1	0	0	1	1	1	0	0	1	0	0
1234160	1	0	1	0	0	0	1	1	0	1	1	1	0	1	1	0	1	0	0	0	0	0	1	0	1	1	0	0	1	1	1	1	1	0	1	1	0	0	1	0	0	1	1	1	0	0	1	0	0
1863657	0	1	2	1	1	1	2	2	1	2	0	0	1	0	0	1	0	1	1	1	1	1	0	1	2	2	1	1	0	2	0	2	0	2	2	0	1	1	0	1	1	2	0	0	1	1	2	1	1
4989678	1	0	1	0	0	0	1	1	0	1	1	1	0	1	1	0	1	0	0	0	0	0	1	0	1	1	0	0	1	1	1	-	1	0	1	1	0	0	1	0	0	1	1	1	0	1	1	0	0
984714	1	0	2	0	0	0	1	2	0	2	1	1	0	1	1	0	1	0	0	0	0	0	1	0	1	0	0	0	1	2	1	2	1	0	2	1	0	0	1	0	0	2	1	1	0	0	2	0	0
986079	1	0	2	0	0	0	2	2	0	2	1	1	0	1	1	0	1	0	0	0	0	0	1	0	1	0	0	0	1	2	1	2	1	0	2	1	0	0	1	0	0	2	1	1	0	0	2	0	0
1256578	1	0	1	0	0	0	1	1	0	1	1	1	0	1	1	0	1	0	0	0	0	0	1	0	1	0	0	0	1	1	1	1	1	0	1	1	0	0	1	0	0	1	1	1	0	0	1	0	0
1262015	1	0	2	0	0	0	2	2	0	2	1	1	0	1	1	0	1	0	0	0	0	0	1	0	1	0	0	0	1	2	1	2	1	2	2	1	0	0	1	0	0	2	1	1	0	2	2	0	0
4989039	1	0	2	0	0	0	2	2	0	2	1	1	0	1	1	0	1	0	0	0	0	0	1	0	1	0	0	0	1	2	1	2	1	0	2	1	0	0	1	0	0	2	1	1	0	0	2	0	0
4989453	1	0	-	0	0	0	1	1	0	1	1	1	0	1	1	0	1	0	0	0	0	0	1	0	1	0	0	0	1	1	1	1	1	0	1	1	0	0	1	0	0	1	1	1	0	0	1	0	0
4990986	1	0	1	0	0	0	1	1	0	1	1	1	0	1	1	0	1	0	0	0	0	0	1	0	1	0	0	0	1	1	1	1	1	0	1	1	0	0	1	0	0	1	1	1	0	1	1	0	0
1233607	1	0	1	0	0	0	1	0	0	1	1	1	0	1	1	0	1	0	0	0	0	0	1	0	1	0	0	0	1	1	1	1	1	0	1	1	0	0	1	0	0	1	1	1	0	0	1	0	0
4543270	1	0	1	0	0	0	1	0	0	1	1	1	0	1	1	0	1	0	0	0	0	0	1	0	1	0	0	0	1	1	1	1	1	0	1	1	0	0	1	0	0	1	1	1	0	1	1	0	0
1203198	0	1	1	1	1	1	1	1	1	1	0	0	1	0	0	1	0	1	1	1	1	1	0	1	-	1	1	1	0	1	0	1	0	1	1	0	1	1	0	1	1	1	0	0	1	1	1	1	1
1211785	0	1	1	1	1	1	1	1	1	1	0	0	1	0	0	1	0	1	1	1	1	1	0	1	0	1	1	1	0	1	0	1	0	1	1	0	1	1	0	1	1	1	0	0	1	1	1	1	1
4989588	0	1	1	1	1	1	1	1	1	1	0	0	1	0	0	1	0	1	1	1	1	1	0	1	0	1	1	1	0	1	0	1	0	1	-	0	1	1	0	1	1	1	0	0	1	1	1	1	1
1228461	1	0	1	0	0	0	1	0	0	1	1	1	0	1	1	0	1	0	0	0	0	0	1	0	1	0	0	0	1	-	1	1	1	0	1	1	0	0	1	0	0	1	1	1	0	0	1	0	0
1237658	1	0	1	0	0	0	1	0	0	1	1	1	0	1	1	0	1	0	0	0	0	0	1	0	1	0	0	0	1	0	1	1	1	0	1	1	0	0	1	0	0	1	1	1	0	0	1	0	0
1239023	1	0	1	0	0	0	0	0	0	1	1	1	0	1	1	0	1	0	0	0	0	0	1	0	1	0	0	0	1	0	1	1	1	0	1	1	0	0	1	0	0	1	1	1	0	0	1	0	0
1257421	1	0	1	0	0	0	1	0	0	1	1	1	0	1	1	0	1	0	0	0	0	0	1	0	1	0	-	0	1	0	1	-	1	0	1	1	0	0	1	0	0	1	1	1	0	0	1	0	0
3937013	1	0	1	0	0	0	1	0	0	1	1	1	0	1	1	0	1	0	0	0	0	0	1	0	1	0	0	0	1	0	1	1	1	0	1	1	0	0	1	0	0	1	1	1	0	0	1	0	0
4440250	1	0	1	-	0	0	1	0	0	1	1	1	0	1	1	0	1	0	0	0	0	0	1	0	1	0	-	0	1	0	1	1	1	0	1	1	0	0	1	0	0	1	1	1	0	0	1	0	0
4990182	1	0	1	0	0	0	1	0	0	1	1	1	0	1	1	0	1	0	0	0	0	0	1	0	1	0	0	0	1	0	1	1	1	0	1	1	0	0	1	0	0	1	1	1	0	0	1	0	0
4991118	1	0	1	0	0	0	1	0	0	1	1	1	0	1	1	0	1	0	0	0	0	0	1	0	1	0	0	0	1	0	1	1	1	0	1	1	0	0	1	0	0	1	1	1	0	0	-	0	0
4991379	1	0	1	0	0	0	1	0	0	1	1	1	0	1	1	0	1	0	0	0	0	0	1	0	1	0	0	0	1	0	1	1	1	0	1	1	0	0	1	0	0	1	1	1	0	0	1	0	0
2301078	1	0	1	0	0	0	1	0	0	1	1	1	0	1	1	0	1	0	0	0	0	0	1	0	1	0	0	0	1	0	1	1	1	0	1	1	0	0	1	0	0	1	1	1	0	0	1	0	0
1236686	1	0	1	0	0	0	1	1	0	1	1	1	0	1	1	0	1	0	0	0	0	0	1	0	1	0	-	0	1	0	1	1	1	0	0	1	0	0	1	0	0	1	1	1	0	-	1	0	0
3943653	1	0	1	0	0	0	1	0	0	1	1	1	0	1	1	0	1	0	0	0	0	0	1	0	1	0	1	0	1	0	1	1	1	0	0	1	0	0	1	0	0	1	1	1	0	0	1	0	0
4393768	1	0	1	0	0	0	1	1	0	1	1	1	0	1	1	0	1	0	0	0	0	0	1	0	1	0	-	0	1	-	1	1	1	0	0	1	0	0	1	0	0	1	1	1	0	0	1	0	0
4990106	1	0	1	0	0	0	1	1	0	1	1	1	0	1	1	0	1	0	0	0	0	0	1	0	1	0	1	0	1	0	1	1	1	0	0	1	0	0	1	0	0	1	1	1	0	0	1	0	0
1234837	1	0	1	0	0	0	1	0	0	1	1	1	0	1	1	0	1	0	0	0	0	0	1	0	1	0	0	0	1	0	1	1	1	0	0	1	0	0	1	0	0	0	1	1	0	0	1	0	0
1236819	1	0	1	0	0	0	1	0	0	1	1	1	0	1	1	0	1	0	0	0	0	0	1	0	1	0	0	0	1	0	1	1	1	0	0	1	0	0	1	0	0	0	1	1	0	0	1	0	0
999482	1	0	2	0	0	0	2	0	0	2	1	1	0	1	1	0	1	0	0	0	0	0	1	0	1	0	2	0	1	0	1	2	1	0	0	1	0	0	1	0	0	0	1	1	0	0	2	0	0
1225709	1	0	1	0	0	0	1	0	0	1	1	1	0	1	1	0	1	0	0	0	0	0	1	0	1	0	0	0	1	0	1	1	1	0	0	1	0	0	1	0	0	0	1	1	0	0	1	0	0
1228559	1	0	1	1	0	0	1	0	0	1	1	1	0	1	1	0	1	0	0	0	0	0	1	0	1	0	0	0	1	0	1	1	1	0	0	1	0	0	1	0	0	0	1	1	0	0	0	0	0
1234619	1	0	1	0	0	0	1	0	0	0	1	1	0	1	1	0	1	0	0	0	0	0	1	0	1	0	0	0	1	0	1	1	1	0	0	1	0	0	1	0	0	0	1	1	0	0	1	0	0
1234622	1	0	1	0	0	0	1	0	0	1	1	1	0	1	1	0	1	0	0	0	0	0	1	0	1	0	0	0	1	0	1	1	1	0	0	1	0	0	1	0	0	1	1	1	0	0	1	0	0
1236341	1	0	1	0	0	0	1	0	0	1	1	1	0	1	1	0	1	0	0	0	0	0	1	0	1	0	-	0	1	0	1	1	1	0	0	1	0	0	1	0	0	0	1	1	0	0	1	0	0
1238473	1	0	1	0	0	0	1	0	0	1	1	1	0	1	1	0	1	0	0	0	0	0	1	0	1	0	0	0	1	0	1	1	1	0	0	1	0	0	1	0	0	0	1	1	0	0	1	0	0
1240839	1	0	1	0	0	0	1	0	0	1	1	1	0	1	1	0	1	0	0	0	0	0	1	0	1	0	0	0	1	0	1	1	1	0	0	1	0	0	1	0	0	0	1	1	0	0	1	0	0
1241542	1	0	1	0	0	0	1	0	0	1	1	1	0	1	1	0	1	0	0	0	0	0	1	0	1	0	0	0	1	0	1	1	1	0	0	1	0	0	1	0	0	0	1	1	0	0	1	0	0
1242458	1	0	1	0	0	0	1	0	0	1	1	1	0	1	1	0	1	0	0	0	0	0	1	0	1	0	0	0	1	0	1	1	1	0	0	1	0	0	1	0	0	0	1	1	0	0	1	0	0
1242537	1	0	1	0	0	0	1	0	0	1	1	1	0	1	1	0	0	0	0	0	0	0	1	0	1	0	0	0	1	0	1	1	1	0	0	1	0	0	1	0	0	0	1	1	0	0	1	0	0
1244863	1	0	1	0	0	0	1	0	0	1	1	1	0	1	1	0	1	0	0	0	0	0	1	0	1	0	-	0	1	0	1	1	1	0	0	1	0	0	1	0	0	0	1	1	0	0	1	0	0
1245779	1	0	1	0	0	0	1	0	0	1	1	1	0	1	1	0	1	0	0	0	0	0	1	0	1	0	0	0	1	0	1	-	1	0	0	1	0	0	1	0	0	0	1	1	0	0	1	0	0
1406229	1	0	1	0	0	0	1	0	0	1	1	1	0	1	1	0	1	0	0	0	0	0	1	0	1	0	0	0	1	0	1	1	1	0	0	1	0	0	1	0	0	0	1	1	0	0	1	0	0
2291028	1	0	1	0	0	0	1	0	0	1	1	1	0	1	1	0	1	0	0	0	0	0	1	0	1	0	0	0	1	0	1	1	1	0	0	1	0	0	1	0	0	0	1	1	0	0	1	0	0
2358056	1	0	1	0	0	0	1	0	0	1	1	1	0	1	1	0	1	0	0	0	0	0	1	0	1	0	0	0	1	0	1	1	1	0	0	1	0	0	1	0	0	0	1	1	0	0	1	0	0
3026672	1	0	2	2	0	0	2	0	0	2	1	1	0	1	1	0	1	0	0	0	0	0	1	0	2	0	0	0	1	0	1	2	1	0	0	1	0	0	1	0	0	0	1	1	0	2	2	0	0
3940926	1	0	1	0	0	0	1	0	0	1	1	1	0	1	1	0	1	0	0	0	0	0	1	0	1	0	0	0	1	0	1	1	1	0	0	1	0	0	1	0	0	0	1	1	0	0	-	0	0
3945988	1	0	1	0	0	0	1	0	0	1	1	1	0	1	1	0	1	0	0	0	0	0	1	0	1	0	-	0	1	0	1	1	1	0	0	1	0	0	1	0	0	0	1	1	0	0	1	0	0
3959427	0	1	2	1	1	1	2	1	1	2	0	0	1	0	0	1	0	1	1	1	1	1	0	1	2	1	2	1	0	2	0	2	0	1	2	0	1	1	0	1	1	2	0	0	1	1	2	1	1
3960917	1	0	1	0	0	0	1	0	0	1	1	1	0	1	1	0	1	0	0	0	0	0	1	0	1	0	0	0	1	0	1	1	1	0	0	1	0	0	1	0	0	0	1	1	0	-	1	0	0
4398222	1	0	1	0	0	0	1	0	0	1	1	1	0	1	1	0	1	0	0	0	0	0	1	0	1	0	0	0	1	0	1	1	1	0	0	1	0	0	1	0	0	0	1	1	0	0	1	0	0
4410314	1	0	1	0	0	0	1	0	0	1	1	1	0	1	1	0	1	0	0	0	0	0	1	0	1	1	1	0	1	0	1	1	1	0	-	1	0	0	1	0	0	0	1	1	0	0	1	0	0
4989783	1	0	1	0	0	0	1	0	0	1	1	1	0	1	1	0	1	0	0	0	0	0	1	0	1	0	0	0	1	0	1	1	1	0	0	1	0	0	1	0	0	0	1	1	0	0	1	0	0
4990169	0	1	2	2	1	1	2	1	1	2	0	0	1	0	0	1	0	1	1	1	1	1	0	1	2	1	1	1	2	1	0	2	0	1	2	0	1	1	0	1	1	1	0	0	1	2	2	1	1
4990249	1	0	1	0	0	0	1	0	0	1	1	1	0	1	1	0	1	0	0	0	0	0	1	0	1	0	0	0	1	0	1	1	1	0	0	1	0	0	1	0	0	0	1	1	0	0	0	0	0
4990363	1	0	1	0	0	0	1	0	0	1	1	1	0	1	1	0	1	0	0	0	0	0	1	0	1	0	0	0	1	0	1	1	1	0	-	1	0	0	1	0	0	0	1	1	0	0	1	0	0
4990392	1	0	1	0	0	0	1	0	0	1	1	1	0	1	1	0	1	0	0	0	0	0	1	0	1	0	0	0	1	0	1	1	1	0	0	1	0	0	1	0	0	0	1	1	0	0	1	0	0
4990859	1	0	-	0	0	0	1	0	0	1	1	1	0	1	1	0	1	0	0	0	0	0	1	0	1	0	0	0	1	-	1	1	1	0	0	1	0	0	1	0	0	0	1	1	0	0	1	0	-
4992907	1	0	1	0	0	0	1	0	0	1	1	1	0	1	1	0	0	0	0	0	0	0	1	0	1	0	0	0	1	0	1	1	1	0	0	1	0	0	1	0	0	0	1	1	0	0	1	0	0
1126695	0	1	1	1	1	1	1	1	1	1	0	0	1	0	0	1	0	1	1	1	1	1	0	1	0	1	1	1	0	1	0	1	0	1	1	0	1	1	0	1	1	1	0	0	1	1	-	1	1
1221202	0	1	1	1	1	1	1	1	1	-	0	0	1	0	0	1	0	1	1	1	1	1	0	1	0	1	1	1	0	1	0	1	0	1	1	0	1	1	0	1	1	1	0	0	1	1	-	1	1
1229031	0	1	1	1	1	1	1	1	1	1	0	0	1	0	0	1	0	1	1	1	1	1	0	1	0	1	1	1	0	1	0	1	0	1	1	0	1	1	0	1	1	1	0	0	1	1	1	1	1
3939494	1	0	1	0	0	0	1	0	0	1	1	1	0	1	1	0	1	0	0	0	0	0	1	0	1	0	0	0	1	0	1	1	1	0	0	1	0	0	1	0	0	0	1	1	0	0	1	0	0
4009683	0	1	1	1	1	1	1	1	1	1	0	0	1	0	0	1	0	1	1	1	1	1	0	1	0	1	1	1	0	1	0	1	0	1	1	0	1	1	0	1	1	1	0	0	1	1	-	1	1
984001	0	1	1	1	1	1	0	1	1	1	0	0	1	0	0	1	0	1	1	1	1	1	0	1	-	1	1	1	0	1	0	1	0	1	1	0	1	1	0	1	1	1	0	0	1	1	1	1	1
1230054	0	1	1	1	1	1	0	1	1	1	0	0	1	0	0	1	0	1	1	1	1	1	0	1	0	1	1	1	0	1	0	1	0	1	1	0	1	1	0	1	1	1	0	0	1	1	1	1	1
3533383	0	1	1	1	1	1	0	1	1	1	0	0	1	0	0	1	0	1	1	1	1	1	0	1	0	1	1	1	0	1	0	1	0	1	1	0	1	1	0	1	1	0	0	0	1	1	1	1	1
3953706	0	1	1	1	1	1	0	1	1	1	0	0	1	0	0	1	0	1	1	1	1	1	0	1	0	1	1	1	0	1	0	-	0	1	1	0	1	1	0	1	1	1	0	0	1	1	1	1	1
1234886	1	0	1	0	0	0	1	0	0	1	1	1	0	1	1	0	1	0	0	0	0	0	1	0	1	0	0	0	1	0	1	1	1	0	0	1	0	0	1	0	0	1	1	1	0	0	1	0	0
1236721	1	0	1	0	0	0	1	0	0	1	1	1	0	1	1	0	1	0	0	0	0	0	1	0	1	0	0	0	1	0	1	1	1	0	0	1	0	0	1	0	0	1	1	1	0	0	1	0	0
1252558	1	0	1	0	0	0	1	0	0	1	1	1	0	1	1	0	1	0	0	0	0	0	1	0	1	0	0	0	1	0	1	1	1	0	0	1	0	0	1	0	0	1	1	1	0	-	1	0	0
3958260	1	0	1	0	0	0	1	0	0	1	1	1	0	1	1	0	1	0	0	0	0	0	1	0	1	0	0	0	1	0	1	1	1	0	0	1	0	0	1	0	0	1	1	1	0	1	1	0	0
1298635	1	0	1	0	0	0	1	0	0	1	1	0	0	1	1	0	1	0	0	0	0	0	1	0	1	0	0	0	1	0	1	1	1	0	0	1	0	0	1	0	0	1	1	1	0	0	1	0	0
1228817	1	0	1	0	0	0	1	0	0	1	1	1	0	1	1	0	1	0	0	0	0	0	1	0	1	0	0	0	1	0	1	-	1	0	0	1	0	0	1	0	0	1	1	1	0	0	1	0	0
1229249	1	0	1	0	0	0	1	0	0	1	1	1	0	1	1	0	1	0	0	0	0	0	1	0	1	0	0	0	1	0	1	1	1	0	0	1	0	0	1	0	0	1	1	1	0	0	1	0	0
1237334	1	0	1	0	0	0	1	0	0	1	1	1	0	1	1	0	1	0	0	0	0	0	1	0	1	0	0	0	1	0	1	-	1	0	0	1	0	0	1	0	0	1	1	1	0	0	1	0	0
1240568	1	0	1	0	0	0	1	0	0	1	1	1	0	1	1	0	1	0	0	0	0	0	1	0	1	0	0	0	1	0	1	0	1	0	0	1	0	0	1	0	0	1	1	1	0	0	1	0	0
2300105	1	0	1	0	0	0	1	0	0	1	1	1	0	1	1	0	1	0	0	0	0	0	1	0	1	0	0	0	1	0	1	1	1	0	0	1	0	0	1	0	0	1	1	1	0	0	1	0	0
3954731	1	0	1	0	0	0	1	0	0	1	1	1	0	1	1	0	1	0	0	0	0	0	1	0	1	0	0	0	1	0	1	1	1	0	0	1	0	0	1	0	0	1	1	1	0	0	1	0	0
4538402	1	0	1	0	0	0	1	0	0	1	1	1	0	1	1	0	1	0	0	0	0	0	1	0	1	0	0	0	1	0	1	1	1	0	0	1	0	0	1	0	0	1	1	1	0	0	1	0	0
4989241	1	0	1	0	0	0	1	0	0	1	1	1	0	1	1	0	1	0	0	0	0	0	1	0	1	0	0	0	1	0	1	1	1	0	0	1	0	0	1	0	0	1	1	1	0	0	1	0	0
4989547	1	0	1	0	0	0	1	0	0	1	1	1	0	1	1	0	1	0	0	0	0	0	1	0	1	0	0	0	1	0	1	-	1	0	0	1	0	0	1	0	0	1	1	1	0	0	1	0	0
4990403	1	0	1	0	0	0	1	0	0	1	1	1	0	1	1	0	1	0	0	0	0	0	1	0	1	0	-	0	1	1	1	1	1	0	0	1	0	0	1	0	0	1	1	1	0	0	1	0	0
4990580	1	0	1	0	0	0	1	0	0	1	1	1	0	1	1	0	1	0	0	0	0	0	1	0	1	0	0	0	1	0	1	1	1	0	0	1	0	0	1	0	0	1	1	1	0	0	1	0	0
1228613	1	0	1	0	0	0	1	0	0	1	1	1	0	1	1	0	1	0	0	0	0	0	1	0	1	0	0	0	1	0	1	-	1	0	0	1	0	0	1	0	0	1	1	1	0	0	1	0	0
3958340	1	0	1	0	0	0	1	1	0	1	1	1	0	1	1	0	1	0	0	0	0	0	1	0	1	0	0	0	1	0	1	1	1	0	0	1	0	0	1	0	0	1	1	1	0	0	1	0	0
1036447	1	0	2	0	0	0	2	2	0	2	1	1	0	1	1	0	1	0	0	0	0	0	1	0	2	2	0	0	1	2	2	2	2	0	0	1	0	0	1	0	0	2	1	1	0	0	2	0	0
1228353	1	0	1	0	0	0	1	-	0	1	1	1	0	1	1	0	1	0	0	0	0	0	1	0	1	1	0	0	1	0	1	1	1	0	0	1	0	0	1	0	0	1	1	1	0	0	1	0	0
1233260	1	0	1	-	0	0	1	1	0	1	1	1	0	1	1	0	1	0	0	0	0	0	1	0	1	1	0	0	1	0	1	1	1	0	-	1	0	0	1	0	0	1	1	1	0	0	1	0	0
1239815	1	0	1	0	0	0	1	1	0	1	1	1	0	1	1	0	1	0	0	0	0	0	1	0	1	1	0	0	1	0	1	-	1	0	0	1	0	0	1	0	0	1	1	1	0	0	1	0	0
1240007	1	0	1	0	0	0	1	1	0	1	1	1	0	1	1	0	1	0	0	0	0	0	1	0	1	1	0	0	1	0	1	-	1	0	0	1	0	0	1	0	0	1	1	1	0	0	1	0	0
1298397	1	0	1	0	0	0	1	1	0	1	1	1	0	1	1	0	1	0	0	0	0	0	1	0	1	1	-	0	1	0	1	1	1	0	0	1	0	0	1	0	0	1	1	1	0	0	1	0	0
1299410	1	0	1	0	0	0	1	1	0	1	1	1	0	1	1	0	1	0	0	0	0	0	1	0	1	1	0	0	1	0	1	1	1	0	0	1	0	0	1	0	0	1	1	1	0	0	1	0	0
2293186	1	0	1	0	0	0	1	1	0	1	1	1	0	1	1	0	1	0	0	0	0	0	1	0	1	1	0	0	1	0	1	1	1	0	0	1	0	0	1	0	0	1	1	1	0	0	1	0	0
3942920	1	0	1	0	0	0	1	1	0	1	1	1	0	1	1	0	1	0	0	0	0	0	1	0	1	1	0	0	1	0	1	1	1	0	0	1	0	0	1	0	0	1	1	1	0	0	1	0	0
3943757	1	0	1	0	0	0	1	1	0	1	1	1	0	1	1	0	1	0	0	0	0	0	1	0	1	1	0	0	1	-	1	1	1	0	0	1	0	0	1	0	0	1	1	1	0	0	1	0	0
3950535	1	0	1	0	0	0	1	1	0	1	1	1	0	1	1	0	1	0	0	0	0	0	1	0	1	1	0	0	1	0	1	1	1	0	0	1	0	0	1	0	0	1	1	1	0	0	1	0	0
3955460	1	0	1	0	0	0	1	1	0	1	1	1	0	1	1	0	1	0	0	0	0	0	1	0	1	1	0	0	1	0	1	1	1	0	-	1	0	0	1	0	0	1	1	1	0	-	1	0	0
4396484	1	0	1	0	0	0	1	1	0	1	1	1	0	1	1	0	1	0	0	0	0	0	1	0	1	1	0	0	1	-	1	1	1	0	0	1	0	0	1	0	0	1	1	1	0	0	1	0	0
4397303	1	0	-	0	0	0	1	1	0	1	1	1	0	1	1	0	1	0	0	0	0	0	1	0	1	1	0	0	1	0	1	1	1	0	0	1	0	0	1	0	0	1	1	1	0	0	1	0	0
4990431	1	0	1	0	0	0	1	1	0	1	1	1	0	1	1	0	1	0	0	0	0	0	1	0	1	1	0	0	1	0	1	1	1	0	0	1	0	0	1	0	0	1	1	1	0	0	1	0	0
4991000	1	0	1	0	0	0	1	1	0	1	1	1	0	1	1	0	1	0	0	0	0	0	1	0	1	1	0	0	1	0	1	1	1	0	0	1	0	0	1	0	0	1	1	1	0	0	1	0	0
4991291	1	0	1	0	0	0	1	1	0	1	1	1	0	1	1	0	1	0	0	0	0	0	1	0	1	1	0	0	1	0	1	1	1	0	0	1	0	0	1	0	0	1	1	1	0	0	1	0	0
4991968	1	0	1	0	0	0	0	1	0	1	1	1	0	1	1	0	1	0	0	0	0	0	1	0	1	1	-	0	1	0	1	-	1	0	0	1	0	0	1	0	0	1	1	1	0	0	1	0	0
4992518	1	0	1	0	0	0	1	1	0	1	1	1	0	1	1	0	1	0	0	0	0	0	1	0	1	1	0	0	1	0	1	1	1	0	0	1	0	0	1	0	0	1	1	1	0	1	1	0	0
2289576	1	0	1	0	0	0	1	1	0	1	1	1	0	1	1	0	1	0	0	0	0	0	1	0	1	1	0	0	1	1	1	1	1	0	-	1	0	0	1	0	0	1	1	1	0	0	-	0	0
3936237	1	0	1	0	0	0	1	1	0	1	1	1	0	1	1	0	1	0	0	0	0	0	1	0	1	1	0	0	1	0	1	-	1	0	0	1	0	0	1	0	0	1	1	1	0	0	1	0	0
1228700	1	0	1	0	0	0	1	1	0	1	1	1	0	1	1	0	1	0	0	0	0	0	1	0	1	0	0	0	1	0	1	1	1	0	0	1	0	0	1	0	0	1	1	1	0	0	1	0	0
1235328	1	0	1	0	0	0	1	1	0	1	1	1	0	1	1	0	1	0	0	0	0	0	1	0	1	0	1	0	1	0	1	1	1	0	0	1	0	0	1	0	0	1	1	1	0	0	1	0	0
1239530	1	0	1	0	0	0	1	1	0	1	1	1	0	1	1	0	1	0	0	0	0	0	1	0	1	0	1	0	1	0	1	1	1	0	0	1	0	0	1	0	0	1	1	1	0	0	1	0	0
4989814	1	0	1	0	0	0	1	1	0	1	1	1	0	1	1	0	1	0	0	0	0	0	1	0	1	0	1	0	1	0	1	1	1	0	0	1	0	0	1	0	0	0	1	1	0	0	1	0	0
1237899	1	0	1	0	0	0	1	1	0	1	1	1	0	1	1	0	1	0	0	0	0	0	1	0	1	0	1	0	1	0	1	1	1	0	0	1	0	0	1	0	0	0	1	1	0	0	1	0	0
1242111	1	0	1	0	0	0	1	1	0	1	1	1	0	1	1	0	1	0	0	0	0	0	1	0	1	0	1	0	1	0	1	1	1	0	0	1	0	0	1	0	0	0	1	1	0	0	1	0	0
1234389	1	0	1	0	0	0	1	1	0	1	1	1	0	1	1	0	1	0	0	0	0	0	1	0	1	0	1	0	1	0	1	1	1	0	0	1	0	0	1	0	0	0	1	1	0	0	1	0	0
4993002	1	0	1	1	0	0	1	1	0	1	1	1	0	1	1	0	1	0	0	0	0	0	1	0	1	0	1	0	1	0	1	1	1	0	0	1	0	0	1	0	0	0	1	1	0	0	1	0	0
1233997	1	0	1	0	0	0	1	1	0	1	1	1	0	1	1	0	1	0	0	0	0	0	1	0	1	0	0	0	1	0	1	1	1	0	0	1	0	0	1	0	0	0	1	1	0	0	1	0	0
1234089	1	0	1	0	0	0	1	1	0	1	1	1	0	1	1	0	1	0	0	0	0	0	1	0	1	0	0	0	1	0	1	1	1	0	0	1	0	0	1	0	0	0	1	1	0	-	1	0	0
1234136	1	0	1	0	0	0	1	1	0	1	1	1	0	1	1	0	1	0	0	0	0	0	1	0	1	0	0	0	1	0	1	1	1	0	0	1	0	0	1	0	0	0	1	1	0	0	1	0	0
1235483	1	0	1	0	0	0	1	1	0	1	1	1	0	1	1	0	1	0	0	0	0	0	1	0	1	0	0	0	1	-	1	1	1	0	0	1	0	0	1	0	0	0	1	1	0	0	1	0	0
1252720	1	0	1	0	0	0	1	1	0	1	1	1	0	1	1	0	1	0	0	0	0	0	1	0	1	0	0	0	1	0	1	1	1	0	0	1	0	0	1	0	0	0	1	1	0	0	1	0	0
1254534	1	0	1	0	0	0	1	1	0	-	1	1	0	1	1	0	1	0	0	0	0	0	1	0	1	0	0	0	1	0	1	1	1	0	0	1	0	0	1	0	0	0	1	1	0	0	1	0	0
1255738	1	0	1	0	0	0	1	1	0	1	1	1	0	1	1	0	1	0	0	0	0	0	1	0	1	0	0	0	1	0	1	-	1	0	0	1	0	0	1	0	0	0	1	1	0	0	1	0	0
1256149	1	0	1	0	0	0	1	1	0	1	1	1	0	1	1	0	1	0	0	0	0	0	1	0	1	0	0	0	1	-	1	1	1	0	0	1	0	0	1	0	0	0	1	1	0	0	1	0	0
3936542	1	0	1	0	0	0	1	1	0	1	1	1	0	1	1	0	1	0	0	0	0	0	1	0	1	0	0	0	1	0	1	1	1	0	0	1	0	0	1	0	0	0	1	1	0	0	1	0	0
4990838	1	0	1	0	0	0	1	1	0	1	1	1	0	1	1	0	1	0	0	0	0	0	1	0	1	1	0	0	1	0	1	1	1	0	0	1	0	0	1	0	0	0	1	1	0	0	1	0	0
4991125	1	0	1	0	0	0	1	1	0	1	1	1	0	1	1	0	1	0	0	0	0	0	1	0	1	0	0	0	1	0	1	1	1	0	0	1	0	0	1	0	0	0	1	1	0	1	1	0	0
2295945	1	0	1	1	0	0	1	1	0	1	1	1	0	1	1	0	1	0	0	0	0	0	1	0	1	0	0	0	1	0	1	1	1	0	0	1	0	0	1	0	0	0	1	1	0	0	1	0	0
1234419	1	0	1	0	0	0	1	1	0	1	1	1	0	1	1	0	1	0	0	0	0	0	1	0	1	0	0	0	1	0	1	1	1	0	0	1	0	0	1	0	0	0	1	1	0	0	1	0	0
1234966	1	0	1	1	0	0	1	1	0	1	1	1	0	1	1	0	1	0	0	0	0	0	1	0	1	0	0	0	1	0	1	1	1	0	0	1	0	0	1	0	0	1	1	1	0	-	1	0	0
4989520	1	0	1	0	0	0	1	1	0	1	1	1	0	1	1	0	1	0	0	0	0	0	1	0	1	0	0	0	1	0	1	1	1	0	0	1	0	0	1	0	0	1	1	1	0	0	1	0	1
978306	0	1	1	1	1	1	0	1	1	1	0	0	1	0	0	1	0	1	1	1	1	1	0	1	0	1	1	1	0	1	0	1	0	1	1	0	1	1	0	1	1	1	0	0	1	1	1	1	1
978859	0	1	1	1	1	1	0	1	1	1	0	0	1	0	0	1	0	1	1	1	1	1	0	1	0	1	1	1	0	1	0	1	0	1	1	0	1	1	0	1	1	1	0	0	1	1	1	1	1
979411	0	1	1	1	1	1	0	1	1	1	0	0	1	0	0	1	0	1	1	1	1	1	0	1	-	1	1	1	0	1	0	1	0	1	1	0	1	1	0	1	1	1	0	0	1	1	1	1	1
981798	0	1	1	1	1	1	0	1	1	1	0	0	1	0	0	1	0	1	1	1	1	1	0	1	-	1	1	1	0	1	0	1	0	1	1	0	1	1	0	1	1	1	0	0	1	1	1	1	1
983062	0	1	1	1	1	1	0	1	1	1	0	0	1	0	0	1	0	1	1	1	1	1	0	1	0	1	1	1	0	1	0	1	0	1	1	0	1	1	0	1	1	1	0	0	1	1	-	1	1
984397	0	1	1	1	1	1	0	1	1	1	0	0	1	0	0	1	0	1	1	1	1	1	0	1	0	1	1	1	0	1	0	1	0	1	1	0	1	1	0	1	1	1	0	0	1	1	1	1	1
989167	0	1	1	1	1	1	0	1	1	1	0	0	1	0	0	1	0	1	1	1	1	1	0	1	0	1	1	1	0	1	0	1	0	1	1	0	1	1	0	1	1	1	0	0	1	1	-	1	1
991524	0	1	1	1	1	1	0	1	1	1	0	0	1	0	0	1	0	1	1	1	1	1	0	1	0	1	1	1	0	1	0	1	0	1	1	0	1	1	0	1	1	1	0	0	1	1	-	1	1
993520	0	1	1	1	1	1	0	1	1	1	0	0	1	0	0	0	0	1	1	1	1	1	0	1	0	1	1	1	0	1	0	1	0	1	1	0	1	1	0	1	1	1	0	0	1	1	-	1	1
994923	0	1	1	1	1	1	0	1	1	-	0	0	1	0	0	1	0	1	1	1	1	1	0	1	0	1	1	1	0	1	0	1	0	1	1	0	1	1	0	1	1	1	0	0	1	1	-	1	1
1008176	0	1	1	1	1	1	0	1	1	1	0	0	1	0	0	1	0	1	1	1	1	1	0	1	0	1	1	1	0	1	0	1	0	1	1	0	1	1	0	1	1	1	0	0	1	1	1	1	1
1014324	0	1	1	1	1	1	0	1	1	-	0	0	1	0	0	1	0	1	1	1	1	1	0	1	-	1	1	1	0	1	0	1	0	1	1	0	1	1	0	1	1	1	0	0	1	1	-	1	1
1019708	0	1	1	1	1	1	0	1	1	1	0	0	1	0	0	1	0	1	1	1	1	1	0	1	0	1	1	1	0	1	0	1	0	1	1	0	1	1	0	1	1	1	0	0	1	1	1	1	1
1023812	0	1	1	1	1	1	0	1	1	1	0	0	1	0	0	1	0	1	1	1	1	1	0	1	-	1	1	1	0	1	0	1	0	1	1	0	1	1	0	1	1	1	0	0	1	1	1	1	1
1031906	0	1	1	1	1	1	0	1	1	1	0	0	1	0	0	1	0	1	1	1	1	1	0	1	0	1	1	1	0	1	0	1	0	1	1	0	1	1	0	1	1	1	0	0	1	1	1	1	1
1032247	0	1	1	1	1	1	0	1	1	1	0	0	1	0	0	1	0	1	1	1	1	1	0	1	-	1	1	1	0	1	0	1	0	1	1	0	1	1	0	1	1	1	0	0	1	1	-	1	1
1033127	0	1	1	1	1	1	0	1	1	1	0	0	1	0	0	1	0	1	1	1	1	1	0	1	-	1	1	1	0	1	0	1	0	1	1	0	1	1	0	1	1	1	0	0	1	1	1	1	1
1054648	0	1	1	1	1	1	0	1	1	1	0	0	1	0	0	1	0	1	1	1	1	1	0	1	0	1	1	1	0	1	0	1	0	1	1	0	1	1	0	1	1	1	0	0	1	1	-	1	1
1055078	0	1	1	1	1	1	0	1	1	-	0	0	1	0	0	1	0	1	1	1	1	1	0	1	0	1	1	1	0	1	0	1	0	1	1	0	1	1	0	1	1	1	0	0	1	1	-	1	1
1058012	0	1	1	1	1	1	0	1	1	1	0	0	1	0	0	1	0	1	1	1	1	1	0	1	0	1	1	1	0	1	0	1	0	1	1	0	1	1	0	1	1	1	0	0	1	1	-	1	1
1068781	0	1	1	1	1	1	0	1	1	1	0	0	1	0	0	1	0	1	1	1	1	1	0	1	0	1	1	1	0	1	0	1	0	1	1	0	1	1	0	1	1	1	0	0	1	1	1	1	1
1068871	0	1	1	1	1	1	0	1	1	1	0	0	1	0	0	1	0	1	1	1	1	1	0	1	0	1	1	1	0	1	0	1	0	1	1	0	1	1	0	1	1	1	0	0	1	1	-	1	1
1069761	0	1	1	1	1	1	0	1	1	1	0	0	1	0	0	1	0	1	1	1	1	1	0	1	0	1	1	1	0	1	0	1	0	1	1	0	1	1	0	1	1	1	0	0	0	1	0	1	1
1073493	0	1	1	1	1	1	0	1	1	1	0	0	1	0	0	1	0	1	1	1	1	1	0	1	0	1	1	1	0	1	0	1	0	1	1	0	1	1	0	1	1	1	0	0	1	1	1	1	1
1073522	0	1	1	1	1	1	0	1	1	1	0	0	1	0	0	1	0	1	1	1	1	1	0	1	0	1	1	1	0	1	0	1	0	1	1	0	1	1	0	1	1	1	0	0	0	1	1	1	1
1083278	0	1	1	1	1	1	0	1	1	1	0	0	1	0	0	1	0	1	1	1	1	1	0	1	0	1	1	1	0	1	0	1	0	1	1	0	1	1	0	1	1	1	0	0	1	1	1	1	1
1088697	0	1	1	1	1	1	0	1	1	1	0	0	1	0	0	1	0	1	1	1	1	1	0	1	0	1	1	1	0	1	0	1	0	1	1	0	1	-	0	1	1	1	0	0	1	1	1	1	1
1089656	0	1	1	1	1	1	0	1	1	1	0	0	1	0	0	1	0	1	1	1	1	1	0	1	0	1	1	1	0	1	0	1	0	1	1	0	1	1	0	1	1	-	0	0	1	1	1	1	1
1089668	0	1	1	1	1	1	0	1	1	1	0	0	1	0	0	1	0	1	1	1	1	1	0	1	0	1	1	1	0	1	0	1	0	1	1	0	1	1	0	1	1	1	0	0	1	1	1	1	1
1090180	0	1	1	1	1	1	0	1	1	1	0	0	1	0	0	1	0	1	1	1	1	1	0	1	-	1	1	1	0	1	0	1	0	1	1	0	1	1	0	1	1	1	0	0	1	1	-	1	1
1090766	0	1	1	1	1	1	0	1	1	1	0	0	1	0	0	1	0	1	1	1	1	1	0	1	0	1	1	1	0	1	0	1	0	1	1	0	1	1	0	1	1	1	0	0	1	1	-	1	1
1091447	0	1	1	1	1	1	0	1	1	1	0	0	1	0	0	1	0	1	1	1	1	1	0	1	0	1	1	1	0	1	0	1	0	1	1	0	1	1	0	1	1	1	0	0	1	1	1	1	1
1093590	0	1	1	1	1	1	0	1	1	1	0	0	1	0	0	1	0	1	1	1	1	1	0	1	0	1	1	1	0	1	0	1	0	1	1	0	1	1	0	1	1	1	0	0	1	1	1	1	1
1093829	0	1	1	1	1	1	0	1	1	1	0	0	1	0	0	1	0	1	1	1	1	1	0	1	0	1	1	1	0	1	0	1	0	1	1	0	1	1	0	1	1	1	0	0	1	1	-	1	1
1094831	0	1	1	1	1	1	0	1	1	1	0	0	1	0	0	1	0	1	1	1	1	1	0	1	0	1	1	1	0	1	0	1	0	1	1	0	1	1	0	1	1	1	0	0	1	1	1	1	1
1095690	0	1	1	1	1	1	0	1	1	1	0	0	1	0	0	1	0	1	1	1	1	1	0	1	0	1	1	1	0	1	0	1	0	1	1	0	1	1	0	1	1	1	0	0	1	1	-	1	1
1096638	0	1	1	1	1	1	0	1	1	1	0	0	1	0	0	1	0	1	1	1	1	1	0	1	0	1	1	1	0	1	0	1	0	1	1	0	1	1	0	1	1	1	0	0	1	1	1	1	1
1099479	0	1	1	1	1	1	0	1	1	1	0	0	1	0	0	1	0	1	1	1	1	1	0	1	0	1	1	1	0	1	0	1	0	1	1	0	1	1	0	-	1	1	0	0	1	1	1	1	1
1100040	0	1	1	1	1	1	0	1	1	1	0	0	1	0	0	1	0	1	1	1	1	1	0	1	0	1	1	1	0	1	0	1	0	1	1	0	1	1	0	1	1	1	0	0	1	1	1	1	1
1100105	0	1	1	1	1	1	0	1	1	1	0	0	1	0	0	1	0	1	1	1	1	1	0	1	0	1	1	1	0	1	0	1	0	1	1	0	1	1	0	1	1	1	-	0	1	1	-	1	1
1100429	0	1	1	1	1	1	0	1	1	1	0	0	1	0	0	1	0	1	1	1	1	1	0	1	0	1	1	1	0	1	0	1	0	1	1	0	1	1	0	1	1	1	0	0	1	1	-	1	1
1100552	0	1	1	1	1	1	0	1	1	1	0	0	1	0	0	1	0	1	1	1	1	1	0	1	-	1	1	1	0	1	0	1	0	1	1	0	1	1	0	1	1	1	0	0	1	1	1	1	1
1100738	0	1	1	1	1	1	0	1	1	1	0	0	1	0	0	1	0	1	1	1	1	1	0	1	0	1	1	1	0	1	0	-	0	1	1	0	1	1	0	1	1	1	0	0	1	1	-	1	1
1100851	0	1	1	1	1	1	0	1	1	1	0	0	1	0	0	1	0	1	1	1	1	1	0	1	0	1	1	1	0	1	0	1	0	1	1	0	1	1	0	1	1	1	0	0	1	1	1	1	1
1101630	0	1	1	1	1	1	0	1	1	1	0	0	1	0	0	1	0	1	1	1	1	1	0	1	0	1	1	1	0	1	0	1	0	1	1	0	1	1	0	1	1	1	0	0	1	1	-	1	1
1102164	0	1	1	1	1	1	0	1	1	1	0	0	1	0	0	1	0	1	1	1	1	1	0	1	-	1	1	1	0	1	0	1	0	1	1	0	1	1	0	1	1	1	0	0	1	1	1	1	1
1102824	0	1	1	1	1	1	0	1	1	1	0	0	1	0	0	1	0	1	1	1	1	1	0	1	0	1	1	1	0	1	0	1	0	1	1	0	1	1	0	1	1	1	0	0	1	1	-	1	1
1103305	0	1	1	1	1	1	0	1	1	1	0	0	1	0	0	1	0	1	1	1	1	1	0	1	0	1	1	1	0	1	0	1	0	1	1	0	1	-	0	1	1	1	0	0	1	1	1	1	1
1103432	0	1	1	1	1	1	0	1	1	1	0	0	1	0	0	1	0	1	1	1	1	1	0	1	-	1	1	1	0	1	0	1	0	1	1	0	1	1	0	1	1	1	0	0	1	1	1	1	1
1105046	0	1	1	1	1	1	0	1	1	1	0	0	1	0	0	1	0	1	1	1	1	1	0	1	0	1	1	1	0	1	0	1	0	1	1	0	1	1	0	1	1	-	0	0	1	1	1	1	1
1107243	0	1	1	1	1	1	0	1	1	1	0	0	1	0	0	1	0	1	1	1	1	1	0	1	0	-	1	1	0	1	0	1	0	1	1	0	1	1	0	1	1	1	0	0	1	1	1	1	1
1107769	0	1	1	1	1	1	0	1	1	1	0	0	1	0	0	1	0	1	1	1	1	1	0	1	0	1	1	1	0	1	0	1	0	1	1	0	1	1	0	1	1	1	0	0	1	1	1	1	1
1110478	0	1	1	1	1	1	0	1	1	1	0	0	1	0	0	1	0	1	1	1	1	1	0	1	0	1	1	1	0	1	0	1	0	1	1	0	1	1	0	1	1	1	0	0	1	1	1	1	1
1110483	0	1	1	1	1	1	0	1	1	1	0	0	1	0	0	1	0	1	1	1	1	1	0	1	-	1	1	1	0	1	0	1	0	1	1	0	1	1	0	1	1	1	0	0	1	1	1	1	1
1115206	0	1	1	1	1	1	0	1	1	1	0	0	1	0	0	1	0	1	1	1	1	1	0	1	0	1	1	1	0	1	0	1	0	1	1	0	1	1	0	1	1	1	0	0	1	1	1	1	1
1116301	0	1	1	1	1	1	0	1	1	1	0	0	1	0	0	1	0	1	1	1	1	1	0	1	0	-	1	1	0	1	0	1	0	1	1	0	1	1	0	1	1	1	0	0	1	1	1	1	1
1116714	0	1	1	1	1	1	0	1	1	1	0	0	1	0	0	1	0	1	1	1	1	1	0	1	0	1	1	1	0	1	0	1	0	1	1	0	1	1	0	1	1	1	0	0	1	1	1	1	1
1117872	0	1	1	1	1	1	0	1	1	1	0	0	1	0	0	1	0	1	1	1	1	1	0	1	-	-	1	1	0	1	0	1	0	1	1	0	1	1	0	1	1	1	0	0	1	1	1	1	1
1118189	0	1	1	1	1	1	0	1	1	1	0	0	1	0	0	1	0	1	1	1	1	1	0	1	0	1	1	1	0	1	0	1	0	1	1	0	1	1	0	1	1	1	0	0	1	1	1	1	1
1124127	0	1	1	1	1	1	0	1	1	1	0	0	1	0	0	1	0	1	1	1	1	1	0	1	0	1	1	1	0	1	0	1	0	1	1	0	1	1	0	1	1	1	0	0	1	1	1	1	1
1124279	0	1	1	1	1	1	0	1	1	1	0	0	1	0	0	1	0	1	1	1	1	1	0	1	0	1	1	1	0	1	0	1	0	1	1	0	1	1	0	1	1	1	0	0	1	1	1	1	1
1125371	0	1	1	1	1	1	0	1	1	1	0	0	1	0	0	1	0	1	1	1	1	1	0	1	0	1	1	1	0	1	0	1	0	1	1	0	1	1	0	1	1	1	0	0	1	1	1	1	1
1126017	0	1	1	1	1	1	0	1	1	1	0	0	1	0	0	1	0	1	1	1	1	1	0	1	-	1	1	1	0	1	0	1	0	1	1	0	1	1	0	1	1	1	0	0	1	1	1	1	1
1126396	0	1	1	1	1	1	0	1	1	1	0	0	1	0	0	1	0	1	1	1	1	1	0	1	0	1	1	1	0	1	0	1	0	1	1	0	1	1	0	1	1	1	0	0	1	1	1	1	1
1128753	0	1	1	1	1	1	0	1	1	1	0	0	1	0	0	1	0	1	1	1	1	1	0	1	-	1	1	1	0	1	0	1	0	1	1	0	1	1	0	1	1	1	0	0	1	1	1	1	1
1128983	0	1	1	1	1	1	0	1	1	1	0	0	1	0	0	0	0	1	1	1	1	1	0	1	0	1	1	1	0	1	0	1	0	1	1	0	1	1	0	1	1	1	0	0	1	1	1	1	1
1129940	0	1	1	1	1	1	0	1	1	1	0	0	1	0	0	1	0	1	1	1	1	1	0	1	0	1	1	1	0	1	0	1	0	1	1	0	1	1	0	1	1	1	0	0	-	1	-	1	1
1131209	0	1	1	1	1	1	0	1	1	1	0	0	1	0	0	1	0	1	1	1	1	1	0	1	0	1	1	1	0	1	0	1	0	1	1	0	1	1	0	1	1	1	0	0	1	1	-	1	1
1131380	0	1	1	1	1	1	0	1	1	1	0	0	1	0	0	1	0	1	1	1	1	1	0	1	0	1	1	1	0	1	0	1	0	1	1	0	1	1	0	1	1	1	0	0	1	1	1	1	1
1132527	0	1	1	1	1	1	0	1	1	1	0	0	1	0	0	1	0	1	1	1	1	1	0	1	0	1	1	1	0	1	0	1	0	1	1	0	1	1	0	1	1	1	0	0	1	1	-	1	1
1140016	0	1	1	1	1	1	0	1	1	1	0	0	1	0	0	1	0	1	1	1	1	1	0	1	0	1	1	1	0	1	0	1	0	1	1	0	1	1	0	1	1	1	0	0	1	1	1	1	1
1141877	0	1	1	1	1	1	0	1	1	1	0	0	1	0	0	1	0	1	1	1	1	1	0	1	0	1	1	1	0	1	0	1	0	1	1	0	1	1	0	1	1	1	0	0	1	1	1	1	1
1142135	0	1	1	1	1	1	0	1	1	1	0	0	1	0	0	1	0	1	1	1	1	1	0	1	0	1	1	1	0	1	0	1	0	1	1	0	1	1	0	1	1	1	0	0	1	1	1	1	1
1144525	0	1	1	1	1	1	0	1	1	1	0	0	1	0	0	-	0	1	1	1	1	1	0	1	0	1	1	1	0	1	0	1	0	1	1	0	1	1	0	1	1	1	0	0	1	1	1	1	1
1152090	0	1	1	1	1	1	0	1	1	1	0	0	1	0	0	1	0	1	1	1	1	1	0	1	0	1	1	1	0	1	0	1	0	1	1	0	1	1	0	1	1	1	0	0	1	1	1	1	1
1160493	0	1	1	1	1	1	0	1	1	1	0	0	1	0	0	1	0	1	1	1	1	1	0	1	0	1	1	1	0	1	0	1	0	1	1	0	1	1	0	1	1	-	0	0	1	1	1	1	1
1163169	0	1	1	1	1	1	0	1	1	1	0	0	1	0	0	1	0	1	1	1	1	1	0	1	-	1	1	1	0	1	0	1	0	1	1	0	1	1	0	1	1	1	0	0	1	1	1	1	1
1166537	0	1	1	1	1	1	0	1	1	1	0	0	1	0	0	1	0	-	1	1	1	1	0	1	0	1	1	1	0	1	0	1	0	1	1	0	1	1	0	1	1	1	0	0	1	1	1	1	1
1176545	0	1	1	1	1	1	0	1	1	1	0	0	1	0	0	1	0	1	1	1	1	1	0	1	0	1	1	1	0	1	0	1	0	1	1	0	1	1	0	1	1	1	0	0	1	1	1	1	1
1195926	0	1	1	1	1	1	0	1	1	-	0	0	1	0	0	1	0	1	1	1	1	1	0	1	0	1	1	1	0	1	0	1	0	1	1	0	1	1	0	1	1	1	0	0	1	1	1	1	1
1202636	0	1	1	1	1	1	0	1	1	1	0	0	1	0	0	1	0	1	1	1	1	1	0	1	0	1	1	1	0	1	0	1	0	1	1	0	1	1	0	1	1	-	0	0	1	1	1	1	1
1204248	0	1	1	1	1	1	0	1	1	1	0	0	1	0	0	1	0	1	1	1	1	1	0	1	0	1	1	1	0	1	0	1	0	1	1	0	1	1	0	1	1	1	0	0	1	1	1	1	1
1207903	0	1	1	1	1	1	0	1	1	1	0	0	1	0	0	1	0	1	1	1	1	1	0	1	0	1	1	1	0	1	0	1	0	1	1	0	1	1	0	1	1	1	0	0	1	1	1	1	1
1210498	0	1	1	1	1	1	0	1	1	1	0	0	1	0	0	1	0	1	1	1	1	1	0	1	0	1	1	1	0	1	0	1	0	1	1	0	1	1	0	1	1	1	0	0	1	1	1	1	1
1211674	0	1	1	1	1	1	0	1	1	1	0	0	1	0	0	-	0	1	1	1	1	1	0	1	0	1	1	1	0	1	0	1	0	1	1	0	1	1	0	1	1	1	0	0	1	1	1	1	1
1216086	0	1	1	1	1	1	0	1	1	1	0	0	1	0	0	1	0	1	1	1	1	1	0	1	0	1	1	1	0	1	0	1	0	1	1	0	1	1	0	1	1	1	0	0	1	1	-	1	1
1218027	0	1	1	1	1	1	0	1	1	1	0	0	1	0	0	1	0	1	1	1	1	1	0	1	0	1	1	1	0	1	0	1	0	1	1	0	1	1	0	1	1	1	0	0	1	1	-	1	1
1218902	0	1	1	1	1	1	0	1	1	1	0	0	1	0	0	1	0	1	1	1	1	1	0	1	0	1	1	1	0	1	0	-	0	1	1	0	1	1	0	1	1	1	0	0	1	1	1	1	1
1224411	0	1	1	1	1	1	0	1	1	1	0	0	1	0	0	1	0	1	1	1	1	1	0	1	0	1	1	1	0	1	0	1	0	1	1	0	1	1	0	1	1	1	0	0	1	1	1	1	1
1229564	0	1	1	1	1	1	0	1	1	1	0	0	1	0	0	1	0	1	1	1	1	1	0	1	0	1	1	1	0	1	0	1	0	1	1	0	1	1	0	1	1	1	0	0	1	1	1	1	1
1232930	0	1	1	1	1	1	0	1	1	1	0	0	1	0	0	1	0	1	1	1	1	1	0	1	0	1	1	1	0	1	0	1	0	1	1	0	1	1	0	1	1	1	0	0	1	1	1	1	1
1241602	0	1	1	1	1	1	0	1	1	1	0	0	1	0	0	1	0	1	1	1	1	1	0	1	0	1	1	1	0	1	0	1	0	1	1	0	1	1	0	1	1	1	0	0	1	1	1	1	1
1242076	0	1	1	1	1	1	0	1	1	1	0	0	1	0	0	1	0	1	1	1	1	1	0	1	0	1	1	1	0	1	0	1	0	1	1	0	1	1	0	1	1	1	0	0	1	1	1	1	1
1243576	0	1	1	1	1	1	0	1	1	1	0	0	1	0	0	1	0	1	1	1	1	1	0	1	0	1	1	1	0	1	0	1	0	1	1	0	1	1	0	1	1	1	0	0	1	1	-	1	1
1253163	0	1	1	1	1	1	0	1	1	1	0	0	1	0	0	1	0	1	1	1	1	1	0	1	0	1	1	-	0	1	0	1	0	1	1	0	1	1	0	1	1	1	0	0	1	1	1	1	1
1254789	0	1	1	1	1	1	0	1	1	1	0	0	1	0	0	1	0	1	1	1	1	1	0	1	0	1	1	1	0	1	0	1	0	1	1	0	1	1	0	1	1	1	0	0	1	1	1	1	1
1255154	0	1	1	1	1	1	0	1	1	1	0	0	1	0	0	1	0	1	1	1	1	1	0	1	0	1	1	1	0	1	0	1	0	1	1	0	1	1	0	1	1	1	0	0	1	1	-	1	1
1255333	0	1	1	1	1	1	0	1	1	1	0	0	1	0	0	1	0	1	1	1	1	1	0	1	0	1	1	1	0	1	0	1	0	1	1	0	1	1	0	1	1	1	0	0	1	1	1	1	1
1255911	0	1	1	1	1	1	0	1	1	1	0	0	1	0	0	1	0	1	1	1	1	1	0	1	0	1	1	1	0	1	0	-	0	1	1	0	1	1	0	1	1	1	0	0	1	1	1	1	1
1265133	0	1	1	1	1	1	0	1	1	1	0	0	1	0	0	1	0	1	1	1	1	1	0	1	-	1	1	1	0	1	0	1	0	1	1	0	1	1	0	1	1	1	0	0	1	1	1	1	1
1282595	0	1	1	1	1	1	0	1	1	1	0	0	1	0	0	1	0	1	1	1	1	1	0	1	0	1	1	1	0	1	0	0	0	1	1	0	1	1	0	1	1	1	0	0	1	1	1	1	1
1296008	0	1	1	1	1	1	0	1	1	1	0	0	1	0	0	1	0	1	1	1	1	1	0	1	0	1	1	1	0	1	0	1	0	1	1	0	1	1	0	1	1	1	0	0	1	1	1	1	1
1296907	0	1	1	1	1	1	0	1	1	1	0	0	1	0	0	1	0	1	1	1	1	1	0	1	0	1	1	1	0	1	0	1	0	1	1	0	1	1	0	1	1	1	0	0	1	1	1	1	1
1724021	0	1	1	1	1	1	0	1	1	1	0	0	1	0	0	1	0	1	1	1	1	1	0	1	0	1	1	1	0	1	0	1	0	1	1	0	1	1	0	1	1	1	0	0	1	1	1	1	1
1862218	0	1	1	1	1	1	0	1	1	1	0	0	1	0	0	1	0	1	1	1	1	1	0	1	-	1	1	1	0	1	0	1	0	1	1	0	1	1	0	1	1	1	0	0	1	1	1	1	1
2256820	0	1	1	1	1	1	0	1	1	1	0	0	1	0	0	1	0	1	1	1	1	1	0	1	0	1	0	1	0	1	0	1	0	1	1	0	1	1	0	1	1	1	0	0	1	1	1	1	1
2262750	0	1	1	1	1	1	0	1	1	1	0	0	1	0	0	1	0	1	1	1	1	1	0	1	0	1	1	1	0	1	0	-	0	1	1	0	1	1	0	1	1	1	0	0	1	1	-	1	1
2264147	0	1	1	1	1	1	0	1	1	1	0	0	1	0	0	1	0	1	1	1	1	1	0	1	0	1	1	1	0	1	0	1	0	1	1	0	1	1	0	1	1	1	0	0	1	1	-	1	1
2266736	0	1	1	1	1	1	0	1	1	1	0	0	1	0	0	1	0	1	1	1	1	1	0	1	0	1	1	1	0	1	0	1	0	1	1	0	1	1	0	1	1	1	0	0	1	1	1	1	1
2275353	0	1	1	1	1	1	0	1	1	1	0	0	1	0	0	1	0	1	1	1	1	1	0	1	-	1	1	1	0	1	0	1	0	1	1	0	1	1	0	1	1	1	0	0	1	1	1	1	1
2275664	0	1	1	1	1	1	0	1	1	1	0	0	1	0	0	1	0	1	1	1	1	1	0	1	0	1	1	1	0	1	0	1	0	1	1	0	1	1	0	1	1	1	0	0	1	1	-	1	1
2277405	0	1	1	1	1	1	0	1	1	1	0	0	1	0	0	1	0	1	1	1	1	1	0	1	0	1	1	1	0	1	0	1	0	1	1	0	1	1	0	1	1	1	0	0	1	1	1	1	1
2280550	0	1	1	1	1	1	0	1	1	1	0	0	1	0	0	1	0	1	1	1	1	1	0	1	0	1	1	1	0	1	0	1	0	1	1	0	1	1	0	1	1	1	0	0	1	1	1	1	1
2289496	0	1	1	1	1	1	0	1	1	1	0	0	1	0	0	1	0	1	1	1	1	1	0	1	0	1	1	1	0	1	0	1	0	1	1	0	1	1	0	1	1	1	0	0	1	1	-	1	1
2293653	0	1	1	1	1	1	0	1	1	1	0	0	1	0	0	1	0	1	1	1	1	1	0	1	0	1	1	1	0	1	0	1	0	1	1	0	1	1	0	1	1	1	0	0	1	1	-	1	1
2300494	0	1	1	1	1	1	0	1	1	1	0	0	1	0	0	1	0	1	1	1	1	1	0	1	0	1	1	1	0	1	0	1	0	1	1	0	1	1	0	1	1	1	0	0	1	1	-	1	1
2303432	0	1	1	1	1	1	0	1	1	1	0	0	1	0	0	1	0	1	1	1	1	1	0	1	0	1	1	1	0	1	0	1	0	1	1	0	1	1	0	1	1	1	0	0	1	1	1	1	1
2304621	0	1	1	1	1	1	0	1	1	1	0	0	1	0	0	1	0	1	1	1	1	1	0	1	0	1	1	1	0	1	0	1	0	1	1	0	1	1	0	1	1	1	0	0	1	1	1	1	1
2324020	0	1	1	1	1	1	0	1	1	1	0	0	1	0	0	1	0	1	1	1	1	1	0	1	0	1	1	1	0	1	0	1	0	1	1	0	1	1	0	1	1	1	0	0	1	1	-	1	1
3020865	0	1	1	1	1	1	0	1	1	1	0	0	1	0	0	1	0	1	1	1	1	1	0	1	0	1	1	1	0	1	0	1	0	1	1	0	1	1	0	1	1	1	0	0	1	1	1	1	1
3021114	0	1	1	1	1	1	0	1	1	1	0	0	1	0	0	-	0	1	1	1	1	1	0	1	0	1	1	1	0	1	0	1	0	1	1	0	1	1	0	1	1	-	0	0	1	1	-	1	1
3021370	0	1	1	1	1	1	0	1	1	1	0	0	1	0	0	1	0	1	1	1	1	1	0	1	0	1	1	1	0	1	0	1	0	1	1	0	1	1	0	1	1	-	0	0	1	1	-	1	1
3021820	0	1	1	1	1	1	0	1	1	1	0	0	1	0	0	1	0	1	1	1	1	1	0	1	0	1	1	1	0	1	0	1	0	1	1	0	1	1	0	1	1	1	0	0	1	1	1	-	1
3022312	0	1	1	1	1	1	0	1	1	1	0	0	1	0	0	1	0	1	1	1	1	1	0	1	0	1	1	1	0	1	0	1	0	1	1	0	1	1	0	1	1	1	0	0	1	1	-	1	1
3022823	0	1	1	1	1	1	0	1	1	1	0	0	1	0	0	1	0	1	1	1	1	1	0	1	0	1	1	1	0	1	0	1	0	1	1	0	1	1	0	1	1	1	0	0	1	1	1	1	1
3022965	0	1	1	1	1	1	0	1	1	1	0	0	1	0	0	1	0	1	1	1	1	1	0	1	0	1	1	1	0	1	0	1	0	1	1	0	1	1	0	1	1	1	0	0	1	1	1	1	1
3023132	0	1	1	1	1	1	0	1	1	1	0	0	1	0	0	1	0	1	1	1	1	1	0	1	0	1	1	1	0	1	0	1	0	1	1	0	1	1	0	1	1	1	0	0	1	1	1	1	1
3024550	0	1	1	1	1	1	0	1	1	1	0	0	1	0	0	1	0	1	1	1	1	1	0	1	0	1	1	1	0	1	0	1	0	1	1	0	1	1	0	1	1	1	0	0	1	1	1	1	1
3024800	0	1	-	1	1	1	0	1	1	1	0	0	1	0	0	1	0	1	1	1	1	1	0	1	0	1	1	1	0	1	0	1	0	1	1	0	1	1	0	1	1	1	0	0	1	1	1	1	1
3025717	0	1	1	1	1	1	0	1	1	1	0	0	1	0	0	1	0	1	1	1	1	1	0	1	0	1	1	1	0	1	0	1	0	1	1	0	1	1	0	1	1	1	0	0	1	1	1	1	1
3025870	0	1	1	1	1	1	0	1	1	1	0	0	1	0	0	1	0	1	1	1	1	1	0	1	0	1	1	1	0	1	0	1	0	1	1	0	1	1	0	1	1	1	0	0	1	1	-	1	1
3028291	0	1	1	1	1	1	0	1	1	1	0	0	1	0	0	1	0	1	1	1	1	1	0	1	0	1	1	1	0	1	0	1	0	1	1	0	1	1	0	1	1	-	0	0	1	1	1	1	1
3031322	0	1	1	1	1	1	0	1	1	1	0	0	1	0	0	1	0	1	1	1	1	1	0	1	0	1	1	1	0	1	0	1	0	1	1	0	1	1	0	1	1	1	0	0	1	1	1	1	1
3222496	0	1	1	1	1	1	0	1	1	1	0	0	1	0	0	1	0	1	1	1	1	1	0	1	0	1	1	1	0	1	0	1	0	1	1	0	1	1	0	1	1	1	0	0	1	1	1	1	1
3533274	0	1	1	1	1	1	0	1	1	1	0	0	1	0	0	1	0	1	1	1	1	1	0	1	0	1	1	1	0	1	0	1	0	1	1	0	1	1	0	1	1	1	0	0	1	1	1	1	1
3534025	0	1	1	1	1	1	0	1	1	1	0	0	1	0	0	1	0	1	1	1	1	1	0	1	0	1	1	1	0	1	0	1	0	1	1	0	1	1	0	1	1	1	0	0	1	1	-	1	1
3534149	0	1	1	1	1	1	0	1	1	1	0	0	1	0	0	1	0	1	1	1	1	1	0	1	0	1	1	1	0	1	0	1	0	1	1	0	1	1	0	1	1	1	0	0	1	1	1	1	1
3934172	0	1	1	1	1	1	0	1	1	1	0	0	1	0	0	1	0	1	1	1	1	1	0	1	0	1	1	1	0	1	0	1	0	1	1	0	1	1	0	1	1	1	0	0	1	1	1	1	1
3934936	0	1	1	1	1	1	0	1	1	-	0	0	1	0	0	1	0	1	1	1	1	1	0	1	0	1	1	1	0	1	0	1	0	1	1	0	1	1	0	1	1	1	0	0	1	1	1	1	1
3935338	0	1	1	1	1	1	0	1	1	-	0	0	1	0	0	1	0	1	1	1	1	1	0	1	0	1	1	1	0	1	0	1	0	1	1	0	1	1	0	1	1	1	0	0	1	1	-	1	1
3936214	0	1	1	1	1	1	0	1	1	1	0	0	1	0	0	1	0	1	1	1	1	1	0	1	-	1	1	1	0	1	0	1	0	1	1	0	1	1	0	1	1	1	0	0	1	1	-	1	1
3936316	0	1	1	1	1	1	0	1	1	1	0	0	1	0	0	1	0	1	1	1	1	1	0	1	-	1	1	1	0	1	0	1	0	1	1	0	1	1	0	1	1	1	0	0	1	1	1	1	1
3936997	0	1	1	1	1	1	0	1	1	1	0	0	1	0	0	-	0	1	1	1	1	1	0	1	0	1	1	1	0	1	0	1	0	1	1	0	1	1	0	1	1	1	0	0	1	1	1	1	1
3937582	0	1	1	1	1	1	0	1	1	1	0	0	1	0	0	1	0	1	1	1	1	1	0	1	0	1	1	1	0	1	0	1	0	1	1	0	1	1	0	1	1	1	0	0	1	1	1	1	1
3937596	0	1	1	1	1	1	0	1	1	1	0	0	1	0	0	1	0	1	1	1	1	1	0	1	0	1	1	1	0	1	0	1	0	1	1	0	1	1	0	1	1	1	0	0	1	1	1	1	1
3939788	0	1	1	1	1	1	0	1	1	1	0	0	1	0	0	1	0	1	1	1	1	1	0	1	0	1	1	1	0	1	0	1	0	1	1	0	1	1	0	1	1	1	0	0	1	1	1	1	1
3941358	0	1	1	1	1	1	0	1	1	1	0	0	1	0	0	1	0	1	1	1	1	1	0	1	0	1	1	1	0	1	0	1	0	1	1	0	1	1	0	1	1	1	0	0	1	1	1	1	1
3941998	0	1	1	1	1	1	0	1	1	1	0	0	1	0	0	1	0	1	1	1	1	1	0	1	0	1	1	1	0	1	0	1	0	1	1	0	1	1	0	1	1	1	0	0	1	1	1	1	1
3943217	0	1	1	1	1	1	0	1	1	1	0	0	1	0	0	1	0	1	1	1	1	1	0	1	0	1	1	1	0	1	0	1	0	1	1	0	1	1	0	1	1	1	0	0	1	1	-	1	1
3944543	0	1	1	1	1	1	0	1	1	1	0	0	1	0	0	1	0	1	1	1	1	1	0	1	0	1	1	1	0	1	0	1	0	1	1	0	1	1	0	1	1	1	0	0	1	1	1	1	1
3944795	0	1	1	1	1	1	1	1	1	1	0	0	1	0	0	1	0	1	1	1	1	1	0	1	0	1	1	1	0	1	0	1	0	1	1	0	1	1	0	1	1	1	0	0	1	1	1	1	1
3944943	0	1	1	1	1	1	0	1	1	1	0	0	1	0	0	1	0	1	1	1	1	1	0	1	0	1	1	1	0	1	0	1	0	1	1	0	1	1	0	1	1	1	0	0	1	1	1	1	1
3945408	0	1	1	1	1	1	0	1	1	1	0	0	1	0	0	1	0	1	1	1	1	1	0	1	-	1	1	1	0	1	0	1	0	1	1	0	1	1	0	1	1	1	0	0	1	1	1	1	1
3947404	0	1	1	1	1	1	1	1	1	1	0	0	1	0	0	1	0	1	1	1	1	1	0	1	0	1	1	1	0	1	0	1	0	1	1	0	1	1	0	1	1	1	0	0	1	1	1	1	1
3950026	0	1	1	1	1	1	0	1	1	1	0	0	1	0	0	1	0	1	1	1	1	1	0	1	0	1	1	1	0	1	0	1	0	1	1	0	1	1	0	1	1	1	0	0	1	1	-	1	1
3950468	0	1	1	1	1	1	0	1	1	1	0	0	1	0	0	1	0	1	1	1	1	1	0	1	-	1	1	1	0	1	0	1	0	1	1	0	1	1	0	1	1	1	0	0	1	1	-	1	1
3951963	0	1	1	1	1	1	0	1	1	1	0	0	1	0	0	1	0	1	1	1	1	1	0	1	0	1	1	1	0	1	0	1	0	1	1	0	1	1	0	1	1	-	0	0	1	1	1	1	1
3953130	0	1	1	1	1	1	0	1	1	1	0	0	1	0	0	1	0	1	1	1	1	1	0	1	0	1	1	1	0	1	0	1	0	1	1	0	1	1	0	1	1	1	0	0	1	1	1	1	1
3953607	0	1	1	1	1	1	0	1	1	1	0	0	1	0	0	1	0	1	1	1	1	1	0	1	0	1	1	1	0	1	0	1	0	1	1	0	1	1	0	1	1	1	0	0	1	1	1	1	1
3959793	0	1	1	1	1	1	0	1	1	1	0	0	1	0	0	1	0	1	1	1	1	1	0	1	0	1	1	1	0	1	0	1	0	1	1	0	1	1	0	1	1	1	0	0	1	1	1	1	1
3960888	0	1	1	1	1	1	0	1	1	1	0	0	1	0	0	1	0	1	1	1	1	1	0	1	-	1	1	1	0	1	0	1	0	1	1	0	1	1	0	1	1	1	0	0	1	1	1	1	1
4262123	0	1	1	1	1	1	0	1	1	1	0	0	1	0	0	1	0	1	1	1	1	1	0	1	-	1	1	1	0	1	0	1	0	1	1	0	1	1	0	1	1	1	0	0	1	1	1	1	1
4395898	0	1	1	1	1	1	0	1	1	1	0	0	1	0	0	1	0	1	1	1	1	1	0	1	-	1	1	1	0	1	0	1	0	1	1	0	1	1	0	1	1	1	0	0	1	1	-	1	1
4405434	0	1	1	1	1	1	0	1	1	1	0	0	1	0	0	1	0	1	1	1	1	1	0	1	-	1	1	1	0	1	0	1	0	1	1	0	1	1	0	1	1	1	0	0	1	1	1	1	1
4407893	0	1	1	1	1	1	0	1	1	1	0	0	1	0	0	1	0	1	1	1	1	1	0	1	0	1	1	1	0	1	0	1	0	1	1	0	1	1	0	1	1	1	0	0	1	1	-	1	1
4410674	0	1	1	1	1	1	0	1	1	1	0	0	1	0	0	1	0	1	1	1	1	1	0	1	0	1	1	1	0	1	0	1	0	1	1	0	1	1	0	1	1	1	0	0	1	1	1	1	1
4440100	0	1	1	1	1	1	0	1	1	1	0	0	1	0	0	1	0	1	1	1	1	1	0	1	-	1	1	1	0	1	0	1	0	1	1	0	1	1	0	1	1	1	0	0	1	1	1	1	1
4536646	0	1	1	1	1	1	0	1	1	1	0	0	1	0	0	-	0	1	1	1	1	1	0	1	0	1	1	1	0	1	0	1	0	1	1	0	1	1	0	1	1	1	0	0	1	1	1	1	1
4537747	0	1	1	1	1	1	0	1	1	1	0	0	1	0	0	1	0	1	1	1	1	1	0	1	0	1	1	1	0	1	0	1	0	1	1	0	1	1	0	1	1	1	0	0	1	1	1	1	1
4538008	0	1	1	1	1	1	0	1	1	1	0	0	1	0	0	1	0	1	1	1	1	1	0	1	-	1	1	1	0	1	0	1	0	1	1	0	1	1	0	1	1	1	0	0	1	1	1	1	1
4539913	0	1	1	1	1	1	0	1	1	1	0	0	1	0	0	1	0	1	1	1	1	1	0	1	0	1	1	1	0	1	0	1	0	1	1	0	1	1	0	1	1	1	0	0	1	1	1	1	1
4540386	0	1	1	1	1	1	0	1	1	1	0	0	1	0	0	1	0	1	1	1	1	1	0	1	0	1	1	1	0	1	0	1	0	1	1	0	1	1	0	1	1	1	0	0	1	1	1	1	1
4540612	0	1	1	1	1	1	0	1	1	1	0	0	1	0	0	1	0	1	1	1	1	1	0	1	0	1	1	1	0	1	0	1	0	1	1	0	1	1	0	1	1	1	0	0	1	1	-	1	1
4540714	0	1	1	1	1	1	0	1	1	1	0	0	1	0	0	1	0	1	1	1	1	1	0	1	0	1	1	1	0	1	0	1	0	1	1	0	1	1	0	1	1	1	0	0	1	1	1	1	1
4541147	0	1	1	1	1	1	0	1	1	1	0	0	1	0	0	1	0	1	1	1	1	1	0	1	0	1	1	1	0	1	0	1	0	1	1	0	1	1	0	1	1	1	0	0	1	1	1	1	1
4541202	0	1	1	1	1	1	0	1	1	1	0	0	1	0	0	1	0	1	1	1	1	1	0	1	0	1	1	1	0	1	0	1	0	1	1	0	1	1	0	1	1	-	0	0	1	1	1	1	1
4543748	0	1	1	1	1	1	0	1	1	1	0	0	1	0	0	1	0	1	1	1	1	1	0	1	0	1	1	1	0	1	0	-	0	1	1	0	1	1	0	1	1	1	0	0	1	1	1	1	1
4543821	0	1	1	1	1	1	0	1	1	1	0	0	1	0	0	1	0	1	1	1	1	1	0	1	0	1	1	1	0	1	0	1	0	1	1	0	1	1	0	1	1	1	0	0	1	1	1	1	1
4909759	0	1	1	1	1	1	0	1	1	1	0	0	1	0	0	1	0	1	1	1	1	1	0	1	-	1	1	1	0	1	0	1	0	1	1	0	1	1	0	1	1	1	0	0	1	1	1	1	1
4910863	0	1	1	1	1	1	0	1	1	1	0	0	1	0	0	1	0	1	1	1	1	1	0	1	0	1	1	1	0	1	0	1	0	1	1	0	1	1	0	1	1	1	0	0	1	1	1	1	1
4988984	0	1	1	1	1	1	0	1	1	1	0	0	1	0	0	1	0	1	1	1	1	1	0	1	0	1	1	1	0	1	0	1	0	1	1	0	1	1	0	1	1	1	0	0	1	1	1	1	1
4989100	0	1	1	1	1	1	0	1	1	1	0	0	1	0	0	1	0	1	1	1	1	1	0	1	0	1	1	1	0	1	0	1	0	1	1	0	1	1	0	1	1	1	0	0	1	1	1	1	1
4989150	0	1	1	1	1	1	0	1	1	1	0	0	1	0	0	1	0	1	1	1	1	1	0	1	0	1	1	1	0	1	0	1	0	1	1	0	1	1	0	1	1	1	0	0	1	1	1	1	1
4989303	0	1	-	1	1	1	0	1	1	1	0	0	1	0	0	1	0	1	1	1	1	1	0	1	-	1	1	1	0	1	0	1	0	1	1	0	1	1	0	1	1	1	0	0	1	1	1	1	1
4989579	0	1	1	1	1	1	0	1	1	1	0	0	1	0	0	1	0	1	1	1	1	1	0	1	0	1	1	1	0	1	0	1	0	1	1	0	1	1	0	1	1	1	0	0	1	1	1	1	1
4989615	0	1	1	1	1	1	0	1	1	1	0	0	1	0	0	1	0	1	1	1	1	1	0	1	0	1	1	1	0	1	0	1	0	1	1	0	1	1	0	1	1	1	0	0	1	1	1	1	1
4989865	0	1	1	1	1	1	0	1	1	1	0	0	1	0	0	1	0	1	1	1	1	1	0	1	-	1	1	1	0	1	0	-	0	1	1	0	1	1	0	1	1	1	0	0	1	1	1	1	1
4990013	0	1	1	1	1	1	0	1	1	1	0	0	1	0	0	1	0	1	1	1	1	1	0	1	0	1	1	1	0	1	0	-	0	1	1	0	1	1	0	1	1	1	0	0	1	1	1	1	1
4990028	0	1	1	1	1	1	0	1	1	1	0	0	1	0	0	1	0	1	1	1	1	1	0	1	0	1	1	1	0	1	0	1	0	1	1	0	1	1	0	1	1	1	0	0	1	1	1	1	1
4990136	0	1	1	1	1	1	0	1	1	0	0	0	1	0	0	1	0	1	1	1	1	1	0	1	0	1	1	1	0	1	0	1	0	1	1	0	1	1	0	1	1	1	0	0	1	1	1	1	1
4990242	0	1	1	1	1	1	0	1	1	1	0	0	1	0	0	1	0	1	1	1	1	1	0	1	0	1	1	1	0	1	0	1	0	1	1	0	1	1	0	1	1	1	0	0	1	1	1	1	1
4991196	0	1	1	1	1	1	0	1	1	1	0	0	1	0	0	1	0	1	1	1	1	1	0	1	0	1	1	1	0	1	0	1	0	1	1	0	1	1	0	1	1	1	0	0	1	1	-	1	1
4991410	0	1	1	1	1	1	0	1	1	1	0	0	1	0	0	1	0	1	1	1	1	1	0	1	-	1	1	1	0	1	0	1	0	1	1	0	1	1	0	1	1	1	0	0	1	1	-	1	1
4991454	0	1	1	1	1	1	0	1	1	1	0	0	1	0	0	1	0	1	1	1	1	1	0	1	0	1	1	1	0	1	0	1	0	1	1	0	1	1	0	1	1	1	0	0	1	1	1	1	1
5324875	0	1	1	1	1	1	0	1	1	1	0	0	1	0	0	1	0	1	1	1	1	1	0	1	-	1	1	1	0	1	0	1	0	1	1	0	1	1	0	1	1	1	0	0	1	1	1	1	1
5325193	0	1	1	1	1	1	0	1	1	1	0	0	1	0	0	1	0	1	1	1	1	1	0	1	0	1	1	1	0	1	0	1	0	1	1	0	1	1	0	1	1	1	0	0	1	1	-	1	1
1188404	1	0	1	0	0	0	1	1	0	1	1	1	0	1	1	0	1	0	0	0	0	0	1	0	1	0	-	0	1	0	1	1	1	0	0	1	0	0	1	0	0	1	1	1	0	-	1	0	0
1193041	1	0	1	0	0	0	1	1	0	1	1	1	0	1	1	0	1	0	0	0	0	0	1	0	1	0	0	0	1	0	1	1	1	0	0	1	0	0	1	0	0	1	1	1	0	0	0	0	0
1221867	1	0	1	0	0	0	1	1	0	1	1	1	0	1	1	0	1	0	0	0	0	0	1	0	1	0	0	0	1	0	1	1	1	0	0	1	0	0	1	0	0	1	1	1	0	0	1	0	0
1223165	1	0	1	0	0	0	1	1	0	1	1	1	0	1	1	0	1	0	0	0	0	0	1	0	1	0	-	0	1	0	1	1	1	0	-	1	0	0	1	0	0	1	1	1	0	-	1	0	-
1227374	1	0	1	0	0	0	1	1	0	1	1	1	0	1	1	0	1	0	0	0	0	0	1	0	1	0	0	0	1	-	1	1	1	0	0	1	0	0	1	0	0	1	1	1	0	0	1	0	0
1227434	1	0	1	0	0	0	1	1	0	1	1	1	0	1	1	0	1	0	0	0	0	0	1	0	1	0	0	0	1	0	1	-	1	0	0	1	0	0	1	0	0	1	1	1	0	0	1	0	0
1228049	1	0	1	0	0	0	1	1	0	1	1	1	0	1	1	0	1	0	0	0	0	0	1	0	1	0	-	0	1	0	1	-	1	0	0	1	0	0	1	0	0	1	1	1	0	0	1	0	0
1228059	1	0	1	-	0	0	1	1	0	1	1	1	0	1	1	0	1	0	0	0	0	0	1	0	1	0	0	0	1	-	1	-	1	0	0	1	0	0	1	0	0	1	1	1	0	0	1	0	0
1228076	1	0	1	0	0	0	1	1	0	1	1	1	0	1	1	0	1	0	0	0	0	0	1	0	1	0	0	0	1	-	1	1	1	0	0	1	0	0	1	0	0	1	1	1	0	0	1	0	0
1228082	1	0	1	0	0	0	1	1	0	1	1	1	0	1	1	0	1	0	0	0	0	0	1	0	1	0	0	0	1	-	1	1	1	0	0	1	0	0	1	0	0	1	1	1	0	0	1	0	0
1228093	1	0	1	0	0	0	1	1	0	1	1	1	0	1	1	0	1	0	0	0	0	0	1	0	1	0	0	0	1	0	1	1	1	0	0	1	0	0	1	0	0	1	1	1	0	-	1	0	0
1228121	1	0	1	0	0	0	1	1	0	1	1	1	0	1	1	0	1	0	0	0	0	0	1	0	1	0	-	0	1	-	1	1	1	0	0	1	0	0	1	0	0	1	1	1	0	-	1	0	0
1228136	1	0	1	-	0	0	1	1	0	1	1	1	0	1	1	0	1	0	0	0	0	0	1	0	1	0	0	0	1	-	1	1	1	0	-	1	0	0	1	0	0	-	1	1	0	0	1	0	0
1228191	1	0	1	0	0	0	1	1	0	1	1	1	-	1	1	0	1	0	0	0	0	0	1	0	1	0	0	0	1	0	1	1	1	0	-	1	0	0	1	0	0	1	1	1	0	0	1	0	0
1228204	1	0	1	0	0	0	1	1	0	1	1	1	0	1	1	0	1	0	0	0	0	0	1	0	1	0	0	0	1	0	1	1	1	0	0	1	0	0	1	0	0	1	1	1	0	0	1	0	0
1228610	1	0	1	0	0	0	1	1	0	1	1	1	0	1	1	0	1	0	0	0	0	0	1	0	1	0	0	0	1	0	1	1	1	0	0	1	0	0	1	0	0	1	1	1	0	-	1	0	0
1229226	1	0	1	0	0	0	1	1	0	1	1	1	0	1	1	0	1	0	0	0	0	0	1	0	1	0	0	0	1	0	1	1	1	0	0	1	0	0	1	0	0	1	1	1	0	0	1	0	0
1229481	1	0	1	0	0	0	1	1	0	1	1	1	0	1	1	0	1	0	0	0	0	0	1	0	1	0	-	0	1	0	1	1	1	0	0	1	0	0	1	0	0	-	1	1	0	0	1	0	0
1229605	1	0	1	-	0	0	1	1	0	1	1	1	0	1	1	0	1	0	0	0	0	0	1	0	1	0	0	0	1	0	1	1	1	0	0	1	0	0	1	0	0	1	1	1	0	0	-	0	0
1229706	1	0	1	0	0	0	1	1	0	1	1	1	0	1	1	0	1	0	0	0	0	0	1	0	1	0	0	0	1	0	1	-	1	0	0	1	0	0	1	0	0	1	1	1	0	0	1	0	0
1231176	1	0	1	-	0	0	1	1	0	1	1	1	0	1	1	0	1	0	0	0	0	0	1	0	1	0	0	0	1	0	1	1	1	0	0	1	0	0	1	0	0	1	1	1	0	0	1	0	0
1232435	1	0	1	0	0	0	1	1	0	1	1	1	0	1	1	0	1	0	0	0	0	0	1	0	1	0	-	0	1	0	1	1	1	0	0	1	0	0	1	0	0	1	1	1	0	0	1	0	0
1232447	1	0	1	0	0	0	1	1	0	1	1	1	0	1	1	0	1	0	0	0	0	0	1	0	1	0	-	0	1	0	1	1	1	0	0	1	0	0	1	0	0	1	1	1	0	0	1	0	0
1232880	1	0	1	0	0	0	1	1	0	1	1	1	0	1	1	0	1	0	0	0	0	0	1	0	1	0	-	0	1	0	1	1	1	0	0	1	0	0	1	0	0	1	1	1	0	0	1	0	0
1232976	1	0	1	0	0	0	1	1	0	1	1	1	0	1	1	0	1	0	0	0	0	0	1	0	1	0	-	0	1	0	1	1	1	0	0	1	0	0	1	0	0	1	1	1	0	0	1	0	0
1233021	1	0	1	-	0	0	1	1	0	1	1	1	0	1	1	0	1	0	0	0	0	0	1	0	1	0	-	0	1	0	1	1	1	0	0	1	0	0	1	0	0	1	1	1	0	-	1	0	0
1233075	1	0	1	0	0	0	1	-	0	1	1	1	0	1	1	0	1	0	0	0	0	0	1	0	1	0	-	0	1	0	1	1	1	0	0	1	0	0	1	0	0	1	1	1	0	0	1	0	0
1233096	1	0	1	0	0	0	1	1	0	1	1	1	0	1	1	0	1	0	0	0	0	0	1	0	1	0	0	0	1	0	1	1	1	0	0	1	0	0	1	0	0	1	1	1	0	0	1	0	0
1233283	1	0	1	0	0	0	1	1	0	1	1	1	0	1	1	0	1	0	0	0	0	0	1	0	1	0	0	0	1	0	1	1	1	0	0	1	0	0	1	0	0	1	1	1	0	0	1	0	0
1233303	1	0	-	0	0	0	1	1	0	1	1	1	0	1	1	0	1	0	0	0	0	0	1	0	1	0	0	0	1	0	1	1	1	0	0	1	0	0	1	0	0	1	1	1	0	0	1	0	0
1233345	1	0	1	0	0	0	1	-	0	1	1	1	0	1	1	0	1	0	0	0	0	0	1	0	1	0	0	0	1	0	1	1	1	0	0	1	0	0	1	0	0	1	1	1	0	0	1	0	0
1233352	1	0	1	0	0	0	1	1	0	1	1	1	0	1	1	0	1	0	0	0	0	0	1	0	1	0	0	0	1	0	1	1	1	0	0	1	0	0	1	0	0	1	1	1	0	0	1	0	0
1233392	1	0	1	0	0	0	1	1	0	1	1	1	0	1	1	0	1	0	0	0	0	0	1	0	1	0	0	0	1	0	1	1	1	0	0	1	0	0	1	0	0	1	1	1	0	0	1	0	0
1233580	1	0	1	0	0	0	1	1	0	1	1	1	0	1	1	0	1	0	0	0	0	0	1	0	1	0	0	0	1	0	1	1	1	0	0	1	0	0	1	0	0	1	1	1	0	0	1	0	0
1233642	1	0	1	0	0	0	1	1	0	1	1	1	0	1	1	0	1	0	0	0	0	0	1	0	1	0	0	0	1	0	1	1	1	0	0	1	0	0	1	0	0	1	1	1	0	0	1	0	0
1233689	1	0	1	0	0	0	1	1	0	1	1	1	0	1	1	0	1	0	0	0	0	0	1	0	1	0	0	0	1	0	1	1	1	0	0	1	0	0	1	0	0	1	1	1	0	0	1	0	0
1233733	1	0	1	0	0	0	1	1	0	1	1	1	0	1	1	0	1	0	0	0	0	0	1	0	1	0	0	0	1	0	1	1	1	0	0	1	0	0	1	0	0	1	1	1	0	0	1	0	0
1233774	1	0	1	0	0	0	1	1	0	1	1	1	0	1	1	0	1	0	0	0	0	0	1	0	1	0	-	0	1	0	1	1	1	0	0	1	0	0	1	0	0	1	1	1	0	0	1	0	0
1233810	1	0	1	0	0	0	1	1	0	1	1	1	0	1	1	0	1	0	0	0	0	0	1	0	1	0	0	0	1	0	1	1	1	0	0	1	0	0	1	0	0	1	1	1	0	0	1	0	0
1234084	1	0	1	0	0	0	1	1	0	1	1	1	0	1	1	0	1	0	0	0	0	0	1	0	1	0	0	0	1	-	1	-	1	0	0	1	0	0	1	0	0	1	1	1	0	0	1	0	0
1234589	1	0	1	0	0	0	1	1	0	1	1	1	0	1	1	0	1	0	0	0	0	0	1	0	1	0	0	0	1	0	1	1	1	0	0	1	0	0	1	0	0	1	1	1	0	0	1	0	0
1234617	1	0	1	0	0	0	1	1	0	1	1	1	0	1	1	0	1	0	0	0	0	0	1	0	1	0	0	0	1	0	1	1	1	0	0	1	0	0	1	0	0	1	1	1	0	0	1	0	0
1234730	1	0	1	0	0	0	1	1	0	1	1	1	0	1	1	0	1	0	0	0	0	0	1	0	1	0	0	0	1	0	1	1	1	0	0	1	0	0	1	0	0	-	1	1	0	0	1	0	0
1235823	1	0	1	0	0	0	1	1	0	1	1	1	0	1	1	0	1	0	0	0	0	0	1	0	1	0	0	0	1	0	1	-	1	0	0	1	0	0	1	0	0	1	1	1	0	0	1	0	0
1235916	1	0	1	0	0	0	1	1	0	1	1	1	-	1	1	0	1	0	0	0	0	0	1	0	1	0	0	0	1	0	1	1	1	0	0	1	0	0	1	0	0	1	1	1	0	0	1	0	0
1236941	1	0	1	0	0	0	1	1	0	1	1	1	0	1	1	0	1	0	0	0	0	0	1	0	1	0	0	0	1	-	1	-	1	0	0	1	0	0	1	0	0	1	1	1	0	0	1	0	0
1238024	1	0	1	0	0	0	1	1	0	1	1	1	0	1	1	0	1	0	0	0	0	0	1	0	1	0	0	0	1	0	1	1	1	0	0	1	0	0	1	0	0	1	1	1	0	0	1	0	0
1238369	1	0	1	0	0	0	1	1	0	1	1	1	0	1	1	0	1	0	0	0	0	0	1	0	1	0	-	0	1	0	1	1	1	0	0	1	0	0	1	0	0	1	1	1	0	0	1	0	0
1238514	1	0	1	0	0	0	1	1	0	1	1	1	0	1	1	0	1	0	0	0	0	0	1	0	1	0	0	0	1	0	1	1	1	0	0	1	0	0	1	0	0	1	1	1	0	0	1	0	0
1238581	1	0	1	0	0	0	1	1	0	1	1	1	0	1	1	0	1	0	0	0	0	0	1	0	1	0	0	0	1	0	1	1	1	0	0	1	0	0	1	0	0	1	1	1	0	0	1	0	0
1238858	1	0	1	0	0	0	1	1	0	1	1	1	0	1	1	0	1	0	0	0	0	0	1	0	1	0	0	0	1	0	1	1	1	0	0	1	0	0	1	0	0	1	1	1	0	0	1	0	0
1239454	1	0	1	0	0	0	1	1	0	1	1	1	0	1	1	0	1	0	0	0	0	0	1	0	1	0	0	0	1	0	1	1	1	0	0	1	0	0	1	0	0	1	1	1	0	0	1	0	0
1239918	1	0	1	0	0	0	1	1	0	1	1	1	0	1	1	0	1	0	0	0	0	0	1	0	1	0	-	0	1	0	1	1	1	0	-	1	0	0	1	0	0	1	1	1	0	0	1	0	0
1241582	1	0	1	0	0	0	1	1	0	1	1	1	0	1	1	0	1	0	0	0	0	0	1	0	1	0	0	0	1	-	1	1	1	0	0	1	0	0	1	0	0	1	1	1	0	0	1	0	0
1241835	1	0	1	0	0	0	1	1	0	1	1	1	0	1	1	0	1	0	0	0	0	0	1	0	1	0	-	0	1	0	1	1	1	0	-	1	0	0	1	0	0	1	1	1	0	0	1	0	-
1241965	1	0	1	0	0	0	1	-	0	1	1	1	0	1	1	0	1	0	0	0	0	0	1	0	1	0	0	0	1	-	1	1	1	0	0	1	0	0	1	0	0	1	1	1	0	0	1	0	0
1242706	1	0	1	0	0	0	1	1	0	1	1	1	0	1	1	0	1	0	0	0	0	0	1	0	1	0	0	0	1	-	1	1	1	0	-	1	0	0	1	0	0	1	1	1	0	-	1	0	0
1244206	1	0	1	0	0	0	1	1	0	1	1	1	0	1	1	0	1	0	0	0	0	0	1	0	1	0	-	0	1	0	1	1	1	0	0	1	0	0	1	0	0	1	1	1	0	0	1	0	0
1244421	1	0	1	0	0	0	1	1	0	1	1	1	0	1	1	0	1	0	0	0	0	0	1	0	1	0	0	0	1	0	1	1	1	0	-	1	0	0	1	0	0	1	1	1	0	0	1	0	0
1244985	1	0	1	0	0	0	1	-	0	1	1	1	0	1	1	0	1	0	0	0	0	0	1	0	1	0	-	0	1	-	1	1	1	0	0	1	0	0	1	0	0	1	1	1	0	0	1	0	0
1245810	1	0	1	0	0	0	1	1	0	1	1	1	0	1	1	0	1	0	0	0	0	0	1	0	1	0	-	0	1	-	1	1	1	0	0	1	0	0	1	0	0	-	1	1	0	0	1	0	0
1246215	1	0	1	0	0	0	1	1	0	1	1	1	0	1	1	0	1	0	0	0	0	0	1	0	1	0	0	0	1	0	1	-	1	0	0	1	0	0	1	0	0	1	1	1	0	0	1	0	0
1247131	1	0	1	0	0	0	1	1	0	1	1	1	0	1	1	0	1	0	0	0	0	0	1	0	1	0	0	0	1	0	1	1	1	0	0	1	0	0	1	0	0	1	1	1	0	0	1	0	0
1247192	1	0	1	0	0	0	1	1	0	1	1	1	0	1	1	0	1	0	0	0	0	0	1	0	1	0	0	0	1	-	1	1	1	0	0	1	0	0	1	0	0	-	1	1	0	0	1	0	0
1247353	1	0	1	0	0	0	1	1	0	1	1	1	0	1	1	0	1	0	0	0	0	0	1	0	1	0	0	0	1	0	1	1	1	0	0	1	0	0	1	0	0	1	1	1	0	0	1	0	0
1247574	1	0	1	0	0	0	1	1	0	1	1	1	0	1	1	0	1	0	0	0	0	0	1	0	1	0	0	0	1	0	1	-	1	0	0	1	0	0	1	0	0	1	1	1	0	0	1	0	0
1247803	1	0	1	0	0	0	1	1	0	1	1	1	0	1	1	0	1	0	0	0	0	0	1	0	1	0	0	0	1	0	1	1	1	0	-	1	0	0	1	0	0	1	1	1	0	0	1	0	0
1248900	1	0	1	0	0	0	1	1	0	1	1	1	0	1	1	0	1	0	0	0	0	0	1	0	1	0	0	0	1	-	1	-	1	0	0	1	0	0	1	0	0	-	1	1	0	0	1	0	0
1248930	1	0	1	0	0	0	1	1	0	1	1	1	0	1	1	0	1	0	0	0	0	0	1	0	1	0	0	0	1	0	1	-	1	0	0	1	0	0	1	0	0	1	1	1	0	0	1	0	0
1251853	1	0	1	0	0	0	1	1	0	-	1	1	0	1	1	0	1	0	0	0	0	0	1	0	1	0	0	0	1	0	1	1	1	0	0	1	0	0	1	0	0	1	1	1	0	0	1	0	0
1252764	1	0	1	0	0	0	1	1	0	1	1	1	0	1	1	0	1	0	0	0	0	0	1	0	1	0	0	0	1	0	1	1	1	0	0	1	0	0	1	0	0	1	1	1	0	0	1	0	0
1254119	1	0	1	0	0	0	1	1	0	1	1	1	0	1	1	0	1	0	0	0	0	0	1	0	1	0	-	0	1	-	1	1	1	0	0	1	0	0	1	0	0	1	1	1	0	0	1	0	0
1255268	1	0	1	0	0	0	1	1	0	1	1	1	0	1	1	0	1	0	0	0	0	0	1	0	1	0	0	0	1	0	1	1	1	0	0	1	0	0	1	0	0	1	1	1	0	0	1	0	0
1255968	1	0	1	0	0	0	1	1	0	1	1	1	0	1	1	0	1	0	0	0	0	0	1	0	1	0	0	0	1	0	1	1	1	0	0	1	0	0	1	0	0	1	1	1	0	0	1	0	0
1256169	1	0	1	0	0	0	1	1	0	1	1	1	0	1	1	0	1	0	0	0	0	0	1	0	1	0	0	0	1	0	1	1	1	0	0	1	0	0	1	0	0	1	1	1	0	0	1	0	0
1708312	1	0	1	-	0	0	1	1	0	1	1	1	0	1	1	0	1	0	0	0	0	0	1	0	1	0	0	0	1	-	1	1	1	0	-	1	0	0	1	0	0	1	1	1	0	0	1	0	0
1862655	1	0	1	0	0	0	1	1	0	1	1	1	0	1	1	0	1	0	0	0	0	0	1	0	1	0	0	0	1	0	1	1	1	0	0	1	0	0	1	0	0	1	1	1	0	0	1	0	0
2252573	1	0	1	0	0	0	1	1	0	1	1	1	0	1	1	0	1	0	0	0	0	0	1	0	1	0	0	0	1	-	1	1	1	0	-	1	0	0	1	0	0	1	1	1	0	0	1	0	0
2254254	1	0	1	0	0	0	1	-	0	1	1	1	0	1	1	0	1	0	0	0	0	0	1	0	1	0	-	0	1	-	1	1	1	0	0	1	0	0	1	0	0	1	1	1	0	-	1	0	0
2256143	0	1	2	1	1	1	2	2	1	2	0	0	1	0	0	1	0	1	1	1	1	1	0	1	0	1	2	1	0	2	0	2	0	1	1	0	1	1	0	1	1	2	0	0	1	2	2	1	1
2259165	1	0	1	0	0	0	1	1	0	1	1	1	0	1	1	0	1	0	0	0	0	0	1	0	1	0	0	0	1	0	1	1	1	0	0	1	0	0	1	0	0	1	1	1	0	0	1	0	0
2289375	1	0	1	0	0	0	1	1	0	1	1	1	0	1	1	0	1	0	0	0	0	0	1	0	1	0	0	0	1	0	1	-	1	0	0	1	0	0	1	0	0	-	1	1	0	0	1	0	0
2289863	1	0	1	0	0	0	1	-	0	1	1	1	0	1	1	0	1	0	0	0	0	0	1	0	1	0	0	0	1	0	1	1	1	0	0	1	0	0	1	0	0	1	1	1	0	0	1	0	0
2290079	1	0	1	0	0	0	1	1	0	1	1	1	0	1	1	0	1	0	0	0	0	0	1	0	1	0	0	0	1	-	1	1	1	0	0	1	0	0	1	0	0	1	1	1	0	0	1	0	0
2291187	1	0	1	0	0	0	1	1	0	1	1	1	0	1	1	0	1	0	0	0	0	0	1	0	1	0	0	0	1	0	1	-	1	0	0	1	0	0	1	0	0	1	1	1	0	0	1	0	0
2375317	1	0	1	0	0	0	1	1	0	1	1	1	0	1	1	0	1	0	0	0	0	0	1	0	1	0	0	0	1	0	1	1	1	0	0	1	0	0	1	0	0	1	1	1	0	0	1	0	0
3384623	1	0	1	0	0	0	1	1	0	1	1	1	0	1	1	0	1	0	0	0	0	0	1	0	1	0	-	0	1	0	1	1	1	0	0	1	0	0	1	0	0	1	1	1	0	-	1	0	0
3384736	1	0	1	0	0	0	1	1	0	1	1	1	0	1	1	0	1	0	0	0	0	0	1	0	1	0	0	0	1	-	1	1	1	0	0	1	0	0	1	0	0	1	1	1	0	0	1	0	0
3384815	1	0	1	1	0	0	1	1	0	1	1	1	0	1	1	0	1	0	0	0	0	0	1	0	1	0	0	0	1	0	1	1	1	0	0	1	0	0	1	0	0	1	1	1	0	0	1	0	0
3385145	1	0	1	0	0	0	1	1	0	1	1	1	0	1	1	0	1	0	0	0	0	0	1	0	1	0	0	0	1	0	1	1	1	0	-	1	0	0	1	0	0	1	1	1	0	0	1	0	0
3934715	1	0	1	0	0	0	1	1	0	1	1	1	0	1	1	0	1	0	0	0	0	0	1	0	1	0	0	0	1	0	1	1	1	0	0	1	0	0	1	0	0	1	1	1	0	0	1	0	0
3936730	1	0	1	0	0	0	1	1	0	1	1	1	0	1	1	0	1	0	0	0	0	0	1	0	1	0	0	0	1	-	1	1	1	0	0	1	0	0	1	0	0	1	1	1	0	-	1	0	0
3937896	1	0	1	0	0	0	1	1	0	1	1	1	0	1	1	0	1	0	0	0	0	0	1	0	1	0	0	0	1	0	1	1	1	0	0	1	0	0	1	0	0	1	1	1	0	0	1	0	0
3939353	1	0	1	0	0	0	1	1	0	1	1	1	0	1	1	0	1	0	0	0	0	0	1	0	1	0	-	0	1	0	1	1	1	0	0	1	0	0	1	0	0	1	1	1	0	0	1	0	0
3939896	1	0	1	0	0	0	1	1	0	1	1	1	0	1	1	0	1	0	0	0	0	0	1	0	1	0	-	0	1	0	1	1	1	0	0	1	0	0	1	0	0	1	1	1	0	0	1	0	0
3942173	1	0	-	0	0	0	1	1	0	1	1	1	0	1	1	0	1	0	0	0	0	0	1	0	1	0	0	0	1	-	1	1	1	0	0	1	0	0	1	0	0	1	1	1	0	0	1	0	0
3942301	1	0	1	0	0	0	1	1	0	1	1	1	0	1	1	0	1	0	0	0	0	0	1	0	1	0	0	0	1	0	1	1	1	0	0	1	0	0	1	0	0	1	1	1	0	0	1	0	0
3942757	1	0	1	0	0	0	1	1	0	1	1	1	0	1	1	0	1	0	0	0	0	0	1	0	1	0	-	0	1	0	1	1	1	0	0	1	0	0	1	0	0	1	1	1	0	-	1	0	0
3943383	1	0	1	0	0	0	1	1	0	1	1	1	0	1	1	0	1	0	0	0	0	0	1	0	1	0	0	0	1	0	1	1	1	0	0	1	0	0	1	0	0	1	1	1	0	0	1	0	0
3943399	1	0	1	0	0	0	1	1	0	1	1	1	0	1	1	0	1	0	0	0	0	0	1	0	1	0	-	0	1	0	1	1	1	0	0	1	0	0	1	0	0	1	1	1	0	0	1	0	0
3943499	1	0	1	0	0	0	1	1	0	1	1	1	0	1	1	0	1	0	0	0	0	0	1	0	1	0	0	0	1	0	1	1	1	0	0	1	0	0	1	0	0	1	1	1	0	0	1	0	0
3946512	1	0	1	0	0	0	1	1	0	1	1	1	0	1	1	0	1	0	0	0	0	0	1	0	1	0	0	0	1	0	1	1	1	0	0	1	0	0	1	0	0	1	1	1	0	0	1	0	0
3949592	1	0	1	0	0	0	1	1	0	1	1	1	0	1	1	0	1	0	0	0	0	0	1	0	1	0	0	0	1	0	1	1	1	0	0	1	0	0	1	0	0	1	1	1	0	0	1	0	0
3952969	1	0	1	0	0	0	1	1	0	1	1	1	0	1	1	0	1	0	0	0	0	0	1	0	1	0	-	0	1	0	1	1	1	0	0	1	0	0	1	0	0	1	1	1	0	0	1	0	0
3954470	1	0	1	0	0	0	1	1	0	1	1	1	0	1	1	0	1	0	0	0	0	0	1	0	1	0	0	0	1	0	1	1	1	0	0	1	0	0	1	0	0	1	1	1	0	0	1	0	0
3955188	1	0	1	0	0	0	1	1	0	1	1	1	0	1	1	0	1	0	0	0	0	0	1	0	1	0	0	0	1	0	1	1	1	0	0	1	0	0	1	0	0	1	1	1	0	-	1	0	0
3955312	1	0	1	0	0	0	1	1	0	1	1	1	0	1	1	0	1	0	0	0	0	0	1	0	1	0	0	0	1	0	1	1	1	0	0	1	0	0	1	0	0	1	1	1	0	0	1	0	0
3956443	1	0	1	0	0	0	1	1	0	1	1	1	0	1	1	0	1	0	0	0	0	0	1	0	1	0	0	0	1	0	1	1	1	0	0	1	0	0	1	0	0	1	1	1	0	0	1	0	0
3956900	1	0	1	0	0	0	1	1	0	1	1	1	0	1	1	0	1	0	0	0	0	0	1	0	1	0	0	0	1	0	1	1	1	0	0	1	0	0	1	0	0	1	1	1	0	0	1	0	0
3959181	1	0	1	-	0	0	1	1	0	1	1	1	0	1	1	0	1	0	0	0	0	0	1	0	1	0	0	0	1	0	1	1	1	0	0	1	0	0	1	0	0	1	1	1	0	0	1	0	0
4393710	1	0	1	0	0	0	1	1	0	1	1	1	0	1	1	0	1	0	0	0	0	0	1	0	1	0	-	0	1	-	1	1	1	0	0	1	0	0	1	0	0	1	1	1	0	-	1	0	0
4393975	1	0	1	0	0	0	1	1	0	1	1	1	0	1	1	0	1	0	0	0	0	0	1	0	1	0	0	0	1	0	1	1	1	0	0	1	0	0	1	0	0	1	1	1	0	0	1	0	0
4396547	1	0	1	0	0	0	1	1	0	1	1	1	0	1	1	0	1	0	0	0	0	0	1	0	1	0	0	0	1	-	1	1	1	0	0	1	0	0	1	0	0	1	1	1	0	0	1	0	0
4396610	1	0	1	0	0	0	1	1	0	1	1	1	0	1	1	0	1	0	0	0	0	0	1	0	1	0	0	0	1	0	1	1	1	0	0	1	0	0	1	0	0	1	1	1	0	0	1	0	0
4396869	1	0	1	0	0	0	1	1	0	1	1	1	0	1	1	0	1	0	0	0	0	0	1	0	1	0	0	0	1	0	1	1	1	0	0	1	0	0	1	0	0	1	1	1	0	-	1	0	0
4397381	1	0	1	0	0	0	1	1	0	1	1	1	0	1	1	0	1	0	0	0	0	0	1	0	1	0	0	0	1	0	1	-	1	0	0	1	0	0	1	0	0	1	1	1	0	0	1	0	0
4538777	1	0	1	0	0	0	1	1	0	1	1	1	0	1	1	0	1	0	0	0	0	0	1	0	1	0	-	0	1	0	1	1	1	0	-	1	0	0	1	0	0	1	1	1	0	0	1	0	0
4539872	1	0	1	0	0	0	1	1	0	1	1	1	0	1	1	0	1	0	0	0	0	0	1	0	1	0	0	0	1	0	1	1	1	0	0	1	0	0	1	0	0	1	1	1	0	0	1	0	0
4989264	1	0	-	0	0	0	1	1	0	1	1	1	0	1	1	0	1	0	0	0	0	0	1	0	1	0	0	0	1	-	1	1	1	0	-	1	0	0	1	0	0	1	1	1	0	-	1	0	0
4989458	1	0	1	0	0	0	1	1	0	1	1	1	0	1	1	0	1	0	0	0	0	0	1	0	1	0	0	0	1	0	1	1	1	0	0	1	0	0	1	0	0	1	1	1	0	0	1	0	0
4989544	1	0	1	0	0	0	1	1	0	1	1	1	0	1	1	0	1	0	0	0	0	0	1	0	1	0	0	0	1	0	1	1	1	0	0	1	0	0	1	0	0	1	1	1	0	0	1	0	-
4989565	1	0	1	0	0	0	1	1	0	1	1	1	0	1	1	0	1	0	0	0	0	0	1	0	1	0	0	0	1	0	1	1	1	0	0	1	0	0	1	0	0	1	1	1	0	0	1	0	0
4989577	1	0	1	0	0	0	1	1	0	1	1	1	0	1	1	0	1	0	0	0	0	0	1	0	1	0	0	0	1	0	1	1	1	0	0	1	0	0	1	0	0	1	1	1	0	0	1	0	0
4989626	1	0	0	0	0	0	1	1	0	1	1	1	0	1	1	0	1	0	0	0	0	0	1	0	1	0	0	0	1	0	1	1	1	0	0	1	0	0	1	0	0	1	1	1	0	0	1	0	1
4989931	1	0	1	0	0	0	1	1	0	1	1	1	0	1	1	0	1	0	0	0	0	0	1	0	1	0	0	0	1	0	1	1	1	0	0	1	0	0	1	0	0	1	1	1	0	0	1	0	0
4989937	1	0	1	0	0	0	1	1	0	1	1	1	0	1	1	0	1	0	0	0	0	0	1	0	1	0	-	0	1	0	1	1	1	0	0	1	0	0	1	0	0	1	1	1	0	0	1	0	0
4990086	1	0	1	0	0	0	1	1	0	1	1	1	0	1	1	0	1	0	0	0	0	0	1	0	1	0	-	0	1	-	1	1	1	0	0	1	0	0	1	0	0	1	1	1	0	0	1	0	0
4990244	1	0	1	0	0	0	1	1	0	1	1	1	0	1	1	0	1	0	0	0	0	0	1	0	1	0	0	0	1	0	1	1	1	0	0	1	0	0	1	0	0	1	1	1	0	-	1	0	0
4990412	1	0	1	0	0	0	1	1	0	1	1	1	0	1	1	0	1	0	0	0	0	0	1	0	1	0	0	0	1	-	1	-	1	0	0	1	0	0	1	0	0	1	1	1	0	0	1	0	0
4990559	1	0	1	0	0	0	1	1	0	1	1	1	0	1	1	0	1	0	0	0	0	0	1	0	1	0	-	0	1	0	1	-	1	0	0	1	0	0	1	0	0	1	1	1	0	0	1	0	0
4990605	1	0	1	0	0	0	1	1	0	1	1	1	0	1	1	0	1	0	0	0	0	0	1	0	1	0	0	0	1	0	1	1	1	0	0	1	0	0	1	0	0	1	1	1	0	0	1	0	0
4990651	1	0	1	0	0	0	1	1	0	1	1	1	0	1	1	0	1	0	0	0	0	0	1	0	1	0	-	0	1	0	1	1	1	0	-	1	0	0	1	0	0	1	1	1	0	0	1	0	0
4990757	1	0	1	0	0	0	1	1	0	1	1	1	0	1	1	0	1	0	0	0	0	0	1	0	1	0	0	0	1	0	1	1	1	0	-	1	0	0	1	0	0	1	1	1	0	0	1	0	0
4990834	0	1	2	2	1	1	2	2	1	2	0	0	1	0	0	1	0	1	1	1	1	1	0	1	2	1	1	1	0	2	0	2	0	1	1	0	1	1	0	1	1	2	0	0	1	2	2	1	1
4990973	1	0	1	0	0	0	1	1	0	1	1	1	0	1	1	0	1	0	0	0	0	0	1	0	1	0	0	0	1	0	1	1	1	0	0	1	0	0	1	0	0	1	1	1	0	0	1	0	0
4991190	1	0	1	0	0	0	1	1	0	1	1	1	0	1	1	0	1	0	0	0	0	0	1	0	1	0	0	0	1	0	1	1	1	0	0	1	0	0	1	0	0	1	1	1	0	0	1	0	0
4991268	1	0	1	0	0	0	1	-	0	1	1	1	0	1	1	0	1	0	0	0	0	0	1	0	1	0	-	0	1	0	1	-	1	0	0	1	0	0	1	0	0	1	1	1	0	0	1	0	0
4991319	1	0	1	0	0	0	1	1	0	1	1	1	0	1	1	0	1	0	0	0	0	0	1	0	1	0	0	0	1	0	1	1	1	0	0	1	0	0	1	0	0	1	1	1	0	0	1	0	0
4991439	1	0	-	0	0	0	1	1	0	1	1	1	0	1	1	0	1	0	0	0	0	0	1	0	1	0	0	0	1	0	1	1	1	0	0	1	0	0	1	0	0	1	1	1	0	-	1	0	0
4991484	1	0	1	0	0	0	1	1	0	1	1	1	0	1	1	0	1	0	0	0	0	0	1	0	1	0	0	0	1	-	1	1	1	0	0	1	0	0	1	0	0	1	1	1	0	0	1	0	0
5411761	1	0	1	0	0	0	1	1	0	1	1	1	0	1	1	0	1	0	0	0	0	0	1	0	1	0	0	0	1	0	1	0	1	0	0	1	0	0	1	0	0	1	1	1	0	0	1	0	0
7358434	1	0	1	0	0	0	1	1	0	1	1	1	0	1	1	0	1	0	0	0	0	0	1	0	1	0	-	0	1	0	1	1	1	0	0	1	0	0	1	0	0	1	1	1	0	0	1	0	0
1097395	0	1	1	1	1	1	0	1	1	1	0	0	1	0	0	1	0	1	1	1	1	1	0	1	0	1	1	1	0	1	0	1	0	1	1	0	1	1	0	1	1	0	0	0	1	1	1	1	1
1103588	0	1	1	1	1	1	0	1	1	1	0	0	1	0	0	1	0	1	1	1	1	1	0	1	0	1	1	1	0	1	0	1	0	1	1	0	1	1	0	1	1	1	0	0	1	1	1	1	1
3947201	0	1	1	1	1	1	0	1	1	1	0	0	1	0	0	1	0	1	1	1	1	1	0	1	0	1	1	1	0	1	0	1	0	1	1	0	1	1	0	1	1	0	0	0	1	1	1	1	1
5410459	0	1	1	1	1	1	0	1	1	1	0	0	1	0	0	1	0	1	1	1	1	1	0	1	-	1	1	1	0	1	0	1	0	1	1	0	1	1	0	1	1	1	0	0	1	1	1	1	1
1237476	1	0	1	-	0	0	1	1	0	1	1	1	0	1	1	0	1	0	0	0	0	0	1	0	1	0	0	0	1	0	1	1	1	0	0	1	0	0	1	0	0	1	1	1	0	0	1	0	0
1737009	1	0	1	0	0	0	1	1	0	1	1	1	0	1	1	0	1	0	0	0	0	0	1	0	1	0	0	0	1	0	1	1	1	0	0	1	0	0	1	0	0	1	1	1	0	0	1	0	0
2257944	1	0	1	0	0	0	1	1	0	1	1	1	0	1	1	0	1	0	0	0	0	0	1	0	1	0	0	0	1	0	1	1	1	0	0	1	0	0	1	0	0	1	1	1	0	0	1	0	0
3936137	1	0	1	0	0	0	1	1	0	1	1	1	0	1	1	0	1	0	0	0	0	0	1	0	1	0	0	0	1	0	1	1	1	0	0	1	0	0	1	0	0	1	1	1	0	0	1	0	0
4411309	1	0	1	0	0	0	1	1	0	1	1	1	0	1	1	0	1	0	0	0	0	0	1	0	1	1	0	0	1	0	1	1	1	0	0	1	0	0	1	0	0	1	1	1	0	0	1	0	0
1130877	0	1	1	1	1	1	0	1	1	1	0	0	1	0	0	1	0	1	1	1	1	1	0	1	0	1	1	1	0	1	0	1	0	1	1	0	1	1	0	1	1	1	0	0	1	1	1	1	1
3025310	0	1	1	1	1	1	0	1	1	1	0	0	1	0	0	1	0	1	1	1	1	1	0	1	1	1	1	1	0	1	0	1	0	1	1	0	1	1	0	1	1	1	0	0	1	1	1	1	1
1253518	1	0	1	0	0	0	1	1	0	1	1	1	0	1	1	0	1	0	0	0	0	0	1	0	1	1	0	0	1	0	1	1	1	0	0	1	0	0	1	0	0	1	1	1	0	1	1	0	0
1405745	1	0	1	0	0	0	1	1	0	1	1	1	0	1	1	0	1	0	0	0	0	0	1	0	1	1	0	0	1	0	1	1	1	0	0	1	0	0	1	0	0	1	1	1	0	0	1	0	0
7358425	1	0	1	0	0	0	1	1	0	1	1	1	0	1	1	0	1	0	0	0	0	0	1	0	1	1	0	0	1	1	1	1	1	0	1	1	0	0	1	0	0	1	1	1	0	0	1	0	0
1234511	1	0	1	0	0	0	1	1	0	1	1	1	0	1	1	0	1	0	0	0	0	0	1	0	1	1	0	0	1	0	1	1	1	0	1	1	0	0	1	0	0	0	1	1	0	0	1	0	0
1400974	1	0	1	0	0	0	1	0	0	1	1	1	0	1	1	0	1	0	0	0	0	0	1	0	1	1	0	0	1	0	1	1	1	0	1	1	0	0	1	0	0	0	1	1	0	0	1	0	0
1230164	1	0	1	0	0	0	1	0	0	1	1	1	0	1	1	0	1	0	0	0	0	0	1	0	1	0	0	0	1	0	1	1	1	0	1	1	0	0	1	0	0	0	1	1	0	0	1	0	0
1708425	1	0	1	0	0	0	1	0	0	1	1	1	0	1	1	0	1	0	0	0	0	0	1	0	1	0	0	0	1	0	1	1	1	0	1	1	0	0	1	0	0	0	1	1	0	0	1	0	0
4990233	1	0	0	0	0	0	1	0	0	1	1	1	0	1	1	0	1	0	0	0	0	0	1	0	1	0	1	0	1	0	1	1	1	0	1	1	0	0	1	0	0	0	1	1	0	1	1	0	0
4990489	1	0	1	0	0	0	1	0	0	1	1	1	0	1	1	0	1	0	0	0	0	0	1	0	1	0	0	0	1	1	1	1	1	0	1	1	0	0	1	0	0	0	1	1	0	0	1	0	0
1093203	0	1	1	1	1	1	1	1	1	1	0	0	1	0	0	1	0	1	1	1	1	1	0	1	1	1	1	1	0	1	0	1	0	1	1	0	1	1	0	1	1	1	0	0	1	1	1	1	1
3023055	0	1	1	1	1	1	1	1	1	1	0	0	1	0	0	1	0	1	1	1	1	1	0	1	1	1	1	1	0	1	0	1	0	1	1	0	1	1	0	1	1	1	0	0	1	1	1	1	1
4988950	0	1	2	1	1	1	2	2	1	2	0	0	1	0	0	1	0	1	1	1	1	1	0	1	2	1	1	1	0	1	0	2	0	1	2	0	1	1	0	1	1	1	0	0	1	1	2	1	1
1088865	1	0	2	0	2	0	2	2	2	0	-	-	2	1	-	2	1	0	2	2	2	2	1	2	2	0	2	0	-	2	1	2	-	2	0	1	2	0	1	2	0	-	-	1	2	0	0	2	0
1234809	1	0	1	0	0	0	1	1	0	1	1	1	0	1	1	0	1	0	0	0	0	0	1	0	1	0	0	0	1	0	1	1	1	0	1	1	0	0	1	0	0	0	1	1	0	0	1	0	0
3934044	1	0	1	0	0	0	1	1	0	1	1	1	0	1	1	0	1	0	0	0	0	0	1	0	1	0	-	0	1	0	1	1	1	0	1	1	0	0	1	0	0	0	1	1	0	0	1	0	0
3950533	1	0	1	0	0	0	1	1	0	1	1	1	0	1	1	0	1	0	0	0	0	0	1	0	1	0	0	0	1	0	1	1	1	0	1	1	0	0	1	0	0	0	1	1	0	0	1	0	0
3956533	1	0	1	0	0	0	1	1	0	1	1	1	0	1	1	0	1	0	0	0	0	0	0	0	1	0	0	0	1	0	1	1	1	0	1	1	0	0	1	0	0	0	1	1	0	0	1	0	0
4990070	1	0	1	0	0	0	1	1	0	1	1	1	0	1	1	0	1	0	0	0	0	0	1	0	1	0	0	0	1	0	1	1	1	0	1	1	0	0	1	0	0	0	1	1	0	0	1	0	0
7358410	1	0	1	0	0	0	1	1	0	1	1	1	0	1	1	0	1	0	0	0	0	0	1	0	1	0	0	0	1	0	1	1	1	0	1	1	0	0	1	0	0	0	1	1	0	0	1	0	0
1229138	1	0	1	0	0	0	1	1	0	1	1	1	0	1	1	0	1	0	0	0	0	0	1	0	1	0	0	0	1	0	1	1	1	0	-	1	0	0	1	0	0	1	1	1	0	0	1	0	0
1232903	1	0	1	0	0	0	1	1	0	1	1	1	0	1	1	0	1	0	0	0	0	0	1	0	1	0	0	0	1	0	1	1	1	0	1	1	0	0	1	0	0	-	1	1	0	0	1	0	0
1233576	1	0	1	0	0	0	1	1	0	1	1	1	0	1	1	0	1	0	0	0	0	0	1	0	1	0	0	0	1	0	1	1	1	0	1	1	0	0	1	0	0	1	1	1	0	-	1	0	0
1235293	1	0	1	0	0	0	1	1	0	1	1	1	0	1	1	0	1	0	0	0	0	0	1	0	1	0	0	0	1	0	1	1	1	0	1	1	0	0	1	0	0	1	1	1	0	0	1	0	0
1237510	1	0	1	0	0	0	1	1	0	1	1	1	0	1	1	0	1	0	0	0	0	0	1	0	1	0	0	0	1	0	1	1	1	0	1	1	0	0	1	0	0	1	1	1	0	0	1	0	0
1239221	1	0	1	0	0	0	1	1	0	1	1	1	0	1	1	0	1	0	0	0	0	0	1	0	1	0	0	0	1	-	1	-	1	0	1	1	0	0	1	0	0	1	1	1	0	0	1	0	0
1863653	1	0	1	0	0	0	1	1	0	1	1	1	0	1	1	0	1	0	0	0	0	0	1	0	1	0	0	0	1	0	1	1	1	0	1	1	0	0	1	0	0	1	1	1	0	0	1	0	0
2289680	1	0	1	0	0	0	1	-	0	1	1	1	0	1	1	0	1	0	0	0	0	0	1	0	1	0	0	0	1	-	1	1	1	0	1	1	0	0	1	0	0	-	1	1	0	0	1	0	0
2290370	1	0	1	0	0	0	1	1	0	1	1	1	0	1	1	0	1	0	0	0	0	0	1	0	1	0	0	0	1	0	1	1	1	0	1	1	0	0	1	0	0	1	1	1	0	0	1	0	0
2300492	1	0	1	0	0	0	1	1	0	1	1	1	-	1	1	0	1	0	0	0	0	0	1	0	1	0	0	0	1	0	1	1	1	0	1	1	0	0	1	0	0	-	1	1	0	0	1	0	0
3384746	1	0	1	0	0	0	1	-	0	1	1	1	0	1	1	0	1	0	0	0	0	0	1	0	1	0	-	0	1	-	1	1	1	0	1	1	0	0	1	0	0	-	1	1	0	-	1	0	-
3384893	1	0	1	0	0	0	1	1	0	1	1	1	0	1	1	0	1	0	0	0	0	0	1	0	1	0	0	0	1	0	1	1	1	0	1	1	0	0	1	0	0	-	1	1	0	0	1	0	0
3938655	1	0	1	-	0	0	1	1	0	1	1	1	0	1	1	0	1	0	0	0	0	0	1	0	1	0	-	0	1	0	1	-	1	0	1	1	0	0	1	0	0	1	1	1	0	0	1	0	0
4397601	1	0	1	0	0	0	1	1	0	1	1	1	0	1	1	0	1	0	0	0	0	0	1	0	1	0	0	0	1	0	1	-	1	0	1	1	0	0	1	0	0	1	1	1	0	0	1	0	0
4989111	1	0	1	0	0	0	1	1	0	1	1	1	0	1	1	0	1	0	0	0	0	0	1	0	1	0	0	0	1	0	1	0	1	0	1	1	0	0	1	0	0	1	1	1	0	0	1	0	0
4989427	1	0	1	0	0	0	1	1	0	1	1	1	0	1	1	0	1	0	0	0	0	0	1	0	1	0	0	0	1	0	1	-	1	0	1	1	0	0	1	0	0	1	1	1	0	0	1	0	0
4991016	1	0	-	0	0	0	1	1	0	1	1	1	0	1	1	0	1	0	0	0	0	0	1	0	1	0	0	0	1	0	1	1	1	0	1	1	0	0	1	0	0	1	1	1	0	0	1	0	0
4990090	1	0	1	0	0	0	1	1	0	1	1	1	0	1	1	0	1	0	0	0	0	0	1	0	1	0	0	0	1	0	1	1	1	0	1	1	0	0	1	0	0	1	1	1	0	0	1	0	0
1234580	1	0	1	0	0	0	1	1	0	1	1	1	0	1	1	0	1	0	0	0	0	0	1	0	1	0	0	0	1	0	1	1	1	0	0	1	0	0	1	0	0	1	1	1	0	0	1	0	0
1235669	1	0	1	0	0	0	1	1	0	1	1	1	0	1	1	0	1	0	0	0	0	0	1	0	1	0	0	0	1	0	1	1	1	0	0	1	0	0	1	0	0	1	1	1	0	0	1	0	0
1235902	1	0	1	0	0	0	1	1	0	1	1	1	0	1	1	0	1	0	0	0	0	0	1	0	1	0	0	0	1	0	1	1	1	0	0	1	0	0	1	0	0	1	1	1	0	0	1	0	0
1243404	1	0	1	0	0	0	1	1	0	1	1	1	0	1	1	0	1	0	0	0	0	0	1	0	1	0	-	0	1	0	1	1	1	0	0	1	0	0	1	0	0	1	1	1	0	0	1	0	0
1214933	1	0	2	0	0	0	2	2	0	2	1	1	0	1	1	0	1	0	0	0	0	0	1	0	1	0	0	0	1	0	1	2	1	0	0	1	0	0	1	0	0	2	1	1	0	0	2	0	0
1239776	1	0	1	0	0	0	1	1	0	1	1	1	0	1	1	0	1	0	0	0	0	0	1	0	1	0	0	0	1	0	1	-	1	0	0	1	0	0	1	0	0	1	1	1	0	0	1	0	0
1248060	1	0	1	1	0	0	1	1	0	1	1	1	0	1	1	0	1	0	0	0	0	0	1	0	1	0	0	0	1	0	1	1	1	0	0	1	0	0	1	0	0	1	1	1	0	0	1	0	0
4990606	1	0	1	0	0	0	1	1	0	1	1	1	0	1	1	0	1	0	0	0	0	0	1	0	1	0	0	0	1	0	1	1	1	0	0	1	0	0	1	0	0	1	1	1	0	0	1	0	0
4991177	1	0	1	0	0	0	1	1	0	1	1	1	0	1	1	0	1	0	0	0	0	0	1	0	1	0	-	0	1	0	1	1	1	0	0	1	0	0	1	0	0	1	1	1	0	0	1	0	0
4992591	1	0	1	0	0	0	1	1	0	1	1	1	0	1	1	0	1	0	0	0	0	0	1	0	1	0	0	0	1	0	1	1	1	0	0	1	0	0	1	0	0	1	1	1	0	0	1	0	0
1234244	1	0	1	0	0	0	1	1	0	1	1	1	0	1	1	0	1	0	0	0	0	0	1	0	1	0	0	0	1	0	1	1	1	1	0	1	0	0	1	0	0	0	1	1	0	0	1	0	0
1239301	1	0	1	0	0	0	1	1	0	1	1	1	0	1	1	0	1	0	0	0	0	0	1	0	1	0	0	0	1	0	1	1	1	0	0	1	0	0	1	0	0	0	1	1	0	0	1	0	0
1234457	0	1	2	2	1	1	2	2	1	2	0	0	1	0	0	1	0	1	1	1	1	1	0	1	0	1	1	1	0	1	0	2	0	1	1	0	1	1	0	1	1	1	0	0	1	1	2	1	1
1235960	1	0	1	0	0	0	1	1	0	1	1	1	0	1	1	0	1	0	0	0	0	0	1	0	1	0	0	0	1	0	1	1	1	0	0	1	0	0	1	0	0	0	1	1	0	0	1	0	0
1238985	1	0	1	0	0	0	1	1	0	1	1	1	0	1	1	0	1	0	0	0	0	0	1	0	1	0	-	0	1	0	1	-	1	0	0	1	0	0	1	0	0	0	1	1	0	0	1	0	0
2289415	1	0	1	0	0	0	1	1	0	1	1	1	0	1	1	0	1	0	0	0	0	0	1	0	1	0	0	0	1	0	1	1	1	0	0	1	0	0	1	0	0	0	1	1	0	0	1	0	0
7358430	1	0	1	0	0	0	1	1	0	1	1	1	0	1	1	0	1	0	0	0	0	0	1	0	1	0	0	0	1	0	1	1	1	0	0	1	0	0	1	0	0	0	1	1	0	0	1	0	0
1249759	1	0	1	0	0	0	1	1	0	1	1	1	0	1	1	0	1	0	0	0	0	0	1	0	1	0	0	0	1	0	1	1	1	0	0	1	0	0	1	0	0	0	1	1	0	0	1	0	0
7358407	1	0	1	0	0	0	1	1	0	1	1	1	0	1	1	0	1	0	0	0	0	0	1	0	1	0	0	0	1	0	1	1	1	0	1	1	0	0	1	0	0	1	1	1	0	0	1	0	0
1234585	1	0	1	0	0	0	1	1	0	1	1	1	0	1	1	0	1	0	0	0	0	0	1	0	1	0	0	0	1	0	1	1	1	0	0	1	0	0	1	0	0	1	1	1	0	0	1	0	0
1242834	1	0	1	0	0	0	1	1	0	1	1	1	0	1	1	0	1	0	0	0	0	0	1	0	1	0	0	0	1	0	1	-	1	0	0	1	0	0	1	0	0	1	1	1	0	0	1	0	0
1252479	1	0	1	0	0	0	1	1	0	1	1	1	0	1	1	0	1	0	0	0	0	0	1	0	1	0	-	0	1	-	1	1	1	0	0	1	0	0	1	0	0	1	1	1	0	0	1	0	0
1253023	1	0	1	0	0	0	1	1	0	1	1	1	0	1	1	0	1	0	0	0	0	0	1	0	1	0	0	0	1	0	1	1	1	0	0	1	0	0	1	0	0	1	1	1	0	0	1	0	0
2290084	1	0	1	0	0	0	1	1	0	1	1	1	0	1	1	0	1	0	0	0	0	0	1	0	1	0	0	0	1	0	1	1	1	0	0	1	0	0	1	0	0	1	1	1	0	-	1	0	0
4990100	1	0	1	0	0	0	1	1	0	1	1	1	1	1	1	0	1	0	0	0	0	0	1	0	1	0	0	0	1	0	1	1	1	0	0	1	0	0	1	0	0	1	1	1	0	0	1	0	0
1235535	1	0	1	0	0	0	1	1	0	1	1	1	0	1	1	0	1	0	0	0	0	0	1	0	1	0	0	0	1	0	1	1	1	0	0	1	0	0	1	0	0	1	1	1	0	0	1	0	0
2295493	1	0	1	0	0	0	1	1	0	1	1	1	0	1	1	0	1	0	0	0	0	0	1	0	1	0	0	0	1	0	1	1	1	0	0	1	0	0	1	0	0	1	1	1	0	0	1	0	0
1297805	1	0	1	0	0	0	1	0	0	1	1	1	0	1	1	0	1	0	0	0	0	0	1	0	1	1	1	0	1	1	1	1	1	0	0	1	0	0	1	0	0	1	1	1	0	0	1	0	0
4992178	1	0	1	0	0	0	1	0	0	1	1	1	0	1	1	0	1	0	0	0	0	0	1	0	1	0	0	0	1	0	1	1	1	0	0	1	0	0	1	0	0	1	1	1	0	0	1	0	0
1245203	1	0	1	0	0	0	1	0	0	1	1	1	0	1	1	0	1	0	0	0	0	0	1	0	1	0	0	0	1	0	1	1	1	0	0	1	0	0	1	0	0	1	1	1	0	0	1	0	0
980395	0	1	1	1	1	1	1	1	1	1	0	0	1	0	0	1	0	1	1	1	1	1	0	1	0	1	1	1	0	1	0	1	0	1	1	0	1	1	0	1	1	1	0	0	1	1	1	1	1
1051712	0	1	1	1	1	1	1	1	1	1	0	0	1	0	0	1	0	1	1	1	1	1	0	1	0	1	1	1	0	1	0	1	0	1	1	0	1	1	0	1	1	1	0	0	1	1	-	1	1
1067780	0	1	1	1	1	1	1	1	1	1	0	0	1	0	0	0	0	1	1	1	1	1	0	1	0	1	1	1	0	1	0	1	0	1	1	0	1	1	0	1	1	1	0	0	1	1	1	1	1
1089112	0	1	1	1	1	1	1	1	1	1	0	0	1	0	0	1	0	1	1	1	1	1	0	1	0	1	1	1	0	1	0	1	0	1	1	0	1	1	0	1	1	1	0	0	1	1	1	1	1
1090241	0	1	1	1	1	1	-	1	1	1	0	0	1	0	0	1	0	1	1	1	1	1	0	1	0	1	1	1	0	1	0	1	0	1	1	0	1	1	0	1	1	1	0	0	1	1	1	1	1
1100106	0	1	1	1	1	1	1	1	1	1	0	0	1	0	0	1	0	1	1	1	1	1	0	1	0	1	1	1	0	1	0	1	0	1	1	0	1	1	0	1	1	1	0	0	1	1	1	1	1
1194198	0	1	1	1	1	1	1	1	1	1	0	0	1	0	0	1	0	1	1	1	1	1	0	1	0	1	1	1	0	1	0	1	0	1	1	0	1	1	0	1	1	1	0	0	1	1	-	1	1
1204773	0	1	1	1	1	1	1	1	1	1	0	0	1	0	0	1	0	1	1	1	1	1	0	1	0	1	1	1	0	1	0	1	0	1	1	0	1	1	0	1	1	1	0	0	1	1	1	1	1
1218568	0	1	1	1	1	1	1	1	1	1	0	0	1	0	0	1	0	1	1	1	1	1	0	1	0	1	1	1	0	1	0	1	0	1	1	0	1	1	0	1	1	1	0	0	1	1	1	1	1
2289040	0	1	1	1	1	1	1	1	1	1	0	0	1	0	0	1	0	1	1	1	1	1	0	1	0	1	1	1	0	1	0	1	0	1	1	0	1	1	0	1	1	1	0	0	1	1	1	1	1
2330874	0	1	1	1	1	1	1	1	1	1	0	0	1	0	0	-	0	1	1	1	1	1	0	1	0	1	1	1	0	1	0	1	0	1	1	0	1	1	0	1	1	1	0	0	1	1	1	1	1
3934354	0	1	1	1	1	1	1	1	1	1	0	0	1	0	0	1	0	1	1	1	1	1	0	1	0	1	1	1	0	1	0	1	0	1	1	0	1	1	0	1	1	1	0	0	1	1	1	1	1
3937513	0	1	1	1	1	1	1	1	1	1	0	0	1	0	0	1	0	1	1	1	1	1	0	1	0	1	1	1	0	1	0	1	0	1	1	0	1	1	0	1	1	1	0	0	1	1	1	1	1
3947460	0	1	1	1	1	1	1	1	1	1	0	0	1	0	0	1	0	1	1	1	1	1	0	1	0	1	1	1	0	1	0	1	0	1	1	0	1	1	0	1	1	1	0	0	1	1	1	1	1
3950783	0	1	1	1	1	1	1	1	1	1	0	0	1	0	0	1	0	1	1	1	1	1	0	1	0	1	1	1	0	1	0	1	0	1	1	0	1	1	0	1	1	1	0	0	1	1	1	1	1
4261156	0	1	1	1	1	1	1	1	1	1	0	0	1	0	0	1	0	1	1	1	1	1	0	1	0	1	1	1	0	1	0	1	0	1	1	0	1	1	0	1	1	1	0	0	1	1	1	1	1
4405934	0	1	1	1	1	1	1	1	1	1	0	0	1	0	0	1	0	1	1	1	1	1	0	1	0	1	1	1	0	1	0	1	0	1	1	0	1	1	0	1	1	-	0	0	1	1	1	1	1
4992876	0	1	1	1	1	1	1	1	1	1	0	0	1	0	0	1	0	1	1	1	1	1	0	1	-	1	1	1	0	1	0	1	0	1	1	0	1	1	0	1	1	1	0	0	1	1	1	1	1
4993115	0	1	1	1	1	1	1	1	1	1	0	0	1	0	0	1	0	1	1	1	1	1	0	1	0	1	1	1	0	1	0	1	0	1	1	0	1	1	0	1	1	1	0	0	1	1	1	1	1
1242280	1	0	0	0	0	0	1	0	0	1	1	1	0	1	1	0	1	0	0	0	0	0	1	0	1	0	-	0	1	0	1	0	1	0	0	1	0	0	1	0	0	0	1	1	0	0	1	0	0
4990507	1	0	1	0	0	0	1	0	0	1	1	1	0	1	1	0	1	0	0	0	0	0	1	0	1	0	0	0	-	0	1	0	1	0	0	1	0	0	1	0	0	1	1	1	0	0	1	0	0
4993225	0	1	2	1	1	1	2	1	1	1	0	0	1	0	0	1	0	1	1	1	1	1	0	1	2	1	1	1	0	1	0	1	0	1	2	0	1	1	0	1	1	2	0	0	1	1	2	1	1
1216091	0	1	1	1	1	1	1	1	1	1	0	0	1	0	0	1	0	1	1	1	1	1	0	1	0	0	1	1	0	1	0	1	0	1	1	0	1	1	0	1	1	1	0	0	1	1	1	1	1
1255168	0	1	1	1	1	1	1	1	1	1	0	0	1	0	0	1	0	1	1	1	1	1	0	1	0	1	1	1	0	1	0	1	0	1	1	0	1	1	0	1	1	0	0	0	1	1	1	1	1
2293657	1	0	2	0	0	0	1	0	0	2	1	1	0	1	1	0	1	0	0	0	0	0	1	0	1	0	2	0	1	2	1	0	1	0	0	1	0	0	1	0	0	2	1	1	0	0	2	0	0
1229619	1	0	1	0	0	0	1	0	0	1	1	1	0	1	1	0	1	0	0	0	0	0	1	0	1	0	0	0	1	0	1	0	1	0	0	1	0	0	1	0	0	1	1	1	0	0	1	0	0
1254832	1	0	1	0	0	0	1	0	0	1	1	1	0	1	1	0	1	0	0	0	0	0	1	0	1	0	-	0	1	-	1	0	1	0	0	1	0	0	1	0	0	1	1	1	0	0	1	0	0
1255045	1	0	1	0	0	0	1	0	0	1	1	1	0	1	1	0	1	0	0	0	0	0	1	0	1	0	0	0	1	1	1	0	1	0	0	1	0	0	1	0	0	1	1	1	0	0	1	0	0
1231096	1	0	1	1	0	0	1	0	0	1	1	1	0	1	1	0	1	0	0	0	0	0	1	0	1	0	-	0	1	1	1	1	1	0	0	1	0	0	1	0	0	0	1	1	0	0	1	0	0
1238293	1	0	1	0	0	0	1	0	0	1	1	1	0	1	1	0	1	0	0	0	0	0	1	0	1	0	0	0	1	1	1	1	1	0	0	1	0	0	1	0	0	0	1	1	0	1	1	0	0
2332130	1	0	1	0	0	0	1	0	0	1	1	1	0	1	1	0	1	0	0	0	0	0	1	0	1	0	0	0	1	1	1	1	1	0	0	1	0	0	1	0	0	1	1	1	0	0	1	0	0
4990371	1	0	1	0	0	0	1	0	0	1	1	1	0	1	1	0	1	0	0	0	0	0	1	0	1	0	0	0	1	-	1	-	1	0	0	1	0	0	1	0	0	1	1	1	0	0	1	0	0
4990746	1	0	1	0	0	0	1	0	0	1	1	1	0	1	1	0	1	0	0	0	0	0	1	0	1	0	0	0	1	1	1	1	1	0	0	1	0	0	1	0	0	1	1	1	0	0	1	0	0
4991001	1	0	1	1	0	0	1	0	0	1	1	1	0	1	1	0	1	0	0	0	0	0	1	0	1	0	0	0	1	1	1	1	1	0	0	1	0	0	1	0	0	1	1	1	0	0	1	0	0
1027124	0	1	2	1	1	1	2	2	1	2	0	0	1	0	0	1	0	1	1	1	1	1	0	1	0	1	1	1	0	2	0	2	0	1	1	0	1	1	0	1	1	2	0	0	1	1	2	1	1
1221689	1	0	1	0	0	0	1	1	0	1	1	1	0	1	1	0	1	0	0	0	0	0	1	0	1	0	0	0	1	1	1	1	1	0	0	1	0	0	1	0	0	1	1	1	0	0	1	0	0
3943279	1	0	1	0	0	0	1	1	0	1	1	1	0	1	1	0	1	0	0	0	0	0	1	0	1	0	0	0	1	1	1	1	1	0	0	1	0	0	1	0	0	1	1	1	0	0	1	0	0
1228301	1	0	1	0	0	0	1	1	0	1	1	1	0	1	1	0	1	0	0	0	0	0	1	0	1	0	0	0	1	1	1	1	1	0	0	1	0	0	1	0	0	1	1	1	0	0	1	0	0
1237215	1	0	1	-	0	0	1	1	0	1	1	1	0	1	1	0	1	0	0	0	0	0	1	0	1	0	-	0	1	1	1	1	1	0	0	1	0	0	1	0	0	1	1	1	0	0	1	0	0
2332516	1	0	1	0	0	0	1	1	0	1	1	1	0	1	1	0	1	0	0	0	0	0	1	0	1	0	0	0	1	1	1	1	1	0	-	1	0	0	1	0	0	1	1	1	0	1	1	0	0
3385315	1	0	1	0	0	0	1	1	0	1	1	1	0	1	1	0	1	0	0	0	0	0	1	0	1	0	0	0	1	1	1	1	1	0	0	1	0	0	1	0	0	1	1	1	0	0	1	0	0
4396476	1	0	1	0	0	0	1	1	0	1	1	1	0	1	1	0	1	0	0	0	0	0	1	0	1	0	0	0	1	1	1	1	1	0	0	1	0	0	1	0	0	1	1	1	0	0	1	0	0
4990409	1	0	1	0	0	0	1	1	0	1	1	1	0	1	1	0	1	0	0	0	0	0	1	0	1	0	-	0	1	1	1	1	1	0	-	1	0	0	1	0	0	1	1	1	0	0	1	0	0
4990629	1	0	1	0	0	0	1	1	0	1	1	1	0	1	1	0	1	0	0	0	0	0	1	0	1	0	0	0	1	1	1	1	1	0	0	1	0	0	1	0	0	1	1	1	0	1	1	0	0
4990939	1	0	1	0	0	0	1	1	0	1	1	1	0	1	1	0	1	0	0	0	0	0	1	0	1	0	0	0	1	1	1	1	1	0	0	1	0	0	1	0	0	1	1	1	0	0	1	0	0
4991053	1	0	1	0	0	0	1	1	0	1	1	1	0	1	1	0	1	0	0	0	0	0	1	0	1	0	0	0	1	1	1	1	1	0	0	1	0	0	1	0	0	1	1	1	0	0	1	0	0
4993221	0	1	2	1	1	1	2	2	1	2	0	0	1	0	0	1	0	1	1	1	1	1	0	1	0	1	1	1	0	2	0	2	0	2	1	0	1	1	0	1	1	2	0	0	1	1	2	1	1
4989845	1	0	1	0	0	0	1	1	0	1	1	1	0	1	1	0	1	0	0	0	0	0	1	0	1	0	-	0	1	1	1	0	1	0	0	1	0	0	1	0	0	1	1	1	0	0	1	0	0
4990619	1	0	1	0	0	0	1	1	0	1	1	1	0	1	1	0	1	0	0	0	0	0	1	0	1	0	0	0	1	1	1	0	1	0	0	1	0	0	1	0	0	1	1	1	0	-	1	0	0
977187	0	1	1	1	1	1	1	1	1	1	0	0	1	0	0	1	0	1	1	1	1	1	0	1	0	1	1	1	0	1	0	-	0	1	1	0	1	1	0	1	1	1	0	0	1	1	1	1	1
978310	0	1	1	1	1	1	1	1	1	1	0	0	1	0	0	1	0	1	1	1	1	1	0	1	-	1	1	1	0	1	0	1	0	1	1	0	1	1	0	1	1	1	0	0	1	1	1	1	1
979692	0	1	1	1	1	1	1	1	1	1	0	0	1	0	0	1	0	1	1	1	1	1	0	1	0	1	1	1	0	1	0	1	0	1	1	0	1	1	0	1	1	1	0	0	1	1	-	1	1
981833	0	1	1	1	1	1	1	1	1	1	0	0	1	0	0	1	0	1	1	1	1	1	0	1	0	1	1	1	0	1	0	1	0	1	1	0	1	1	0	1	1	1	0	0	1	1	1	1	1
983031	0	1	1	1	1	1	1	1	1	-	0	0	1	0	0	1	0	1	1	1	1	1	0	1	-	1	1	1	0	1	0	1	0	1	1	0	1	1	0	1	1	1	0	0	1	1	1	1	1
984407	0	1	1	1	1	1	1	1	1	1	0	0	1	0	0	1	0	1	1	1	1	1	0	1	0	1	1	1	0	1	0	1	0	1	1	0	1	1	0	1	1	1	0	0	1	1	-	1	1
984548	0	1	1	1	1	1	1	1	1	1	0	0	1	0	0	1	0	1	1	1	1	1	0	1	0	1	1	1	0	1	0	1	0	1	1	0	1	1	0	1	1	1	0	0	1	1	1	1	1
985951	0	1	1	1	1	1	1	1	1	1	0	0	1	0	0	1	0	1	1	1	1	1	0	1	-	1	1	1	0	1	0	1	0	1	1	0	1	1	0	1	1	1	0	0	1	1	1	1	1
986183	0	1	1	1	1	1	-	1	1	1	0	0	1	0	0	1	0	1	1	1	1	1	0	1	0	1	1	1	0	1	0	1	0	1	1	0	1	1	0	1	1	1	0	0	1	1	-	1	1
986287	0	1	1	1	1	1	1	1	1	1	0	0	1	0	0	1	0	1	1	1	1	1	0	1	-	1	1	1	0	1	0	1	0	1	1	0	1	1	0	1	1	1	0	0	1	1	1	1	1
987512	0	1	1	1	1	1	1	1	1	1	0	0	1	0	0	1	0	1	1	1	1	1	0	1	0	1	1	1	0	1	0	1	0	1	1	0	1	1	0	1	1	1	0	0	1	1	-	1	1
987546	0	1	1	1	1	1	1	1	1	1	0	0	1	0	0	1	0	1	1	1	1	1	0	1	0	1	1	1	0	1	0	1	0	1	1	0	1	1	0	1	1	1	0	0	1	1	1	1	1
988332	0	1	1	1	1	1	1	1	1	1	0	0	1	0	0	1	0	1	1	1	1	1	0	1	0	1	1	1	0	1	0	1	0	1	1	0	1	1	0	1	1	1	0	0	1	1	1	1	1
989222	0	1	1	1	1	1	1	1	1	1	0	0	1	0	0	1	0	1	1	1	1	1	0	1	0	1	1	1	0	1	0	1	0	1	1	0	1	1	0	1	1	1	0	0	1	1	1	1	1
989369	0	1	1	1	1	1	1	1	1	1	0	0	1	0	0	1	0	1	1	1	1	1	0	1	0	1	1	1	0	1	0	1	0	1	1	0	1	1	0	1	1	1	0	0	1	1	-	1	1
991339	0	1	1	1	1	1	1	1	1	1	0	0	1	0	0	1	0	1	1	1	1	1	0	1	-	1	1	1	0	1	0	1	0	1	1	0	1	1	0	1	1	1	0	0	1	1	1	1	1
992955	0	1	1	1	1	1	1	1	1	1	0	0	1	0	0	1	0	1	1	1	1	1	0	1	-	1	1	1	0	1	0	1	0	1	1	0	1	1	0	1	1	1	0	0	1	1	1	1	1
995398	0	1	1	1	1	1	1	1	1	1	0	0	1	0	0	1	0	1	1	1	1	1	0	1	0	1	1	1	0	1	0	1	0	1	1	0	1	1	0	1	1	1	0	0	1	1	1	1	1
995469	0	1	1	1	1	1	1	1	1	1	0	0	1	0	0	1	0	1	1	1	1	1	0	1	0	1	1	1	0	1	0	1	0	1	1	0	1	1	0	1	1	1	0	0	1	1	-	1	1
995520	0	1	1	1	1	1	1	1	1	1	0	0	1	0	0	1	0	1	1	1	1	1	0	1	0	1	1	1	0	1	0	1	0	1	1	0	1	1	0	1	1	1	0	0	1	1	1	1	1
997400	0	1	1	1	1	1	1	1	1	1	0	0	1	0	0	1	0	1	1	1	1	1	0	1	-	1	1	1	0	1	0	1	0	1	1	0	1	1	0	1	1	1	0	0	1	1	-	1	1
1000820	0	1	1	1	1	1	1	1	1	1	0	0	1	0	0	1	0	1	1	1	1	1	0	1	0	1	1	1	0	1	0	1	0	1	1	0	1	1	0	1	1	1	0	0	1	1	-	1	1
1003475	0	1	1	1	1	1	1	1	1	1	0	0	1	0	0	1	0	1	1	1	1	1	0	1	-	1	1	1	0	1	0	1	0	1	1	0	1	1	0	1	1	1	0	0	1	1	1	1	1
1003611	0	1	1	1	1	1	1	1	1	1	0	0	1	0	0	1	0	1	1	1	1	1	0	1	0	1	1	1	0	1	0	1	0	1	1	0	1	1	0	1	1	1	0	0	1	1	1	1	1
1010023	0	1	1	1	1	1	1	1	1	1	0	0	1	0	0	1	0	1	1	1	1	1	0	1	0	1	1	1	0	1	0	1	0	1	1	0	1	1	0	1	1	1	0	0	1	1	-	1	1
1016512	0	1	1	1	1	1	1	1	1	1	0	0	1	0	0	1	0	1	1	1	1	1	0	1	0	1	1	1	0	1	0	1	0	1	1	0	1	1	0	1	1	1	0	0	1	1	1	1	1
1017002	0	1	1	1	1	1	1	1	1	1	0	0	1	0	0	1	0	1	1	1	1	1	0	1	-	1	1	1	0	1	0	1	0	1	1	0	1	1	0	1	1	-	0	0	1	1	-	1	1
1020054	0	1	1	1	1	1	1	1	1	1	0	0	1	0	0	1	0	1	1	1	1	1	0	1	0	1	1	1	0	1	0	1	0	1	1	0	1	1	0	1	1	1	0	0	1	1	-	1	1
1020282	0	1	1	1	1	1	1	1	1	1	0	0	1	-	0	1	0	1	1	1	1	1	0	1	0	1	1	1	0	1	0	1	-	1	1	0	1	1	0	1	1	1	0	0	1	1	1	1	1
1020931	0	1	1	1	1	1	1	1	1	1	0	0	1	0	0	1	0	1	1	1	1	1	0	1	0	1	1	1	0	1	0	1	0	1	1	0	1	1	0	1	1	1	0	0	1	1	1	1	1
1022183	0	1	1	1	1	1	1	1	1	1	0	0	1	0	0	1	0	1	1	1	1	1	0	1	0	1	1	1	0	1	0	1	0	1	1	0	1	1	0	1	1	1	0	0	1	1	-	1	1
1022291	0	1	1	1	1	1	1	1	1	1	0	0	1	0	0	1	0	1	1	1	1	1	0	1	0	1	1	1	0	1	0	1	0	1	1	0	1	1	0	1	1	1	0	0	1	1	-	1	1
1027640	0	1	1	1	1	1	1	1	1	1	0	0	1	0	0	1	0	1	1	1	1	1	0	1	0	1	1	1	0	1	0	1	0	1	1	0	1	1	0	1	1	1	0	0	1	1	-	1	1
1028798	0	1	1	1	1	1	-	1	1	1	0	0	1	0	0	1	0	1	1	1	1	1	0	1	-	-	1	1	0	1	0	1	0	1	1	0	1	1	0	1	1	1	0	0	1	1	1	1	1
1031228	0	1	1	1	1	1	1	1	1	1	0	0	1	0	0	1	0	1	1	1	1	1	0	1	-	1	1	1	0	1	0	1	0	1	1	0	1	1	0	1	1	1	0	0	1	1	1	1	1
1033566	0	1	1	1	1	1	1	1	1	1	0	0	1	0	0	1	0	1	1	1	1	1	0	1	-	1	1	1	0	1	0	1	0	1	1	0	1	1	0	1	1	1	0	0	1	1	-	1	1
1033742	0	1	1	1	1	1	-	1	1	1	0	0	1	0	0	1	0	1	1	1	1	1	0	1	-	1	1	1	0	1	0	1	0	1	1	0	1	1	0	1	1	-	0	0	1	1	-	1	1
1035015	0	1	1	1	1	1	1	1	1	1	0	0	1	0	0	1	0	1	1	1	1	1	0	1	-	1	1	1	0	1	0	1	0	1	1	0	1	1	0	1	1	1	0	0	1	1	-	1	1
1045419	0	1	1	1	1	1	1	1	1	1	0	0	1	0	0	1	0	1	1	1	1	1	0	1	0	1	1	1	0	1	0	1	0	1	1	0	1	1	0	1	1	1	0	0	1	1	-	1	1
1048511	0	1	1	1	1	1	1	1	1	1	0	0	1	0	0	1	0	1	1	1	1	1	0	1	0	1	1	1	0	1	0	1	0	1	1	0	1	1	0	1	1	1	0	0	1	1	1	1	1
1052802	0	1	1	1	1	1	1	1	1	1	0	0	1	0	0	-	0	1	1	1	1	1	0	1	0	1	1	1	0	1	0	1	0	1	1	0	1	1	0	1	1	1	0	0	1	1	-	1	1
1054026	0	1	1	1	1	1	1	1	1	1	0	0	1	0	0	1	0	1	1	1	1	1	0	1	-	1	1	1	0	1	0	1	0	1	1	0	1	1	0	1	1	-	0	0	1	1	-	1	1
1055468	0	1	1	1	1	1	1	1	1	1	0	0	1	0	0	1	0	1	1	1	1	1	0	1	0	1	1	1	0	1	0	1	0	1	1	0	1	1	0	1	1	1	0	0	1	1	1	1	1
1057112	0	1	1	1	1	1	1	1	1	1	0	0	1	0	0	1	0	1	1	1	1	1	0	1	-	1	1	1	0	1	0	1	0	1	1	0	1	1	0	1	1	1	0	0	1	1	1	1	1
1057381	0	1	1	1	1	1	1	1	1	1	0	0	1	0	0	1	0	1	1	1	1	1	0	1	0	1	1	1	0	1	0	1	0	1	1	0	1	1	0	1	1	1	0	0	1	1	1	1	1
1060015	0	1	1	1	1	1	1	1	1	1	0	0	1	0	0	1	0	1	1	1	1	1	0	1	0	1	1	1	0	1	0	1	0	1	1	0	1	1	0	1	1	1	0	0	1	1	1	1	1
1060461	0	1	1	1	1	1	1	1	1	1	0	0	1	0	0	1	0	1	1	1	1	1	0	1	0	1	1	1	0	1	0	1	0	1	1	0	1	1	0	1	1	1	0	0	1	1	1	1	1
1060489	0	1	1	1	1	1	1	1	1	-	0	0	1	0	0	1	0	1	1	1	1	1	0	1	-	1	1	1	0	1	0	1	0	1	1	0	1	1	0	1	1	1	0	0	1	1	1	1	1
1061989	0	1	1	1	1	1	1	1	1	1	0	0	1	0	0	1	0	1	1	1	1	1	0	1	-	1	1	1	0	1	0	1	0	1	1	0	1	1	0	1	1	1	0	0	1	1	1	1	1
1063674	0	1	1	1	1	1	1	1	1	-	0	0	1	0	0	1	0	1	1	1	1	1	0	1	-	1	1	1	0	1	0	1	0	1	1	0	1	1	0	1	1	1	0	0	1	1	-	1	1
1064828	0	1	1	1	1	1	1	1	1	1	0	0	1	0	0	1	0	1	1	1	1	1	0	1	-	1	1	1	0	1	0	1	0	1	1	0	1	1	0	1	1	1	0	0	1	1	1	1	1
1065780	0	1	1	1	1	1	1	1	1	1	0	0	1	0	0	1	0	1	1	1	1	1	0	1	0	1	1	1	0	1	0	1	0	1	1	0	1	1	0	1	1	1	0	0	1	1	1	1	1
1066430	0	1	1	1	1	1	1	1	1	1	0	0	1	0	0	1	0	1	1	1	1	1	0	1	0	1	1	1	0	1	0	1	0	1	1	0	1	1	0	1	1	1	0	0	1	1	1	1	1
1067541	0	1	1	1	1	1	1	1	1	1	0	0	1	0	0	1	0	1	1	1	1	1	0	1	0	1	1	1	0	1	0	1	0	1	1	0	1	1	0	1	1	1	0	0	1	1	1	1	1
1069301	0	1	1	1	1	1	1	1	1	1	0	0	1	0	0	1	0	1	1	1	1	1	0	1	0	1	1	1	0	1	0	1	0	1	1	0	1	1	0	1	1	-	0	0	1	1	-	1	1
1072186	0	1	1	1	1	1	1	1	1	1	0	0	1	0	0	1	0	1	1	1	1	1	0	1	0	1	1	1	0	1	0	1	0	1	1	0	1	1	0	1	1	1	0	0	1	1	-	1	1
1073181	0	1	1	1	1	1	1	1	1	1	0	0	1	0	0	1	0	1	1	1	1	1	0	1	0	1	1	1	0	1	0	1	0	1	1	0	1	1	0	1	1	1	0	0	1	1	-	1	1
1073462	0	1	1	1	1	1	1	1	1	1	0	0	1	0	0	1	0	1	1	1	1	1	0	1	-	1	1	1	0	1	0	1	0	1	1	0	1	1	0	1	1	1	0	0	1	1	-	1	1
1074953	0	1	1	1	1	1	1	1	1	1	0	0	1	0	0	1	0	1	1	1	1	1	0	1	0	1	1	1	0	1	0	1	0	1	1	0	1	1	0	1	1	1	0	0	1	1	-	1	1
1075048	0	1	1	1	1	1	-	1	1	1	0	0	1	0	0	1	0	1	1	1	1	1	0	1	0	1	1	1	0	1	0	1	0	1	1	0	1	1	0	1	1	1	0	0	1	1	1	1	1
1076915	0	1	1	1	1	1	1	1	1	1	0	0	1	0	0	1	0	1	1	1	1	1	0	1	-	1	1	1	0	1	0	1	0	1	1	0	1	1	0	1	1	1	0	0	1	1	1	1	1
1078883	0	1	1	1	1	1	-	1	1	1	0	0	1	0	0	1	0	1	1	1	1	1	0	1	0	1	1	1	0	1	0	1	0	1	1	0	1	1	0	1	1	-	0	0	1	1	1	1	1
1080218	0	1	1	1	1	1	1	1	1	1	0	0	1	0	0	1	0	1	1	1	1	1	0	1	-	1	1	1	0	1	0	1	0	1	1	0	1	1	0	1	1	1	0	0	1	1	1	1	1
1082843	0	1	1	1	1	1	-	1	1	1	0	0	1	0	0	1	0	1	1	1	1	1	0	1	0	1	1	1	0	1	0	1	0	1	1	0	1	1	0	1	1	1	0	0	1	1	1	1	1
1083679	0	1	1	1	1	1	1	1	1	1	0	0	1	0	0	-	0	1	1	1	1	1	0	1	0	1	1	1	0	1	0	1	0	1	1	0	1	1	0	1	1	1	0	0	1	1	1	1	1
1083966	0	1	1	1	1	1	1	1	1	1	0	0	1	0	0	-	0	1	1	1	1	1	0	1	0	1	1	1	0	1	0	1	0	1	1	0	1	1	0	1	1	1	0	0	1	1	1	1	1
1084551	0	1	1	1	1	1	1	1	1	-	0	0	1	0	0	1	0	1	1	1	1	1	0	1	-	1	1	1	0	1	0	-	0	1	1	0	1	1	0	1	1	1	0	0	1	1	1	1	1
1086771	0	1	1	1	1	1	-	1	1	1	0	0	1	0	0	1	0	1	1	1	1	1	0	1	0	1	1	1	0	1	0	1	0	1	1	0	1	1	0	1	1	1	0	0	1	1	1	1	1
1087799	0	1	1	1	1	1	1	1	1	1	0	0	1	0	0	1	0	1	1	1	1	1	0	1	0	1	1	1	0	1	0	1	0	1	1	0	1	1	0	1	1	1	0	0	1	1	1	1	1
1087811	0	1	1	1	1	1	1	1	1	1	0	0	1	0	0	1	0	1	1	1	1	1	0	1	0	1	1	1	0	1	0	1	0	1	1	0	1	1	0	1	1	1	0	0	1	1	1	1	1
1088134	0	1	1	1	1	1	1	1	1	1	0	0	1	0	0	1	0	1	1	1	1	1	0	1	0	1	1	1	0	1	0	-	0	1	1	0	1	1	0	1	1	1	0	0	1	1	1	1	1
1088268	0	1	1	1	1	1	1	1	1	1	0	0	1	0	0	1	0	1	1	1	1	1	0	1	0	1	1	1	0	1	0	1	0	1	1	0	1	1	0	1	1	1	0	0	1	1	1	1	1
1089056	0	1	1	1	1	1	1	1	1	1	0	0	1	0	0	1	0	1	1	1	1	1	0	1	0	1	1	1	0	1	0	1	0	1	1	0	1	1	0	1	1	1	0	0	1	1	-	1	1
1089464	0	1	1	1	1	1	1	1	1	1	0	0	1	0	0	1	0	1	1	1	1	1	0	1	-	1	1	1	0	1	0	1	0	1	1	0	1	1	0	1	1	1	0	0	1	1	1	1	1
1089721	0	1	1	1	1	1	-	1	1	1	0	0	1	0	0	-	0	1	1	1	1	1	0	1	-	1	1	1	0	1	0	1	0	1	1	0	1	1	0	1	1	1	0	0	1	1	1	1	1
1089837	0	1	1	1	1	1	1	1	1	1	0	0	1	0	0	1	0	1	1	1	1	1	0	1	0	1	1	1	0	1	0	1	0	1	1	0	1	1	0	1	1	1	0	0	1	1	1	1	1
1089991	0	1	1	1	1	1	-	1	1	1	0	0	1	0	0	1	0	1	1	1	1	1	0	1	0	1	1	1	0	1	0	1	0	1	1	0	1	1	0	1	1	1	0	0	1	1	1	1	1
1090232	0	1	1	1	1	1	1	1	1	1	0	0	1	0	0	1	0	1	1	1	1	1	0	1	0	1	1	1	0	1	0	1	0	1	1	0	1	1	0	1	1	1	0	0	1	1	1	1	1
1090383	0	1	1	1	1	1	1	1	1	1	0	0	1	0	0	1	0	1	1	1	1	1	0	1	-	1	1	1	0	1	0	1	0	1	1	0	1	1	0	1	1	1	0	0	1	1	-	1	1
1090421	0	1	1	1	1	1	1	1	1	1	0	0	1	0	0	1	0	1	1	1	1	1	0	1	0	1	1	1	0	1	0	1	0	1	1	0	1	1	0	1	1	1	0	0	1	1	-	1	1
1090566	0	1	1	1	1	1	1	1	1	1	0	0	1	0	0	1	0	1	1	1	1	1	0	1	0	1	1	1	0	1	0	1	0	1	1	0	1	1	0	1	1	-	0	0	1	1	-	1	1
1091292	0	1	1	1	1	1	-	1	1	1	0	0	1	0	0	1	0	1	1	1	1	1	0	1	-	1	1	1	0	1	0	1	0	1	1	0	1	1	0	1	1	1	0	0	1	1	1	1	1
1091363	0	1	1	1	1	1	1	1	1	1	0	0	1	0	0	1	0	1	1	1	1	1	0	1	0	1	1	1	0	1	0	1	0	1	1	0	1	1	0	1	1	1	0	0	1	1	-	1	1
1091385	0	1	1	1	1	1	1	1	1	1	0	0	1	0	0	1	0	1	1	1	1	1	0	1	0	1	1	1	0	1	0	1	0	1	1	0	1	1	0	1	1	1	0	0	1	1	-	1	1
1091408	0	1	1	1	1	1	1	1	1	1	0	0	1	0	0	1	0	1	1	1	1	1	0	1	0	1	1	1	0	1	0	1	0	1	1	0	1	1	0	1	1	1	0	0	1	1	-	1	1
1092354	0	1	1	1	1	1	1	1	1	1	0	0	1	0	0	1	0	1	1	1	1	1	0	1	-	1	1	1	0	1	0	1	0	1	1	0	1	1	0	1	1	1	0	0	1	1	1	1	1
1092660	0	1	1	1	1	1	1	1	1	1	0	0	1	0	0	1	0	1	1	1	1	1	0	1	0	1	1	1	0	1	0	-	0	1	1	0	1	1	0	1	1	-	0	0	1	1	1	1	1
1092957	0	1	1	1	1	1	1	1	1	1	0	0	1	0	0	1	0	1	1	1	1	1	0	1	0	1	1	1	0	1	0	1	0	1	1	0	1	1	0	1	1	1	0	0	1	1	-	1	1
1093483	0	1	1	1	1	1	1	1	1	1	0	0	1	0	0	1	0	1	1	1	1	1	0	1	0	-	1	1	0	1	0	1	0	1	1	0	1	1	0	1	1	1	0	0	1	1	-	1	1
1093518	0	1	1	1	1	1	1	1	1	1	0	0	1	0	0	1	0	1	1	1	1	1	0	1	0	1	1	1	0	1	0	-	0	1	1	0	1	1	0	1	1	1	0	0	1	1	1	1	1
1093740	0	1	1	1	1	1	1	1	1	1	0	0	1	0	0	1	0	1	1	1	1	1	0	1	0	1	1	1	0	1	0	1	0	1	1	0	1	1	0	1	1	-	0	0	1	1	1	1	1
1094104	0	1	1	1	1	1	1	1	1	1	0	0	1	0	0	1	0	1	1	1	1	1	0	1	0	1	1	1	0	1	0	1	0	1	1	0	1	1	0	1	1	1	0	0	1	1	1	1	1
1094541	0	1	1	1	1	1	1	1	1	1	0	0	1	0	0	1	0	1	1	1	1	1	0	1	0	1	1	1	0	1	0	1	0	1	1	0	1	1	0	1	1	1	0	0	1	1	1	1	1
1094584	0	1	1	1	1	1	1	1	1	1	0	0	1	0	0	-	0	1	1	1	1	1	0	1	0	1	1	1	0	1	0	1	0	1	1	0	1	1	0	1	1	1	0	0	1	1	1	1	1
1095372	0	1	1	1	1	1	1	1	1	1	0	0	1	0	0	1	0	1	1	1	1	1	0	1	0	1	1	1	0	1	0	-	0	1	1	0	1	1	0	1	1	1	0	0	1	1	-	1	1
1096084	0	1	1	1	1	1	1	1	1	1	0	0	1	0	0	1	0	1	1	1	1	1	0	1	0	1	1	1	0	1	0	1	0	1	1	0	1	1	0	1	1	1	0	0	1	1	-	1	1
1096765	0	1	1	1	1	1	-	1	1	1	0	0	1	0	0	1	0	1	1	1	1	1	0	1	0	1	1	1	0	1	0	1	0	1	1	0	1	1	0	1	1	1	0	0	1	1	1	1	1
1097878	0	1	1	1	1	1	1	1	1	1	0	0	1	0	0	1	0	1	1	1	1	1	0	1	0	0	1	1	0	1	0	1	0	1	1	0	1	1	0	1	1	1	0	0	1	1	1	1	1
1099565	0	1	1	1	1	1	1	1	1	1	0	0	1	0	0	1	0	1	1	1	1	1	0	1	0	1	1	1	0	1	0	1	0	1	1	0	1	1	0	1	1	1	0	0	1	1	-	1	1
1099755	0	1	1	1	1	1	1	1	1	1	0	0	1	0	0	1	0	1	1	1	1	1	0	1	0	1	1	1	0	1	0	1	0	1	0	0	1	1	0	1	1	1	0	0	1	1	1	1	1
1099844	0	1	1	1	1	1	1	1	1	1	0	0	1	0	0	1	0	1	1	1	1	1	0	1	0	1	1	1	0	1	0	1	0	1	1	0	1	1	0	1	1	1	0	0	1	1	-	1	1
1099887	0	1	1	1	1	1	1	1	1	1	0	0	1	0	0	1	0	1	1	1	1	1	0	1	0	1	1	1	0	1	0	1	0	1	1	0	1	1	0	1	1	1	0	0	1	1	1	1	1
1100246	0	1	1	1	1	1	1	1	1	1	0	0	1	0	0	1	0	1	1	1	1	1	0	1	0	1	1	1	0	1	0	1	0	1	1	0	1	1	0	1	1	1	0	0	1	1	1	1	1
1100397	0	1	1	1	1	1	-	1	1	1	0	0	1	0	0	1	0	1	1	1	1	1	0	1	-	1	1	1	0	1	0	1	0	1	1	0	1	1	0	1	1	1	0	0	1	1	-	1	1
1100456	0	1	1	1	1	1	1	1	1	1	0	0	1	0	0	1	0	1	1	1	1	1	0	1	0	1	1	1	0	1	0	1	0	1	1	0	1	1	0	1	1	1	0	0	1	1	1	1	1
1101062	0	1	1	1	1	1	1	1	1	1	0	0	1	0	0	1	0	1	1	1	1	1	0	1	0	1	1	1	0	1	0	1	0	1	1	0	1	1	0	1	1	1	0	0	1	1	1	1	1
1101267	0	1	1	1	1	1	1	1	1	1	0	0	1	0	0	1	0	1	1	1	1	1	0	1	0	1	1	1	0	1	0	1	0	1	1	0	1	1	0	1	1	1	0	0	1	1	-	1	1
1102351	0	1	1	1	1	1	1	1	1	1	0	0	1	0	0	1	0	1	1	1	1	1	0	1	0	1	1	1	0	1	0	1	0	1	1	0	1	1	0	1	1	1	0	0	1	1	1	1	1
1102354	0	1	1	1	1	1	1	1	1	1	0	0	1	0	0	-	0	1	1	1	1	1	0	1	0	1	1	1	0	1	0	1	0	1	1	0	1	1	0	1	1	1	0	0	1	1	1	1	1
1103112	0	1	1	1	1	1	1	1	1	1	0	0	1	0	0	1	0	1	1	1	1	1	0	1	0	1	1	1	0	1	0	1	0	1	1	0	1	1	0	1	1	-	0	0	1	1	-	1	1
1103430	0	1	1	1	1	1	1	1	1	1	0	0	1	0	0	1	0	1	1	1	1	1	0	1	0	1	1	1	0	1	0	1	0	1	1	0	1	1	0	1	1	1	0	0	1	1	1	1	1
1103492	0	1	1	1	1	1	1	1	1	1	0	0	1	0	0	1	0	1	1	1	1	1	0	1	-	1	1	1	0	1	0	-	0	1	1	0	1	1	0	1	1	1	0	0	1	1	-	1	1
1103690	0	1	1	1	1	1	1	1	1	1	0	0	1	0	0	1	0	1	1	1	1	1	0	1	0	1	1	1	0	1	0	1	0	1	1	0	1	1	0	1	1	1	0	0	1	1	1	1	1
1104558	0	1	1	1	1	1	1	1	1	1	0	0	1	0	0	1	0	1	1	1	1	1	0	1	0	1	1	1	0	1	0	1	0	1	1	0	1	1	0	1	1	1	0	0	1	1	1	1	1
1104713	0	1	1	1	1	1	1	1	1	1	0	0	1	0	0	1	0	1	1	1	1	1	0	1	-	1	1	1	0	1	0	1	0	1	1	0	1	1	0	1	1	1	0	0	1	1	-	1	1
1105059	0	1	1	1	1	1	1	1	1	1	0	0	1	0	0	1	0	1	1	1	1	1	0	1	-	1	1	1	0	1	0	1	0	1	1	0	1	1	0	1	1	1	0	0	1	1	-	1	1
1105108	0	1	1	1	1	1	1	1	1	1	0	0	1	0	0	1	0	1	1	1	1	1	0	1	-	1	1	1	0	1	0	1	0	1	1	0	1	1	0	1	1	1	0	0	1	1	1	1	1
1105413	0	1	1	1	1	1	1	1	1	1	0	0	1	0	0	1	0	1	1	1	1	1	0	1	0	1	1	1	0	1	0	1	0	1	1	0	1	1	0	1	1	1	0	0	1	1	-	1	1
1106435	0	1	1	1	1	1	1	1	1	1	0	0	1	0	0	1	0	1	1	1	1	1	0	1	0	1	1	1	0	1	0	-	0	1	1	0	1	1	0	1	-	1	0	0	1	1	-	1	1
1106846	0	1	1	1	1	1	1	1	1	1	0	0	1	0	0	1	0	1	1	1	1	1	0	1	0	1	1	1	0	1	0	1	0	1	1	0	1	1	0	1	1	1	0	0	1	1	1	1	1
1107305	0	1	1	1	1	1	1	1	1	1	0	0	1	0	0	1	0	1	1	1	1	1	0	1	0	1	1	1	0	1	0	1	0	1	1	0	1	1	0	1	1	1	0	0	1	1	-	1	1
1108203	0	1	1	1	1	1	1	1	1	1	0	0	1	0	0	1	0	1	1	1	1	1	0	1	0	1	1	1	0	1	0	1	0	1	1	0	1	1	0	1	1	1	0	0	1	1	1	1	1
1109063	0	1	1	1	1	1	1	1	1	1	0	0	1	0	0	1	0	1	1	1	1	1	0	1	0	1	1	1	0	1	0	-	0	1	1	0	1	1	0	1	1	1	0	0	1	1	-	1	1
1109330	0	1	1	1	1	1	1	1	1	1	0	0	1	0	0	1	0	1	1	1	1	1	0	1	0	1	1	1	0	1	0	1	0	1	1	0	1	1	0	-	1	1	0	0	-	1	0	1	1
1116447	0	1	1	1	1	1	1	1	1	1	0	0	1	0	0	1	0	1	1	1	1	1	0	1	0	1	1	1	0	1	0	1	0	1	1	0	1	1	0	1	1	1	0	0	1	1	1	1	1
1117242	0	1	1	1	1	1	1	1	1	1	0	0	1	0	0	1	0	1	1	1	1	1	0	1	0	1	1	1	0	1	0	1	0	1	1	0	1	1	0	1	1	1	0	0	1	1	1	1	1
1117619	0	1	1	1	1	1	1	1	1	1	0	0	1	0	0	1	0	1	1	1	1	1	0	1	0	1	1	1	0	1	0	1	0	1	1	0	1	1	0	1	1	1	0	0	1	1	1	1	1
1119294	0	1	1	1	1	1	1	1	1	1	0	0	1	0	0	1	0	1	1	1	1	1	0	1	0	1	1	1	0	1	0	1	0	1	1	0	1	1	0	1	1	-	0	0	1	1	-	1	1
1121667	0	1	1	1	1	1	1	1	1	1	0	0	1	0	0	1	0	1	1	1	1	1	0	1	0	1	1	1	0	1	0	1	0	1	1	0	1	1	0	1	1	1	0	0	1	1	1	1	1
1122498	0	1	1	1	1	1	1	1	1	1	0	0	1	0	0	1	0	1	1	1	1	1	0	1	0	1	1	1	0	1	0	1	0	1	1	0	1	1	0	1	1	1	0	0	1	1	1	1	1
1123418	0	1	1	1	1	1	1	1	1	-	0	0	1	0	0	1	0	1	1	1	1	1	0	1	0	1	1	1	0	1	0	1	0	1	1	0	1	1	0	1	1	1	0	0	1	1	1	1	1
1125298	0	1	1	1	1	1	1	1	1	1	0	0	1	0	0	1	0	1	1	1	1	1	0	1	0	1	1	1	0	1	0	1	0	1	1	0	1	1	0	1	1	1	0	0	1	1	1	1	1
1126092	0	1	1	1	1	1	1	1	1	1	0	0	1	0	0	1	0	1	1	1	1	1	0	1	0	1	1	1	0	1	0	1	0	1	1	0	1	1	0	1	1	1	0	0	1	1	1	1	1
1126918	0	1	1	1	1	1	1	1	1	1	0	0	1	0	0	1	0	1	1	1	1	1	0	1	0	1	1	1	0	1	0	1	0	1	1	0	1	1	0	1	1	1	0	0	1	1	-	1	1
1127649	0	1	1	1	1	1	1	1	1	1	0	0	1	0	0	1	0	1	1	1	1	1	0	1	0	1	1	1	0	1	0	1	0	1	1	0	1	1	0	1	1	1	0	0	1	1	1	1	1
1128044	0	1	1	1	1	1	1	1	1	1	0	0	1	0	0	1	0	1	1	1	1	1	0	1	0	1	1	1	0	1	0	1	0	1	1	0	1	1	0	1	1	1	0	0	1	1	1	1	1
1128157	0	1	1	1	1	1	1	1	1	1	0	0	1	0	0	1	0	1	1	1	1	1	0	1	0	1	1	1	0	1	0	1	0	1	1	0	1	1	0	1	1	1	0	0	1	1	-	1	1
1129852	0	1	1	1	1	1	1	1	1	1	0	0	1	0	0	1	0	1	1	1	1	1	0	1	0	1	1	1	0	1	0	1	0	1	1	0	1	1	0	1	1	1	0	0	1	1	-	1	1
1130474	0	1	1	1	1	1	1	1	1	1	0	0	1	0	0	1	0	1	1	1	1	1	0	1	0	1	-	1	0	1	0	1	0	1	1	0	1	1	0	1	1	1	0	0	1	1	-	1	1
1130737	0	1	1	1	1	1	1	1	1	1	0	0	1	0	0	1	0	1	1	1	1	1	0	1	0	1	1	1	0	1	0	1	0	1	1	0	1	1	0	1	1	1	0	0	1	1	1	1	1
1133070	0	1	1	1	1	1	1	1	1	1	0	0	1	0	0	1	0	1	1	1	1	1	0	1	0	1	1	1	0	1	0	0	0	1	1	0	1	1	0	1	1	1	0	0	1	1	1	1	1
1135495	0	1	1	1	1	1	1	1	1	1	0	0	1	0	0	1	0	1	1	1	1	1	0	1	0	1	1	1	0	1	0	1	0	1	1	0	1	1	0	1	1	1	0	0	1	1	1	1	1
1136194	0	1	1	1	1	1	1	1	1	1	0	0	1	0	0	1	0	1	1	1	1	1	0	1	0	1	1	1	0	1	0	1	0	1	1	0	1	1	0	1	1	1	0	0	1	1	1	1	1
1139863	0	1	1	1	1	1	1	1	1	1	0	0	1	0	0	1	0	1	1	1	1	1	0	1	0	1	1	1	0	1	0	1	0	1	1	0	1	1	0	1	1	-	0	0	1	1	1	1	1
1144895	0	1	1	1	1	1	1	1	1	1	0	0	1	0	0	1	0	1	1	1	1	1	0	1	0	1	1	1	0	1	0	1	0	1	1	0	1	1	0	1	1	1	0	0	1	1	1	1	1
1145625	0	1	1	1	1	1	1	1	1	1	0	0	1	0	0	1	0	1	1	1	1	1	0	1	-	1	1	1	0	1	0	1	0	1	1	0	1	1	0	1	1	1	0	0	1	1	1	1	1
1149751	0	1	1	1	1	1	1	1	1	1	0	0	1	0	0	1	0	1	1	1	1	1	0	1	-	1	1	1	0	1	0	-	0	1	1	0	1	1	0	1	1	1	0	0	1	1	1	1	1
1151097	0	1	1	1	1	1	1	1	1	1	0	0	1	0	0	1	0	1	1	1	1	1	0	1	0	1	1	1	0	1	0	-	0	1	1	0	1	1	0	1	1	1	0	0	1	1	1	1	1
1155232	0	1	1	1	1	1	1	1	1	1	0	0	1	0	0	1	0	1	1	1	1	1	0	1	0	1	1	1	0	1	0	1	0	1	1	0	1	1	0	1	1	1	0	0	1	1	1	1	1
1160197	0	1	1	1	1	1	1	1	1	1	0	0	1	0	0	1	0	1	1	1	1	1	0	1	0	1	1	1	0	1	0	1	0	1	1	0	1	1	0	1	1	1	0	0	1	1	1	1	1
1161427	0	1	1	1	1	1	1	1	1	1	0	0	1	0	0	1	0	1	1	1	1	1	0	1	0	1	1	1	0	1	0	1	0	1	1	0	1	1	0	1	1	1	0	0	1	1	1	1	1
1163852	0	1	1	1	1	1	1	1	1	1	0	0	1	0	0	1	0	1	1	1	1	1	0	1	0	1	1	1	0	1	0	1	0	1	1	0	1	1	0	1	1	1	0	0	1	1	1	1	1
1165471	0	1	1	1	1	1	1	1	1	1	0	0	1	0	0	1	0	1	1	1	1	1	0	1	0	1	1	1	0	1	0	1	0	1	1	0	1	1	0	1	1	1	0	0	1	1	1	1	1
1169602	0	1	1	1	1	1	-	1	1	1	0	0	1	0	0	1	0	1	1	1	1	1	0	1	-	1	1	1	0	1	0	1	0	1	1	0	1	1	0	1	1	1	0	0	1	1	1	1	1
1195188	0	1	1	1	1	1	1	1	1	1	0	0	1	0	0	1	0	1	1	1	1	1	0	1	0	1	1	1	0	1	0	1	0	1	1	0	1	1	0	1	1	1	0	0	1	1	-	1	1
1202736	0	1	1	1	1	1	1	1	1	1	0	0	1	0	0	1	0	1	1	1	1	1	0	1	0	1	1	1	0	1	0	-	0	1	1	0	1	1	0	1	1	1	0	0	1	1	1	1	1
1203157	0	1	1	1	1	1	1	1	1	1	0	0	1	0	0	1	0	1	1	1	1	1	0	1	0	1	1	1	0	1	0	1	0	1	1	0	1	1	0	1	1	1	0	0	1	1	1	1	1
1203210	0	1	1	1	1	1	1	1	1	1	0	0	1	0	0	1	0	1	1	1	1	1	0	1	0	1	1	1	0	1	0	1	0	1	1	0	1	1	0	1	1	1	0	0	1	1	1	1	1
1204912	0	1	1	1	1	1	1	1	1	1	0	0	1	0	0	1	0	1	1	1	1	1	0	1	0	1	1	1	0	1	0	1	0	1	1	0	1	1	0	1	1	1	0	0	1	1	1	1	1
1205716	0	1	1	1	1	1	1	1	1	1	0	0	1	0	0	1	0	1	1	1	1	1	0	1	0	1	1	1	0	1	0	1	0	1	0	0	1	1	0	1	1	1	0	0	1	1	-	1	1
1207394	0	1	1	1	1	1	1	1	1	1	0	0	1	0	0	1	0	1	1	1	1	1	0	1	0	1	1	1	0	1	0	1	0	1	1	0	1	1	0	1	1	1	0	0	1	1	-	1	1
1215403	0	1	1	1	1	1	1	1	1	-	0	0	1	0	0	1	0	1	1	1	1	1	0	1	0	1	1	1	0	1	0	1	0	1	1	0	1	1	0	1	1	1	0	0	1	1	1	1	1
1215922	0	1	1	1	1	1	1	1	1	1	0	0	1	0	0	1	0	1	1	1	1	1	0	1	0	1	1	1	0	1	0	1	0	1	1	0	1	1	0	1	1	1	0	0	1	1	-	1	1
1217671	0	1	1	1	1	1	-	1	1	1	0	0	1	0	0	1	0	1	1	1	1	1	0	1	0	1	1	1	0	1	0	1	0	1	1	0	1	1	0	1	1	1	0	0	1	1	1	1	1
1218706	0	1	1	1	1	1	1	1	1	1	0	0	1	0	0	1	0	1	1	1	1	1	0	1	0	1	1	1	0	1	0	1	0	1	1	0	1	1	0	1	1	1	0	0	-	1	1	1	1
1219262	0	1	1	1	1	1	1	1	1	1	0	0	1	0	0	1	0	1	1	1	1	1	0	1	0	1	1	1	0	1	0	1	0	1	1	0	1	1	0	1	1	-	0	0	1	1	1	1	1
1224984	0	1	1	1	1	1	1	1	1	1	0	0	1	0	0	1	0	1	1	1	1	1	0	1	0	1	1	1	0	1	0	1	0	1	1	0	1	1	0	1	1	-	0	0	1	1	1	1	1
1229065	0	1	1	1	1	1	1	1	1	1	0	0	1	0	0	1	0	1	1	1	1	1	0	1	0	1	1	1	0	1	0	-	0	1	1	0	1	1	0	1	1	1	0	0	1	1	1	1	1
1229677	0	1	1	1	1	1	1	1	1	1	0	0	1	0	0	1	0	1	1	1	1	1	0	1	0	1	-	1	0	1	0	1	0	1	1	0	1	1	0	1	1	1	0	0	1	1	1	1	1
1230389	0	1	1	1	1	1	1	1	1	1	0	0	1	0	0	1	0	1	1	1	1	1	0	1	-	1	1	1	0	1	0	1	0	1	1	0	1	1	0	1	1	1	0	0	1	1	1	1	1
1233378	0	1	1	1	1	1	1	1	1	1	0	0	1	0	0	1	0	1	1	1	1	1	0	1	0	1	1	1	0	1	0	1	0	1	1	0	1	1	0	1	1	1	0	0	1	1	-	1	1
1234939	0	1	1	1	1	1	1	1	1	1	0	0	1	0	0	1	0	1	1	1	1	1	0	1	0	1	1	1	0	1	0	1	0	1	1	0	1	1	0	1	1	1	0	0	1	1	-	1	1
1235415	0	1	1	1	1	1	1	1	1	1	0	0	1	0	0	1	0	1	1	1	1	1	0	1	0	1	1	1	0	1	0	1	0	1	1	0	1	1	0	1	1	1	0	0	1	1	1	1	1
1241783	0	1	1	1	1	1	1	1	1	1	0	0	1	0	0	1	0	1	1	1	1	1	0	1	-	1	1	1	0	1	0	1	0	1	1	0	1	1	0	1	1	1	0	0	1	1	-	1	1
1242152	0	1	1	1	1	1	1	1	1	1	0	0	1	0	0	1	0	1	1	1	1	1	0	1	0	1	1	1	0	1	0	1	0	1	1	0	1	1	0	1	1	1	0	0	1	1	-	1	1
1247715	0	1	1	1	1	1	-	1	1	1	0	0	1	0	0	1	0	1	1	1	1	1	0	1	-	1	1	1	0	1	0	1	0	1	1	0	1	1	0	1	1	1	0	0	1	1	1	1	1
1249496	0	1	1	1	1	1	1	1	1	1	0	0	1	0	0	1	0	1	1	1	1	1	0	1	0	1	1	1	0	1	0	1	0	1	1	0	1	1	0	1	1	1	0	0	1	1	1	1	1
1254533	0	1	1	1	1	1	1	1	1	-	0	0	1	0	0	1	0	1	1	1	1	1	0	1	0	1	1	1	-	1	0	1	0	1	1	0	1	1	0	1	1	-	0	0	1	1	-	1	1
1257425	0	1	1	1	1	1	1	1	1	1	0	0	1	0	0	1	0	1	1	1	1	1	0	1	0	1	1	1	0	1	0	1	0	1	1	0	1	1	0	1	1	1	0	0	1	1	1	1	1
1263607	0	1	1	1	1	1	1	1	1	1	0	0	1	0	0	0	0	1	1	1	1	1	0	1	0	1	1	1	0	1	0	1	0	1	1	0	1	1	0	1	1	1	0	0	1	1	1	1	1
1264097	0	1	1	1	1	1	1	1	1	1	0	0	1	0	0	1	0	1	1	1	1	1	0	1	0	1	1	1	0	1	0	1	0	1	1	0	1	1	0	1	1	1	0	0	1	1	1	1	1
1271826	0	1	1	1	1	1	1	1	1	1	0	0	1	0	0	1	0	1	1	1	1	1	0	1	0	1	1	1	0	1	0	1	0	1	1	0	1	1	0	1	1	1	0	0	1	1	-	1	1
1319324	0	1	1	1	1	1	1	1	1	1	0	0	1	0	0	1	0	1	1	1	1	1	0	1	0	1	1	1	0	1	0	1	0	1	1	0	1	1	0	1	1	1	0	0	1	1	1	1	1
1380872	0	1	1	1	1	1	1	1	1	1	0	0	1	0	0	1	0	1	1	1	1	1	0	1	-	1	1	1	0	1	0	1	0	1	1	0	1	1	0	1	1	1	0	0	1	1	-	1	1
1393321	0	1	1	1	1	1	1	1	1	1	0	0	1	0	0	1	0	1	1	1	1	1	0	1	0	1	1	1	0	1	0	1	0	1	1	0	1	1	0	1	1	-	0	0	1	1	1	1	1
1398087	0	1	1	1	1	1	1	1	1	1	0	0	1	0	0	1	0	1	1	1	1	1	0	1	0	1	1	1	0	1	0	1	0	1	1	0	1	1	0	1	1	1	0	0	1	1	1	1	1
1399673	0	1	1	1	1	1	1	1	1	1	0	0	1	0	0	1	0	1	1	1	1	1	0	1	0	1	1	1	0	1	0	1	0	1	1	0	1	1	0	1	1	1	0	0	1	1	1	1	1
1667614	0	1	1	1	1	1	1	1	1	1	0	0	1	0	0	1	0	1	1	1	1	1	0	1	-	1	1	1	0	1	0	1	0	1	1	0	1	1	0	1	1	1	0	0	1	1	-	1	1
1696252	0	1	1	1	1	1	-	1	1	1	0	0	1	0	0	1	0	1	1	1	1	1	0	1	0	1	1	1	0	1	0	1	0	1	1	0	1	1	0	1	1	1	0	0	1	1	1	1	1
1696476	0	1	1	1	1	1	1	1	1	1	0	0	1	0	0	1	0	1	1	1	1	1	0	1	0	1	1	1	0	1	0	1	0	1	1	0	1	1	0	1	1	-	0	0	1	1	-	1	1
1724416	0	1	1	1	1	1	-	1	1	1	0	0	1	0	0	1	0	1	1	1	1	1	0	1	-	1	1	1	0	1	0	1	0	1	1	0	1	1	0	1	1	1	0	0	1	1	-	1	1
1766106	0	1	1	1	1	1	1	1	1	1	0	0	1	0	0	1	0	1	1	1	1	1	0	1	-	1	1	1	0	1	0	1	0	1	1	0	1	1	0	1	1	1	0	0	1	1	1	1	1
1862246	0	1	1	1	1	1	1	1	1	1	0	0	1	0	0	1	0	1	1	1	1	1	0	1	0	1	1	1	0	1	0	1	0	1	1	0	1	1	0	1	1	1	0	0	1	1	1	1	1
1863855	0	1	1	1	1	1	-	1	1	1	0	0	1	0	0	1	0	1	1	1	1	1	0	1	-	1	1	1	0	1	0	1	0	1	1	0	1	1	0	1	1	1	0	0	1	1	-	1	1
1864032	0	1	1	1	1	1	1	1	1	-	0	0	1	0	0	1	0	1	1	1	1	1	0	1	0	1	1	1	0	1	0	1	0	1	1	0	1	1	0	1	1	1	0	0	1	1	-	1	1
2253290	0	1	1	1	1	1	1	1	1	1	0	0	1	0	0	1	0	1	1	1	1	1	0	1	0	1	1	1	0	1	0	1	0	1	1	0	1	1	0	1	1	1	0	0	1	1	1	1	1
2254661	0	1	1	1	1	1	1	1	1	1	0	0	1	0	0	1	0	1	1	1	1	1	0	1	0	1	1	1	0	1	0	1	0	1	1	0	1	1	0	1	1	1	0	0	1	1	1	1	1
2255497	0	1	1	1	1	1	1	1	1	1	0	0	1	0	0	1	0	1	1	1	1	1	0	1	0	-	1	1	0	1	0	1	0	1	1	0	1	1	0	1	1	1	0	0	1	1	1	1	1
2256926	0	1	1	1	1	1	1	1	1	1	0	0	1	0	0	1	0	1	1	1	1	1	0	1	0	1	1	1	0	1	0	1	0	1	1	0	1	1	0	1	1	1	0	0	1	1	1	1	1
2260661	0	1	1	1	1	1	1	1	1	1	0	0	1	0	0	1	0	1	1	1	1	1	0	1	-	1	1	1	0	1	0	1	0	1	1	0	1	1	0	1	1	1	0	0	1	1	1	1	1
2261275	0	1	1	1	1	1	1	1	1	1	0	0	1	0	0	1	0	1	1	1	1	1	0	1	0	1	1	1	0	1	0	1	0	1	1	0	1	1	0	1	1	1	0	0	1	1	-	1	1
2263752	0	1	1	1	1	1	1	1	1	-	0	0	1	0	0	1	0	1	1	1	1	1	0	1	0	1	1	1	0	1	0	1	0	1	1	0	1	1	0	1	1	1	0	0	1	1	1	1	1
2275135	0	1	1	1	1	1	1	1	1	-	0	0	1	0	0	1	0	1	1	1	1	1	0	1	-	1	1	1	0	1	0	1	0	1	1	0	1	1	0	1	1	1	0	0	1	1	-	1	1
2275270	0	1	1	1	1	1	1	1	1	1	0	0	1	0	0	1	0	1	1	1	1	1	0	1	0	1	1	1	0	1	0	1	0	1	1	0	1	1	0	1	1	1	0	0	-	1	-	1	1
2275278	0	1	1	1	1	1	1	1	1	1	0	0	1	0	0	1	0	1	1	1	1	1	0	1	0	1	1	1	0	1	0	1	0	1	1	0	1	1	0	1	1	-	0	0	1	1	-	1	1
2275351	0	1	1	1	1	1	1	1	1	1	0	0	1	0	0	1	0	1	1	1	1	1	0	1	-	1	1	1	0	1	0	1	0	1	1	0	1	1	0	1	1	1	0	0	1	1	1	1	1
2275366	0	1	1	1	1	1	-	1	1	1	0	0	1	0	0	1	0	1	1	1	1	1	0	1	0	1	1	1	0	1	0	1	0	1	1	0	1	1	0	1	1	1	0	0	1	1	-	1	1
2275621	0	1	1	1	1	1	1	1	1	-	0	0	1	0	0	1	0	1	1	1	1	1	0	1	0	1	1	1	0	1	0	1	0	1	1	0	1	1	0	1	1	1	0	0	1	1	1	1	1
2275631	0	1	1	1	1	1	1	1	1	1	0	0	1	0	0	1	0	1	1	1	1	1	0	1	0	1	1	1	0	1	0	1	0	1	1	0	1	1	0	1	1	1	0	0	1	1	1	1	1
2276172	0	1	1	1	1	1	1	1	1	1	0	0	1	0	0	1	0	1	1	1	1	1	0	1	0	-	1	1	0	1	0	1	0	1	1	0	1	1	0	1	1	1	0	0	1	1	1	1	1
2276584	0	1	1	1	1	1	1	1	1	1	0	0	1	0	0	1	0	1	1	1	1	1	0	1	0	1	1	1	0	1	0	1	0	1	1	0	1	1	0	1	1	1	0	0	1	1	1	1	1
2276595	0	1	1	1	1	1	1	1	1	-	0	0	1	0	0	1	0	1	1	1	1	1	0	1	0	1	1	1	0	1	0	1	0	1	1	0	1	1	0	1	1	-	0	0	1	1	1	1	1
2276779	0	1	1	1	1	1	1	1	1	1	0	0	1	0	0	1	0	1	1	1	1	1	0	1	0	1	1	1	0	1	0	1	0	1	1	0	1	1	0	1	1	1	0	0	1	1	1	1	1
2276839	0	1	1	1	1	1	1	1	1	1	0	0	1	0	0	1	0	1	1	1	1	1	0	1	0	1	1	1	0	1	0	1	0	1	1	0	1	1	0	1	1	1	0	0	1	1	1	1	1
2277835	0	1	1	1	1	1	1	1	1	1	0	0	1	0	0	1	0	1	1	1	1	1	0	1	0	1	1	1	0	1	0	1	0	1	1	0	1	1	0	1	1	1	0	0	1	1	1	1	1
2279392	0	1	1	1	1	1	-	1	1	1	0	0	1	0	0	1	0	1	1	1	1	1	0	1	-	1	1	1	0	1	0	1	0	1	1	0	1	1	0	1	1	1	0	0	1	1	-	1	1
2280288	0	1	1	1	1	1	1	1	1	1	0	0	1	0	0	1	0	1	1	1	1	1	0	1	0	1	1	1	0	1	0	1	0	1	1	0	1	1	0	1	1	1	0	0	1	1	1	1	1
2280667	0	1	1	1	1	1	1	1	1	1	0	0	1	0	0	1	0	1	1	1	1	1	0	1	0	1	1	1	0	1	0	1	0	1	1	0	1	1	0	1	1	1	0	0	1	1	-	1	1
2282507	0	1	1	1	1	1	1	1	1	1	0	0	1	0	0	1	0	1	1	1	1	1	0	1	-	1	1	1	0	1	0	1	0	1	1	0	1	1	0	1	1	1	0	0	1	1	-	1	1
2283952	0	1	1	1	1	1	1	1	1	1	0	0	1	0	0	1	0	1	1	1	1	1	0	1	0	1	1	1	0	1	0	1	0	1	1	0	1	1	0	1	1	1	0	0	1	1	1	1	1
2289226	0	1	1	1	1	1	1	1	1	1	0	0	1	0	0	1	0	1	1	1	1	1	0	1	0	1	1	1	0	1	0	1	0	1	1	0	1	1	0	1	1	1	0	0	1	1	-	1	1
2289322	0	1	1	1	1	1	1	1	1	1	0	0	1	0	0	1	0	1	1	1	1	1	0	1	0	1	1	1	0	1	0	1	0	1	1	0	1	1	0	1	1	1	0	0	1	1	1	1	1
2290855	0	1	1	1	1	1	1	1	1	1	0	0	1	0	0	1	0	1	1	1	1	1	0	1	0	1	1	1	0	1	0	1	0	1	1	0	1	1	0	1	1	1	0	0	1	1	1	1	1
2293347	0	1	1	1	1	1	1	1	1	1	0	0	1	0	0	1	0	1	1	1	1	1	0	1	-	1	1	1	0	1	0	1	0	1	1	0	1	1	0	1	1	1	0	0	1	1	-	1	1
2293581	0	1	1	1	1	1	1	1	1	1	0	0	1	0	0	1	0	1	1	1	1	1	0	1	-	1	1	1	0	1	0	1	0	1	1	0	1	1	0	1	1	1	0	0	1	1	-	1	1
2297966	0	1	1	1	1	1	1	1	1	1	0	0	1	0	0	1	0	1	1	1	1	1	0	1	0	1	1	1	0	1	0	1	0	1	1	0	1	1	0	1	1	1	0	0	1	1	1	1	1
2300612	0	1	1	1	1	1	1	1	1	1	0	0	1	0	0	1	0	1	1	1	1	1	0	1	0	1	1	1	0	1	0	1	0	1	1	0	1	1	0	1	1	1	0	0	1	1	1	1	1
2324662	0	1	1	1	1	1	1	1	1	1	0	0	1	0	0	1	0	1	1	1	1	1	0	1	0	1	1	1	0	1	0	1	0	1	1	0	1	1	0	1	1	1	0	0	1	1	1	1	1
2347504	0	1	1	1	1	1	1	1	1	1	0	0	1	0	0	1	0	1	1	1	1	1	0	1	0	1	1	1	0	1	0	1	0	1	1	0	1	1	0	1	1	1	0	0	1	1	1	1	1
2348022	0	1	1	1	1	1	1	1	1	1	0	0	1	0	0	-	0	1	1	1	1	1	0	1	0	-	1	1	0	1	0	1	0	1	1	0	1	1	0	1	1	1	0	0	1	1	-	1	1
2372349	0	1	1	1	1	1	1	1	1	1	0	0	1	0	0	1	0	1	1	1	1	1	0	1	-	1	1	1	0	1	0	1	0	1	1	0	1	1	0	1	1	1	0	0	1	1	1	1	1
3020364	0	1	1	1	1	1	1	1	1	1	0	0	1	0	0	1	0	1	1	1	1	1	0	1	0	1	1	1	0	1	0	1	0	1	1	0	1	1	0	1	1	1	0	0	1	1	-	1	1
3020448	0	1	1	1	1	1	1	1	1	1	0	0	1	0	0	1	0	1	1	1	1	1	0	1	0	1	1	1	0	1	0	1	0	1	1	0	1	1	0	1	1	1	0	0	1	1	1	1	1
3020845	0	1	1	1	1	1	1	1	1	1	0	0	1	0	0	1	0	1	1	1	1	1	0	1	0	1	1	1	0	1	0	1	0	1	1	0	1	1	0	1	1	1	0	0	1	1	-	1	1
3021126	0	1	1	1	1	1	1	1	1	1	0	0	1	0	0	1	0	1	1	1	1	1	0	1	0	1	1	1	0	1	0	1	0	1	1	0	1	1	0	1	1	1	0	0	1	1	1	1	1
3021656	0	1	1	1	1	1	1	1	1	1	0	0	1	0	0	1	0	1	1	1	1	1	0	1	-	1	1	1	0	1	0	1	0	1	1	0	1	1	0	1	1	1	0	0	1	1	1	1	1
3022086	0	1	1	1	1	1	1	1	1	1	0	0	1	0	0	1	0	1	1	1	1	1	0	1	-	1	1	1	0	1	0	1	0	1	1	0	1	1	0	1	1	1	0	0	1	1	1	1	1
3022615	0	1	1	1	1	1	1	1	1	1	0	0	1	0	0	1	0	1	1	1	1	1	0	1	0	1	1	1	0	1	0	1	0	1	1	0	1	1	0	1	1	1	0	0	1	1	-	1	1
3022990	0	1	1	1	1	1	1	1	1	1	0	0	1	0	0	1	0	1	1	1	1	1	0	1	-	1	1	1	0	1	0	1	0	1	1	0	1	1	0	1	1	1	0	0	1	1	1	1	1
3023214	0	1	1	1	1	1	1	1	1	1	0	0	1	0	0	1	0	1	1	1	1	1	0	1	0	1	1	1	0	1	0	1	0	1	1	0	1	1	0	1	1	1	0	0	1	1	1	1	1
3024762	0	1	1	1	1	1	1	1	1	1	0	0	1	0	0	1	0	1	1	1	1	1	0	1	0	1	1	1	0	1	0	1	0	1	1	0	1	1	0	1	1	1	0	0	1	1	-	1	1
3025692	0	1	1	1	1	1	1	1	1	1	0	0	1	0	0	1	0	1	1	1	1	1	0	1	0	1	1	1	0	1	0	1	0	1	1	0	1	1	0	1	1	1	0	0	1	1	1	1	1
3026556	0	1	1	1	1	1	1	1	1	1	0	0	1	0	0	1	0	1	1	1	1	1	0	1	0	1	1	1	0	1	0	1	0	1	1	0	1	1	0	1	1	1	0	0	1	1	1	1	1
3026754	0	1	1	1	1	1	1	1	1	1	0	0	1	0	0	1	0	1	1	1	1	1	0	1	0	1	1	1	0	1	0	1	0	1	1	0	1	1	0	1	1	1	0	0	1	1	-	1	1
3028618	0	1	1	1	1	1	1	1	1	1	0	0	1	0	0	1	0	1	1	1	1	1	0	1	0	1	1	1	0	1	0	1	0	1	1	0	1	1	0	1	1	1	0	0	1	1	1	1	1
3029489	0	1	1	1	1	1	-	1	1	-	0	0	1	0	0	1	0	1	1	1	1	1	0	1	0	1	1	1	0	1	0	1	0	1	1	0	1	1	0	1	1	1	0	0	1	1	1	1	1
3031435	0	1	1	1	1	1	1	1	1	1	0	0	1	0	0	1	0	1	1	1	1	1	0	1	-	1	1	1	0	1	0	1	0	1	1	0	1	1	0	1	1	1	0	0	1	1	1	1	1
3033917	0	1	1	1	1	1	1	1	1	1	0	0	1	0	0	1	0	1	1	1	1	1	0	1	0	1	1	1	0	1	0	1	0	1	1	0	1	1	0	1	1	1	0	0	1	1	1	1	1
3034377	0	1	1	1	1	1	1	1	1	1	0	0	1	0	0	1	0	1	1	1	1	1	0	1	0	1	1	1	0	1	0	1	0	0	1	0	1	1	0	1	1	1	0	0	1	1	1	0	1
3064462	0	1	1	1	1	1	1	1	1	1	0	0	1	0	0	1	0	1	1	1	1	1	0	1	0	1	1	1	0	1	0	-	0	1	1	0	1	1	0	1	1	1	0	0	1	1	1	1	1
3064899	0	1	1	1	1	1	1	-	1	1	0	0	1	0	0	1	0	1	1	1	1	1	0	1	0	1	1	1	0	1	0	1	0	1	1	0	1	1	0	1	1	1	0	0	1	1	1	1	1
3064902	0	1	1	1	1	1	1	1	1	1	0	0	1	0	0	1	0	1	1	1	1	1	0	1	-	1	1	1	0	1	0	-	0	1	1	0	1	1	0	1	1	1	0	0	1	1	1	1	1
3222377	0	1	1	1	1	1	1	1	1	1	0	0	1	0	0	1	0	1	1	1	1	1	0	1	0	1	1	1	0	1	0	-	0	1	1	0	1	1	0	1	1	1	0	0	1	1	1	1	1
3222538	0	1	1	1	1	1	1	1	1	1	0	0	1	0	0	1	0	1	1	1	1	1	0	1	0	1	1	1	0	1	0	1	0	1	1	0	1	1	0	1	1	1	0	0	1	1	1	1	1
3384756	0	1	1	1	1	1	1	1	1	1	0	0	1	0	0	1	0	1	1	1	1	1	0	1	0	1	1	1	0	1	0	1	0	1	1	0	1	1	0	1	1	1	0	0	1	1	1	1	1
3533277	0	1	1	1	1	1	1	1	1	1	0	0	1	0	0	1	0	1	1	1	1	1	0	1	0	1	1	1	0	1	0	1	0	1	1	0	1	1	0	1	1	1	0	0	1	1	1	1	1
3533541	0	1	1	1	1	1	1	1	1	1	0	0	1	0	0	1	0	1	1	1	1	1	0	1	-	1	1	1	0	1	0	-	0	1	1	0	1	1	0	1	1	1	0	0	1	1	1	1	1
3533704	0	1	1	1	1	1	1	1	1	1	0	0	1	0	0	1	0	1	1	1	1	1	0	1	0	1	1	1	0	1	0	1	0	1	1	0	1	1	0	1	1	1	0	0	1	1	1	1	1
3575243	0	1	1	1	1	1	1	1	1	1	0	0	1	0	0	1	0	1	1	1	1	1	0	1	0	1	1	1	0	1	0	-	0	1	1	0	1	1	0	1	1	1	0	0	1	1	1	1	1
3934232	0	1	1	1	1	1	1	1	1	1	0	0	1	0	0	1	0	1	1	1	1	1	0	1	0	1	1	1	0	1	0	1	0	1	1	0	1	1	0	1	1	1	0	0	1	1	-	1	1
3935310	0	1	1	1	1	1	-	1	1	-	0	0	1	0	0	1	0	1	1	1	1	1	0	1	-	1	1	1	0	1	0	1	0	1	1	0	1	1	0	1	1	1	0	0	1	1	1	1	1
3935477	0	1	1	1	1	1	1	1	1	1	0	0	1	0	0	1	0	1	1	1	1	1	0	1	-	1	1	1	0	1	0	1	0	1	1	0	1	1	0	1	1	1	0	0	1	1	-	1	1
3936523	0	1	1	1	1	1	1	1	1	1	0	0	1	0	0	1	0	1	1	1	1	1	0	1	-	1	1	1	0	1	0	1	0	1	1	0	1	1	0	1	1	1	0	0	1	1	1	1	1
3936801	0	1	1	1	1	1	1	1	1	1	0	0	1	0	0	1	0	1	1	1	1	1	0	1	-	1	1	1	0	1	0	1	0	1	1	0	1	1	0	1	1	1	0	0	1	1	1	1	1
3937834	0	1	1	1	1	1	1	1	1	1	0	0	1	0	0	1	0	1	1	1	1	1	0	1	0	1	1	1	0	1	0	1	0	1	1	0	1	1	0	1	1	1	0	0	1	1	1	1	1
3937895	0	1	1	1	1	1	1	1	1	1	0	0	1	0	0	1	0	1	1	1	1	1	0	1	-	1	1	1	0	1	0	1	0	1	1	0	1	1	0	1	1	-	0	0	1	1	-	1	1
3938757	0	1	1	1	1	1	1	1	1	1	0	0	1	0	0	1	0	1	1	1	1	1	0	1	-	-	1	1	0	1	0	1	0	1	1	0	1	1	0	1	1	1	0	0	1	1	1	1	1
3939655	0	1	1	1	1	1	1	1	1	1	0	0	1	0	0	1	0	1	1	1	1	1	0	1	0	1	1	1	0	1	0	1	0	1	1	0	1	1	0	1	1	1	0	0	1	1	-	1	1
3940083	0	1	1	1	1	1	1	1	1	1	0	0	1	0	0	1	0	1	1	1	1	1	0	1	0	1	1	1	0	1	0	1	0	1	1	0	1	1	0	1	1	1	0	0	1	1	1	1	1
3940447	0	1	1	1	1	1	1	1	1	1	0	0	1	0	0	1	0	1	1	1	1	1	0	1	0	1	1	1	0	1	0	1	0	1	1	0	1	1	0	1	1	1	0	0	1	1	1	1	1
3940617	0	1	1	1	1	1	1	1	1	1	0	0	1	0	0	-	0	1	1	1	1	1	0	1	0	1	1	1	0	1	0	1	0	1	1	0	1	1	0	1	1	1	0	0	1	1	1	1	1
3941239	0	1	1	1	1	1	1	1	1	1	0	0	1	0	0	1	0	1	1	1	1	1	0	1	0	1	1	1	0	1	0	1	0	1	1	0	1	1	0	1	1	1	0	0	1	1	-	1	1
3942646	0	1	1	1	1	1	1	1	1	1	0	0	1	0	0	1	0	1	1	1	1	1	0	1	0	1	1	1	0	1	0	1	0	1	1	0	1	1	0	1	1	1	0	0	1	1	1	1	1
3942930	0	1	1	1	1	1	1	1	1	1	0	0	1	0	0	1	0	1	1	1	1	1	0	1	0	1	1	1	0	1	0	1	0	1	1	0	1	1	0	1	1	1	0	0	1	1	1	1	1
3943130	0	1	1	1	1	1	1	1	1	1	0	0	1	0	0	1	0	1	1	1	1	1	0	1	0	1	1	1	0	1	0	1	0	1	1	0	1	1	0	1	1	1	0	0	1	1	-	1	1
3944651	0	1	1	1	1	1	-	1	1	1	0	0	1	0	0	1	0	1	1	1	1	1	0	1	0	1	1	1	0	1	0	1	0	1	1	0	1	1	0	1	1	1	0	0	1	1	-	1	1
3945054	0	1	1	1	1	1	1	1	1	1	0	0	1	0	0	1	0	1	1	1	1	1	0	1	0	1	1	1	0	1	0	1	0	1	1	0	1	1	0	1	1	1	0	0	1	1	-	1	1
3945151	0	1	1	1	1	1	1	1	1	1	0	0	1	0	0	1	0	1	1	1	1	1	0	1	-	1	1	1	0	1	0	1	0	1	1	0	1	1	0	1	1	1	0	0	1	1	1	1	1
3945204	0	1	1	1	1	1	1	1	1	1	0	0	1	0	0	1	0	1	1	1	1	1	0	1	0	1	1	1	0	1	0	1	0	1	1	0	1	1	0	1	1	1	0	0	1	1	1	1	1
3948811	0	1	1	1	1	1	1	1	1	1	0	0	1	0	0	1	0	1	1	1	1	1	0	1	0	1	1	1	0	1	0	-	0	1	1	0	1	1	0	1	1	1	0	0	1	1	1	1	1
3949832	0	1	1	1	1	1	1	1	1	1	0	0	1	0	0	-	0	1	1	1	1	1	0	1	0	1	1	1	0	1	0	1	0	1	1	0	1	1	0	1	1	1	0	0	1	1	1	1	1
3950917	0	1	1	1	1	1	1	1	1	1	0	0	1	0	0	1	0	1	1	1	1	1	0	1	0	1	1	1	0	1	0	1	0	1	1	0	1	1	0	1	1	1	0	0	1	1	-	1	1
3951610	0	1	1	1	1	1	1	1	1	1	0	0	1	0	0	1	0	1	1	1	1	1	0	1	-	1	1	1	0	1	0	1	0	1	1	0	1	1	0	1	1	1	0	0	1	1	1	1	1
3951839	0	1	1	1	1	1	1	1	1	1	0	0	1	0	0	1	0	1	1	1	1	1	0	1	-	1	1	1	0	1	0	1	0	1	1	0	1	1	0	-	1	1	0	0	1	1	1	1	1
3951989	0	1	1	1	1	1	1	1	1	1	0	0	1	0	0	1	0	1	1	1	1	1	0	1	0	1	1	1	0	1	0	1	0	1	1	0	1	1	0	1	1	1	0	0	1	1	1	1	1
3952117	0	1	1	1	1	1	1	1	1	1	0	0	1	0	0	1	0	1	1	1	1	1	0	1	0	1	1	1	0	1	0	1	0	1	1	0	1	1	0	1	1	1	0	0	1	1	1	1	1
3952731	0	1	1	1	1	1	1	1	1	1	0	0	1	0	0	1	0	1	1	1	1	1	0	1	-	1	0	1	0	1	0	1	0	1	1	0	1	1	0	1	1	1	0	0	1	1	1	1	1
3952804	0	1	1	1	1	1	1	1	1	1	0	0	1	0	0	1	0	1	1	1	1	1	0	1	0	1	1	1	0	1	0	1	0	1	1	0	1	1	0	1	1	1	0	0	1	1	-	1	1
3952953	0	1	1	1	1	1	-	1	1	1	0	0	1	0	0	1	0	1	1	1	1	1	0	1	0	1	1	1	0	1	0	1	0	1	1	0	1	1	0	1	1	1	0	0	1	1	-	1	1
3953124	0	1	1	1	1	1	1	1	1	1	0	0	1	0	0	-	0	1	1	1	1	1	0	1	-	1	1	1	0	1	0	1	0	1	1	0	1	1	0	1	1	1	0	0	1	1	-	1	1
3953498	0	1	1	1	1	1	1	1	1	1	0	0	1	0	0	-	0	1	1	1	1	1	0	1	-	1	1	1	0	1	0	1	0	1	1	0	1	1	0	1	1	1	0	0	1	1	1	1	1
3954079	0	1	1	1	1	1	1	1	1	1	0	0	1	0	0	1	0	1	1	1	1	1	0	1	-	1	1	1	0	1	0	1	0	1	1	0	1	1	0	1	1	1	0	0	1	1	1	1	1
3954304	0	1	1	1	1	1	1	1	1	1	0	0	1	0	0	1	0	1	1	1	1	1	0	1	0	1	1	1	0	1	0	1	0	1	1	0	1	1	0	1	1	1	0	0	1	1	1	1	1
3955277	0	1	1	1	1	1	1	1	1	1	0	0	1	0	0	-	0	1	1	1	1	1	0	1	0	1	1	1	0	1	0	1	0	1	1	0	1	1	0	1	1	1	0	0	1	1	1	1	1
3956138	0	1	1	1	1	1	1	1	1	1	0	0	1	0	0	1	0	1	1	1	1	1	0	1	-	1	1	1	0	1	0	1	0	1	1	0	1	1	0	1	1	1	0	0	1	1	1	1	1
3956941	0	1	1	1	1	1	-	1	1	1	0	0	1	0	0	1	0	1	1	1	1	1	0	1	0	1	1	1	0	1	0	1	0	1	1	0	1	1	0	1	1	1	0	0	1	1	1	1	1
3957228	0	1	1	1	1	1	-	1	1	1	0	0	1	0	0	1	0	1	1	1	1	1	0	1	0	1	1	1	0	1	0	1	0	1	1	0	1	1	0	1	1	1	0	0	1	1	1	1	1
3958173	0	1	1	1	1	1	1	1	1	1	0	0	1	0	0	1	0	1	1	1	1	1	0	1	0	1	1	1	0	1	0	1	0	1	1	0	1	1	0	1	1	1	0	0	1	1	1	1	1
3958193	0	1	1	1	1	1	-	1	1	1	0	0	1	0	0	1	0	1	1	1	1	1	0	1	0	1	1	1	0	1	0	1	0	1	1	0	1	1	0	1	1	1	0	0	1	1	-	1	1
3958959	0	1	1	1	1	1	-	1	1	1	0	0	1	0	0	-	0	1	1	1	1	1	0	1	0	1	1	1	0	1	0	1	0	1	1	0	1	1	0	1	1	1	0	0	1	1	1	1	1
3959093	0	1	1	1	1	1	-	1	1	1	0	0	1	0	0	1	0	1	1	1	1	1	0	1	-	1	1	1	0	1	0	1	0	1	1	0	1	1	0	1	1	1	0	0	1	1	1	1	1
3960855	0	1	1	1	1	1	1	1	1	-	0	0	1	0	0	-	0	1	1	1	1	1	0	1	-	1	1	1	0	1	0	1	0	1	1	0	1	1	0	1	1	1	0	0	1	1	1	1	1
3961452	0	1	1	1	1	1	1	1	1	1	0	0	1	0	0	1	0	1	1	1	1	1	0	1	0	1	1	1	0	1	0	1	0	1	1	0	1	1	0	1	1	1	0	0	1	1	1	1	1
4003978	0	1	1	1	1	1	1	1	1	1	0	0	1	0	0	1	0	1	1	1	1	1	0	1	0	1	1	1	0	1	0	1	0	1	1	0	1	1	0	1	1	1	0	0	1	1	-	1	1
4008773	0	1	1	1	1	1	-	1	1	1	0	0	1	0	0	1	0	1	1	1	1	1	0	1	0	1	1	1	0	1	0	1	0	1	1	0	1	1	0	1	1	1	0	0	1	1	1	1	1
4009042	0	1	1	1	1	1	1	1	1	1	0	0	1	0	0	1	0	1	1	1	1	1	0	1	0	1	1	1	0	1	0	1	0	1	1	0	1	1	0	1	1	1	0	0	1	1	1	1	1
4009781	0	1	1	1	1	1	1	1	1	1	0	0	1	0	0	1	0	1	1	1	1	1	0	1	0	1	1	1	0	1	0	1	0	1	1	0	1	1	0	1	1	1	0	0	1	1	1	1	1
4009942	0	1	1	1	1	1	1	1	1	1	0	0	1	0	0	1	0	1	1	1	1	1	0	1	0	1	1	1	0	1	0	-	0	1	1	0	1	1	0	1	1	1	0	0	1	1	1	1	1
4021118	0	1	1	1	1	1	1	1	1	1	0	0	1	0	0	1	0	1	1	1	1	1	0	1	-	1	1	1	0	1	0	1	0	1	1	0	1	1	0	1	1	1	0	0	1	1	1	1	1
4260969	0	1	1	1	1	1	1	1	1	1	0	0	1	0	0	1	0	1	1	1	1	1	0	1	0	1	1	1	0	1	0	1	0	1	1	0	1	1	0	1	1	1	0	0	1	1	-	1	1
4261287	0	1	1	1	1	1	1	1	1	1	0	0	-	0	0	-	0	1	1	1	1	1	0	1	0	1	1	1	0	1	0	1	0	1	1	0	1	1	0	1	1	1	0	0	1	1	1	1	1
4261554	0	1	1	1	1	1	1	1	1	1	0	0	1	0	0	-	0	1	1	1	1	1	0	1	-	1	1	1	0	1	0	1	0	1	1	0	1	1	0	1	1	1	0	0	1	1	1	1	1
4261691	0	1	1	1	1	1	1	1	1	1	0	0	1	0	0	1	0	1	1	1	1	1	0	1	-	1	1	1	0	1	0	1	0	1	1	0	1	1	0	1	1	1	0	0	1	1	-	1	1
4262372	0	1	1	1	1	1	1	1	1	1	0	0	1	0	0	1	0	1	1	1	1	1	0	1	-	1	1	1	0	1	0	1	0	1	1	0	1	1	0	1	1	1	0	0	1	1	1	1	1
4262723	0	1	1	1	1	1	-	1	1	1	0	0	1	0	0	1	0	1	1	1	1	1	0	1	0	1	1	1	0	1	0	-	0	1	1	0	1	1	0	1	1	1	0	0	1	1	1	1	1
4394087	0	1	1	1	1	1	1	1	1	1	0	0	1	0	0	1	0	1	1	1	1	1	0	1	0	1	1	1	0	1	0	-	0	1	1	0	1	1	0	1	1	1	0	0	1	1	1	1	1
4394670	0	1	1	1	1	1	1	1	1	1	0	0	1	0	0	1	0	1	1	1	1	1	0	1	-	1	1	1	0	1	0	1	0	1	1	0	1	1	0	1	1	1	0	0	1	1	1	1	1
4394986	0	1	1	1	1	1	1	1	1	1	0	0	1	0	0	1	0	1	1	1	1	1	0	1	-	1	1	1	0	1	0	1	0	1	1	0	1	1	0	1	1	1	0	0	1	1	1	1	1
4395596	0	1	1	1	1	1	1	1	1	1	0	0	1	0	0	1	0	1	1	1	1	1	0	1	0	1	1	1	0	1	0	1	0	1	1	0	1	1	0	1	1	1	0	0	1	1	1	1	1
4396153	0	1	1	1	1	1	1	1	1	1	0	0	1	0	0	1	0	1	1	1	1	1	0	1	-	1	1	1	0	1	0	1	0	1	1	0	1	1	0	1	1	1	0	0	1	1	1	1	1
4396324	0	1	1	1	1	1	1	1	1	1	0	0	1	0	0	1	0	1	1	1	1	1	0	1	0	1	1	1	0	1	0	1	0	1	1	0	1	1	0	1	1	1	0	0	1	1	1	1	1
4396510	0	1	1	1	1	1	1	1	1	1	0	0	1	0	0	1	0	1	1	1	1	1	0	1	0	1	1	1	0	1	0	1	0	1	1	0	1	1	0	1	1	1	0	0	1	1	1	1	1
4398291	0	1	1	1	1	1	1	1	1	1	0	0	1	0	0	1	0	1	1	1	1	1	0	1	0	1	1	1	0	1	0	1	0	1	1	0	1	1	0	1	1	1	0	0	1	1	1	1	1
4398403	0	1	1	1	1	1	1	1	1	1	0	0	1	0	0	1	0	1	1	1	1	1	0	1	-	1	1	1	0	1	0	1	0	1	1	0	1	1	0	1	1	1	0	0	1	1	1	1	1
4406242	0	1	1	1	1	1	1	1	1	1	0	0	1	0	0	1	0	1	1	1	1	1	0	1	0	1	1	1	0	1	0	1	0	1	1	0	1	1	0	1	1	1	0	0	1	1	1	1	1
4406553	0	1	1	1	1	1	1	1	1	1	0	0	1	0	0	1	0	1	1	1	1	1	0	1	0	1	1	1	0	1	0	1	0	1	1	0	1	1	0	1	1	1	0	0	1	1	1	1	1
4407479	0	1	1	1	1	1	1	1	1	1	0	0	1	0	0	1	0	1	1	1	1	1	0	1	0	1	1	1	0	1	0	1	0	1	1	0	1	1	0	1	1	-	0	0	1	1	1	1	1
4408497	0	1	1	1	1	1	1	1	1	1	0	0	1	0	0	1	0	1	1	1	1	1	0	1	0	1	1	1	0	1	0	1	0	1	1	0	1	1	0	1	1	1	0	0	1	1	1	1	1
4408707	0	1	1	1	1	1	1	1	1	1	0	0	1	0	0	1	0	1	1	1	1	1	0	1	-	1	1	1	0	1	0	-	0	1	1	0	1	1	0	1	1	1	0	0	1	1	1	1	1
4409980	0	1	1	1	1	1	1	1	1	-	0	0	1	0	0	1	0	1	1	1	1	1	0	1	-	1	1	1	0	1	0	1	0	1	1	0	1	1	0	1	1	1	0	0	1	1	1	1	1
4410382	0	1	1	1	1	1	1	1	1	1	0	0	1	0	0	1	0	1	1	1	1	1	0	1	0	1	1	1	0	1	0	1	0	1	1	0	1	1	0	1	1	1	0	0	1	1	1	1	1
4411001	0	1	1	1	1	1	1	1	1	1	0	0	1	0	0	1	0	1	1	1	1	1	0	1	0	1	1	1	0	1	0	1	0	1	1	0	1	1	0	1	1	1	0	0	1	1	1	1	1
4411274	0	1	1	1	1	1	1	1	1	1	0	0	1	0	0	1	0	1	1	1	1	1	0	1	0	1	1	1	0	1	0	1	0	1	1	0	1	1	0	1	1	1	0	0	1	1	1	1	1
4439452	0	1	1	1	1	1	1	1	1	1	0	0	1	0	0	1	0	1	1	1	1	1	0	1	0	1	1	1	0	1	0	1	0	1	1	0	1	1	0	1	1	1	0	0	1	1	1	1	1
4439492	0	1	1	1	1	1	1	1	1	1	0	0	1	0	0	1	0	1	1	1	1	1	0	1	0	1	1	1	0	1	0	1	0	1	1	0	1	1	0	1	1	1	0	0	1	1	1	1	1
4439793	0	1	1	1	1	1	1	1	1	1	0	0	1	0	0	1	0	1	1	1	1	1	0	1	0	1	1	1	0	1	0	1	0	1	1	0	1	1	0	1	1	1	0	0	1	1	1	1	1
4439875	0	1	1	1	1	1	1	1	1	1	0	0	1	0	0	1	0	1	1	1	1	1	0	1	-	1	1	1	0	1	0	1	0	1	1	0	1	1	0	1	1	1	0	0	1	1	1	1	1
4440037	0	1	1	1	1	1	1	1	1	1	0	0	1	0	0	1	0	1	1	1	1	1	0	1	0	1	1	1	0	1	0	1	0	1	1	0	1	1	0	1	1	1	0	0	1	1	-	1	1
4440069	0	1	1	1	1	1	1	1	1	1	0	0	1	0	0	1	0	1	1	1	1	1	0	1	-	1	1	1	0	1	0	1	0	1	1	0	1	1	0	1	1	1	0	0	1	1	1	1	1
4440182	0	1	1	1	1	1	1	1	1	1	0	0	1	0	0	1	0	1	1	1	1	1	0	1	0	1	1	1	0	1	0	1	0	1	1	0	1	1	0	1	1	1	0	0	1	1	1	1	1
4440369	0	1	1	1	1	1	1	1	1	1	0	0	1	0	0	1	0	1	1	1	1	1	0	1	-	1	1	1	0	1	0	1	0	1	1	0	1	1	0	1	1	1	0	0	1	1	-	1	1
4536148	0	1	1	1	1	1	1	1	1	1	0	0	1	0	0	1	0	1	1	1	1	1	0	1	0	1	1	1	0	1	0	1	0	1	1	0	1	1	0	1	1	1	0	0	1	1	1	1	1
4537540	0	1	1	1	1	1	1	1	1	1	0	0	1	0	0	1	0	1	1	1	1	1	0	1	0	1	1	1	0	1	0	1	0	1	1	0	1	1	0	1	1	1	0	0	1	1	1	1	1
4537548	0	1	1	1	1	1	1	1	1	1	0	0	1	0	0	1	0	1	1	1	1	1	0	1	0	1	1	1	0	1	0	1	0	1	1	0	1	1	0	1	1	1	0	0	1	1	1	1	1
4537866	0	1	1	1	1	1	1	1	1	1	0	0	1	0	0	1	0	1	1	1	1	1	0	1	0	1	1	1	0	1	0	1	0	1	1	0	1	1	0	1	1	1	0	0	1	1	1	1	1
4539656	0	1	1	1	1	1	1	1	1	1	0	0	1	0	0	1	0	1	1	1	1	1	0	1	-	1	1	1	0	1	0	1	0	1	1	0	1	1	0	1	1	1	0	0	1	1	1	1	1
4540515	0	1	1	1	1	1	-	1	1	-	0	0	1	0	0	1	0	1	1	1	1	1	0	1	0	1	1	1	0	1	0	1	0	1	1	0	-	1	0	1	1	1	0	0	1	1	1	1	1
4540519	0	1	1	1	1	1	1	1	1	1	0	0	1	0	0	1	0	1	1	1	1	1	0	1	0	1	1	1	0	1	0	-	0	1	1	0	1	1	0	1	1	1	0	0	1	1	1	1	1
4540923	0	1	1	1	1	1	1	1	1	1	0	0	1	0	0	1	0	1	1	1	1	1	0	1	0	1	1	1	0	1	0	1	0	1	1	0	1	1	0	1	1	1	0	0	1	1	1	1	1
4542137	0	1	1	1	1	1	1	1	1	1	0	0	1	0	0	1	0	1	1	1	1	1	0	1	-	1	1	1	0	1	0	1	0	1	1	0	1	1	0	1	1	1	0	0	1	1	1	1	1
4542210	0	1	1	1	1	1	1	1	1	1	0	0	1	0	0	1	0	1	1	1	1	1	0	1	0	1	1	1	0	1	0	-	0	1	1	0	1	1	0	1	1	1	0	0	1	1	1	1	1
4542240	0	1	1	1	1	1	1	1	1	1	0	0	1	0	0	1	0	1	1	1	1	1	0	1	0	1	1	1	0	1	0	-	0	1	1	0	1	1	0	1	1	1	0	0	1	1	1	1	1
4542474	0	1	1	1	1	1	1	1	1	1	0	0	1	0	0	1	0	1	1	1	1	1	0	1	-	-	1	1	0	1	0	1	0	1	1	0	1	1	0	1	1	1	0	0	1	1	1	1	1
4542482	0	1	1	1	1	1	1	1	1	1	0	0	1	0	0	1	0	1	1	1	1	1	0	1	0	1	1	1	0	1	0	-	0	1	1	0	1	1	0	1	1	1	0	0	1	1	1	1	1
4543599	0	1	1	1	1	1	1	1	1	1	0	0	1	0	0	1	0	1	1	1	1	1	0	1	-	1	1	1	0	1	0	1	0	1	1	0	1	1	0	1	1	1	0	0	1	1	1	1	1
4543684	0	1	1	1	1	1	1	1	1	1	0	0	1	0	0	1	0	1	1	1	1	1	0	1	0	1	-	1	0	1	0	1	0	1	1	0	1	1	0	1	1	1	0	0	1	1	1	1	1
4544056	0	1	1	1	1	1	1	1	1	1	0	0	1	0	0	1	0	1	1	1	1	1	0	1	-	1	1	1	0	1	0	1	0	1	1	0	1	1	0	1	1	1	0	0	1	1	1	1	1
4910249	0	1	1	1	1	1	1	1	1	1	0	0	1	0	0	1	0	1	1	1	1	1	0	1	0	1	1	1	0	1	0	1	0	1	1	0	1	1	0	1	1	-	0	0	1	1	1	1	1
4989025	0	1	1	1	1	1	1	1	1	1	0	0	1	0	0	1	0	1	1	1	1	1	0	1	0	0	1	1	0	1	0	1	0	1	1	0	1	1	0	1	1	1	0	0	1	1	1	1	1
4989295	0	1	1	1	1	1	1	1	1	1	0	0	1	0	0	1	0	1	1	1	1	1	0	1	-	1	1	1	0	1	0	1	0	1	1	0	1	1	0	1	1	1	0	0	1	1	1	1	1
4989476	0	1	1	1	1	1	1	1	1	1	0	0	1	0	0	1	0	1	1	1	1	1	0	1	0	1	1	1	0	1	0	1	0	1	1	0	1	1	0	1	1	1	0	0	1	1	1	1	1
4989651	0	1	1	1	1	1	1	1	1	1	0	0	1	0	0	1	0	1	1	1	1	1	0	1	0	1	1	1	0	1	0	0	0	1	1	0	1	1	0	1	1	1	0	0	1	1	1	1	1
4989719	0	1	1	1	1	1	1	1	1	1	0	0	1	0	0	1	0	1	1	1	1	1	0	1	0	1	1	1	0	1	0	1	0	1	1	0	1	1	0	1	1	1	0	0	1	1	-	1	1
4989927	0	1	1	1	1	1	1	1	1	-	0	0	1	0	0	1	0	1	1	1	1	1	0	1	0	1	1	1	0	1	0	1	0	1	1	0	1	1	0	1	1	1	0	0	1	1	1	1	1
4989981	0	1	1	1	1	1	1	1	1	1	0	0	1	0	0	1	0	1	1	1	1	1	0	1	0	1	1	1	0	1	0	1	0	1	1	0	1	1	0	1	1	1	0	0	1	1	1	1	1
4990055	0	1	1	1	1	1	1	1	1	1	0	0	1	0	0	1	0	1	1	1	1	1	0	1	-	1	1	-	0	1	0	1	0	1	1	0	1	1	0	1	1	1	0	0	1	1	1	1	1
4990321	0	1	1	1	1	1	1	1	1	1	0	0	1	0	0	1	0	1	1	1	1	1	0	1	0	1	1	1	0	1	0	1	0	1	1	0	1	1	0	1	1	1	0	0	1	1	1	1	1
4990428	0	1	1	1	1	1	1	1	1	1	0	0	1	0	0	1	0	1	1	1	1	1	0	1	-	1	1	1	0	1	0	1	0	1	1	0	1	1	0	1	1	1	0	0	1	1	1	1	1
4990469	0	1	1	1	1	1	1	1	1	1	0	0	1	0	0	1	0	1	1	1	1	1	0	1	0	1	1	1	0	1	0	1	0	1	1	0	1	1	0	1	1	1	0	0	1	0	-	1	1
4990471	0	1	1	1	1	1	1	1	1	1	0	0	1	0	0	1	0	1	1	1	1	1	0	1	0	1	1	1	0	1	0	1	0	1	1	0	1	1	0	1	1	1	0	0	1	1	1	1	1
4990570	0	1	1	1	1	1	1	1	1	-	0	0	1	0	0	1	0	1	1	1	1	1	0	1	0	1	1	1	0	1	0	-	0	1	1	0	1	1	0	1	1	1	0	0	1	1	1	1	1
4990577	0	1	1	1	1	1	1	1	1	1	0	0	1	0	0	1	0	1	1	1	1	1	0	1	0	1	1	1	0	1	0	1	0	1	1	0	1	1	0	1	1	1	0	0	1	1	1	1	1
4990625	0	1	1	1	1	1	1	1	1	1	0	0	1	0	0	1	0	1	1	1	1	1	0	1	0	1	1	1	0	1	0	1	0	1	1	0	1	1	0	1	1	1	0	0	1	1	1	1	1
4990800	0	1	1	1	1	1	1	1	1	1	0	0	1	0	0	1	0	1	1	1	1	1	0	1	0	1	1	1	0	1	0	1	0	1	1	0	1	1	0	1	1	1	0	0	1	1	1	1	1
4990869	0	1	1	1	1	1	1	1	1	1	0	0	1	0	0	1	0	1	1	1	1	1	0	1	0	1	1	1	0	1	0	1	0	1	1	0	1	1	0	1	1	1	0	0	1	1	1	1	1
4990940	0	1	1	1	1	1	1	1	1	1	0	0	1	0	0	1	0	1	1	1	1	1	0	1	0	1	1	1	0	1	0	1	0	1	1	0	1	1	0	1	1	1	0	0	1	1	1	1	1
4990978	0	1	1	1	1	1	-	1	1	1	0	0	1	0	0	1	0	1	1	1	1	1	0	1	-	1	1	1	0	1	0	1	0	1	1	0	1	1	0	1	1	1	0	0	1	1	1	1	1
4991272	0	1	1	1	1	1	1	1	1	1	0	0	1	0	0	1	0	1	1	1	1	1	0	1	0	1	1	1	0	1	0	1	0	1	1	0	1	1	0	1	1	1	0	0	1	1	1	1	1
5332910	0	1	1	1	1	1	1	1	1	1	0	0	1	0	0	1	0	1	1	1	1	1	0	1	0	1	1	1	0	1	0	1	0	1	1	0	1	1	0	1	1	1	0	0	1	1	-	1	1
5348119	0	1	1	1	1	1	1	1	1	1	0	0	1	0	0	1	0	1	1	1	1	1	0	1	0	1	1	1	0	1	0	1	0	1	1	0	1	1	0	1	1	1	0	0	1	1	1	1	1
5374155	0	1	1	1	1	1	1	1	1	1	0	0	1	0	0	1	0	1	1	1	1	1	0	1	0	1	1	1	0	1	0	1	0	1	1	0	1	1	0	1	1	1	0	0	1	1	1	1	1
7340559	0	1	1	1	1	1	1	1	1	1	0	0	1	0	0	1	0	1	1	1	1	1	0	1	0	1	1	1	0	1	0	1	0	1	1	0	1	1	0	1	1	1	0	0	1	1	1	1	1
1208325	1	0	0	2	2	0	2	0	2	2	1	1	0	1	1	0	1	2	2	0	0	2	1	0	1	2	2	0	1	2	1	2	1	2	2	-	0	2	1	2	0	2	1	-	2	0	0	0	2
1217538	1	0	2	2	2	0	2	0	2	0	1	1	2	-	1	0	-	0	0	2	2	2	-	0	1	2	2	2	1	2	1	2	1	2	2	-	2	0	1	2	2	0	1	1	2	2	0	0	2
3942750	1	0	0	2	2	2	0	0	2	2	1	1	0	1	1	0	1	2	2	0	0	2	1	0	1	2	2	0	1	0	1	2	1	2	0	-	0	2	1	2	0	2	1	-	2	0	0	0	2
1233880	1	0	1	0	0	0	1	1	0	1	1	1	0	1	1	0	1	0	0	0	0	0	1	0	1	0	-	0	1	0	1	0	1	0	0	1	0	0	1	0	0	1	1	1	0	0	1	0	0
1241742	1	0	1	0	0	0	1	1	0	1	1	1	0	1	1	0	1	0	0	0	0	0	1	0	1	0	0	0	1	0	1	0	1	0	0	1	0	0	1	0	0	1	1	1	0	0	1	0	-
3945613	1	0	1	0	0	0	1	1	0	1	1	1	0	1	1	0	1	0	0	0	0	0	1	0	1	0	0	0	1	0	1	0	1	0	0	1	0	0	1	0	0	1	1	1	0	0	1	0	0
4989397	1	0	1	0	0	0	1	1	0	1	1	1	0	1	1	0	1	0	0	0	0	0	1	0	1	0	-	0	1	0	1	0	1	0	0	1	0	0	1	0	0	1	1	1	0	0	1	0	0
1230710	1	0	1	0	0	0	1	1	0	1	1	1	0	1	1	0	1	0	0	0	0	0	1	0	1	0	0	0	1	0	1	0	1	0	0	1	0	0	1	0	0	1	1	1	0	0	1	0	0
2268813	1	0	1	0	0	0	1	1	0	1	1	1	0	1	1	0	1	0	0	0	0	0	1	0	1	0	0	0	1	0	1	0	1	0	0	1	0	0	1	0	0	1	1	1	0	0	-	0	0
4990003	1	0	0	0	0	0	1	1	0	1	1	1	0	1	1	0	1	0	0	0	0	0	1	0	1	0	0	0	1	0	1	0	1	0	0	1	0	0	1	0	0	-	1	1	0	0	1	0	0
4990979	1	0	1	0	0	0	1	1	0	1	1	1	0	1	1	0	1	0	0	0	0	0	1	0	1	0	0	0	1	0	1	0	1	0	0	1	0	0	1	0	0	1	1	1	0	0	1	0	0
7358401	1	0	1	0	0	0	1	1	0	1	1	1	0	1	1	0	1	0	0	0	0	0	1	0	1	0	0	0	1	-	1	0	1	0	-	1	0	0	1	0	0	1	1	1	0	0	1	0	0
1234785	1	0	1	0	0	0	1	1	0	1	1	1	0	1	1	0	1	0	0	0	0	0	1	0	1	0	0	0	1	0	1	0	1	0	0	1	0	0	1	0	0	0	1	1	0	1	1	0	0
4988997	0	1	2	2	1	1	2	2	1	2	0	0	1	0	0	1	0	1	1	1	1	1	0	1	0	1	2	1	0	2	0	2	0	1	1	0	1	1	0	1	1	1	0	0	1	2	2	1	1
4396683	1	0	1	0	0	0	1	1	0	1	1	1	0	1	1	0	1	0	0	0	0	0	1	0	1	0	0	0	1	0	1	0	1	0	0	1	0	0	1	0	0	0	1	1	0	0	1	0	0
4990108	1	0	1	0	0	0	1	1	0	1	1	1	0	1	1	0	1	0	0	0	0	0	1	0	1	0	0	0	1	0	1	0	1	0	0	1	0	0	1	0	0	0	1	1	0	0	1	0	0
4990889	1	0	1	0	0	0	1	1	0	1	1	1	0	1	1	0	1	0	0	0	0	0	1	0	1	0	0	0	1	0	1	0	1	0	0	1	0	0	1	0	0	0	1	1	0	0	1	0	0
4991222	1	0	1	0	0	0	1	1	0	1	1	1	0	1	1	0	1	0	0	0	0	0	1	0	1	1	0	0	1	0	1	0	1	0	0	1	0	0	1	0	0	0	1	1	0	0	1	0	0
1238620	1	0	1	0	0	0	1	1	0	1	1	1	0	1	1	0	1	0	0	0	0	0	1	0	1	0	0	0	1	0	1	0	1	0	0	1	0	0	1	0	0	0	1	1	0	0	1	0	0
4991384	1	0	0	0	0	0	0	0	0	1	1	1	0	1	1	0	1	0	0	0	0	0	1	0	1	0	0	0	1	0	1	0	1	0	0	1	0	0	1	0	0	0	1	1	0	0	1	0	0
1003719	1	0	1	0	0	0	1	0	0	1	1	1	0	1	1	0	1	0	0	0	0	0	1	0	1	0	0	0	1	0	1	0	1	0	0	1	0	0	1	0	0	0	1	1	0	0	1	0	0
1301639	1	0	1	0	0	0	1	0	0	1	1	1	0	1	1	0	1	0	0	0	0	0	1	0	1	0	0	0	1	0	1	0	1	0	0	1	0	0	1	0	0	0	1	1	0	0	1	0	0
3939928	1	0	1	0	0	0	1	0	0	1	1	1	0	1	1	0	1	0	0	0	0	0	1	0	1	0	0	0	1	0	1	0	1	0	0	1	0	0	1	0	0	0	1	1	0	0	1	0	0
3952194	1	0	1	0	0	0	1	0	0	1	1	1	0	1	1	0	1	0	0	0	0	0	1	0	1	0	0	0	1	0	1	0	1	0	0	1	0	0	1	0	0	0	1	1	0	0	1	0	0
4988955	0	1	2	1	1	1	2	1	1	2	0	0	1	0	0	1	0	1	1	1	1	1	0	1	0	1	1	1	0	1	0	1	0	1	1	0	1	1	0	1	1	1	0	0	1	1	2	1	1
7358408	1	0	1	0	0	0	1	0	0	1	1	1	0	1	1	0	1	0	0	0	0	0	1	0	1	0	1	0	1	0	1	0	1	0	0	1	0	0	1	0	0	0	1	1	0	0	1	0	0
4989802	1	0	1	0	0	0	1	0	0	1	1	1	0	1	1	0	1	0	0	0	0	0	1	0	1	0	0	0	1	1	1	1	1	0	0	1	0	0	1	0	0	0	1	1	0	0	1	0	0
4990341	1	0	-	0	0	0	1	0	0	1	1	1	0	1	1	0	1	0	0	0	0	0	1	0	1	0	0	0	1	1	1	1	1	0	0	1	0	0	1	0	0	0	1	1	0	0	1	0	0
5411286	1	0	1	0	0	0	1	0	0	0	1	1	0	1	1	0	1	0	0	0	0	0	1	0	1	0	0	0	1	1	1	1	1	0	0	1	0	0	1	0	0	0	1	1	0	0	1	0	1
1105435	1	0	2	0	0	0	2	2	0	2	1	1	0	1	1	0	1	0	0	0	0	0	1	0	1	0	0	0	1	2	1	2	1	0	0	1	0	0	1	0	0	0	1	1	0	0	2	0	0
1238269	1	0	1	0	0	0	1	1	0	1	1	1	0	1	1	0	1	0	0	0	0	0	1	0	1	0	0	0	1	1	1	1	1	0	0	1	0	0	1	0	0	0	1	1	0	0	1	0	0
4394278	1	0	1	1	0	0	1	1	0	1	1	1	0	1	1	0	1	0	0	0	0	0	1	0	1	0	0	0	1	1	1	1	1	0	-	1	0	0	1	0	0	0	1	1	0	0	1	0	0
4990548	1	0	1	0	0	0	1	1	0	1	1	0	0	1	1	0	1	0	0	0	0	0	1	0	1	0	0	0	1	1	1	1	1	0	0	1	0	0	1	0	0	0	1	1	0	0	1	0	0
1235104	1	0	1	0	0	0	1	1	0	1	1	1	0	1	1	0	1	0	0	0	0	0	1	0	1	0	0	0	1	1	1	1	1	0	0	1	0	0	1	0	0	0	1	1	0	0	1	0	0
1255479	1	0	1	0	0	0	1	1	0	1	1	1	0	1	1	0	1	0	0	0	0	0	1	0	1	0	0	0	1	1	1	-	1	0	-	1	0	0	1	0	0	0	1	1	0	0	1	0	0
1255655	1	0	1	0	0	0	1	1	0	1	1	1	0	1	1	0	1	0	0	0	0	0	1	0	1	0	0	0	1	0	1	1	1	0	0	1	0	0	1	0	0	0	1	1	0	0	1	0	0
2264100	1	0	1	0	0	0	1	1	0	1	1	1	0	1	1	0	1	0	0	0	0	0	1	0	1	0	0	0	1	0	1	1	1	0	0	1	0	0	1	0	0	0	1	1	0	0	1	0	0
2283523	1	0	1	0	0	0	1	1	0	1	1	1	0	1	1	0	1	0	0	0	0	0	1	0	1	0	-	0	1	0	1	-	1	0	1	1	0	0	1	0	0	0	1	1	0	0	1	0	0
2300152	1	0	1	0	0	0	1	1	0	1	1	1	0	1	1	0	1	0	0	0	0	0	1	0	1	0	0	0	1	0	1	1	1	0	0	1	0	0	1	0	0	0	1	1	0	0	1	0	0
1088545	0	1	1	1	1	1	1	1	1	1	0	0	1	0	0	1	0	1	1	1	1	1	0	1	0	1	1	1	0	1	0	1	0	1	1	0	1	1	0	1	1	1	0	0	1	1	-	1	1
1240851	1	0	0	0	0	0	1	1	0	1	1	1	0	1	1	0	1	0	0	0	0	0	1	0	-	0	0	0	1	0	1	1	1	0	0	1	0	0	1	0	0	0	1	1	0	0	1	0	0
4992870	1	0	0	0	0	0	1	1	0	1	1	1	0	1	1	0	1	0	0	0	0	0	1	0	1	0	0	0	1	0	1	1	1	0	0	1	0	0	1	0	0	0	1	1	0	0	1	0	0
1232736	1	0	1	0	0	0	1	1	0	1	1	1	0	1	1	0	1	0	0	0	0	0	1	0	1	0	0	0	1	0	1	1	1	0	0	1	0	0	1	0	0	0	1	1	0	0	1	0	0
1236267	1	0	1	0	0	0	1	1	0	1	1	1	0	1	1	0	1	0	0	0	0	0	1	0	1	0	0	0	1	0	1	0	1	0	0	1	0	0	1	0	0	0	1	1	0	0	1	0	0
2291505	1	0	1	0	0	0	1	1	0	1	1	1	0	1	1	0	1	0	0	0	0	0	1	0	1	0	-	0	1	0	1	1	1	0	0	1	0	0	1	0	0	0	1	1	0	0	1	0	0
1239953	1	0	1	0	0	0	1	1	0	1	1	1	0	1	1	0	1	0	0	0	0	0	1	0	1	0	0	0	1	0	1	1	1	0	0	1	0	0	1	0	0	1	1	1	0	0	1	0	0
2328523	1	0	1	0	0	0	1	1	0	1	1	1	0	1	1	0	1	0	0	0	0	0	1	0	1	0	0	0	1	-	1	1	1	0	0	1	0	0	1	0	0	1	1	1	0	0	-	0	0
4991167	0	1	2	1	1	1	2	2	1	2	0	0	1	0	0	1	0	1	1	1	1	1	0	1	0	1	2	1	0	1	0	2	0	1	2	0	1	1	0	1	1	2	0	0	1	1	2	1	1
4990836	1	0	1	0	0	0	1	1	0	1	1	1	0	1	1	0	1	0	0	0	0	0	1	0	1	0	0	0	1	0	1	1	1	0	0	1	0	0	1	0	0	1	1	1	0	0	1	0	0
4990922	1	0	1	0	0	0	1	1	0	1	1	1	0	1	1	0	1	0	0	0	0	0	1	0	1	0	0	0	1	0	1	1	1	0	0	1	0	0	1	0	0	1	1	1	0	0	1	0	0
4991414	1	0	1	0	0	0	1	1	0	1	1	1	0	1	1	0	1	0	0	0	0	0	1	0	1	0	0	0	1	0	1	1	1	0	1	1	0	0	1	0	0	1	1	1	0	0	1	0	0
1051688	0	1	1	1	1	1	1	1	1	1	0	0	1	0	0	1	0	1	1	1	1	1	0	1	-	1	1	1	0	1	0	1	0	1	1	0	1	1	0	1	1	1	0	0	1	1	-	1	1
1059859	0	1	1	1	1	1	1	1	1	1	0	0	1	0	0	1	0	1	1	1	1	1	0	1	1	1	1	1	0	1	0	1	0	1	1	0	1	1	0	1	1	1	0	0	1	1	1	1	1
1063663	0	1	1	1	1	1	1	1	1	1	0	0	1	0	0	1	0	1	1	1	1	1	0	1	1	1	1	1	0	1	0	1	0	1	1	0	1	1	0	1	1	1	0	0	1	1	1	1	1
1065195	0	1	1	1	1	1	1	1	1	1	0	0	1	0	0	1	0	1	1	1	1	1	0	1	1	0	1	1	0	1	0	1	0	1	1	0	1	1	0	1	1	1	0	0	1	1	1	1	1
1079617	0	1	1	1	1	1	1	1	1	1	0	0	1	0	0	1	0	1	1	1	1	1	0	1	1	1	1	1	0	1	0	1	0	1	1	0	1	1	0	1	1	1	0	0	1	1	1	1	1
1082495	0	1	1	1	1	1	1	1	1	1	0	0	1	0	0	1	0	1	1	1	1	1	0	1	1	1	1	1	0	1	0	1	0	1	1	0	1	1	0	1	1	1	0	0	1	1	1	1	1
1085327	0	1	1	1	1	1	1	1	1	1	0	0	1	0	0	1	0	1	1	1	1	1	0	1	-	1	1	1	0	1	0	1	0	1	1	0	1	1	0	1	1	1	0	0	1	1	1	1	1
1089985	0	1	1	1	1	1	1	1	1	1	0	0	1	0	0	1	0	1	1	1	1	1	0	1	1	1	1	1	0	1	0	1	0	1	1	0	1	1	0	1	1	1	0	0	1	1	1	1	1
1095193	0	1	1	1	1	1	1	1	1	1	0	0	1	0	0	1	0	1	1	1	1	1	0	1	1	1	1	1	0	1	0	1	0	1	1	0	1	1	0	1	1	1	0	0	1	1	1	1	1
1100352	0	1	1	1	1	1	1	1	1	1	0	0	1	0	0	1	0	1	1	1	1	1	0	1	1	1	1	1	0	1	0	1	0	1	1	0	1	1	0	1	1	1	0	0	1	1	1	1	1
1102610	0	1	1	1	1	1	1	1	1	1	0	0	1	0	0	1	0	1	1	1	1	1	0	1	1	1	1	1	0	1	0	1	0	1	1	0	1	1	0	1	1	1	0	0	1	1	1	1	1
1105032	0	1	1	1	1	1	1	1	1	1	0	0	1	0	0	1	0	1	1	1	1	1	0	1	-	1	1	1	0	1	0	1	0	1	1	0	1	1	0	1	1	-	0	0	1	1	1	1	1
1165239	0	1	1	1	1	1	1	1	1	1	0	0	1	0	0	1	0	1	1	1	1	1	0	1	1	1	1	1	0	1	0	1	0	1	1	0	1	1	0	1	1	1	0	0	1	1	-	1	1
1206251	0	1	1	1	1	1	1	1	1	1	0	0	1	0	0	1	0	1	1	1	1	1	0	1	1	1	1	1	0	1	0	1	0	1	1	0	1	1	0	1	1	1	0	0	1	1	1	1	1
1228220	0	1	1	1	1	1	1	1	1	1	0	0	1	0	0	1	0	1	1	1	1	1	0	1	1	1	1	1	0	1	0	1	0	1	1	0	1	1	0	1	1	1	0	0	1	1	-	1	-
1666581	0	1	1	1	1	1	1	1	1	1	0	0	1	0	0	1	0	1	1	1	1	1	0	1	-	1	1	1	0	1	0	1	0	1	1	0	1	1	0	1	1	1	0	0	1	1	-	1	1
1667050	0	1	1	1	1	1	-	1	1	1	0	0	1	0	0	1	0	1	1	1	1	1	0	1	-	1	1	1	0	1	0	1	0	1	1	0	1	1	0	1	1	1	0	0	1	1	1	1	1
1698488	0	1	1	1	1	1	1	1	1	1	0	0	1	0	0	1	0	1	1	1	1	1	0	1	1	1	1	1	0	1	0	1	0	1	1	0	1	1	0	1	1	1	0	0	1	1	1	1	1
3020833	0	1	1	1	1	1	1	1	1	1	0	0	1	0	0	1	0	1	1	1	1	1	0	1	-	1	1	1	0	1	0	1	0	1	1	0	1	1	0	1	1	1	0	0	1	1	-	1	1
3021598	0	1	1	1	1	1	1	1	1	1	0	0	1	0	0	1	0	1	1	1	1	1	0	1	1	-	1	1	0	1	0	1	0	1	1	0	1	1	0	1	1	1	0	0	1	1	-	1	1
[truncated: 11,128 more rows]
[truncated: 128 more columns]
