# Supplementary material for: A high density GBS map of bread wheat and its application for dissecting complex disease resistance traits
Source: BMC Genomics. 2015 Mar 19;16(1):216. doi: 10.1186/s12864-015-1424-5 (PMC4381402; doi:10.1186/s12864-015-1424-5)
Supplement: Additional file 12: — Genotypic and phenotypic data used for QTL mapping in PBW343 x Kenya Swara population. [file 12864_2015_1424_MOESM12_ESM.xlsx]

## Sheet: kSwara final map with genotypes
CloneID	PBW343	Kenya Swara	1651	1652	1653	1654	1655	1656	1658	1659	1660	1661	1662	1663	1664	1665	1666	1667	1668	1669	1670	1671	1672	1673	1674	1675	1676	1677	1678	1679	1681	1682	1683	1684	1685	1686	1687	1688	1689	1690	1691	1692	1693	1694	1695	1696	1697	1698	1699
1256322	0	1	0	1	1	0	0	0	0	1	0	1	0	-	0	1	0	0	0	0	0	0	0	1	0	0	1	1	0	0	0	0	1	0	0	0	0	0	1	1	1	0	0	1	1	-	0	-	1
1106928	0	1	0	1	1	0	0	0	0	1	0	1	0	-	0	1	0	0	0	0	0	0	0	1	0	0	1	1	0	0	-	0	1	0	0	0	0	0	1	1	1	0	0	1	1	1	0	0	1
1279346	0	1	0	1	1	0	0	0	0	1	0	1	0	1	0	1	0	0	0	0	0	0	0	1	0	0	1	1	0	0	-	0	1	0	0	0	0	0	1	1	1	0	0	1	1	1	0	0	1
3033888	0	1	0	1	1	0	0	0	0	1	0	1	0	-	0	1	0	0	0	0	0	0	0	-	0	0	1	-	0	0	0	0	1	0	0	0	0	0	1	1	1	0	0	1	1	1	0	0	1
1128896	0	1	0	1	1	0	0	0	0	1	0	1	0	-	0	1	0	0	0	0	0	0	0	1	0	0	1	-	0	0	0	0	1	0	0	0	0	0	1	1	1	0	0	1	1	1	0	-	1
1138087	1	0	1	0	0	1	1	1	1	0	1	0	1	1	0	0	1	1	1	1	1	1	1	0	1	1	0	1	1	-	1	-	1	1	1	1	1	1	0	0	0	1	1	0	0	0	1	-	0
1151437	0	1	0	1	1	0	0	0	0	1	0	1	0	-	0	1	0	0	0	0	0	0	0	1	0	0	1	-	0	0	0	0	1	0	0	0	0	-	1	1	1	0	0	1	1	1	0	0	1
1169281	1	0	1	0	0	1	1	1	1	0	1	0	1	1	0	0	1	1	1	1	1	1	1	0	1	1	0	1	-	1	1	1	1	1	1	1	1	1	0	0	0	1	1	0	0	0	1	1	0
1222981	0	1	0	1	1	0	0	0	0	1	0	1	0	-	0	1	0	0	0	0	0	0	0	1	0	0	1	-	0	0	0	0	1	0	0	0	0	0	1	1	1	0	0	1	1	1	0	1	1
1241416	0	1	0	1	1	0	0	0	0	1	0	1	0	0	0	1	0	0	0	0	0	0	0	1	0	0	1	1	0	0	0	0	1	0	0	0	0	0	1	1	1	0	0	1	1	1	0	-	1
1252788	0	1	0	1	1	0	0	0	0	1	0	1	0	0	0	1	0	0	0	0	0	0	0	1	0	0	1	1	0	0	0	0	1	0	0	0	0	0	1	1	1	0	0	1	1	1	0	-	0
1255490	0	1	0	1	1	0	0	0	0	1	0	1	0	-	0	1	0	0	0	0	0	0	0	1	0	0	1	-	0	0	0	0	1	0	0	0	0	0	1	1	1	0	0	1	1	1	0	1	1
1257291	0	1	0	1	1	0	0	0	0	1	0	1	0	0	0	1	0	0	0	0	0	0	0	1	0	0	1	1	0	0	0	0	1	0	0	0	0	0	1	1	1	0	0	1	1	1	0	-	1
1261057	0	1	0	1	-	0	0	0	0	1	0	1	0	-	0	1	0	0	0	0	0	0	0	1	0	0	1	-	0	0	0	0	1	0	0	0	0	0	1	1	1	0	0	1	1	1	0	1	1
1864339	1	0	1	0	0	1	1	-	-	0	1	0	1	-	0	0	1	-	1	1	1	1	1	0	1	1	0	1	1	1	1	1	1	1	1	1	1	1	0	0	0	1	1	0	0	0	1	1	0
2328038	1	0	1	0	0	1	1	1	1	0	1	1	1	1	0	0	1	1	1	1	1	1	1	0	1	1	0	1	1	1	1	1	1	1	-	1	1	1	0	0	0	1	1	0	0	0	1	-	0
3952253	0	1	0	1	1	0	0	0	0	1	0	1	0	0	0	1	0	0	0	0	0	0	0	1	0	0	1	1	0	0	0	0	1	0	0	0	0	0	1	1	1	-	0	1	1	1	0	1	1
4404716	0	1	0	1	1	0	0	0	0	1	0	1	0	-	0	1	0	0	0	0	0	0	0	1	0	0	1	1	0	0	0	0	1	0	0	0	0	0	1	1	1	0	0	1	1	1	0	1	1
5563351	0	1	0	1	1	0	0	0	0	1	0	1	0	-	0	1	0	0	0	0	0	0	0	1	0	0	1	1	0	0	0	0	1	0	0	0	0	0	1	1	1	0	0	1	1	1	0	-	1
978120	0	1	0	1	1	0	0	0	0	1	0	0	0	0	0	1	0	0	0	0	0	0	0	1	0	0	1	1	0	0	0	0	0	0	0	0	0	0	1	1	1	0	0	1	1	1	0	0	1
1089771	0	1	0	1	1	0	0	0	0	1	0	1	0	-	1	1	0	0	0	0	0	0	0	1	0	0	1	1	0	0	0	0	0	0	0	0	0	0	1	1	1	0	0	1	1	-	0	1	1
1118242	1	0	1	0	0	1	1	1	1	0	1	0	1	-	1	0	-	1	-	-	1	1	1	0	1	0	0	-	1	1	1	1	1	1	1	1	1	1	0	0	0	-	-	0	0	0	1	1	0
1119266	1	0	1	0	0	1	1	-	1	0	1	-	1	1	1	0	1	1	1	-	1	1	1	0	1	1	0	1	1	1	1	1	1	1	0	1	1	1	0	0	0	1	1	0	0	0	1	1	0
1120440	0	1	0	1	1	0	0	0	0	1	0	1	0	0	1	1	0	0	0	0	0	0	0	1	0	0	1	1	0	0	0	0	0	0	0	0	0	0	1	1	1	0	0	1	1	1	0	-	1
1120904	0	1	0	1	1	0	0	0	0	1	0	1	0	0	0	1	0	0	0	0	0	0	0	1	0	0	1	1	0	0	0	0	0	0	0	0	0	0	1	1	1	-	0	1	1	1	0	-	-
4395804	0	1	0	1	1	0	0	0	0	-	0	1	0	0	0	1	0	0	0	0	0	0	0	1	0	0	1	1	0	0	0	0	0	0	0	0	0	0	1	1	1	0	0	1	1	1	0	1	1
993293	0	1	0	1	1	0	0	0	0	1	0	2	0	2	0	1	0	0	0	0	0	0	0	1	0	0	1	2	0	0	0	0	0	0	0	0	0	0	1	1	1	0	0	1	1	1	0	2	-
994830	0	1	0	1	1	0	0	0	0	1	0	1	0	1	0	1	0	0	0	0	0	0	0	1	0	0	1	1	0	0	0	0	0	0	0	0	0	0	1	1	1	0	0	1	1	1	0	1	1
1026325	0	1	0	1	1	0	0	0	0	1	0	1	0	-	0	1	0	0	0	0	0	0	0	1	0	0	1	1	0	0	-	0	0	0	0	0	0	0	1	1	1	0	0	1	1	1	0	-	1
1045015	1	0	1	0	0	1	1	1	1	0	1	-	1	1	1	0	1	1	1	1	1	1	1	0	1	1	0	-	1	1	1	1	0	1	1	1	1	1	0	0	0	1	1	0	0	0	1	1	0
1061551	1	0	1	0	0	1	1	1	1	0	1	-	1	1	1	0	1	1	1	1	1	1	1	0	1	1	0	-	1	1	1	1	0	1	1	1	1	1	0	0	0	1	1	0	0	0	1	-	0
1093668	1	0	1	0	0	1	1	1	1	0	1	0	1	1	1	0	1	1	1	1	1	1	1	0	1	1	0	-	1	1	1	1	-	1	1	1	1	1	0	0	0	-	1	0	0	0	1	1	0
1097106	1	0	1	0	0	1	1	1	1	0	1	-	1	1	1	0	1	1	1	1	1	1	1	0	1	1	0	-	1	1	1	1	1	1	1	1	1	1	0	0	0	1	1	0	0	0	1	0	0
1102329	1	0	1	0	0	1	1	1	1	0	1	1	1	1	1	0	1	1	1	1	1	1	-	0	1	1	0	0	1	1	1	1	1	1	1	1	1	1	0	0	0	-	1	0	0	0	1	1	0
1103447	1	0	1	0	0	1	1	1	1	0	1	0	1	-	1	-	1	1	1	1	1	1	1	0	1	1	0	1	-	1	1	1	0	1	1	1	1	1	0	0	0	1	1	0	0	0	1	1	0
1104113	1	0	1	0	0	1	1	1	1	0	1	0	1	-	1	0	1	1	1	1	1	1	1	0	-	-	0	-	1	1	1	1	1	1	1	1	1	1	0	0	0	1	1	0	0	0	1	1	0
1104175	1	0	1	0	0	1	1	1	1	0	1	-	1	1	1	0	1	1	1	1	1	1	1	0	1	1	0	-	1	1	1	-	1	1	1	1	1	1	0	0	0	1	1	0	0	0	-	-	0
1114742	1	0	1	0	0	1	1	1	1	0	-	0	1	1	1	0	1	1	1	1	1	1	1	0	1	1	0	1	-	1	1	1	1	1	1	1	1	1	0	0	0	-	1	0	0	0	1	1	0
1114962	1	0	1	0	0	1	1	1	1	0	1	-	1	-	1	0	-	1	1	1	1	1	1	0	1	1	0	0	1	1	1	1	1	1	1	1	1	1	0	0	0	1	1	0	0	0	1	1	0
1116977	1	0	1	0	0	1	1	1	1	0	1	-	1	-	1	0	1	1	1	1	1	1	1	0	1	1	0	1	-	1	1	1	0	1	1	1	1	1	0	0	0	1	1	0	0	0	1	1	0
1126995	1	0	1	0	0	1	1	1	1	0	1	0	1	-	1	0	1	1	1	1	1	1	1	0	1	1	0	-	1	1	1	1	1	1	1	1	1	1	0	0	0	1	1	0	0	0	1	-	0
1135929	0	1	0	1	1	0	0	0	0	1	0	1	0	1	0	1	0	0	0	0	0	0	0	1	0	0	1	1	0	0	0	0	0	0	0	0	0	0	1	1	1	0	0	1	1	1	0	-	1
1150277	1	0	1	0	0	1	1	1	1	0	1	0	1	1	1	-	1	1	1	1	1	1	1	0	1	1	-	1	1	1	1	1	1	1	1	1	-	-	0	0	0	1	1	0	0	0	1	1	0
1159452	0	1	0	1	1	0	0	0	0	1	0	1	0	-	0	1	0	0	0	0	0	0	0	1	0	0	1	1	0	0	-	0	0	0	0	0	0	0	1	1	1	0	0	1	1	1	0	1	1
1202070	1	0	1	0	0	1	1	1	1	0	1	-	1	1	-	0	1	1	1	1	1	1	1	0	1	1	0	1	1	1	1	-	1	1	1	1	1	1	0	0	0	1	1	0	0	0	1	1	0
1213065	1	0	1	-	0	1	1	1	1	0	1	-	1	1	1	0	1	1	1	1	1	1	1	0	1	1	0	-	1	1	1	1	1	1	1	1	1	1	0	0	0	1	1	0	0	0	-	1	0
1221906	1	0	1	0	0	1	1	1	1	0	1	-	1	1	1	-	1	1	1	1	1	1	1	0	1	1	0	-	1	1	1	1	1	1	1	1	1	1	0	0	0	1	1	0	0	0	1	1	0
1223599	1	0	1	0	0	1	1	1	1	0	1	1	1	1	1	0	1	1	1	1	1	1	1	0	1	1	0	1	1	1	1	1	1	1	1	1	1	1	0	0	0	1	1	0	0	0	1	1	0
1224449	1	0	1	0	0	1	1	1	-	0	1	-	1	1	1	0	1	1	1	1	1	-	1	0	1	1	0	-	1	1	1	1	1	1	1	1	1	1	0	0	0	1	1	0	0	0	1	1	0
1235302	1	0	1	0	0	1	1	1	1	0	0	-	1	1	-	0	1	1	1	1	1	1	1	0	1	1	0	-	-	1	1	1	1	1	1	1	1	1	0	0	0	1	1	0	0	0	1	-	0
1236701	0	1	0	1	1	0	0	0	0	1	0	1	0	-	0	1	0	0	0	0	0	0	0	1	0	0	1	1	0	0	0	0	0	0	0	0	0	0	1	1	1	0	0	1	1	1	0	-	1
1237233	1	0	1	0	0	1	1	1	1	0	1	-	1	1	1	0	1	1	-	1	1	1	1	0	1	1	0	-	1	1	1	1	-	1	1	1	1	1	0	0	0	1	1	0	0	0	1	-	0
1240002	0	1	0	1	1	0	0	0	0	1	0	0	0	1	0	1	0	0	0	0	0	0	0	1	0	0	1	1	0	0	0	0	0	0	0	0	0	0	1	1	1	0	0	-	1	1	0	-	-
1242186	1	0	1	0	0	1	1	1	1	0	1	0	1	1	1	0	1	1	1	1	1	1	1	0	1	1	0	-	1	1	1	1	1	1	1	1	1	1	0	0	0	1	1	0	0	0	0	1	0
1265597	0	1	0	1	1	0	0	0	0	1	0	1	0	-	0	1	0	0	0	0	0	0	0	1	0	0	1	1	0	0	0	0	0	0	0	0	0	-	1	1	1	0	0	1	1	1	0	1	1
1266448	0	1	0	1	1	0	0	0	0	1	-	1	0	-	0	1	0	0	0	0	0	0	0	1	0	0	1	1	0	0	-	0	0	0	0	0	0	0	1	1	1	0	0	1	1	1	0	-	1
1386752	0	1	0	1	1	0	0	0	0	1	0	1	0	1	0	1	0	0	0	0	0	0	0	1	0	0	1	1	0	0	0	0	0	0	0	0	0	0	1	1	1	0	0	1	1	1	0	1	1
1723651	1	0	1	0	0	1	1	1	1	0	1	0	1	1	1	0	1	1	1	1	1	1	1	0	1	1	0	0	-	1	1	1	0	1	1	1	1	1	0	0	0	1	1	0	0	0	1	-	0
1864625	1	0	1	0	0	1	1	1	1	0	1	0	1	1	0	0	1	-	1	1	1	1	1	0	1	1	0	-	1	1	1	1	1	1	1	1	1	1	0	0	0	1	-	0	0	0	1	-	0
2261520	1	0	1	0	0	1	1	1	1	0	1	-	1	1	1	-	1	1	1	1	1	1	1	0	1	1	0	-	1	1	1	1	1	1	1	1	1	1	0	0	0	1	1	0	0	0	1	1	0
2275375	1	0	1	0	0	1	1	1	1	0	1	-	1	-	1	-	1	1	1	1	1	1	1	0	1	1	0	-	1	-	1	1	0	1	1	1	1	1	0	0	0	1	1	0	0	0	1	-	0
2346468	1	0	1	0	0	1	1	1	1	0	1	0	1	1	1	-	1	1	1	1	1	1	1	0	1	1	0	0	1	1	1	1	1	1	1	1	1	1	0	0	0	1	1	0	0	0	1	1	0
2369425	1	0	1	0	0	1	1	1	1	0	1	-	1	1	-	0	1	1	1	1	1	1	1	0	1	-	0	1	1	1	1	1	1	1	1	1	1	1	0	0	0	1	1	0	0	0	1	-	0
3022573	0	1	0	1	1	0	0	0	0	1	-	1	0	-	0	1	0	0	0	0	0	0	0	1	0	0	1	-	0	0	0	0	0	0	0	0	0	0	1	1	1	0	0	1	1	1	0	1	1
3022979	0	1	0	1	1	0	0	0	0	1	0	1	0	1	0	1	0	0	0	0	0	0	0	1	0	0	-	1	0	0	0	0	0	0	0	0	0	0	1	1	1	0	0	1	1	1	0	-	1
3026625	0	1	0	1	1	0	0	0	0	1	0	1	0	-	0	1	0	0	0	0	0	0	0	1	0	0	1	-	0	0	0	0	0	0	0	0	0	0	1	1	1	0	0	1	1	1	0	-	1
3026920	0	1	0	1	1	0	0	0	0	1	0	1	0	-	0	1	0	0	0	0	0	0	0	1	0	0	1	1	0	0	0	0	0	0	0	0	0	0	1	1	1	0	0	1	1	1	0	-	1
3027396	1	0	1	0	0	1	1	1	1	0	1	2	1	1	1	2	1	1	1	1	1	1	1	0	1	1	0	2	1	1	1	1	1	1	1	1	1	1	0	0	0	1	1	0	0	0	-	2	0
3532756	1	0	1	0	0	1	1	1	1	0	1	0	1	1	1	0	1	1	1	1	1	1	1	0	-	0	0	-	1	1	1	1	1	1	1	1	1	1	0	0	0	1	1	0	0	0	1	1	0
3533232	1	0	1	0	0	1	1	1	1	0	1	-	1	1	1	-	1	1	1	1	1	1	1	0	1	1	0	1	1	1	1	1	1	1	1	1	1	1	0	0	0	1	1	0	0	0	-	1	0
3533618	1	0	1	0	0	1	1	1	1	0	1	-	1	1	1	0	1	1	1	1	1	1	-	0	1	1	0	1	1	1	1	1	1	1	1	1	1	1	0	0	0	1	1	0	0	0	1	-	0
3947128	0	1	0	1	1	0	0	0	0	1	0	1	0	1	0	1	0	0	0	0	0	0	0	1	-	0	1	1	0	0	1	0	0	0	0	0	0	0	1	1	1	-	0	1	1	1	1	1	1
3947465	1	0	1	0	0	1	1	1	1	0	1	0	1	1	1	0	1	-	1	1	1	1	1	0	1	1	0	1	1	1	1	1	1	1	1	1	1	1	0	0	0	1	1	0	0	0	1	1	0
3955998	1	0	1	0	0	1	1	1	-	0	1	-	1	1	-	0	1	1	1	1	1	1	1	0	1	1	0	-	1	1	1	-	1	1	1	1	1	1	0	0	0	1	1	0	0	0	1	-	0
3958152	1	0	1	0	0	1	1	1	1	0	1	-	1	1	1	0	1	1	1	1	1	1	1	0	1	1	0	-	1	1	1	1	1	1	1	1	1	1	0	0	0	1	1	0	0	0	1	1	0
4008282	0	1	0	1	1	0	0	0	0	1	0	1	0	1	0	1	0	0	0	0	0	0	0	1	0	0	1	1	0	0	0	0	0	0	0	0	0	0	1	1	1	0	0	1	1	1	0	1	1
4261515	1	0	-	0	0	1	1	1	1	0	1	-	1	1	1	0	1	1	1	1	1	1	1	0	1	1	0	-	1	1	1	1	1	-	1	1	1	1	0	0	0	1	1	0	0	0	1	1	0
4394804	1	0	1	0	0	1	1	1	1	0	1	-	1	1	1	0	1	1	1	1	1	1	1	0	1	1	0	-	1	1	1	1	1	1	1	1	1	1	0	0	0	1	1	0	0	0	1	1	0
4396205	0	1	0	1	1	0	0	0	0	1	0	1	0	-	0	1	0	0	0	0	0	0	0	1	-	0	1	1	0	0	0	0	0	0	0	0	0	0	1	1	1	0	0	1	1	1	0	1	1
4411390	1	0	1	0	0	1	1	1	1	0	1	-	1	1	1	0	1	1	1	-	1	1	1	0	1	1	0	-	1	1	1	-	1	1	1	1	1	1	0	0	0	1	1	0	0	0	1	1	0
4440376	0	1	0	1	1	0	0	0	-	1	0	1	0	1	1	1	0	0	0	0	0	0	0	1	0	0	1	-	0	0	0	0	0	0	0	0	0	0	1	1	1	0	0	1	1	1	0	1	1
4540658	1	0	1	0	0	1	1	1	1	0	1	-	1	1	1	0	1	1	1	1	1	1	1	0	1	1	0	-	1	1	1	1	1	1	1	1	1	1	0	0	0	1	1	0	0	0	1	1	0
4541143	1	0	1	0	0	1	1	1	1	0	1	0	1	1	1	-	1	1	1	1	1	1	1	0	1	1	0	-	1	1	1	1	1	1	1	1	1	1	0	0	0	1	1	0	0	0	1	-	0
4911044	1	0	1	0	0	1	1	1	2	0	1	2	1	2	1	2	1	1	1	1	1	1	1	0	1	1	0	2	1	1	1	1	1	1	1	1	1	1	0	0	0	1	1	0	0	0	1	2	0
4989480	0	1	0	1	1	0	0	0	0	1	0	1	0	-	0	1	0	0	0	0	0	0	0	1	0	0	1	1	0	0	0	0	0	0	0	0	0	0	1	1	1	0	0	1	1	1	0	-	1
4990981	0	1	0	1	1	0	0	0	0	1	0	-	0	-	0	1	0	0	0	0	0	0	0	1	0	0	1	1	0	0	0	0	0	0	0	0	0	0	1	1	1	0	0	1	1	1	0	-	1
5968502	0	1	0	1	1	0	0	0	0	1	-	1	0	-	0	1	0	0	0	0	0	0	0	1	0	0	1	-	0	0	0	0	0	0	0	0	0	0	1	1	1	0	0	1	1	1	0	1	1
7352173	1	0	1	0	0	1	1	1	1	0	1	2	1	2	1	0	1	1	1	1	1	1	1	0	1	1	0	2	1	1	1	1	1	1	1	1	1	1	0	0	0	1	1	0	0	0	1	2	0
1075248	1	0	1	0	0	1	1	1	1	0	1	-	1	1	1	-	1	1	1	1	1	1	1	0	1	1	0	-	1	1	1	1	0	1	1	1	1	1	0	0	0	1	1	0	0	0	1	-	0
1121533	1	0	1	0	0	1	1	1	1	0	1	-	1	1	-	0	-	1	1	1	1	1	1	0	1	1	0	-	1	1	-	1	0	1	1	1	1	1	0	0	0	1	1	0	0	0	-	1	0
1204785	1	0	1	0	0	1	1	1	1	0	1	-	1	-	1	0	1	1	1	1	1	1	1	0	1	1	0	-	1	1	1	1	0	1	1	1	1	1	0	0	0	1	1	0	0	0	1	1	0
1233657	0	1	0	1	1	0	0	0	0	1	0	1	0	1	0	1	0	0	0	0	0	0	0	1	0	0	-	1	0	0	0	-	0	0	0	0	0	0	1	1	1	0	0	1	1	1	0	1	1
1257589	1	0	1	0	0	1	1	1	1	0	1	0	1	1	1	-	1	1	1	1	1	1	1	0	-	1	0	-	-	1	1	1	0	1	1	1	1	1	0	0	0	1	1	0	0	0	-	1	0
1270441	0	1	0	1	1	0	0	0	0	1	0	1	0	-	0	1	0	0	0	0	0	0	0	1	0	0	1	1	0	0	0	0	0	0	0	0	0	0	1	1	1	0	0	1	1	1	0	-	1
1279433	0	1	0	1	1	0	0	0	0	1	0	1	0	1	0	1	0	0	0	0	0	0	0	1	0	0	1	0	0	0	0	0	0	0	0	0	0	0	1	1	1	0	0	1	1	1	0	1	1
1284735	0	1	0	1	1	0	0	0	0	1	0	1	0	1	0	1	0	0	0	0	0	0	0	-	0	0	1	0	0	0	0	0	0	0	0	0	0	0	1	1	1	0	0	1	1	1	0	1	1
2351729	1	0	1	0	0	1	1	1	-	0	1	0	1	1	1	0	1	1	1	1	1	1	-	0	1	1	0	-	1	1	1	-	0	1	1	1	1	1	0	0	0	1	1	0	0	0	1	-	0
993127	0	1	0	1	1	0	0	1	0	1	0	1	0	0	0	1	0	0	0	0	0	2	0	1	0	0	1	1	0	0	1	0	-	0	0	0	0	0	1	1	1	0	0	1	1	1	0	2	1
1115155	1	0	1	0	0	1	1	0	1	0	1	0	1	1	1	0	1	1	1	1	1	1	1	0	1	1	0	0	1	1	0	1	0	1	1	1	1	1	0	0	0	1	1	0	0	0	1	1	0
1209345	1	0	1	0	0	1	1	0	1	0	1	0	1	1	1	0	1	1	1	1	1	1	1	0	1	1	0	0	1	1	0	1	0	1	1	1	1	1	0	0	0	1	1	0	0	0	-	-	0
2311010	1	0	1	0	0	1	1	0	1	0	1	0	0	1	1	0	1	1	1	1	1	1	1	0	1	1	0	0	1	1	0	1	0	1	1	1	1	1	0	0	0	1	1	0	0	0	1	1	0
7336092	0	1	0	1	1	0	0	1	0	1	0	1	0	2	0	1	0	0	0	0	0	2	0	1	0	0	1	1	0	0	1	0	1	0	0	0	0	0	1	1	1	0	0	1	2	1	0	2	1
1008537	1	0	1	0	0	1	1	0	1	0	1	0	1	1	0	0	-	1	1	1	1	-	1	0	1	1	0	0	1	1	0	1	0	1	1	1	1	1	0	0	0	1	1	0	0	0	1	-	0
1115493	1	0	1	0	0	1	1	0	-	0	1	0	1	1	0	0	1	1	1	1	1	1	1	0	1	1	0	0	1	1	0	1	0	1	1	1	1	1	0	0	0	1	1	0	0	0	1	1	0
1129036	1	0	1	0	0	1	1	0	1	0	1	0	1	-	-	0	1	1	1	1	1	-	1	0	1	1	0	0	-	1	0	1	0	1	1	1	1	1	0	0	0	1	-	0	0	0	1	1	0
1204951	1	0	1	0	0	-	1	0	1	0	1	0	1	1	0	0	1	1	1	1	1	1	1	0	1	1	0	0	1	1	0	1	0	1	1	1	1	1	0	0	0	1	1	0	0	0	-	1	0
1395974	1	0	1	0	0	1	1	0	1	0	-	0	1	1	0	0	-	1	1	1	-	0	1	0	1	1	0	0	1	1	0	1	0	1	1	1	1	1	0	0	0	1	-	0	0	0	1	1	0
2330574	1	0	1	0	0	1	1	0	1	0	1	0	1	-	0	0	1	1	1	1	1	0	1	0	1	-	0	0	1	1	0	1	0	1	1	1	1	1	0	0	0	1	1	0	0	0	-	0	0
3064386	1	0	1	0	0	1	1	0	1	0	1	-	1	1	0	0	1	1	1	1	1	-	1	0	1	1	0	0	-	1	0	1	0	1	1	1	1	1	0	0	0	1	1	0	0	0	1	1	0
3385278	1	0	1	0	0	-	1	0	1	0	-	0	1	1	0	0	1	1	1	1	1	1	1	0	1	1	0	0	1	1	0	1	0	1	1	1	1	1	0	0	0	1	1	0	0	0	1	-	0
3960873	1	0	0	0	0	1	1	0	1	0	1	0	1	1	0	0	1	1	1	1	1	-	1	0	1	1	0	0	1	1	0	1	0	1	1	1	1	1	0	0	0	1	1	0	0	0	1	1	0
4664017	1	0	1	0	0	1	1	0	1	0	1	0	1	1	0	0	1	1	1	1	1	1	1	0	1	1	0	0	1	1	0	1	0	1	1	1	1	1	0	0	0	1	1	0	0	0	1	1	0
997691	0	1	0	1	1	0	0	1	0	1	0	1	0	2	0	1	0	0	0	0	0	2	0	1	2	0	1	1	0	0	1	0	-	0	0	0	0	0	1	1	1	0	0	1	1	1	0	1	1
1007077	1	0	1	0	0	1	1	0	1	0	1	0	1	1	1	0	1	1	1	1	1	-	1	0	1	1	0	0	1	1	0	1	0	1	1	1	1	1	0	0	0	1	1	0	0	0	-	1	0
1109417	1	0	1	0	0	1	1	0	1	0	1	0	1	1	1	0	1	1	1	1	1	1	1	0	-	1	0	0	1	1	0	1	0	1	1	1	1	1	0	0	0	1	1	0	0	0	1	1	0
1129333	1	0	1	0	0	1	1	0	1	0	1	0	1	1	1	0	1	1	1	-	1	1	1	0	1	-	0	0	1	1	0	1	0	1	1	1	1	1	0	0	0	1	1	0	0	0	1	-	0
1131892	1	0	1	0	0	1	1	0	1	0	1	0	1	0	1	0	1	1	1	1	-	1	1	0	1	1	0	0	-	1	0	-	0	1	1	1	1	1	0	0	0	1	1	0	0	0	1	1	0
1204537	1	0	1	0	0	1	1	0	1	0	1	0	1	1	1	0	1	1	1	1	1	1	1	0	1	1	0	0	1	1	0	1	0	1	1	1	1	1	0	0	0	1	1	0	0	0	1	1	0
2278338	1	0	-	0	0	1	1	0	1	0	1	0	1	1	1	0	1	1	1	1	1	-	1	0	1	1	0	0	1	1	0	1	0	1	1	1	1	1	0	0	0	-	1	0	0	0	-	1	0
5325502	1	0	-	0	0	1	1	0	1	0	1	0	1	1	1	0	1	1	1	-	1	-	1	0	1	1	0	0	1	1	0	1	0	1	1	1	1	1	0	0	0	1	1	0	0	0	1	-	0
5411280	1	0	1	0	0	1	1	0	1	0	1	0	1	-	1	0	1	1	1	1	1	-	1	0	1	1	0	0	1	1	0	1	0	1	1	1	1	1	0	0	0	1	1	0	0	0	1	1	0
1014341	1	0	1	0	0	1	1	0	1	0	1	0	1	1	0	0	1	1	1	1	1	-	0	0	1	1	0	0	1	1	0	1	0	1	1	0	1	1	0	0	0	1	1	0	0	0	0	1	0
1116485	1	0	1	0	0	1	1	0	1	0	1	0	1	1	0	-	1	1	-	1	1	1	1	0	-	1	0	0	1	1	0	1	0	1	1	1	1	1	0	0	0	1	1	0	0	0	1	1	0
1024894	1	0	1	0	0	1	1	0	1	1	1	-	1	1	0	0	1	1	1	0	1	1	1	0	1	1	0	0	1	1	0	1	0	1	1	1	1	1	0	0	0	1	1	0	0	0	1	1	0
1078451	1	0	1	0	0	0	1	0	1	1	1	-	-	1	0	0	1	1	1	0	1	-	0	0	1	0	0	0	1	1	0	1	0	1	1	1	1	1	0	0	0	1	1	0	0	0	1	0	0
1086873	1	0	1	0	0	0	1	0	1	1	1	-	1	1	0	0	1	1	1	0	1	-	1	0	1	1	0	0	1	1	0	1	0	1	1	1	1	1	0	0	0	1	1	0	0	0	-	-	0
1105166	1	0	1	0	0	0	1	0	1	1	1	-	1	1	0	0	1	1	1	0	1	1	1	0	1	1	0	0	1	1	0	1	0	1	1	1	1	1	0	0	0	1	1	0	0	0	1	1	0
1105472	1	0	1	0	0	0	1	0	1	-	1	1	1	1	0	0	1	1	1	0	0	-	1	0	1	-	0	0	1	1	0	1	0	1	1	1	1	1	0	0	0	1	-	0	0	0	1	-	0
1118912	1	0	1	0	0	0	-	0	1	1	1	1	1	1	0	-	1	1	1	0	-	1	1	0	1	1	0	0	1	1	0	1	0	1	1	1	1	1	0	0	0	1	-	0	0	0	1	1	0
1120764	1	0	1	0	0	0	1	0	1	1	1	0	1	-	0	-	1	1	1	0	1	1	1	0	1	1	0	0	1	1	0	1	0	1	1	1	1	1	0	0	0	1	1	0	0	0	-	1	0
1217902	1	0	1	0	0	0	-	0	-	1	1	1	1	0	0	0	1	1	1	0	-	1	-	0	1	-	0	0	1	1	0	1	0	1	1	1	1	1	0	0	0	1	1	0	0	0	1	1	0
1222538	1	0	1	-	0	-	1	0	1	1	1	0	1	-	0	0	1	1	1	0	-	1	1	0	1	1	0	-	1	1	0	1	-	1	1	1	1	1	0	0	0	1	1	0	0	0	1	1	0
1233644	1	0	1	0	0	0	1	0	1	1	1	0	1	-	0	-	1	1	1	0	1	1	1	0	1	1	0	0	1	1	0	1	0	1	1	1	1	1	0	0	0	1	1	0	0	0	1	1	0
1233680	1	0	1	0	0	0	1	0	1	1	1	0	1	1	0	0	1	1	1	0	1	1	1	0	1	1	0	0	1	1	0	1	0	1	1	1	1	1	0	0	0	1	1	0	0	0	1	-	0
1266716	1	0	1	0	0	0	1	0	1	1	1	-	1	-	0	-	1	1	-	-	1	1	-	0	1	1	0	0	1	1	0	1	0	-	1	1	1	1	0	0	0	1	1	0	0	0	1	1	0
3936324	1	0	1	0	0	0	1	0	1	1	1	-	1	1	0	0	1	1	1	0	1	-	1	0	1	1	0	0	1	1	0	1	0	1	1	1	1	1	0	0	0	1	1	0	0	0	1	1	0
3942397	1	0	1	0	0	0	1	0	-	1	1	-	1	-	0	0	1	1	1	0	1	1	1	0	1	1	0	0	1	1	0	1	0	1	1	1	1	1	0	0	0	1	1	0	0	0	1	1	0
4396464	1	0	1	0	0	0	1	0	1	1	1	-	1	1	0	0	1	1	1	0	1	1	1	0	1	1	0	0	1	-	0	1	0	1	1	1	1	1	0	0	0	1	1	0	0	0	1	1	0
4396768	1	0	1	0	0	0	1	0	1	1	1	-	1	1	0	0	1	1	1	0	1	1	1	0	1	1	0	0	1	1	0	1	0	1	1	1	1	1	0	0	0	1	1	0	0	0	1	-	0
4992950	1	0	1	0	0	0	1	0	1	1	1	0	-	1	0	0	1	1	1	0	1	-	1	0	1	1	0	0	1	1	0	1	0	1	1	1	1	1	0	0	0	1	1	0	0	0	0	1	0
1013295	1	0	1	0	0	0	1	0	1	1	1	0	1	1	0	0	1	1	1	0	-	1	1	0	1	1	0	0	1	1	0	1	0	1	1	1	1	1	0	0	0	1	1	0	0	0	1	1	0
1049863	1	0	-	0	0	0	1	0	1	1	1	-	1	1	0	0	1	1	1	0	1	1	-	0	1	1	0	0	-	1	0	-	0	1	1	1	1	1	0	0	0	1	1	0	0	0	1	-	0
1053816	1	0	1	0	0	0	1	0	1	1	1	-	1	1	0	0	1	1	1	0	1	1	1	0	1	1	0	0	1	1	0	1	0	1	1	1	1	1	0	0	0	1	1	0	0	0	1	1	0
1084833	0	1	0	1	1	1	0	1	0	0	-	-	0	2	1	1	0	0	0	1	0	2	0	1	0	0	1	1	0	0	1	0	1	2	0	0	0	0	1	1	1	0	0	1	1	1	0	2	1
1089977	1	0	1	0	0	0	1	0	1	1	1	-	1	1	0	-	1	1	1	0	1	1	1	0	1	1	0	0	1	1	0	1	0	-	1	1	1	1	0	0	0	1	1	0	0	0	1	1	0
1090506	1	0	1	0	0	0	1	0	-	1	1	-	1	1	0	0	1	1	1	0	1	1	1	0	1	1	0	0	1	1	0	1	0	1	1	1	1	1	0	0	0	1	1	0	0	0	-	-	0
1092922	0	1	0	1	1	1	0	1	0	0	0	2	0	0	1	1	0	0	0	1	0	2	0	1	0	0	1	1	0	0	1	0	1	2	0	0	0	0	1	1	1	0	0	1	1	1	0	2	1
1095002	1	0	1	0	0	0	1	0	-	1	1	-	1	1	0	0	1	1	1	0	1	1	1	0	1	1	0	0	1	1	0	1	0	1	1	1	1	1	0	0	0	1	1	0	0	0	1	1	0
1095111	1	0	-	0	0	0	1	0	1	1	1	-	1	1	0	0	1	1	1	0	1	1	-	0	1	-	0	0	1	1	0	1	0	1	1	1	1	1	0	0	0	-	1	0	0	0	-	1	0
1100450	1	0	1	0	0	0	1	0	1	-	1	-	1	1	0	0	1	1	1	0	1	-	1	0	1	1	0	0	1	1	0	1	0	1	1	1	1	1	0	0	0	1	1	0	0	0	1	-	0
1104040	1	0	1	0	0	0	1	0	1	1	1	-	1	1	0	0	1	1	1	0	1	-	1	0	1	1	0	0	1	1	0	1	0	1	1	1	1	1	0	0	0	1	1	0	0	0	1	1	0
1105123	1	0	1	0	0	0	1	0	1	1	1	-	1	1	0	-	1	1	1	0	1	1	1	0	1	1	-	0	1	1	0	1	0	1	1	1	1	1	0	0	0	1	1	0	0	0	1	1	0
1126276	1	0	1	0	0	0	1	0	1	1	1	-	1	1	0	-	1	1	1	0	1	1	1	0	1	1	0	0	1	1	0	1	0	1	1	1	1	1	0	0	0	1	1	0	0	0	1	1	0
1130482	1	0	1	0	0	0	1	0	1	1	1	1	1	1	0	0	1	1	1	0	1	1	1	0	1	1	0	0	1	1	0	1	0	1	1	1	1	1	0	0	0	1	1	0	0	0	1	-	0
1138006	1	0	1	0	0	0	1	0	1	1	1	-	1	1	0	0	1	1	1	0	1	0	1	0	0	-	0	0	1	1	0	1	0	-	1	1	1	1	0	0	0	1	1	0	0	0	1	0	0
1153290	1	0	1	0	0	0	1	0	1	1	1	-	1	-	0	0	1	1	-	0	1	1	1	0	1	1	0	0	1	1	0	1	0	1	1	1	1	1	0	0	0	1	1	0	0	0	1	1	0
1194092	0	1	0	1	1	1	0	1	0	0	0	1	0	2	1	1	0	-	0	1	0	1	0	1	0	0	1	1	0	0	1	0	1	2	0	0	0	0	-	1	1	0	0	1	1	1	0	-	1
1217677	1	0	1	0	0	-	1	0	1	1	1	-	1	1	0	0	1	1	1	0	1	1	1	0	1	1	0	0	1	1	0	1	0	1	1	1	1	1	0	0	0	1	1	0	0	0	1	1	0
1311462	1	0	1	0	0	0	1	0	1	1	1	-	1	1	0	-	1	1	1	0	1	1	1	0	1	1	0	0	1	1	0	1	0	1	1	1	1	1	0	0	0	1	1	0	0	0	1	1	0
1862210	1	0	1	0	0	0	1	0	1	1	1	-	1	1	0	0	1	1	1	0	1	1	1	0	1	1	0	0	1	1	0	1	0	1	1	1	1	1	0	0	0	1	1	-	0	0	1	1	0
2253321	1	0	1	0	0	0	1	0	-	1	1	-	1	1	0	-	1	1	1	0	1	1	1	0	1	1	0	0	1	1	0	1	0	1	1	1	1	1	0	0	0	1	1	0	0	0	1	1	0
2289292	1	0	1	0	0	0	1	0	1	1	1	1	1	1	0	0	1	1	1	0	1	1	1	0	1	-	0	0	1	1	0	1	0	-	1	1	1	1	0	0	0	1	1	0	0	0	1	1	0
3024016	1	0	1	0	0	0	1	0	1	1	1	-	1	1	0	0	-	1	1	0	1	1	1	0	1	1	0	0	1	1	0	1	0	1	1	1	1	1	0	0	0	1	1	0	0	0	-	-	0
3028141	1	0	1	0	0	0	1	0	1	-	1	-	1	1	0	0	1	1	1	0	1	1	1	0	1	1	0	0	1	1	0	1	0	1	1	1	1	1	0	0	0	1	1	0	0	0	1	1	0
3385174	1	0	1	0	0	0	1	0	-	1	1	-	1	1	0	0	1	-	1	0	1	1	1	0	1	1	0	0	1	1	0	1	0	0	1	1	1	1	0	0	0	1	1	0	0	0	1	-	0
3533990	1	0	1	0	0	0	1	0	1	1	1	-	1	1	0	-	1	1	1	0	1	1	1	0	1	1	0	0	1	1	0	1	-	1	1	1	1	1	0	0	0	1	1	0	0	0	1	-	0
3934927	1	0	1	0	0	0	1	0	1	1	1	-	1	1	0	-	1	1	1	0	1	-	1	0	-	1	0	0	1	1	0	1	0	1	1	1	1	1	0	0	0	1	1	0	0	0	1	0	0
3939338	1	0	1	0	0	0	1	0	1	1	1	-	-	1	0	0	1	1	1	0	1	1	1	0	1	1	0	0	1	1	0	1	0	1	1	1	1	1	0	0	0	1	1	0	0	0	-	-	0
3941788	1	0	1	0	0	0	1	0	1	1	1	-	1	1	0	0	1	-	1	0	1	1	1	0	1	1	0	0	1	1	0	1	0	1	1	1	1	1	0	0	0	1	1	0	0	0	1	1	0
3946884	1	0	1	0	0	0	1	0	-	1	1	-	1	-	0	0	1	1	1	0	1	1	1	0	1	1	0	0	1	1	0	1	0	1	1	1	1	1	0	0	0	1	1	0	0	0	1	1	0
4003226	1	0	1	0	0	0	1	0	1	1	1	0	1	1	0	0	1	1	1	0	1	1	1	0	1	1	0	0	1	1	0	1	0	1	1	1	1	1	0	0	0	1	1	-	0	0	1	1	0
4394725	1	0	1	0	-	0	1	0	1	1	1	-	-	1	0	0	1	1	1	0	1	1	1	0	1	1	0	0	1	1	0	1	0	1	1	1	1	1	0	0	0	1	-	0	0	0	1	1	0
4398212	1	0	1	0	0	0	1	0	1	1	1	-	1	1	0	0	1	-	1	0	1	1	1	0	1	-	0	0	1	-	0	1	0	1	1	1	1	1	0	0	0	1	1	0	0	0	1	-	0
4543741	1	0	1	0	0	0	1	0	1	1	1	-	-	1	0	0	1	1	1	0	1	1	1	0	1	1	0	0	1	1	0	1	0	1	1	1	1	1	0	0	0	1	1	0	0	0	1	1	0
4910325	1	0	1	0	0	0	1	0	1	1	1	-	1	1	0	0	1	1	1	0	1	1	1	0	1	1	0	0	1	1	0	1	0	1	1	1	1	1	0	0	0	1	1	0	0	0	1	1	0
4991659	0	1	0	1	1	1	0	1	0	0	0	2	0	0	1	1	0	0	0	1	0	2	0	1	0	0	1	1	0	0	1	0	-	0	0	0	0	0	1	1	1	-	0	1	1	1	0	2	1
4991837	1	0	1	0	0	0	1	0	1	1	1	-	1	-	0	0	1	1	1	0	1	1	1	0	1	1	0	0	1	1	0	1	0	1	1	1	1	1	0	0	0	1	1	0	0	0	1	1	0
4992265	1	0	1	0	0	0	1	0	1	1	1	0	1	1	0	0	1	1	1	0	1	1	1	0	1	1	0	0	1	1	0	1	0	1	1	1	1	1	0	0	0	1	1	0	0	0	1	-	0
4992769	1	0	1	0	0	0	1	0	1	1	1	-	1	1	0	0	1	1	1	0	1	1	1	0	1	1	0	0	1	1	0	1	0	1	1	1	1	1	0	0	0	1	1	0	0	0	1	1	0
1214918	0	1	0	1	1	1	0	1	0	0	0	1	0	2	1	1	0	1	0	1	0	1	0	1	0	0	1	1	0	0	1	0	1	2	0	0	0	0	1	1	1	0	0	1	1	1	1	1	1
1719190	1	0	1	0	0	0	1	0	1	1	1	1	1	1	0	-	1	0	1	0	1	0	1	0	1	1	0	0	-	1	0	1	0	1	1	1	1	1	0	0	0	1	1	0	0	0	0	0	0
3934728	1	0	1	0	0	0	1	0	1	1	0	-	1	1	0	-	1	0	1	0	1	0	1	0	1	1	0	0	-	1	0	1	0	1	1	1	1	1	0	0	0	-	1	0	0	0	0	0	0
1015923	1	0	1	0	0	-	1	0	1	1	0	1	1	1	0	-	1	0	0	0	1	-	1	0	1	1	1	1	1	1	0	1	0	1	1	1	1	1	0	0	0	0	1	-	1	0	0	0	0
1238061	1	0	1	0	0	0	1	0	1	1	0	0	1	1	0	0	1	0	-	0	1	0	1	0	1	1	0	0	1	1	0	1	0	1	1	1	1	1	0	0	0	-	1	0	0	0	0	0	0
3020474	1	0	1	0	0	0	1	0	1	1	0	-	1	1	0	0	1	0	1	0	1	0	1	0	1	-	0	0	1	1	0	1	0	1	1	1	1	1	0	0	0	-	1	0	0	0	0	0	0
1057357	0	1	0	1	1	-	0	1	0	0	1	1	0	0	1	1	0	1	0	1	0	1	1	1	0	0	1	1	0	0	1	0	1	1	1	0	0	0	1	1	1	1	0	1	1	1	1	-	1
1207631	1	0	1	0	0	2	1	0	1	-	0	0	1	0	0	0	1	0	1	0	1	0	0	0	1	1	0	0	1	1	0	1	0	2	0	1	1	1	0	0	0	0	1	0	0	0	-	0	0
1252410	0	1	0	1	1	-	0	1	0	0	1	-	0	0	1	1	0	1	0	1	0	1	1	1	0	0	1	-	0	0	-	0	1	1	1	0	0	0	1	1	1	1	0	1	1	1	1	-	1
1863459	0	1	0	1	2	1	0	2	0	0	2	2	0	0	2	2	0	1	0	2	0	1	1	2	0	0	1	1	0	0	1	0	2	2	2	0	0	0	1	1	1	2	0	1	1	1	2	1	2
1023641	1	0	1	0	0	0	1	0	1	1	0	2	1	1	0	0	1	0	1	0	1	0	0	0	1	1	0	0	1	1	0	1	0	2	2	1	1	1	0	0	0	0	1	0	0	0	0	0	2
1092638	1	0	1	0	0	2	1	0	1	1	0	2	1	1	0	2	1	0	2	0	1	0	0	0	1	1	0	0	1	1	0	1	0	2	2	1	1	1	0	0	0	0	1	0	0	0	0	0	0
1096816	0	1	0	1	1	1	0	1	0	0	1	1	0	0	1	-	0	1	0	1	0	1	1	1	0	0	1	1	0	0	1	0	1	1	1	0	0	0	1	1	1	1	0	1	1	1	1	1	1
2261278	1	0	1	1	0	1	1	0	1	1	0	-	1	1	0	-	1	0	1	0	1	0	0	0	1	1	0	0	1	1	0	1	0	1	1	1	1	1	0	0	0	0	1	0	0	0	0	0	0
2280478	1	0	1	0	0	1	1	0	1	1	0	0	1	1	0	0	1	0	1	0	1	0	0	0	1	1	0	0	1	1	0	1	0	1	1	1	1	1	0	0	0	0	1	0	0	0	0	0	0
4537985	0	1	0	1	1	1	0	1	0	0	1	1	0	0	1	1	0	1	0	1	0	1	1	1	0	0	1	1	0	0	1	0	1	-	1	0	0	0	1	1	1	1	0	1	1	1	1	1	1
1114103	1	0	1	0	0	-	1	0	1	1	0	0	1	1	0	0	1	0	1	0	1	0	0	0	1	1	0	0	1	1	0	1	0	1	1	1	1	1	0	0	0	0	1	0	0	0	0	0	0
1121822	1	0	1	0	0	-	1	0	1	1	0	1	1	1	0	-	1	0	1	0	1	-	0	0	1	1	0	0	1	1	0	1	0	1	1	1	1	1	0	0	0	0	1	0	0	0	0	0	0
1234731	1	0	1	0	0	1	1	0	1	1	0	0	1	1	0	0	1	0	1	0	1	0	0	0	1	1	0	0	1	1	-	1	0	1	1	1	1	1	0	0	0	0	1	0	0	0	0	0	0
3034422	1	0	1	0	0	1	1	0	1	1	0	1	1	1	0	0	1	0	1	0	1	0	0	0	1	1	0	0	1	1	0	1	0	1	1	1	1	1	0	0	0	0	1	0	0	0	0	0	0
3222161	1	0	1	0	0	1	1	0	1	1	0	-	1	1	0	-	1	0	1	0	1	0	0	0	-	1	0	0	1	1	0	1	0	1	1	1	1	1	0	0	0	0	1	0	0	0	0	0	0
4397677	1	0	1	0	0	-	1	0	1	1	0	-	1	1	0	0	1	0	1	0	1	0	0	0	1	1	0	0	1	1	0	1	0	1	1	1	1	1	0	0	0	-	1	0	0	0	0	0	0
991908	0	1	0	1	1	2	0	1	0	0	1	2	0	0	1	1	0	1	0	1	0	1	1	1	0	0	1	1	0	0	1	0	1	2	2	0	0	0	1	1	1	1	0	1	1	1	1	1	1
5410906	0	1	0	1	1	-	0	-	0	0	1	0	0	0	0	1	0	1	0	1	0	1	1	1	0	0	-	1	0	0	1	0	1	1	-	0	0	0	1	1	1	1	0	1	1	1	1	1	1
7336348	0	1	0	1	-	1	0	1	0	0	1	1	0	0	1	1	0	1	0	1	0	-	1	1	0	0	1	1	0	0	1	0	1	1	1	0	0	0	1	1	1	1	0	1	1	1	1	1	1
1103577	1	0	1	0	0	-	1	0	1	1	0	0	1	1	0	0	1	0	1	0	1	0	0	0	1	1	0	0	1	1	0	1	0	1	1	1	1	1	0	0	0	1	1	0	0	0	0	0	0
1235219	1	0	1	0	0	1	1	0	1	1	0	0	1	1	0	0	1	0	-	0	1	0	0	0	-	1	0	0	1	1	0	1	0	1	1	1	1	1	0	0	0	1	1	0	0	0	0	0	0
1067220	0	1	0	1	1	1	0	1	0	0	1	1	0	0	1	1	0	1	0	1	0	1	1	1	0	0	1	1	0	0	1	0	1	0	1	0	0	0	1	1	1	1	0	1	1	1	1	1	1
1103851	0	1	0	1	1	1	0	1	0	0	1	1	0	0	1	1	0	1	0	1	0	1	1	1	0	0	1	1	0	0	1	0	1	-	1	0	0	0	1	1	1	1	0	1	1	1	-	1	1
988030	1	0	1	0	0	-	1	0	1	1	0	-	1	1	0	0	1	0	1	0	1	0	0	0	1	1	0	0	1	1	0	1	0	1	1	1	1	1	0	0	0	1	1	0	0	0	0	1	0
1063985	1	0	1	0	0	-	1	0	1	1	0	-	1	1	0	-	1	0	1	0	1	0	0	0	1	1	0	0	-	1	0	1	0	1	1	1	1	1	0	0	0	1	1	0	0	0	0	-	0
1068747	1	0	1	0	0	-	1	0	1	1	0	1	1	1	0	-	1	0	1	0	1	0	0	0	1	1	0	0	1	1	0	1	0	1	1	1	1	1	0	0	0	1	1	0	0	0	0	1	0
1074551	1	0	1	0	0	1	1	0	1	1	0	1	1	1	0	-	1	0	1	0	1	0	0	0	1	1	0	0	1	1	0	1	0	1	1	1	1	1	0	0	0	1	1	0	0	0	0	1	0
1091902	0	1	0	1	1	2	0	1	0	0	1	2	0	0	1	1	0	1	0	1	0	1	1	1	0	0	1	1	0	0	1	0	1	0	2	0	0	0	1	1	1	2	0	1	1	1	1	0	1
1105601	0	1	0	1	1	1	0	1	0	0	1	1	0	0	1	1	0	1	0	1	0	1	1	1	0	0	1	1	0	0	1	0	1	0	1	0	0	0	1	1	1	0	0	1	-	1	1	1	1
1105662	0	1	0	1	1	1	0	1	0	0	1	1	0	0	1	1	0	1	0	1	0	1	1	1	0	0	1	1	0	0	1	0	1	0	1	0	0	0	1	1	1	-	0	1	1	1	1	1	1
1111871	0	1	0	1	1	1	0	1	0	0	1	1	0	0	1	1	0	1	0	1	0	1	-	1	0	0	1	1	0	0	1	0	1	0	1	0	0	0	1	1	1	0	0	-	1	1	1	1	1
1113757	1	0	1	0	0	-	1	0	1	1	0	-	1	1	0	0	1	0	1	0	1	0	0	0	1	1	0	0	1	1	0	1	0	1	1	1	1	1	0	0	0	1	1	0	0	0	0	-	0
1117725	0	1	0	1	1	1	0	-	0	0	1	1	0	0	1	1	0	1	0	1	0	1	1	1	0	0	1	1	0	0	1	0	1	0	1	0	0	0	1	1	1	0	0	1	1	1	1	1	1
1126934	1	0	1	0	0	-	1	0	1	1	0	0	1	1	0	0	-	0	1	0	1	0	0	0	1	0	0	0	1	1	0	1	0	1	1	1	1	1	0	0	0	1	1	0	0	0	0	1	0
1130132	0	1	0	1	1	1	0	1	0	0	1	1	0	0	1	1	0	1	0	1	0	1	1	1	0	0	1	1	0	0	1	0	1	0	2	0	0	0	1	1	1	0	0	1	1	1	1	2	1
1156787	0	1	0	1	-	1	0	1	0	0	1	1	0	0	1	1	0	1	0	1	0	1	1	1	0	0	1	1	0	0	1	0	1	0	1	0	0	0	1	1	1	0	0	1	1	1	-	1	1
1160187	0	1	0	1	1	-	0	1	0	0	1	1	0	0	1	1	0	1	0	1	0	1	1	1	0	0	1	1	0	0	1	0	1	0	1	0	0	0	1	1	1	0	0	1	1	1	1	1	1
1161343	0	1	0	1	1	1	0	1	0	0	1	1	0	0	1	1	0	1	0	1	0	1	1	1	0	0	1	1	0	0	1	0	1	0	1	0	0	0	1	1	1	-	0	1	1	1	1	1	1
1209957	1	0	1	0	0	1	1	0	1	1	0	-	1	1	0	0	1	0	1	0	1	0	0	0	1	1	0	0	1	1	0	-	0	1	1	1	1	1	0	0	0	1	1	0	0	0	0	1	0
1319139	0	1	0	1	1	1	0	1	0	0	1	1	0	0	1	1	0	1	0	1	0	1	1	1	0	0	1	-	0	0	1	0	1	0	1	0	0	0	1	1	1	0	0	1	1	1	1	1	1
1354421	1	0	1	0	0	1	1	0	1	1	0	-	1	1	0	0	1	0	1	0	1	0	0	0	1	1	0	0	1	1	0	1	0	1	1	1	1	1	0	0	0	1	1	0	0	0	0	-	0
2260557	1	0	1	0	0	-	1	0	1	1	0	-	1	1	0	0	1	0	1	0	1	0	0	0	1	1	0	0	1	1	0	1	0	1	1	1	1	1	0	0	0	1	1	0	0	0	0	1	0
2291327	0	1	0	1	1	1	0	1	0	0	1	1	0	0	1	1	0	1	0	-	0	1	1	1	0	0	1	1	0	0	1	0	1	0	1	0	0	0	-	1	1	0	0	1	1	1	1	-	1
3533279	1	0	1	0	0	1	1	0	1	1	0	-	1	1	0	0	1	0	1	0	1	0	0	0	-	1	0	0	1	1	-	1	0	1	1	1	1	1	0	0	0	1	1	0	0	0	0	1	0
3574047	0	1	0	1	1	1	0	1	0	0	1	1	0	0	1	1	0	1	0	1	0	1	1	1	0	0	1	1	0	0	1	0	1	0	0	0	0	0	1	1	1	-	0	1	1	1	1	1	1
3946797	0	1	0	1	1	1	0	1	0	0	1	1	0	0	1	1	0	1	0	1	0	1	1	1	0	0	1	1	0	0	1	0	1	0	1	0	0	0	1	1	1	-	0	1	1	1	1	1	1
4538754	0	1	0	1	1	1	0	-	0	0	1	1	0	0	1	1	0	1	0	1	0	1	1	1	0	0	1	1	0	0	1	0	1	0	1	0	0	0	1	1	1	-	0	1	1	1	1	1	1
4989450	1	0	1	0	0	-	1	0	1	1	0	1	1	-	0	0	1	0	1	0	1	0	0	0	1	1	0	0	1	1	0	1	0	1	1	1	1	1	0	0	0	1	1	0	0	0	0	1	0
4990109	1	0	1	0	0	-	1	0	1	1	0	0	1	1	0	0	1	0	1	0	1	0	0	0	1	1	0	0	1	1	0	-	0	1	1	1	1	1	0	0	0	1	1	0	0	0	0	1	0
1075997	1	0	1	0	0	2	1	0	1	1	0	1	1	1	0	0	1	0	1	0	0	0	0	0	0	1	0	0	1	1	0	1	0	1	2	1	1	1	0	0	0	1	1	1	0	0	0	2	0
1379240	0	1	0	1	1	1	0	1	0	0	1	0	0	0	1	1	0	1	0	1	1	1	1	1	1	0	1	1	0	0	1	0	-	0	1	0	0	0	1	1	1	0	0	0	1	1	1	1	1
2281789	0	1	0	1	1	1	0	1	0	0	1	0	0	0	1	-	0	1	0	1	1	1	1	1	1	0	1	1	0	0	1	0	1	0	1	0	0	0	1	1	1	0	0	0	1	1	1	1	1
3534374	0	1	0	1	1	1	0	1	0	0	1	0	0	0	1	1	0	1	0	1	1	1	1	1	0	0	1	1	0	0	1	0	1	0	0	0	0	0	1	1	1	0	0	0	-	1	1	0	0
4398298	0	1	0	1	1	1	0	1	0	0	1	0	0	0	1	1	0	1	0	1	-	1	1	1	1	0	1	1	-	0	1	0	1	0	1	0	0	0	1	1	1	-	0	1	1	1	1	1	1
4439701	0	1	0	1	1	1	0	1	0	0	1	0	0	0	1	1	0	1	0	1	1	1	1	1	1	0	1	1	0	0	1	0	1	0	-	0	0	0	1	1	1	-	0	-	1	1	1	1	1
5581818	0	1	0	1	1	1	0	1	0	0	1	0	0	0	1	1	0	1	0	1	1	1	1	1	1	0	1	1	0	0	1	0	1	0	1	0	0	0	1	1	1	0	0	0	1	1	1	0	1
1129078	1	0	1	0	0	-	1	0	1	1	0	1	1	1	0	0	1	0	1	0	-	0	0	0	0	1	0	0	1	1	0	1	0	1	1	1	1	1	0	0	0	1	1	1	0	0	0	-	0
1139169	1	0	1	0	0	1	1	0	1	1	0	1	1	1	0	0	1	0	1	0	-	0	0	0	0	1	0	0	1	1	0	1	0	1	1	1	1	1	0	0	0	1	1	-	0	0	0	-	0
1202675	1	0	1	0	0	1	1	-	1	1	0	1	1	1	0	0	1	0	1	0	1	0	0	-	0	1	-	0	1	1	0	1	0	1	1	1	1	1	0	0	1	1	1	0	0	0	0	1	0
1206240	1	0	1	0	0	1	1	0	1	1	0	1	1	1	0	-	1	0	1	0	1	0	0	0	0	-	0	0	1	1	-	1	0	1	1	1	1	1	0	0	1	1	1	0	0	0	0	1	0
1221062	1	0	1	0	0	1	1	0	1	1	0	1	1	1	0	0	1	0	1	0	-	0	0	0	0	1	0	0	1	1	0	1	0	1	-	1	1	1	0	0	0	1	1	1	0	0	0	0	0
1244238	1	0	1	0	0	1	1	0	1	1	0	1	1	1	0	0	1	0	-	0	-	0	0	0	0	1	0	0	1	-	0	1	0	1	1	1	1	1	0	0	0	-	1	1	0	0	0	0	0
2282267	1	0	1	0	0	-	1	0	1	1	0	1	1	1	0	0	1	0	1	0	-	0	0	0	0	1	0	0	1	1	0	1	0	1	1	1	1	1	0	0	0	1	1	1	0	0	0	-	0
1011620	0	1	0	1	1	2	0	1	0	0	1	0	0	0	2	1	0	1	0	1	2	1	1	1	0	0	1	1	0	0	1	0	1	0	2	0	0	0	1	1	1	0	0	0	1	1	1	2	1
1103517	1	0	1	0	0	0	1	0	1	1	0	1	1	1	0	0	1	-	1	0	2	0	0	0	0	-	0	0	1	1	0	1	0	1	2	1	1	1	0	0	0	1	1	-	0	0	-	2	0
1213099	0	1	0	1	1	1	0	1	0	0	1	0	0	0	1	1	0	1	0	1	-	1	1	1	0	0	1	1	0	0	1	0	1	0	1	0	0	0	1	1	1	-	0	0	1	1	1	1	1
3936857	0	1	0	1	1	1	0	1	0	0	1	0	0	0	1	1	0	1	0	1	1	0	1	1	0	0	1	1	0	0	1	0	0	0	1	0	0	0	1	1	1	1	0	0	1	1	1	1	1
5411370	0	1	0	1	1	1	0	1	0	0	1	0	0	0	1	1	0	1	0	1	1	1	1	1	0	0	1	1	0	0	1	0	1	0	1	0	0	0	1	1	1	0	0	0	1	1	1	1	1
1002101	1	0	1	1	0	2	1	0	1	2	0	2	1	1	0	0	1	0	1	0	2	1	0	0	1	1	0	0	0	1	0	1	1	1	1	1	1	1	0	0	0	2	1	1	0	0	0	2	0
1011077	0	1	0	0	1	1	0	1	0	1	1	0	0	0	1	1	0	1	0	1	1	0	1	1	0	0	1	1	1	0	1	-	0	0	0	0	0	0	1	1	1	-	0	0	1	1	1	-	1
1030021	0	1	0	0	1	2	0	1	0	2	1	0	0	0	1	1	0	1	0	1	2	0	1	1	0	0	1	1	1	0	1	0	0	0	0	0	0	0	1	1	1	0	0	0	1	1	1	2	1
1102942	0	1	0	0	1	1	0	1	0	1	1	1	0	0	1	1	0	1	0	1	1	0	1	1	0	0	1	1	1	0	1	0	0	0	0	0	0	0	1	1	1	-	0	0	1	1	1	-	1
1107411	0	1	0	0	1	1	0	1	-	1	1	0	0	0	1	1	0	1	0	1	1	0	1	1	0	0	1	1	-	0	1	0	0	0	0	0	0	0	-	1	1	0	-	0	1	1	1	-	1
1123593	0	1	0	0	1	1	0	1	0	1	1	0	-	0	1	1	0	1	0	-	1	0	1	1	0	1	1	1	1	0	1	0	0	0	0	0	0	0	1	1	1	0	0	0	1	1	1	-	1
1124410	0	1	0	0	1	1	0	1	0	1	1	-	0	0	1	1	0	1	0	1	1	0	1	1	0	0	1	1	1	0	1	0	0	0	0	0	0	0	1	1	1	0	0	0	1	1	1	-	1
1124420	0	1	0	0	1	1	0	1	0	-	1	-	0	0	1	1	0	1	0	1	1	0	1	1	0	0	1	1	1	0	1	0	0	0	0	0	0	0	1	1	1	0	0	0	1	1	1	-	1
1138145	0	1	0	0	1	1	0	1	0	1	1	1	0	0	-	1	0	1	0	1	1	0	1	1	0	0	1	1	-	0	1	0	0	0	0	0	0	0	1	1	1	0	0	0	1	1	0	-	1
1218701	0	1	0	0	1	2	0	1	0	2	1	2	0	0	1	1	0	1	0	1	1	0	1	1	0	0	2	1	1	0	1	0	0	0	0	0	0	2	1	1	1	0	0	0	1	1	1	1	1
1231766	0	1	0	0	1	1	0	1	0	-	1	-	0	0	1	1	-	1	0	1	1	0	1	1	0	0	1	1	1	0	1	0	0	0	0	0	0	0	1	1	1	-	0	0	1	1	1	1	1
1247891	0	1	0	0	1	1	0	1	0	-	1	-	0	0	1	1	0	1	0	1	1	0	1	1	0	0	1	1	1	0	1	0	0	0	0	0	0	0	1	1	1	-	0	0	1	1	1	-	1
1257937	0	1	0	0	1	1	0	1	0	1	1	0	0	0	1	1	0	1	0	1	1	0	1	1	0	0	1	1	1	-	1	-	0	0	1	0	0	0	1	1	1	0	0	0	1	1	1	1	1
1270970	0	1	0	0	1	1	0	1	0	1	1	0	0	0	1	1	0	1	0	1	1	0	1	1	-	0	1	1	1	0	1	0	0	0	0	0	0	0	1	1	1	0	0	0	1	1	1	-	1
1273195	0	1	0	0	1	1	0	1	0	-	-	0	0	0	1	-	0	1	0	1	1	0	1	1	0	0	1	1	1	0	1	0	0	0	0	0	0	0	1	1	1	0	0	0	1	1	1	1	1
1278492	0	1	0	0	1	1	0	-	0	-	-	0	0	0	1	1	0	1	0	1	1	0	1	1	0	0	1	1	1	0	1	0	0	0	0	0	0	0	1	1	1	0	0	0	1	1	1	-	1
1279614	0	1	0	0	1	1	0	1	0	1	1	0	0	0	1	1	0	1	0	1	-	0	1	1	0	0	1	1	1	0	1	0	0	0	0	0	0	0	1	1	1	0	0	0	1	1	1	1	1
1280329	0	1	0	0	1	1	0	1	0	-	1	0	0	0	1	1	0	1	0	1	1	0	1	1	0	0	1	1	1	0	1	0	0	0	0	0	0	0	1	1	1	-	0	0	1	1	1	1	1
1382402	0	1	0	-	1	1	0	1	0	1	1	0	-	0	1	1	0	1	0	1	1	0	1	1	0	0	1	1	-	0	1	0	0	0	0	0	0	0	1	1	1	0	0	0	1	1	1	1	1
1384058	1	0	1	1	0	2	1	0	1	2	0	1	1	1	0	0	1	0	1	0	2	1	0	0	1	1	0	0	0	1	0	1	1	1	1	1	1	1	0	0	0	1	1	1	0	0	0	2	0
1385930	0	1	0	0	1	1	0	1	0	1	1	0	0	0	1	1	0	1	0	1	1	0	1	1	0	0	-	1	1	0	1	0	0	0	0	0	0	0	1	1	1	0	0	0	1	1	-	-	1
1388792	0	1	0	0	1	-	0	1	0	-	1	0	0	0	1	1	0	1	0	1	1	0	1	1	0	0	1	1	1	0	1	0	0	0	0	0	0	0	1	1	1	0	0	0	-	1	1	-	-
2328274	0	1	0	0	1	1	0	1	0	1	1	-	0	0	1	1	0	1	0	1	1	0	1	1	0	0	1	1	1	-	1	0	0	0	0	0	0	0	1	1	1	-	0	0	1	1	1	-	1
2371213	0	1	0	0	1	1	0	1	0	1	1	0	0	-	1	1	0	1	-	0	-	0	1	1	0	0	1	1	1	0	1	0	0	0	1	0	0	0	1	1	1	0	0	-	1	1	1	1	1
3029421	0	1	0	0	1	-	0	1	0	1	1	-	0	0	1	1	0	1	0	1	1	0	1	1	0	0	1	1	1	0	1	0	0	0	0	0	0	0	1	1	1	-	0	0	1	1	1	1	1
3034295	0	1	0	0	1	1	0	1	0	1	1	0	0	0	-	1	0	1	0	1	1	0	1	1	0	0	1	1	1	0	1	0	0	0	0	0	0	0	1	1	1	0	0	0	1	1	1	1	1
3533552	0	1	0	0	1	1	0	1	0	1	1	0	0	0	1	1	0	1	0	1	1	0	1	1	0	0	1	1	1	0	1	0	0	0	0	0	0	0	1	1	1	-	0	0	1	1	1	-	1
3951258	0	1	0	0	1	-	0	1	0	1	1	1	0	0	1	1	0	1	0	1	1	0	1	1	0	-	1	1	1	0	1	0	0	0	0	0	0	0	1	1	1	-	0	0	1	1	1	-	1
4261172	0	1	0	0	1	1	0	1	0	-	1	0	0	0	1	1	0	1	0	1	-	0	1	1	0	0	1	1	1	0	1	0	0	0	0	0	0	0	1	1	1	0	0	0	1	1	1	-	1
4395627	0	1	0	0	1	1	0	1	0	-	1	0	0	0	1	1	0	1	0	1	-	0	1	1	0	0	1	1	1	0	1	0	0	0	0	0	0	0	1	1	1	-	0	0	1	1	1	1	1
4395873	0	1	0	0	1	1	0	1	0	1	1	0	0	0	-	1	0	1	0	1	1	0	1	1	-	0	1	1	1	0	1	0	0	0	0	0	0	0	1	1	1	-	0	0	1	1	1	1	1
4410341	0	1	0	0	1	-	0	1	0	1	1	1	0	0	1	1	0	1	0	1	1	0	1	1	0	0	1	1	1	0	1	0	0	0	0	0	0	0	1	1	-	0	0	0	1	1	1	1	1
4539821	0	1	0	0	1	-	0	1	0	-	1	-	0	0	1	1	0	1	0	1	1	0	1	1	0	0	1	1	1	0	1	0	0	0	0	0	0	0	1	1	1	-	0	0	1	1	1	-	-
978646	1	0	1	1	0	2	1	0	1	2	0	2	1	1	0	0	1	0	1	0	0	1	0	0	1	1	2	0	0	1	0	1	1	1	1	1	1	1	0	0	0	1	1	1	1	1	0	2	0
984424	0	1	0	0	1	2	0	1	0	2	1	2	0	0	1	1	0	1	0	1	2	0	1	1	0	0	1	1	1	0	1	0	0	0	0	0	0	0	1	1	1	0	0	0	0	0	1	2	1
1073500	0	1	0	0	1	2	0	1	0	2	1	0	0	0	1	1	0	1	0	1	1	0	1	1	0	0	1	1	1	0	1	0	0	0	0	0	0	0	1	1	1	0	0	0	0	0	1	2	1
1076929	0	1	0	0	1	1	0	1	0	1	1	-	0	0	1	1	0	1	0	1	1	0	1	1	0	0	1	1	1	0	1	0	0	0	0	0	0	0	1	1	1	0	0	0	0	0	1	1	1
1087379	0	1	0	0	1	2	0	1	0	2	2	2	0	0	1	1	0	1	0	1	2	0	1	1	0	0	1	1	1	0	1	0	0	0	0	0	0	0	1	1	1	0	0	0	0	0	1	2	1
1093499	0	1	0	0	1	2	0	1	0	2	1	2	0	0	1	1	0	1	0	1	2	0	1	1	0	0	1	1	1	0	1	0	0	0	0	0	0	0	1	1	1	2	0	0	0	0	1	2	1
1095105	0	1	0	0	1	1	0	1	0	1	1	-	0	0	1	1	0	1	0	1	1	0	1	1	0	0	1	1	1	0	1	0	0	0	0	0	0	0	1	1	1	0	0	0	0	0	1	1	1
1105832	0	1	0	0	1	1	0	1	0	-	1	-	0	0	1	1	0	1	0	1	1	0	1	1	0	0	1	1	1	0	1	0	0	0	0	0	0	0	1	1	1	-	0	0	0	0	1	-	1
1113511	0	1	0	0	1	1	0	1	0	-	1	-	0	0	1	1	0	1	0	1	1	0	1	1	0	0	1	1	1	0	1	0	0	0	0	0	0	0	1	1	1	0	0	0	0	0	1	-	1
1116140	0	1	0	0	1	1	0	1	0	-	1	-	0	0	1	1	0	1	0	1	1	0	1	1	0	0	1	1	1	0	1	0	0	0	0	0	0	0	1	1	1	0	0	0	0	0	-	-	1
1117828	0	1	0	0	1	1	0	1	0	-	1	-	0	0	1	1	0	1	0	1	1	0	1	1	0	0	1	1	1	0	1	0	0	0	0	0	0	0	1	1	1	-	0	0	0	0	1	-	1
1121826	0	1	0	0	1	1	0	1	0	2	1	2	0	0	1	1	0	1	0	1	2	0	1	1	0	0	1	1	1	0	1	0	0	0	0	0	0	0	1	1	1	0	0	0	0	0	1	2	1
1124870	0	1	0	0	1	-	0	1	0	1	1	-	0	0	1	1	0	1	0	1	1	0	1	1	0	0	1	1	1	0	1	0	0	0	0	0	0	0	1	1	1	-	0	0	0	0	1	-	1
1125251	0	1	0	0	1	-	0	1	0	-	1	-	0	0	1	1	0	1	0	1	1	0	1	1	0	0	1	1	1	0	1	0	0	0	0	0	0	0	1	1	1	0	0	0	0	0	1	-	1
1126809	0	1	0	0	1	2	0	1	0	2	1	2	0	0	1	1	0	1	0	1	2	0	1	1	0	0	1	1	1	0	1	0	0	0	0	0	0	0	1	1	1	0	0	0	0	0	1	2	1
1127111	0	1	0	0	-	2	0	1	0	2	2	2	0	0	1	1	0	1	0	1	2	0	1	1	0	0	1	1	1	0	1	0	0	0	0	0	0	0	1	1	1	0	0	0	0	0	1	2	1
1127204	0	1	0	0	1	2	0	1	0	2	1	2	0	0	1	1	0	1	0	1	2	0	1	1	0	0	1	1	1	0	1	0	0	0	0	0	0	0	1	1	1	0	0	0	0	0	1	2	1
1129283	1	0	1	1	0	2	1	0	1	2	0	2	1	1	0	0	1	0	2	0	2	1	0	0	1	1	0	0	0	1	0	1	1	1	1	1	1	1	0	0	0	1	1	1	1	1	0	2	0
1136637	0	1	0	0	1	1	0	1	0	-	1	-	0	0	1	1	0	1	0	1	1	0	1	1	0	0	1	1	1	0	1	0	0	0	0	0	0	0	1	1	1	0	0	0	0	0	1	-	1
1138246	0	1	0	0	1	1	0	1	0	1	1	-	0	0	1	1	0	1	0	1	1	0	1	1	0	0	1	1	1	-	1	0	0	0	0	0	0	0	1	1	1	-	0	0	0	-	1	-	1
1161269	0	1	0	0	1	1	0	1	0	2	1	2	0	0	1	1	0	1	0	1	1	0	1	1	0	0	1	1	1	0	1	0	0	0	0	0	0	0	1	1	1	0	0	0	0	0	1	0	1
1216417	1	0	1	1	0	0	1	-	1	2	0	2	1	1	0	0	1	0	1	0	2	1	0	0	1	1	0	0	0	1	0	1	1	-	1	1	1	2	0	0	0	1	1	1	1	1	0	2	0
1242827	0	1	0	0	1	1	0	1	0	-	1	0	0	0	1	1	0	1	0	1	-	0	1	1	0	0	1	1	1	0	1	0	0	0	0	0	0	0	1	1	1	0	0	0	0	0	1	-	1
1390927	0	1	0	0	1	1	0	1	0	0	1	0	0	0	1	1	0	1	0	1	1	0	1	1	0	0	1	1	-	0	1	0	0	0	0	0	0	0	1	1	1	0	0	0	0	0	-	1	1
1688356	0	1	0	0	1	1	0	1	0	1	-	-	0	0	1	1	0	1	0	1	1	0	1	1	0	0	1	1	1	0	1	0	0	0	0	0	0	0	1	1	1	-	0	0	0	0	1	-	1
1718719	0	1	0	0	-	1	0	1	0	-	1	-	0	0	1	1	0	1	0	1	1	0	1	1	0	0	1	1	1	0	1	0	0	0	0	0	0	0	1	1	1	0	0	0	0	0	1	-	-
1764604	0	1	0	0	1	1	0	1	0	1	1	-	0	0	1	1	0	1	0	1	1	0	1	1	0	0	1	1	-	0	1	0	0	0	0	0	0	0	1	1	1	0	0	0	0	0	1	1	1
2261700	0	1	0	0	1	2	0	1	0	2	1	2	0	0	1	1	0	1	0	1	2	0	1	1	0	0	1	1	1	0	1	0	0	0	0	0	0	0	1	1	1	0	0	0	0	0	1	2	1
2280853	0	1	0	0	1	2	0	1	0	2	1	0	0	0	2	1	0	1	0	1	2	0	1	1	0	0	1	1	1	0	1	0	0	0	0	0	0	0	1	1	1	2	0	0	0	0	1	2	1
3023252	0	1	0	0	1	1	0	1	0	-	1	-	0	0	1	1	0	1	0	1	1	0	1	1	0	0	1	1	1	0	1	0	0	0	0	0	0	0	1	1	1	0	0	0	0	0	1	1	1
3025868	0	1	0	0	1	1	0	1	0	-	1	-	0	0	1	1	0	1	0	1	1	0	1	1	0	0	1	1	1	0	1	0	0	0	0	0	0	0	1	1	1	0	0	0	0	0	1	0	1
3026283	0	1	0	0	1	1	0	1	0	-	1	0	0	0	1	1	0	1	0	1	1	0	1	1	0	0	-	1	1	0	1	0	0	0	0	0	0	0	1	1	1	0	0	0	0	0	1	1	1
3935072	0	1	0	0	1	-	0	1	0	-	1	-	0	0	1	1	0	-	0	-	1	0	1	1	0	0	1	1	1	0	1	0	0	0	0	0	0	0	1	1	1	0	0	0	0	0	1	1	1
4008454	0	1	0	0	1	1	0	1	0	-	1	-	0	0	1	1	0	1	-	1	1	0	1	1	0	0	1	1	1	0	1	0	0	0	0	0	0	0	1	1	1	0	0	0	0	0	1	-	1
4537815	0	1	0	0	1	1	0	1	0	-	1	0	0	0	1	1	0	1	0	1	1	0	1	1	0	0	1	1	1	0	1	0	0	0	0	0	0	0	1	1	1	-	0	0	0	0	1	-	-
5571045	0	1	0	0	1	1	0	1	0	1	1	-	0	0	1	1	0	1	0	1	1	0	1	1	0	0	1	1	1	0	1	0	0	0	0	0	0	0	1	1	1	-	0	0	0	0	1	-	1
7328839	0	1	0	0	1	-	0	1	0	-	1	0	0	0	-	1	0	1	0	1	1	0	1	1	0	0	1	1	1	0	-	0	0	0	0	0	0	0	1	1	1	0	0	0	0	0	1	1	1
1047133	1	0	1	1	0	-	1	0	1	-	0	1	1	1	0	0	1	0	1	0	-	1	0	0	1	-	0	0	0	1	0	1	1	1	1	1	1	1	0	0	0	1	1	1	1	1	0	-	0
1087112	1	0	1	1	0	-	1	0	1	1	0	1	1	1	0	0	1	0	1	0	-	1	0	0	1	1	0	0	0	1	0	1	1	1	1	1	1	1	0	0	0	1	1	1	1	1	0	1	0
1090884	1	0	1	1	0	1	-	0	1	1	0	1	1	1	0	0	1	0	1	0	-	1	0	0	1	1	0	0	0	1	0	1	1	1	1	1	1	1	0	0	0	1	1	1	1	1	0	1	0
1091122	1	0	1	1	0	1	1	0	1	-	0	1	1	1	0	0	1	0	1	0	-	1	0	0	1	1	0	0	0	1	0	1	1	1	1	1	1	1	0	0	0	1	1	1	1	1	0	1	0
1093464	1	0	1	1	0	1	1	0	1	-	0	1	1	1	0	0	1	0	1	0	0	1	0	0	1	1	0	0	0	1	0	1	1	1	1	1	1	1	0	0	0	1	1	1	1	1	0	1	0
1095465	1	0	1	1	0	-	1	0	1	-	0	1	1	1	0	0	1	0	1	0	1	1	0	0	1	-	0	0	0	1	0	1	1	1	1	1	1	1	0	0	0	1	1	1	1	1	0	1	0
1100808	1	0	1	1	0	-	1	0	1	1	0	1	-	1	0	0	1	0	1	0	1	1	0	0	1	-	0	0	0	1	0	1	1	1	1	1	1	1	0	0	0	1	1	1	-	1	0	1	0
1132776	1	0	-	1	0	-	1	0	1	1	0	1	-	1	0	0	-	0	1	0	1	1	0	0	1	1	0	0	0	1	0	1	1	1	1	1	1	1	0	0	0	1	1	1	1	1	0	1	0
1218472	1	0	1	1	0	0	1	0	1	-	0	1	1	1	0	0	1	0	1	0	-	1	0	0	1	1	0	0	0	1	0	1	1	1	1	1	1	1	0	0	0	1	1	1	1	1	0	-	0
1233486	1	0	1	1	0	1	1	0	1	-	0	1	1	1	0	0	1	0	1	0	-	1	0	0	1	1	0	0	0	1	0	1	1	1	1	1	1	1	0	0	0	1	1	1	-	1	0	1	0
1246643	1	0	1	1	0	-	1	0	1	1	0	1	1	1	0	0	1	0	1	0	-	1	0	0	1	1	0	0	0	1	0	1	1	1	1	1	1	1	0	0	0	1	1	1	1	1	0	1	0
1380604	1	0	1	1	0	-	1	0	1	1	0	1	1	1	0	0	1	0	1	0	0	1	0	0	1	1	0	0	0	1	0	1	1	1	1	1	1	1	0	0	0	1	1	1	1	1	0	1	0
1863396	1	0	1	1	0	1	1	0	1	1	0	1	1	1	0	0	1	0	1	0	1	1	0	0	1	1	0	0	0	-	0	-	1	1	1	1	1	1	0	0	0	1	1	1	1	1	0	-	0
2281630	1	0	1	-	0	-	1	0	1	1	0	1	1	1	0	0	1	0	1	0	-	1	0	0	1	1	0	0	0	1	0	1	1	1	1	1	1	1	0	0	0	1	1	1	1	1	0	-	0
3384952	1	0	1	1	0	1	1	0	1	1	0	1	1	1	0	0	1	0	1	0	1	1	0	0	1	1	0	0	0	1	0	1	1	1	1	1	1	1	0	0	0	1	1	1	1	1	0	1	0
3942572	1	0	1	1	0	1	1	0	1	1	-	1	1	1	0	-	1	0	1	0	-	1	0	0	1	1	0	0	0	1	0	1	1	1	1	1	1	1	0	0	0	1	1	1	1	1	0	-	0
3955429	1	0	1	1	0	1	1	0	-	1	0	1	1	1	0	-	1	0	1	0	-	1	0	0	1	1	0	0	0	1	0	1	1	1	1	1	1	1	0	0	0	1	1	1	1	1	0	1	0
4003014	1	0	1	1	0	-	1	0	-	1	0	1	1	1	0	-	1	0	1	0	-	1	0	0	1	1	0	0	0	1	0	-	1	1	1	1	1	1	0	0	0	1	1	1	1	1	0	1	0
4539839	1	0	1	1	0	-	1	0	1	1	0	1	1	1	-	0	1	0	1	0	-	1	0	0	1	1	0	0	0	1	0	1	1	1	1	1	1	1	0	0	0	1	1	1	1	1	0	1	0
1077686	0	1	0	0	1	-	0	1	0	-	1	1	0	0	1	1	0	1	0	-	-	-	1	1	0	0	1	1	1	0	1	0	0	0	0	0	0	0	1	1	1	0	0	0	0	0	1	-	1
1121642	0	1	0	0	1	1	0	1	0	1	1	0	0	0	1	1	0	1	0	1	-	0	1	1	0	0	1	1	1	0	1	0	0	0	0	0	0	0	1	1	1	-	0	0	0	0	1	-	1
1268890	0	1	0	0	1	1	0	1	0	1	1	1	0	0	1	1	0	1	0	1	1	0	1	1	0	0	1	-	-	0	1	0	0	0	0	0	0	0	1	1	1	0	0	0	0	0	1	1	1
981803	1	0	1	1	0	-	1	0	-	1	0	1	1	1	0	0	1	0	1	0	-	1	0	0	1	1	0	0	0	1	0	-	1	1	-	1	1	1	0	0	0	1	1	1	0	0	0	-	0
1008166	1	0	1	1	0	1	1	0	1	-	0	1	1	1	0	0	1	0	1	0	-	1	0	0	1	-	0	0	0	1	0	-	1	1	1	1	1	1	0	0	0	1	1	1	0	0	0	1	0
1009948	1	0	1	1	0	1	1	0	1	-	0	1	1	1	0	0	1	0	1	0	-	1	0	0	1	1	0	0	0	-	0	1	1	1	1	1	1	1	0	0	0	1	1	-	0	0	0	-	0
1012160	1	0	1	1	0	-	1	0	1	-	0	1	1	1	0	0	1	0	1	0	-	1	0	0	1	1	0	0	0	1	0	1	1	1	1	1	1	1	0	0	0	1	1	1	0	0	0	-	0
1038512	1	0	1	1	0	-	1	0	-	1	0	1	1	1	0	-	1	0	1	0	-	1	0	0	1	1	0	0	0	1	0	1	1	1	1	1	-	1	0	0	0	1	1	1	0	0	0	1	0
1072574	1	0	1	-	0	1	1	0	1	1	0	1	1	1	0	0	1	0	1	0	-	1	0	0	1	1	0	0	0	1	0	1	1	1	1	1	1	1	0	0	0	1	1	1	0	0	0	1	0
1098630	1	0	1	1	0	1	1	0	1	1	0	1	1	1	0	0	1	0	1	0	-	1	0	0	1	1	0	-	0	1	0	1	1	1	1	1	1	1	0	0	-	1	1	1	0	0	0	1	0
1103933	1	0	1	-	0	-	1	0	1	1	0	1	1	1	0	0	1	0	1	0	-	1	0	0	1	1	0	0	0	1	0	1	1	1	1	1	1	1	0	0	0	1	1	1	0	0	0	1	0
1105542	1	0	1	1	0	1	1	0	-	0	0	1	1	1	0	0	1	0	1	0	1	-	0	0	1	1	0	0	0	1	0	1	1	1	1	1	1	1	0	0	0	1	1	1	0	0	0	1	0
1108646	1	0	1	1	0	-	1	0	1	-	0	1	1	1	0	0	1	0	1	0	-	1	0	0	1	-	0	0	0	1	0	1	1	1	1	1	1	1	0	0	0	1	1	1	0	0	0	1	0
1115626	1	0	1	1	0	-	1	0	1	1	0	1	-	1	0	0	1	0	1	0	1	1	0	0	1	1	0	0	0	1	0	1	1	1	1	1	1	1	0	0	0	1	1	1	0	0	0	1	0
1119237	1	0	1	1	0	-	1	0	1	-	0	1	1	1	0	0	1	0	1	0	-	1	0	0	1	1	0	0	0	1	0	1	1	1	1	1	1	1	0	0	0	1	1	1	0	0	0	-	0
1125761	1	0	1	1	0	-	1	0	1	-	0	1	1	1	0	0	1	0	1	0	-	1	0	0	1	1	0	0	0	1	0	1	1	1	1	1	1	1	0	0	0	1	1	1	0	0	0	1	0
1127333	0	1	0	0	1	0	0	1	0	2	1	2	0	0	1	-	0	1	0	-	0	0	1	-	0	0	1	-	-	0	-	0	0	0	0	0	0	0	-	1	1	2	0	0	1	1	-	2	1
1202288	1	0	1	1	0	1	1	0	1	1	0	1	1	1	0	0	1	0	1	0	-	1	0	0	1	1	0	0	0	0	0	1	1	1	1	1	1	1	0	0	0	1	1	1	0	0	0	0	0
1208423	1	0	1	1	0	-	1	0	1	1	0	1	1	1	0	0	1	0	1	0	-	1	0	0	1	-	0	0	0	0	0	-	1	1	1	1	1	1	0	0	0	1	1	-	0	0	0	1	0
1216953	1	0	1	1	0	-	1	0	1	1	0	1	1	1	0	0	1	0	1	0	0	1	0	0	1	1	0	0	0	1	0	1	-	0	1	1	1	1	0	0	0	1	1	1	0	0	0	1	0
1229423	1	0	1	1	0	0	1	0	1	1	0	1	1	1	0	0	1	0	1	0	0	1	0	0	1	1	0	0	0	1	0	1	1	1	1	1	1	1	0	0	0	1	1	1	0	0	0	1	0
1303300	1	0	1	1	0	-	1	0	1	-	0	1	1	1	-	0	1	0	1	0	-	1	0	0	1	1	0	0	0	1	0	1	1	1	1	1	1	1	0	0	0	1	1	1	0	0	0	1	0
1354109	1	0	1	1	0	0	-	0	1	1	0	1	0	-	0	0	1	0	1	0	1	1	0	0	1	1	0	0	0	1	-	1	1	1	1	1	1	1	0	0	0	1	1	1	0	0	0	-	0
2285120	1	0	1	1	0	0	1	0	1	1	0	1	1	1	0	0	1	0	1	0	1	1	0	0	1	1	0	0	0	1	0	1	-	1	1	1	1	1	0	0	0	1	1	0	0	0	0	-	0
2291423	1	0	1	1	0	1	1	0	1	-	0	1	1	1	0	0	1	0	1	0	-	1	0	0	1	1	0	0	0	1	0	-	1	1	1	1	0	0	0	0	0	1	1	1	0	0	0	-	0
2303550	1	0	1	1	0	1	1	0	1	1	0	1	1	1	0	-	1	0	1	0	-	1	0	0	-	1	0	0	0	1	0	1	1	1	1	1	1	1	0	0	0	1	1	1	0	0	0	1	0
3533081	1	0	1	1	0	1	1	0	1	1	-	1	1	1	0	0	1	0	1	0	1	1	0	0	1	1	0	0	0	1	0	1	1	1	1	1	1	1	0	0	0	1	1	1	0	0	0	1	0
3534312	1	0	1	1	0	-	1	0	1	1	0	-	1	1	-	0	1	0	1	0	-	1	0	0	1	1	0	0	0	1	0	1	1	1	1	1	1	1	0	0	0	1	1	1	0	0	0	-	0
3938220	1	0	1	1	0	-	-	0	1	-	0	1	1	1	0	0	-	0	1	0	-	1	0	0	1	1	0	0	0	1	0	1	1	1	1	1	1	1	0	0	0	1	1	1	0	0	0	-	0
3938842	1	0	1	1	0	1	1	0	1	1	0	1	1	1	0	0	1	0	1	0	1	1	0	0	1	1	0	0	0	1	0	1	1	1	1	1	1	1	0	0	0	1	1	1	0	-	0	1	0
3944590	1	0	1	1	0	-	1	0	-	-	0	1	1	1	0	0	1	0	1	-	-	1	0	0	1	1	0	0	0	1	0	1	1	1	-	1	1	1	0	0	0	1	1	1	0	0	0	1	0
4396543	1	0	1	1	0	1	1	0	1	-	0	1	1	1	-	-	1	0	1	0	-	1	0	0	-	1	0	0	0	-	0	-	-	1	1	1	1	1	0	0	0	1	1	1	0	0	0	1	0
4410675	1	0	1	1	0	1	1	0	1	-	0	1	1	1	0	0	1	0	1	0	-	1	0	0	1	1	0	0	0	1	0	1	1	1	1	1	1	1	0	0	0	1	1	1	0	0	0	1	0
4439882	1	0	1	1	0	-	1	0	1	-	0	1	1	1	0	0	1	0	1	0	-	1	0	0	1	1	0	0	0	1	0	1	1	1	1	1	1	1	0	0	0	1	1	1	0	0	0	-	0
4544098	1	0	1	1	0	1	1	0	1	-	0	1	1	1	0	0	1	0	1	0	-	1	0	0	1	1	0	0	0	1	0	1	1	1	1	1	1	1	0	0	0	1	1	1	0	0	0	1	0
5325292	1	0	1	1	0	1	1	0	1	-	0	1	1	1	0	0	0	0	1	0	-	1	0	0	1	1	0	0	0	1	0	1	1	1	1	1	1	1	0	0	0	1	1	1	0	0	0	1	0
984013	0	1	0	0	1	2	0	1	0	2	1	2	0	0	1	1	0	1	0	1	1	0	1	1	0	0	1	1	1	0	1	0	0	0	0	0	0	0	1	1	1	0	0	0	0	0	1	0	1
1094412	0	1	0	0	1	2	0	1	0	2	1	2	0	0	2	1	0	1	0	1	2	0	1	1	0	0	1	1	1	0	1	0	0	0	0	0	0	0	1	1	1	0	0	0	0	0	1	0	1
1110447	0	1	0	0	1	1	0	1	0	2	1	0	0	-	1	1	0	1	2	1	2	-	1	1	0	0	1	1	1	0	1	-	0	0	0	0	0	0	1	1	1	0	0	0	0	0	1	0	1
1122164	0	1	0	0	1	-	0	1	0	1	1	0	0	0	1	1	0	-	0	1	1	0	1	1	0	0	1	1	1	0	1	0	0	0	0	0	0	0	1	1	1	0	0	0	0	0	-	0	1
1249801	0	1	0	0	1	1	0	1	0	1	1	1	0	0	1	1	0	1	0	1	1	0	1	1	0	0	1	1	1	0	1	0	0	0	0	0	0	0	1	1	1	0	0	0	0	0	1	0	1
3022070	0	1	0	0	1	0	0	1	0	1	1	0	0	0	1	1	0	1	0	1	1	0	1	1	0	0	1	1	1	0	1	0	0	0	0	0	0	0	1	1	1	0	0	0	1	1	1	0	1
1051568	0	1	0	0	1	2	0	1	0	1	1	2	0	0	1	1	0	1	0	1	2	0	1	1	0	0	1	1	1	0	1	0	0	0	0	0	0	0	1	1	1	0	0	0	1	1	1	0	1
1277060	0	1	0	0	1	1	0	1	0	-	1	0	0	0	1	1	0	1	0	1	1	0	1	1	0	0	1	1	1	0	1	0	0	0	0	0	0	0	1	1	1	0	0	0	1	-	1	0	1
1724832	0	1	0	0	1	1	0	1	0	-	1	-	0	0	1	1	0	1	0	1	1	0	1	1	0	0	1	1	-	0	1	0	0	0	0	0	0	0	1	1	1	0	0	0	1	1	1	0	1
1011115	1	0	1	1	0	2	1	0	1	0	0	2	1	1	0	0	1	0	1	0	2	1	0	0	1	2	0	0	0	1	0	1	1	1	1	1	1	1	0	0	0	1	1	1	0	0	0	2	0
1094246	0	1	0	0	1	2	0	1	0	2	1	2	0	0	1	1	0	1	0	1	2	0	1	1	0	0	1	1	1	0	1	0	0	0	0	0	0	0	1	1	1	0	0	0	1	1	1	0	1
1388688	0	1	0	0	1	1	0	1	0	-	1	0	0	0	0	0	0	1	-	1	-	0	1	1	0	0	1	1	1	0	1	0	-	0	0	0	0	0	1	1	1	0	0	0	1	1	1	-	1
3025567	0	1	0	0	1	1	0	1	0	-	1	-	0	0	1	1	0	1	0	1	1	0	1	1	0	0	1	1	1	0	1	0	0	0	0	0	0	0	1	1	1	0	0	0	1	1	1	-	1
3026065	0	1	0	0	1	1	0	1	0	1	1	-	0	0	1	1	0	1	0	1	1	1	1	1	0	0	1	1	1	0	1	0	0	0	0	0	0	0	1	1	1	0	0	0	1	1	1	1	1
3938980	0	1	0	0	1	1	0	1	0	-	1	-	0	0	1	1	0	1	0	1	1	0	1	1	0	0	1	1	-	0	1	-	0	0	0	0	0	0	1	1	1	0	0	0	1	1	1	1	1
988261	0	1	0	0	1	1	0	1	0	-	1	1	0	0	1	1	0	1	0	1	1	0	1	1	0	0	1	1	1	0	1	0	0	0	0	0	0	0	1	1	1	1	0	0	1	1	1	1	1
1099404	1	0	1	1	0	1	1	0	1	1	0	1	1	1	0	0	1	0	1	0	-	1	0	0	1	1	0	0	0	1	0	1	1	1	1	1	1	1	0	0	0	-	1	1	0	0	0	1	0
1267529	0	1	0	0	1	1	0	1	0	1	1	-	0	0	1	1	0	1	0	1	1	0	1	1	0	0	1	-	1	0	1	0	0	0	0	0	0	0	1	1	1	1	0	0	1	1	1	-	1
2253454	0	1	0	0	1	2	0	1	0	2	1	2	0	0	1	1	0	1	0	1	2	0	1	1	0	0	1	1	1	0	1	0	0	0	0	0	0	0	1	1	1	2	0	0	1	1	1	2	1
2278356	0	1	0	0	1	0	0	1	0	1	1	-	0	0	1	1	0	1	0	1	1	0	1	1	0	0	-	1	1	0	1	0	0	0	0	0	0	0	1	1	1	1	0	0	1	1	1	1	1
2331510	0	1	0	0	1	1	0	-	0	-	1	-	0	0	1	1	0	1	0	1	1	0	1	1	0	0	1	1	1	0	1	0	0	0	0	0	0	0	1	1	1	1	0	0	1	1	1	-	1
3025880	0	1	0	0	-	1	0	1	0	-	1	-	0	0	1	1	0	1	0	1	1	0	1	1	0	0	1	1	-	0	1	0	0	0	0	0	0	0	1	1	1	-	0	0	1	1	1	1	1
3939206	0	1	0	0	1	1	0	1	0	1	1	0	0	0	1	1	0	1	0	1	1	0	1	1	0	0	1	1	1	0	1	0	0	0	0	0	0	0	1	1	1	1	0	0	1	1	1	1	1
4002888	0	1	0	0	1	1	0	1	0	1	1	-	0	0	1	-	0	1	0	1	1	0	1	1	0	0	1	1	1	0	1	0	0	0	0	0	0	0	1	1	1	-	0	0	1	1	1	1	1
4538328	0	1	0	0	1	-	0	1	0	1	1	-	0	0	-	1	0	1	0	1	1	0	1	1	0	0	1	1	1	0	1	0	0	0	0	0	0	0	1	1	1	1	0	0	1	1	1	-	1
5324530	1	0	1	1	0	2	1	0	1	2	0	2	1	1	0	0	1	0	1	0	2	1	0	0	1	1	0	0	0	1	0	1	1	1	1	1	1	1	0	0	0	2	1	1	0	0	0	2	0
5325623	0	1	-	0	1	1	0	1	0	1	1	-	-	0	-	-	0	1	0	1	1	0	1	1	0	0	1	1	1	0	-	0	0	0	0	0	0	0	1	1	1	1	0	0	1	-	-	1	1
5332580	0	1	0	0	1	1	0	1	0	-	1	-	0	0	1	1	0	1	0	1	1	0	1	1	0	0	1	1	1	0	1	0	0	0	0	0	0	0	1	1	1	1	0	0	1	0	1	0	1
1082211	0	1	0	1	1	1	0	1	0	1	1	0	0	0	1	1	0	1	0	1	1	0	1	1	0	0	1	1	1	0	1	0	0	0	0	0	0	0	1	1	1	1	0	0	0	1	1	-	1
1138037	0	1	0	1	1	-	0	1	0	1	1	-	0	0	1	1	0	1	0	1	1	0	1	1	0	0	1	1	1	0	1	0	0	0	0	0	0	0	1	1	1	1	0	0	1	1	1	1	1
1194040	0	1	0	1	1	1	0	1	0	-	1	0	0	0	1	1	-	1	0	1	1	0	1	1	0	0	1	1	1	0	1	0	0	0	0	0	0	0	1	1	1	1	0	0	-	1	1	-	1
1270344	0	1	0	1	1	1	0	1	0	-	1	0	0	0	-	1	0	1	0	-	1	0	1	1	0	0	1	1	1	0	1	0	0	0	0	0	0	0	1	1	1	1	0	0	1	1	1	0	1
5370713	0	1	0	1	1	1	0	1	0	1	1	0	0	0	1	1	0	1	0	1	1	0	1	1	0	0	1	1	1	0	1	0	0	0	0	0	0	0	1	1	1	1	0	0	1	1	1	1	-
5970720	0	1	0	1	1	1	0	1	0	-	1	1	0	0	1	1	0	1	0	1	1	0	1	1	0	0	1	1	1	0	1	0	0	0	0	0	0	0	1	1	1	1	0	0	1	1	1	-	1
1019230	1	0	1	0	0	2	1	0	1	2	0	2	1	1	0	0	1	0	1	0	2	1	0	0	1	1	0	0	0	1	0	1	1	1	1	1	1	1	0	0	0	0	1	1	0	0	0	2	0
1036118	0	1	0	1	1	2	0	1	0	2	1	0	0	0	1	1	0	1	0	1	2	0	1	1	0	0	1	1	1	0	1	0	0	0	0	0	0	0	1	1	1	1	0	0	1	1	1	2	1
1045096	0	1	0	1	1	1	0	1	0	-	1	-	0	0	1	1	0	-	0	1	1	0	1	1	0	0	1	1	1	0	1	0	0	0	0	0	0	0	1	1	1	1	0	0	1	1	1	-	1
1077339	1	0	1	2	0	2	1	0	1	2	0	1	1	1	0	0	1	0	1	0	2	1	0	0	1	1	0	0	0	1	0	1	1	1	1	1	1	1	0	0	0	0	1	1	0	0	0	2	0
1094941	0	1	0	1	1	2	0	1	0	0	1	0	0	0	1	1	0	1	0	1	1	0	1	1	0	0	1	1	1	0	1	0	0	0	0	0	0	0	1	1	1	1	0	0	1	1	1	2	1
1099971	0	1	0	1	1	2	0	1	0	2	1	2	0	0	1	1	0	1	0	1	2	0	1	1	0	0	1	1	1	0	1	0	0	0	0	0	0	0	1	1	1	1	0	0	1	1	1	2	1
1102275	1	0	1	0	0	-	1	0	1	-	0	1	1	1	0	0	1	0	1	0	-	1	-	0	1	1	0	0	0	1	0	1	1	1	1	1	1	1	0	0	0	0	-	1	0	0	0	1	0
1103287	1	0	1	0	0	1	1	0	1	1	0	1	1	1	0	0	1	0	1	0	1	1	0	0	1	1	0	0	0	1	0	1	1	1	1	1	1	1	0	0	0	0	1	1	0	0	0	-	0
1123459	0	1	0	1	1	1	0	1	0	1	1	-	0	0	1	1	0	1	0	1	1	0	1	1	0	0	1	1	1	0	1	0	0	0	0	0	0	0	1	1	1	1	0	0	1	1	1	1	1
1166905	0	1	0	1	1	-	1	1	0	-	1	0	0	0	1	1	0	1	0	1	1	0	1	1	0	0	1	1	1	0	1	0	0	0	0	0	0	0	1	1	1	1	0	0	1	1	1	1	1
1185386	0	1	0	1	-	1	0	1	0	1	1	0	0	0	-	1	0	1	-	1	1	0	1	1	0	0	1	1	1	0	1	0	0	0	0	0	0	0	1	1	1	1	0	0	1	1	-	-	1
1238779	1	0	1	0	0	1	1	0	1	1	0	1	1	1	0	0	1	0	1	0	1	1	0	0	1	0	0	0	0	1	0	1	1	1	1	1	1	1	0	0	0	0	1	1	0	0	0	1	0
1239865	0	1	0	1	1	1	-	1	0	-	1	0	0	0	1	1	0	1	0	1	1	0	1	1	0	0	1	1	1	0	1	0	0	0	0	0	0	0	1	1	1	1	0	0	1	1	1	1	1
1265562	1	0	1	0	0	2	1	0	1	2	0	1	1	1	0	2	1	0	1	0	0	1	0	0	1	1	0	0	0	1	0	1	1	1	1	1	1	1	0	0	0	0	1	1	0	0	0	2	0
1266018	0	1	0	1	1	1	0	1	0	-	1	0	0	0	0	1	0	1	0	1	1	0	1	1	0	0	1	1	1	0	1	0	0	0	0	0	0	0	1	1	1	1	0	0	1	1	1	1	1
1266898	0	1	0	1	1	1	0	1	0	-	1	0	0	0	1	1	0	1	0	1	1	0	1	1	0	0	1	1	1	0	1	0	0	0	0	0	0	0	1	1	1	1	0	0	-	-	1	-	1
1268128	0	1	0	1	1	1	-	1	0	-	1	0	0	0	-	1	0	1	0	1	1	0	1	1	0	0	1	1	1	0	1	0	0	0	0	0	0	0	1	1	1	1	0	0	1	1	1	-	1
1299010	0	1	0	1	1	1	0	1	0	-	1	-	0	0	1	1	0	1	0	1	1	0	1	1	0	0	1	1	1	0	1	0	0	0	0	0	0	0	1	1	1	1	0	0	1	-	1	0	1
2303757	0	1	0	1	1	1	0	1	0	-	1	0	0	0	1	1	0	1	0	1	1	0	1	1	0	0	1	1	1	0	1	0	0	0	0	0	0	0	1	1	1	1	0	0	1	1	1	-	1
2305405	0	1	0	1	1	1	0	1	0	-	1	0	0	0	1	1	0	1	0	1	0	0	1	1	0	0	1	1	1	0	1	0	0	0	0	0	0	0	1	1	1	1	0	0	1	1	-	0	1
3064701	1	0	1	0	0	2	1	0	1	2	0	1	1	1	0	0	1	0	1	0	2	1	0	0	1	1	0	0	0	1	0	1	1	1	1	1	1	1	0	0	0	0	1	1	0	0	0	2	0
4910120	1	0	1	0	0	2	1	-	1	-	0	1	1	1	0	0	1	0	1	0	2	1	0	0	1	1	0	0	0	1	0	1	1	1	1	1	1	1	0	0	0	0	1	1	0	0	0	2	0
5323772	0	1	0	1	1	1	0	1	0	2	1	0	0	0	1	1	0	1	0	1	1	0	1	1	0	0	1	1	1	0	1	0	0	0	0	0	0	0	1	1	1	1	0	0	1	1	1	2	1
1080728	1	0	1	0	0	1	1	0	1	1	0	1	1	1	0	0	1	0	1	0	1	1	0	0	1	1	0	0	0	1	0	1	1	1	1	1	1	1	0	0	0	0	1	1	0	0	0	-	0
1099900	1	0	1	0	0	-	1	0	-	1	0	1	1	1	0	0	1	0	1	0	-	1	0	0	1	1	0	0	0	1	0	-	1	-	1	1	1	1	0	0	0	0	1	1	0	0	0	1	0
1114619	1	0	1	0	0	1	1	0	1	1	0	1	1	1	0	0	1	0	1	0	-	1	0	0	1	1	0	0	0	1	0	1	1	1	1	1	1	1	0	0	0	0	-	1	0	0	0	-	0
2289317	1	0	1	1	0	1	1	0	1	1	0	1	1	1	0	-	1	0	1	0	0	1	0	0	1	1	0	0	0	1	0	1	1	1	1	1	1	1	0	0	0	0	1	1	0	0	0	1	0
1090153	0	1	0	1	1	2	1	1	0	1	1	0	0	0	1	1	0	1	0	1	2	0	1	1	0	0	1	1	1	0	1	2	0	0	0	0	0	0	1	1	1	1	0	0	1	1	1	2	1
1107737	0	1	0	1	1	2	1	-	0	0	1	0	0	0	1	1	0	1	0	1	2	0	1	1	0	0	1	1	1	0	1	0	0	0	0	0	0	0	1	1	1	1	0	0	1	1	-	0	1
1112507	0	1	0	1	1	1	1	1	0	-	1	-	0	0	1	1	0	1	0	1	1	0	1	1	0	0	1	1	1	0	1	0	0	0	0	0	0	0	1	1	1	1	0	0	1	1	1	1	1
1222111	0	1	0	1	1	1	1	1	0	-	1	0	0	0	1	1	0	1	0	1	-	0	1	1	0	0	1	1	1	0	1	0	0	0	0	0	0	0	1	1	1	1	0	0	1	1	1	1	-
1259583	0	1	0	1	1	1	1	1	0	-	1	0	0	0	1	1	0	1	0	1	1	0	1	1	0	0	1	1	1	0	-	0	0	0	0	0	0	0	1	1	1	1	0	0	1	1	1	-	1
1276808	0	1	0	1	1	1	1	1	0	-	1	0	-	0	1	1	0	1	0	-	1	0	1	1	0	0	1	1	1	0	1	0	0	0	0	0	0	0	1	1	1	1	0	0	1	1	1	-	1
1404564	0	1	0	1	1	1	1	1	0	-	1	-	0	0	1	1	0	1	0	1	1	0	1	1	0	0	-	1	1	0	1	0	0	0	0	0	0	0	1	1	1	1	0	0	1	1	1	1	1
2259122	0	1	0	1	1	2	1	1	0	2	1	0	0	0	1	1	0	1	0	1	2	0	1	1	0	0	1	1	1	0	1	0	0	0	0	0	0	0	1	1	1	1	0	0	1	1	1	2	1
3385182	0	1	0	1	1	-	1	1	0	-	1	0	0	0	1	1	0	1	0	1	1	0	1	1	0	0	1	1	1	0	1	0	0	0	0	0	0	0	1	1	1	1	0	0	1	1	1	-	1
4405088	0	1	0	-	1	1	1	1	0	-	1	0	0	0	1	1	0	1	0	1	1	0	1	1	0	0	1	1	1	0	1	0	0	0	0	0	0	0	1	1	1	1	0	0	1	1	1	1	1
1220885	1	0	1	0	0	-	0	0	1	1	0	1	1	1	0	0	1	0	1	0	-	1	0	0	1	1	0	0	0	1	0	1	1	1	1	1	1	1	0	0	0	0	1	1	0	0	0	1	0
1229247	1	0	1	0	0	-	0	0	1	-	0	1	1	1	0	-	1	0	1	0	-	1	0	0	1	1	0	0	0	1	0	-	1	1	1	1	1	1	0	0	0	0	1	1	0	0	0	1	0
4409170	1	0	1	0	0	-	0	0	1	-	0	1	1	1	0	-	1	0	1	0	1	1	0	0	1	1	0	0	0	1	0	1	1	1	1	1	1	1	0	0	0	0	1	1	0	0	0	1	0
990585	0	1	0	1	1	-	1	1	0	-	1	1	0	0	1	1	0	1	0	1	1	0	-	1	0	0	1	1	1	0	1	0	0	0	0	0	0	0	1	1	1	1	0	0	-	1	1	0	1
1107884	0	1	0	1	1	1	1	1	0	1	1	0	0	0	1	1	0	1	0	1	1	0	1	1	0	0	1	1	1	0	-	0	0	0	0	0	0	0	1	1	1	1	0	0	1	1	1	-	1
1119742	0	1	0	-	1	-	-	1	0	0	1	-	0	0	1	1	0	1	0	1	1	0	1	1	0	0	1	-	1	0	1	0	0	0	0	0	0	0	1	1	1	1	0	0	1	-	1	1	1
1159421	0	1	0	1	1	1	1	-	0	1	1	-	0	0	1	1	0	1	0	-	1	0	1	1	0	0	1	1	1	0	1	0	0	0	0	0	0	0	1	1	1	1	0	0	1	1	1	1	1
2276929	0	1	0	1	1	1	1	1	0	-	1	-	0	0	1	1	0	1	0	-	1	0	1	1	0	0	1	1	1	0	1	0	0	0	0	0	0	0	1	1	1	1	0	0	1	1	-	-	1
3064923	1	0	1	0	0	2	0	0	1	2	0	2	1	1	0	0	1	0	1	0	2	1	0	0	1	1	2	0	0	2	0	1	1	1	1	1	1	1	0	0	0	0	1	1	0	0	0	2	0
4989069	0	1	0	1	-	1	1	1	0	1	1	0	-	0	1	1	0	1	0	1	2	0	1	1	0	0	1	1	1	0	1	0	-	0	0	0	0	0	1	1	1	1	0	0	1	1	1	0	1
4989939	0	1	0	1	1	1	1	1	0	1	-	-	0	0	1	1	0	1	0	1	1	0	1	1	0	0	1	1	1	0	1	0	0	0	0	0	0	0	1	1	1	1	0	0	1	1	1	-	1
4990429	0	1	0	1	1	1	1	1	0	1	1	-	0	0	1	1	0	1	0	1	1	0	1	1	0	0	1	1	1	0	1	0	0	0	0	0	0	0	1	1	1	1	0	0	1	1	1	1	1
1012938	1	0	1	0	0	1	0	0	1	1	0	1	1	1	0	0	1	0	1	0	0	1	0	0	1	1	0	0	0	1	0	1	1	1	1	1	1	1	0	0	0	0	1	1	0	0	0	1	0
1065547	0	1	0	1	1	2	1	2	0	2	1	0	0	0	1	1	0	1	0	1	1	0	1	1	0	0	1	1	1	0	1	0	0	0	0	0	0	0	1	1	1	1	0	0	1	1	1	2	1
1067300	1	0	1	0	0	-	0	0	1	1	0	1	1	1	0	0	1	0	1	0	-	1	0	0	1	1	0	0	0	1	0	1	1	1	1	1	1	1	0	0	0	0	1	1	0	0	0	-	0
1087876	1	0	1	0	0	-	0	0	1	-	0	1	-	1	0	0	1	0	1	0	0	1	0	0	1	1	0	0	0	1	-	-	1	1	1	1	1	1	0	0	0	0	1	1	0	0	0	-	0
1125624	1	0	1	0	0	2	0	0	1	2	0	1	1	1	0	0	1	0	1	0	0	1	0	0	1	1	0	0	0	1	0	1	1	1	1	1	1	1	0	0	0	0	1	1	0	0	0	2	0
1127884	1	0	1	0	0	1	0	0	1	2	0	1	1	1	0	0	1	0	1	0	2	1	0	0	1	2	0	0	0	1	0	1	1	1	1	1	1	1	0	0	0	0	1	1	0	0	0	2	0
1241338	1	0	1	0	0	-	0	0	1	-	0	1	1	1	0	0	1	0	1	0	0	1	0	0	1	1	0	0	0	1	0	1	-	1	1	1	1	1	0	0	0	0	1	1	0	0	0	1	0
1342563	1	0	1	0	0	-	0	0	1	1	0	1	1	1	0	0	1	0	1	0	-	-	0	0	1	1	0	0	0	1	0	1	1	1	1	1	1	1	0	0	0	0	1	1	0	0	0	-	0
2322847	1	0	1	0	0	1	0	0	1	1	0	1	-	1	0	0	1	0	1	0	0	1	0	0	1	1	0	0	0	1	0	1	1	1	1	1	1	1	0	0	0	0	1	1	0	0	0	-	0
2324124	1	0	1	0	0	-	0	0	1	1	0	1	1	1	0	0	1	0	1	0	0	1	0	0	-	1	0	0	0	1	0	1	1	1	1	1	1	1	0	0	0	0	1	1	0	0	0	-	0
3533509	1	0	1	0	0	-	0	0	1	1	0	1	1	1	0	0	1	-	1	0	-	1	0	0	1	-	0	0	0	1	0	1	1	1	1	1	1	1	0	0	0	0	1	1	0	0	0	-	0
3937719	1	0	1	0	0	-	0	0	1	1	0	-	1	1	0	0	1	0	1	0	-	1	0	0	1	1	0	0	0	1	0	1	1	1	1	1	1	1	0	0	0	0	1	1	0	0	0	1	0
4018862	1	0	1	0	0	0	0	0	1	1	0	1	0	1	0	-	1	0	1	0	0	1	0	0	1	1	0	0	0	1	0	1	1	1	1	1	1	1	0	0	0	0	1	1	0	1	0	1	0
4021929	1	0	1	0	0	1	0	0	1	1	0	1	1	1	0	-	1	0	1	0	0	1	0	0	1	1	0	0	0	1	-	1	1	1	1	1	1	1	0	0	0	0	1	1	0	0	0	1	0
1041189	1	0	1	0	0	-	0	0	1	1	0	1	1	1	0	0	1	0	1	0	0	1	0	0	1	1	0	0	0	1	0	1	1	1	1	1	1	1	0	0	0	0	0	1	0	0	0	0	0
1204551	0	1	0	1	1	2	1	1	0	2	1	-	0	0	1	1	0	1	0	1	1	0	1	1	0	0	1	1	1	0	1	0	0	0	0	0	0	0	1	1	1	1	1	-	1	1	1	1	1
2254313	0	1	0	1	1	2	1	1	0	2	1	0	0	0	1	1	0	1	0	1	1	0	1	1	0	0	1	1	1	0	1	0	0	0	0	0	0	0	1	1	1	1	1	0	1	1	1	1	1
3961251	1	0	1	0	0	-	0	0	-	1	0	1	1	1	0	0	-	0	1	0	0	1	0	0	1	1	0	0	0	1	0	1	1	1	1	1	1	1	0	0	0	0	0	1	0	0	0	0	0
4397580	0	1	0	1	1	1	1	1	0	1	1	0	0	0	1	1	0	1	0	1	1	0	1	1	0	0	1	1	1	0	1	0	0	0	0	0	0	0	1	1	1	1	1	0	1	1	1	1	1
4404802	0	1	0	1	1	-	1	1	0	1	1	0	0	0	-	1	0	1	0	1	1	0	1	1	0	0	1	1	1	0	1	0	0	0	0	0	0	0	1	1	1	1	1	0	1	1	-	1	1
4541452	0	1	0	1	1	1	1	1	0	-	1	-	0	0	1	1	0	1	0	1	1	0	1	1	0	0	1	1	1	0	1	0	0	0	0	0	0	0	1	1	1	1	1	0	1	1	1	1	1
1092288	1	0	1	0	0	-	0	0	1	1	0	1	1	1	0	0	1	0	1	0	0	1	0	0	1	1	0	0	0	1	0	1	1	1	1	1	1	1	0	0	0	0	0	1	0	0	0	-	0
1159518	1	0	1	0	0	-	0	0	1	-	0	1	1	1	0	0	1	0	1	0	0	1	0	0	1	1	0	0	0	1	0	1	1	1	1	1	1	1	0	0	0	0	0	-	0	0	0	0	0
1217013	1	0	1	0	0	1	0	0	1	1	0	1	1	-	0	0	-	0	1	0	0	1	0	0	1	1	0	0	0	1	0	1	1	1	1	1	1	1	0	0	0	0	0	1	0	0	0	0	0
1218488	1	0	1	0	0	-	0	0	1	-	0	1	1	1	0	0	1	0	1	0	0	1	0	0	1	1	0	0	0	-	0	1	1	1	1	1	1	1	0	0	0	0	0	1	0	0	0	0	0
1228810	1	0	1	0	0	1	0	0	1	1	0	1	1	1	0	0	-	0	1	0	0	1	0	0	1	1	0	0	0	1	0	-	1	1	1	1	1	1	0	0	0	0	0	-	0	0	0	0	0
1252697	1	0	1	0	0	-	0	0	1	1	0	1	1	1	0	0	1	0	1	0	0	1	0	0	1	1	0	0	0	1	-	1	1	1	1	1	1	1	0	0	0	0	0	1	0	0	0	0	0
1695425	1	0	1	0	0	-	0	0	1	1	0	1	1	1	0	0	1	0	1	0	0	1	0	0	1	1	0	0	0	1	0	1	1	1	1	1	1	1	0	0	0	0	0	1	0	0	0	0	0
2275809	1	0	1	0	0	-	0	0	1	-	0	1	1	1	0	0	1	0	1	0	0	1	0	0	1	1	0	0	0	1	0	1	1	1	1	1	1	1	0	0	0	0	0	1	0	0	0	0	0
2276262	1	0	1	0	0	1	0	0	1	1	0	1	1	1	0	0	1	0	1	0	0	1	0	0	1	1	0	0	0	1	0	1	1	1	1	1	1	1	0	0	0	0	0	1	0	0	0	0	0
2331541	1	0	1	0	0	0	0	0	1	0	0	1	1	1	0	0	1	0	1	0	0	1	0	0	1	1	0	0	0	1	0	1	1	1	1	1	1	1	0	0	0	0	0	1	0	0	0	0	0
3533253	1	0	1	0	0	-	0	0	1	-	0	-	1	1	0	0	1	0	1	0	0	1	0	0	1	1	0	0	0	1	0	1	1	1	1	1	1	1	0	0	0	0	0	1	0	0	0	0	0
5332887	1	0	1	0	0	-	0	0	1	1	0	1	0	1	0	0	-	0	1	0	0	1	0	0	1	1	0	0	0	1	0	1	1	1	1	1	1	1	0	0	0	0	0	1	0	0	0	0	0
5357972	1	0	1	0	0	0	0	0	1	1	0	-	1	1	0	0	1	0	1	0	0	1	0	0	1	1	0	0	0	1	0	1	1	1	1	1	1	1	0	0	0	0	0	1	0	0	0	1	0
5372639	1	0	1	0	0	-	0	0	1	-	0	1	1	1	0	0	-	0	1	0	0	1	0	0	1	-	0	0	0	1	0	1	1	1	1	1	1	1	0	0	0	0	0	1	0	0	0	0	0
990916	0	1	0	1	1	2	1	1	0	2	1	0	0	0	2	1	0	1	0	1	1	0	1	1	0	0	1	1	1	0	1	0	0	0	0	0	0	0	1	1	1	0	1	0	1	1	1	0	1
996849	0	1	0	1	1	2	1	1	0	1	1	0	0	0	1	1	0	1	0	1	1	0	1	1	0	0	1	1	1	0	1	0	0	0	0	0	0	0	1	1	1	1	1	0	1	1	1	1	1
1082299	0	1	0	1	1	1	1	1	0	1	1	0	0	0	1	1	0	1	0	1	1	0	1	1	0	0	1	1	1	0	1	0	0	0	0	0	0	0	1	1	1	1	1	0	1	1	1	1	1
1121538	0	1	0	1	1	-	1	1	0	-	1	-	0	0	-	-	0	1	0	1	1	0	1	0	0	0	1	1	1	0	1	0	0	0	0	0	0	0	1	1	1	1	1	0	1	1	1	1	1
1133310	0	1	0	1	1	1	1	1	0	-	1	0	0	0	1	1	0	1	-	1	1	0	1	1	0	0	1	1	-	0	1	0	0	0	0	0	0	0	1	1	1	-	1	0	1	1	1	-	1
1154273	0	1	0	1	1	2	1	1	0	2	1	2	0	0	1	1	0	1	0	1	1	0	1	1	0	0	1	1	1	0	1	0	0	0	0	0	0	0	1	1	1	1	1	0	1	1	1	1	1
1180154	0	1	0	1	1	-	1	1	0	-	1	0	0	0	1	1	0	1	0	1	1	0	1	1	0	0	1	1	1	0	1	0	0	0	0	0	0	0	1	1	1	1	1	0	1	1	1	1	1
1217318	0	1	0	1	1	2	1	1	0	2	1	0	0	0	1	1	0	1	0	1	1	0	1	1	0	0	1	1	1	0	1	0	0	0	0	0	0	0	1	1	1	1	1	0	1	1	1	1	1
1375359	0	1	0	1	1	1	1	1	0	-	1	0	0	0	1	1	0	1	0	1	1	0	1	1	0	0	1	-	1	0	1	0	0	0	0	0	0	0	1	1	1	1	1	0	1	1	1	1	1
1665599	0	1	0	1	1	1	1	1	0	-	1	-	0	0	1	1	0	1	0	1	1	0	1	1	0	0	1	1	1	0	1	0	0	0	0	0	0	0	1	1	1	1	1	0	1	1	1	1	-
1864819	0	1	0	1	1	2	1	1	0	2	1	0	0	0	1	1	0	1	0	1	1	0	1	1	0	-	1	1	1	0	1	0	0	0	0	0	0	0	1	1	1	1	1	0	1	1	1	2	1
2260851	0	1	0	1	1	2	1	1	0	1	1	0	0	0	1	1	0	1	0	1	1	0	1	1	0	0	1	1	1	0	1	0	0	0	0	0	0	0	1	1	1	1	1	0	1	1	1	2	1
2303774	0	1	0	1	1	1	1	1	0	1	1	-	0	0	1	1	0	1	0	1	1	0	1	1	0	0	1	1	1	0	1	0	0	0	0	0	0	0	1	1	1	1	1	0	1	1	1	1	1
2362198	0	1	0	1	1	2	1	1	0	1	1	0	0	0	1	1	0	1	0	1	1	0	1	1	0	0	1	1	1	0	1	0	0	0	0	0	0	0	1	1	1	1	1	0	1	1	1	1	1
3023013	0	1	0	1	1	-	1	1	0	-	1	-	0	0	1	1	0	1	0	1	1	0	1	1	0	0	1	1	1	0	1	0	0	0	0	0	0	0	1	1	1	1	1	0	1	1	1	1	1
3023381	1	0	1	0	0	2	0	0	1	2	0	1	1	1	0	0	1	0	1	0	0	1	0	0	1	1	0	0	0	1	0	1	1	1	1	1	1	1	0	0	0	0	0	1	0	0	0	0	0
3064926	0	1	0	1	1	-	1	1	0	-	1	0	0	0	1	1	0	1	0	1	1	0	1	1	0	0	1	1	1	0	1	0	0	0	0	0	0	0	1	1	1	1	-	0	1	1	1	1	1
3958605	0	1	0	1	1	-	1	1	0	-	1	-	0	0	1	1	0	1	0	1	1	0	1	1	0	0	1	1	1	0	1	0	0	0	0	0	0	0	1	1	1	1	1	0	1	1	1	1	1
3959168	0	1	0	1	1	2	1	1	0	2	1	0	0	0	1	1	-	1	0	1	1	0	1	1	0	0	1	1	1	0	1	0	0	0	0	0	0	0	1	1	1	1	1	0	1	1	1	1	1
4009896	0	1	0	1	1	1	1	1	0	1	1	0	0	0	1	1	0	1	0	1	1	0	1	1	0	0	1	1	1	0	1	0	0	0	0	0	0	0	1	1	1	1	1	0	1	1	1	1	1
5324486	1	0	1	0	0	1	0	0	1	-	0	1	1	1	0	0	1	0	1	0	0	1	0	0	1	1	0	0	0	1	0	1	1	1	1	1	1	1	0	0	0	0	0	1	0	0	0	1	0
5410697	1	0	1	0	0	2	0	0	1	2	0	1	1	1	0	0	1	0	1	0	0	1	0	0	1	1	0	0	0	1	0	1	1	1	1	1	1	1	0	0	0	0	0	1	0	0	0	0	0
5410808	0	1	0	-	1	-	1	1	0	1	1	0	0	0	1	1	0	1	0	1	1	0	1	1	0	0	1	1	1	0	1	0	0	0	0	0	0	0	1	1	1	1	1	0	1	1	1	-	1
1121147	1	0	1	0	0	-	0	0	1	1	0	1	1	1	0	0	1	0	-	0	0	1	0	0	1	1	0	0	0	-	0	1	1	1	1	1	1	1	0	0	0	1	0	1	0	0	0	-	0
4409824	1	0	1	0	0	-	0	0	1	-	0	1	1	1	0	0	-	0	1	0	0	1	0	0	1	1	0	0	0	-	0	1	1	1	1	1	1	1	0	0	0	1	0	1	0	0	0	1	0
5325277	1	0	1	0	0	0	0	0	1	1	0	1	1	1	1	0	1	0	1	0	0	1	0	0	1	1	0	0	0	1	0	1	1	1	1	1	1	1	0	0	0	1	0	1	0	0	0	1	0
998133	1	0	1	0	0	2	0	0	1	2	0	1	1	1	2	0	1	0	1	0	0	1	0	0	1	1	0	0	0	1	0	1	1	1	1	1	1	1	0	0	0	1	0	1	0	0	0	2	0
1009228	0	1	0	1	1	2	1	1	0	2	1	0	0	0	2	1	0	1	2	1	1	0	1	1	0	0	1	1	1	0	1	0	0	0	0	0	0	0	1	1	1	0	1	0	1	1	1	2	1
1078943	0	1	0	1	1	2	1	1	0	2	1	0	0	0	0	1	0	1	0	1	1	0	1	1	0	0	1	1	1	0	2	0	0	0	0	0	0	0	1	1	1	0	1	0	1	1	1	2	1
1079519	0	1	0	1	-	1	1	-	0	1	1	0	0	0	1	1	0	1	0	1	1	0	1	1	0	0	1	1	1	0	1	0	0	0	0	0	0	0	1	1	1	0	1	0	1	1	1	1	1
1238051	0	1	0	1	1	-	1	1	0	-	1	0	0	0	1	1	0	1	0	1	1	0	1	1	0	0	1	1	1	0	1	0	0	0	0	0	0	0	1	1	1	-	1	0	1	1	1	-	1
2303257	0	1	0	1	1	1	1	1	0	0	1	0	0	0	1	1	0	1	0	1	1	0	1	1	0	0	1	1	1	0	-	0	0	0	0	0	0	0	1	1	1	-	1	0	0	1	1	-	1
4405216	0	1	0	0	1	1	1	1	0	1	1	0	0	0	-	1	0	1	0	1	1	0	1	1	0	0	1	-	1	0	1	0	0	0	0	0	0	0	1	1	1	0	1	0	1	-	-	0	1
4989185	0	1	0	1	1	1	1	1	0	1	1	-	0	0	1	1	0	1	0	1	1	0	1	1	0	0	1	1	1	0	1	0	0	0	0	0	0	0	1	1	1	0	1	0	1	1	1	-	1
1044641	0	1	0	1	-	0	1	1	0	1	1	0	0	0	1	1	1	1	0	1	1	0	1	1	0	0	1	1	1	0	1	0	0	0	0	0	0	0	1	1	1	-	1	0	1	1	1	-	1
1072813	0	1	0	1	1	0	1	1	0	2	1	0	-	0	2	1	1	1	0	1	1	0	1	1	0	0	1	1	1	0	1	0	0	0	0	0	0	0	1	1	1	1	1	0	1	1	1	2	1
1075137	0	1	0	1	1	0	1	1	0	-	1	0	0	0	-	1	1	1	0	1	-	0	1	1	0	0	1	1	1	0	1	0	0	0	0	0	0	0	1	1	1	1	1	0	1	1	1	-	1
1113231	0	1	0	1	1	0	1	1	2	1	1	0	0	0	2	1	1	1	0	1	1	0	1	1	0	0	1	1	1	0	1	0	0	0	0	0	0	0	1	1	1	1	1	0	1	1	1	2	1
2252245	0	1	0	1	1	0	1	1	0	1	1	0	0	0	-	1	1	1	0	1	1	0	1	1	0	0	1	1	1	0	1	0	0	0	0	0	0	0	1	1	1	1	1	0	1	1	1	-	1
3384636	0	1	0	1	1	0	1	1	0	1	1	0	0	0	-	1	1	1	0	1	1	0	1	1	0	0	1	1	1	0	1	0	0	0	0	0	0	0	1	1	1	0	1	0	1	1	1	1	1
4989162	0	1	0	1	1	0	1	1	0	2	1	0	0	0	2	1	1	1	0	1	1	0	1	1	0	0	1	1	1	0	1	0	0	0	0	0	0	0	1	1	1	1	1	0	1	1	1	0	1
4990061	0	1	0	-	1	0	1	1	0	1	1	0	0	0	-	1	1	1	0	-	1	0	1	1	0	0	1	1	1	0	1	0	0	0	0	0	0	0	1	1	1	0	1	0	1	1	1	-	1
1094524	1	0	1	0	0	1	0	0	1	1	0	1	1	1	1	0	0	0	1	0	0	1	0	0	1	1	0	0	0	1	0	1	1	1	1	1	1	1	0	0	0	1	0	1	0	0	0	1	0
1102953	1	0	1	0	0	1	0	0	1	1	0	1	1	1	-	0	0	0	1	0	0	1	0	0	1	1	0	-	0	1	0	1	1	1	1	1	1	1	0	0	1	0	0	1	0	0	0	1	0
1103189	1	0	1	0	0	1	0	0	1	1	0	1	1	1	-	0	0	0	1	0	0	1	0	0	1	1	0	0	0	-	0	-	1	1	1	1	1	1	0	0	0	0	0	1	0	0	0	1	0
1110664	1	0	-	0	0	1	0	0	1	-	0	1	1	1	1	0	0	0	1	0	0	1	0	0	1	1	0	0	0	1	0	1	1	1	1	1	1	1	0	0	0	0	0	1	0	0	0	1	0
1112806	1	0	1	0	0	1	0	0	1	-	0	1	1	1	-	0	0	0	1	0	0	1	0	0	1	1	0	0	0	-	0	1	1	1	1	1	1	1	0	0	0	0	0	1	0	0	0	1	0
1128839	1	0	1	0	0	1	0	0	1	-	0	1	1	1	1	0	0	0	1	0	0	1	0	0	1	1	0	0	0	1	0	1	1	1	1	1	1	1	0	0	0	0	0	1	0	0	0	-	0
1228484	1	0	1	0	0	1	0	0	1	-	0	1	1	1	1	0	0	0	-	0	0	1	0	-	1	1	0	0	0	1	0	1	1	1	1	1	1	1	0	0	0	0	0	1	0	0	0	1	0
1234235	1	0	1	0	0	1	0	0	1	-	0	1	1	1	1	0	0	0	1	0	0	1	0	0	1	1	0	0	0	1	0	1	1	1	1	1	1	1	0	0	0	0	0	1	0	0	0	-	0
1244099	1	0	1	0	0	1	0	0	1	1	0	1	-	1	-	0	0	0	1	0	0	1	0	0	1	1	0	0	0	1	0	1	1	1	1	1	1	1	0	0	0	0	0	1	0	0	0	1	0
1244678	1	0	1	0	0	1	0	0	1	-	0	1	1	1	1	0	0	0	1	0	0	1	0	0	1	1	0	0	0	1	0	1	1	1	1	1	1	1	0	0	0	0	0	1	0	0	0	-	0
2353265	1	0	1	0	0	1	0	0	1	-	0	1	1	1	1	0	0	0	1	0	0	1	0	0	1	1	0	0	0	1	0	1	1	1	1	1	1	1	0	0	0	0	0	1	0	0	0	1	0
4395584	1	0	1	0	0	1	0	0	1	1	0	1	1	1	1	0	0	0	-	0	0	1	0	0	-	-	0	0	0	1	0	1	1	1	1	1	1	1	0	0	0	0	0	1	-	0	0	1	0
4989074	1	0	1	0	0	1	0	0	1	-	0	1	1	1	-	0	0	0	1	0	0	1	0	0	1	1	0	0	0	1	0	-	1	1	1	1	1	1	0	0	0	0	0	1	0	0	0	-	0
5345425	1	0	1	0	0	1	0	0	1	1	0	1	1	1	-	0	0	0	1	0	0	-	0	0	1	1	0	0	0	1	0	1	1	1	1	1	1	1	0	0	0	0	0	1	0	0	0	1	0
5361852	1	0	1	0	0	1	0	0	1	-	0	1	1	1	1	0	-	0	1	0	0	1	0	0	1	1	0	0	0	1	0	1	1	1	1	1	1	1	0	0	0	0	0	1	0	0	0	1	0
1028725	0	1	0	1	1	0	1	1	0	2	1	0	0	0	2	1	1	1	0	1	1	0	1	1	0	0	1	1	1	0	1	0	0	0	0	0	0	0	1	1	1	1	1	0	1	1	1	2	1
1062872	0	1	0	1	1	0	1	1	0	2	1	0	0	0	1	1	1	1	0	1	1	0	1	1	0	0	1	1	1	0	1	0	0	0	0	0	0	0	1	1	1	1	1	0	1	1	1	2	1
1863632	1	0	1	0	0	1	0	0	1	2	0	1	1	1	2	0	0	0	1	0	0	1	0	0	1	1	0	0	0	1	0	1	1	1	1	1	1	1	0	0	0	0	0	1	0	0	0	2	0
4541674	0	1	0	1	1	0	1	1	0	-	1	0	0	0	1	1	1	1	0	1	1	0	1	1	0	0	1	1	1	0	1	0	0	0	0	0	0	0	1	1	1	1	1	0	1	1	1	0	1
5323650	0	1	0	1	1	0	1	1	0	1	1	0	0	0	1	1	1	1	0	1	1	0	1	1	0	0	1	1	1	0	1	0	0	0	0	0	0	0	1	1	1	1	1	0	1	1	1	1	1
1054902	1	0	1	0	0	1	0	0	1	1	0	1	1	-	1	0	0	0	1	0	0	1	0	0	1	1	0	0	0	1	-	1	1	1	1	1	1	1	0	0	0	0	0	1	0	0	0	1	0
1090544	1	0	1	0	0	1	0	0	1	2	0	1	1	1	2	0	0	0	1	-	0	1	0	0	1	1	0	0	0	1	0	1	1	1	1	1	1	1	0	0	0	0	0	1	0	0	0	2	0
1093434	0	1	0	1	1	0	1	1	0	0	1	0	0	0	2	1	1	1	0	1	1	0	1	1	0	0	1	1	1	0	1	0	0	0	0	0	0	2	1	1	1	1	1	0	1	1	1	2	1
1115856	0	1	0	1	1	0	1	1	0	-	1	0	0	0	1	1	1	1	0	1	1	0	1	1	0	0	1	1	1	0	1	0	-	0	0	0	0	0	1	1	1	-	1	0	1	1	1	1	1
1232164	0	1	0	1	1	0	1	1	0	-	1	0	0	0	-	1	-	-	0	1	1	0	1	1	0	0	1	1	1	0	1	0	0	0	0	0	0	0	1	1	1	1	1	0	1	1	1	-	1
1233831	1	0	1	0	0	1	0	0	1	-	0	1	1	1	1	0	0	0	1	0	0	1	0	0	1	1	0	0	0	1	0	1	1	1	1	1	1	1	0	0	0	-	0	1	0	0	0	-	0
1255484	0	1	0	1	1	0	1	1	0	1	1	0	0	0	1	1	1	1	0	1	1	0	1	-	0	0	1	1	1	0	1	0	0	0	0	0	0	0	1	1	1	1	-	0	1	1	1	1	1
3953253	1	0	1	0	0	1	0	0	1	-	0	1	1	1	-	0	0	0	1	0	0	1	0	0	1	1	0	0	0	1	0	1	1	1	1	1	1	1	0	0	0	0	0	1	0	0	0	1	0
4989780	1	0	1	0	0	1	0	0	1	-	0	-	1	1	1	0	0	0	1	0	0	1	0	0	1	0	0	0	0	1	0	1	1	1	1	1	1	1	0	0	0	0	0	1	0	0	0	1	0
1012827	1	0	1	0	0	1	0	0	1	2	0	1	1	1	2	2	0	0	2	0	0	1	0	0	1	1	0	0	0	1	0	1	1	1	1	1	1	2	0	0	0	0	0	1	0	0	0	2	0
1095318	0	1	0	1	1	0	1	1	0	1	1	0	0	0	-	-	1	1	0	1	1	0	1	1	0	0	1	1	1	0	1	0	0	0	0	0	0	0	1	1	1	1	1	0	1	1	1	-	1
1150543	0	1	0	1	1	0	1	1	0	-	1	0	0	0	1	-	1	1	0	1	1	0	1	1	0	0	1	1	1	0	1	0	0	0	0	0	0	0	1	1	1	1	1	0	1	1	1	1	1
1257161	0	1	0	1	1	0	1	1	0	-	1	0	0	0	-	-	1	1	0	1	1	0	1	1	0	0	1	1	1	0	1	0	0	0	0	0	0	0	1	1	1	1	1	0	1	1	1	-	1
1279776	1	0	1	0	0	1	0	0	1	2	0	1	1	1	2	2	0	0	1	0	0	1	0	0	1	2	0	0	0	1	0	1	1	1	1	1	1	1	0	0	0	0	0	1	0	0	0	2	0
3022410	0	1	0	1	1	0	1	1	0	1	1	0	0	0	-	-	1	1	0	1	1	0	1	1	0	0	1	1	1	0	1	0	0	0	0	0	0	-	1	1	1	1	1	0	1	1	1	-	1
3025317	0	1	0	1	1	0	1	1	0	1	1	0	0	0	-	1	1	1	0	1	1	0	1	1	0	0	1	1	1	0	1	0	0	0	0	0	0	0	1	1	1	1	1	0	1	1	1	-	1
4911019	1	0	1	0	0	1	0	0	1	2	0	1	1	1	2	2	0	0	1	0	0	1	0	0	1	1	0	0	0	1	0	1	1	1	1	1	1	1	0	0	0	0	0	1	0	0	0	2	0
4990483	0	1	0	1	1	0	1	1	0	2	1	0	0	0	2	2	1	1	0	1	1	0	1	1	0	0	1	1	1	0	1	0	0	0	0	0	0	2	1	1	1	1	1	0	1	1	1	2	1
1110070	1	0	1	0	0	1	0	0	1	1	0	1	1	1	1	1	0	-	1	0	0	1	0	0	1	1	0	0	0	1	0	1	1	1	1	1	1	1	0	0	0	0	0	1	0	0	0	1	0
1084505	1	0	-	0	0	1	0	0	1	1	0	1	1	1	-	1	0	0	1	0	0	1	0	0	1	1	1	0	0	1	0	1	1	1	1	1	1	1	0	0	0	0	0	1	0	0	0	1	0
1104610	1	0	1	0	0	1	0	0	1	1	0	1	1	1	1	1	0	0	1	0	0	1	0	0	1	1	0	0	0	1	0	1	1	1	1	1	1	1	0	0	0	0	0	1	0	0	0	1	0
1120323	1	0	1	0	0	1	0	0	1	1	0	1	1	1	-	-	0	0	1	0	0	1	0	0	1	1	1	0	0	1	0	1	1	1	1	1	1	1	0	0	0	0	0	1	0	0	0	-	0
1201134	1	0	1	0	0	1	0	0	1	-	0	1	1	1	-	-	0	0	1	0	0	1	0	0	1	1	0	0	0	1	0	1	1	1	1	1	1	1	0	0	0	0	0	1	0	0	0	1	0
1203788	1	0	1	0	0	1	0	0	1	1	0	1	1	1	-	1	0	0	1	0	0	1	0	0	1	1	1	0	0	1	0	1	1	1	1	1	1	1	0	0	0	0	0	1	0	0	0	1	0
1241570	1	0	1	0	0	1	0	0	1	-	0	1	1	1	-	1	0	0	1	0	0	1	0	0	1	1	1	0	0	1	0	1	1	1	1	1	1	1	0	0	0	0	0	1	-	0	0	1	0
1304354	1	0	1	0	0	1	0	0	1	1	0	1	1	1	-	1	0	0	1	0	0	1	0	0	1	1	0	0	0	1	0	1	1	1	1	-	1	1	0	0	0	0	0	1	0	0	0	1	0
2292765	1	0	1	0	0	1	0	0	1	-	0	1	1	1	1	-	0	0	1	0	0	1	0	0	1	1	1	0	0	1	0	1	1	1	1	1	1	1	0	0	0	0	0	1	0	0	0	1	0
2293987	1	0	1	0	0	1	0	0	1	-	0	1	1	1	-	1	0	0	1	0	0	1	0	0	1	-	1	0	0	1	0	1	1	1	1	1	1	1	0	0	0	0	0	1	0	0	0	1	0
3950558	1	0	1	0	0	1	0	0	1	-	0	1	1	1	1	-	0	0	1	0	0	1	0	0	1	1	1	0	0	1	0	1	1	1	1	1	1	1	0	0	0	0	0	1	0	0	0	1	0
4005026	1	0	1	0	0	1	0	0	1	1	0	1	1	1	1	-	0	0	1	0	0	1	0	0	1	1	1	0	0	1	0	1	1	1	1	1	1	1	0	0	0	0	0	1	0	0	0	1	0
4394705	1	0	1	0	0	1	0	0	1	-	0	1	1	1	1	1	0	0	1	0	0	1	0	0	1	1	1	0	0	1	0	1	1	1	1	1	1	1	0	0	0	0	0	1	0	-	0	1	0
4396402	1	0	1	0	0	1	0	0	1	1	0	1	1	1	1	1	0	0	1	0	0	1	0	0	1	1	1	0	0	1	0	1	1	1	1	1	1	1	0	0	0	0	0	1	0	0	0	1	0
4990810	1	0	1	0	0	1	0	0	1	-	0	0	1	1	1	-	0	0	1	0	0	1	0	0	1	1	1	0	0	1	0	1	1	1	1	1	1	1	0	0	0	0	0	1	0	0	0	1	0
4993165	1	0	1	0	0	1	0	0	1	1	0	1	1	1	1	1	0	0	1	0	0	1	0	0	1	1	1	0	0	1	0	1	1	1	1	1	1	1	0	0	0	0	0	1	0	0	0	1	0
1052152	0	1	0	1	1	0	1	1	0	-	1	0	0	0	1	1	1	1	0	1	1	0	1	1	0	0	0	1	1	0	1	0	0	0	0	0	0	0	1	1	1	1	1	0	1	1	1	0	1
1085538	0	1	0	1	1	0	1	1	0	1	1	-	0	0	1	-	1	1	0	1	1	0	1	1	0	0	0	1	1	0	1	0	0	0	0	0	0	0	1	1	1	1	1	0	1	1	1	-	1
1092089	0	1	0	1	1	0	1	1	0	-	1	-	0	0	-	1	1	1	0	1	1	0	1	1	0	0	0	1	1	0	1	0	0	0	0	0	0	0	1	1	1	1	1	0	1	0	1	1	1
1126558	0	1	0	1	1	0	1	1	0	1	1	0	0	0	1	1	1	1	0	1	1	0	1	1	0	0	0	1	1	0	1	0	0	0	0	0	0	0	1	1	1	1	1	0	1	1	1	1	1
1209199	1	0	1	0	0	1	0	0	1	2	0	2	1	1	2	1	0	0	1	0	0	1	0	0	1	1	1	0	0	1	0	1	1	1	1	1	1	2	0	0	0	0	0	1	0	0	0	2	0
1254129	0	1	0	1	1	0	1	1	0	1	1	-	0	0	0	1	1	1	0	1	1	0	1	-	0	0	0	1	1	1	1	0	0	0	1	0	0	0	1	1	1	1	1	0	1	1	1	1	1
1383082	0	1	0	1	1	0	1	1	0	1	1	0	0	0	1	-	1	1	0	1	1	0	1	1	0	0	0	1	1	0	1	0	0	0	0	0	0	0	1	1	1	1	1	0	1	1	1	1	1
2276528	0	1	0	1	1	0	1	1	0	1	1	-	0	0	-	1	1	1	0	1	1	0	1	1	0	0	0	1	1	0	1	0	0	0	0	0	0	0	1	1	1	1	1	0	-	1	1	-	1
2302033	0	1	0	1	1	0	-	1	0	1	1	0	0	0	-	-	1	1	0	-	1	0	1	1	0	0	0	1	1	0	1	0	0	0	0	0	0	0	1	1	1	1	1	0	1	1	1	1	-
3021566	0	1	0	1	1	0	1	1	0	1	1	-	0	0	1	1	1	1	0	1	1	0	1	1	0	0	0	1	1	0	1	0	0	0	0	0	0	0	1	1	1	1	1	0	1	1	1	-	1
3034286	0	1	0	1	1	0	1	1	0	1	1	0	0	0	-	1	1	1	0	1	1	0	1	1	0	0	0	1	1	0	1	0	0	0	0	0	0	0	1	1	1	1	1	0	1	1	1	0	1
3959035	1	0	1	0	0	1	0	0	1	2	0	2	1	1	2	2	0	0	1	0	0	1	0	0	1	1	1	0	0	1	0	1	1	1	1	1	1	2	0	0	0	0	0	1	0	0	0	2	0
4394220	0	1	0	1	1	0	1	1	0	1	1	0	0	0	-	-	1	1	0	1	1	0	1	1	0	0	-	1	1	-	1	0	0	0	0	0	0	0	1	1	1	1	1	0	1	1	1	1	1
4439716	0	1	0	1	1	0	1	1	0	-	1	1	0	0	1	1	1	1	0	1	1	0	1	1	0	0	0	1	1	0	1	0	0	0	0	0	0	0	1	1	1	1	1	0	1	1	1	1	1
4541255	0	1	0	1	1	0	1	1	0	-	1	0	0	0	-	1	1	1	0	1	1	0	1	1	0	0	0	1	1	0	1	0	0	0	0	0	0	0	1	1	1	1	1	0	1	1	1	0	1
4991256	0	1	0	1	1	0	1	1	0	1	1	0	0	0	-	1	1	1	0	1	1	0	1	1	0	0	0	-	1	0	1	0	0	0	0	0	0	0	1	1	1	1	1	0	1	1	1	-	1
4993005	0	1	0	1	1	0	1	1	0	-	1	-	0	0	-	1	1	1	0	1	1	0	1	1	0	0	0	1	1	1	1	0	0	0	0	0	0	0	1	1	1	-	1	0	1	1	1	-	1
1004030	0	1	0	1	1	0	1	1	0	2	1	0	0	0	1	2	1	2	0	1	1	0	1	1	0	0	1	1	1	0	1	0	0	0	0	0	0	0	1	1	1	1	1	0	1	1	1	0	1
1104662	0	1	0	1	1	0	1	1	0	1	1	0	0	0	1	-	1	1	0	1	1	0	1	-	0	0	1	1	1	-	1	0	0	0	0	0	0	0	1	1	1	-	1	-	1	1	1	0	1
1143420	0	1	0	1	1	0	1	1	0	1	1	-	0	0	-	-	1	1	0	1	1	0	1	-	0	0	0	1	1	1	1	0	0	0	0	0	0	0	1	1	1	-	1	0	1	1	-	0	1
4991024	1	0	1	0	0	1	0	0	1	-	0	1	1	1	-	1	0	0	1	0	0	1	0	0	1	1	1	0	0	1	0	1	1	1	1	1	1	1	0	0	0	0	0	1	0	0	0	1	0
1008962	0	1	0	1	1	0	1	1	0	2	1	0	0	0	2	2	1	1	0	1	1	0	1	2	0	0	0	1	1	1	1	0	0	0	1	0	0	0	1	1	1	1	1	0	1	1	1	0	1
1110184	0	1	0	1	1	0	1	1	0	1	1	0	0	0	-	-	1	1	0	1	1	0	1	-	0	0	0	-	1	1	1	0	0	0	1	0	0	0	1	1	1	1	1	0	1	1	1	-	1
1034788	0	1	0	1	1	0	1	1	0	2	1	0	0	0	2	2	1	1	0	1	1	0	1	2	0	0	0	1	1	1	1	0	0	0	1	0	0	0	1	1	1	1	1	0	1	1	1	0	1
1166094	0	1	0	1	1	0	1	1	0	2	1	0	0	0	2	2	1	1	0	1	1	0	1	2	0	0	0	1	1	1	1	0	0	0	1	0	0	2	1	1	1	1	1	0	1	1	1	2	1
1025998	1	0	1	0	0	1	0	0	1	2	0	1	1	1	1	2	0	0	1	0	0	1	0	2	1	1	1	0	0	0	2	1	1	1	0	1	1	1	0	0	0	0	0	1	0	0	0	2	0
1101285	1	0	1	0	0	1	0	0	1	-	0	-	1	1	-	-	0	0	1	0	0	1	0	1	1	-	1	0	0	0	0	1	1	1	0	1	1	1	0	0	0	0	0	-	0	0	0	1	0
1110954	0	1	0	1	1	0	1	-	0	1	1	0	0	0	-	-	1	1	0	1	1	0	1	-	0	0	0	1	1	1	1	0	0	0	1	0	0	0	1	1	1	1	1	0	1	1	0	0	1
1205354	1	0	1	0	0	1	0	0	1	-	0	1	1	1	1	-	0	0	0	0	0	1	0	1	1	1	1	0	0	0	0	1	1	1	0	1	1	1	0	0	0	1	0	1	0	0	0	1	0
1205982	1	0	1	0	0	1	0	0	1	1	0	1	1	1	1	1	0	0	1	0	0	1	0	1	1	1	1	0	0	0	0	1	1	1	0	1	1	1	0	0	0	0	0	1	0	0	0	1	0
1262388	1	0	1	0	0	1	0	0	1	-	0	0	1	1	0	1	0	0	0	0	0	1	0	1	1	1	1	0	0	0	0	1	1	1	0	1	1	1	0	0	0	1	0	1	0	0	0	1	0
2277226	0	1	0	1	1	0	1	1	0	1	1	0	0	0	-	-	1	1	1	1	1	0	1	1	0	0	0	1	1	1	1	0	0	0	1	0	0	0	1	1	1	0	1	0	1	1	1	-	1
2306419	1	0	1	0	0	1	0	0	1	1	0	1	1	1	1	1	0	0	1	0	0	1	0	1	1	1	1	0	0	0	0	1	1	1	0	1	1	1	0	0	0	0	0	1	0	0	0	1	0
3021194	1	0	1	0	0	1	0	0	1	0	0	1	1	1	1	1	0	0	1	0	0	1	0	0	1	1	1	0	0	0	0	1	1	1	0	1	1	2	0	0	0	0	0	1	0	0	0	2	0
3034193	1	0	1	0	0	1	0	0	1	2	0	1	1	1	2	2	0	0	1	0	0	1	0	2	1	1	1	0	0	0	0	1	1	1	0	1	1	1	0	0	0	0	0	1	0	0	0	2	0
3940256	1	0	1	0	0	1	0	0	1	1	0	1	-	1	-	1	0	0	1	0	0	1	0	1	1	1	1	0	0	0	0	1	1	1	0	1	1	1	0	0	0	0	0	1	0	0	0	1	0
4405791	1	0	1	0	0	-	0	0	1	-	0	1	1	1	1	1	0	0	-	0	0	1	0	1	1	-	1	0	0	0	0	-	-	1	0	1	1	1	0	0	0	0	0	1	0	0	0	1	0
4990157	0	1	0	1	1	0	1	1	0	-	1	-	0	0	0	0	1	1	1	1	1	0	1	1	0	0	0	1	1	1	1	0	0	0	1	0	0	0	1	1	1	0	0	0	1	1	1	-	1
7333941	0	1	0	1	1	0	1	1	0	2	1	0	0	0	2	2	1	1	0	1	1	0	1	2	0	0	0	1	2	1	1	0	0	0	1	0	0	0	1	1	1	2	1	0	1	1	1	2	1
1001565	0	1	2	1	1	0	0	1	0	0	1	0	2	0	0	0	1	1	1	0	1	0	1	1	0	0	0	1	0	1	1	0	1	1	1	0	1	1	0	0	1	1	0	1	0	0	1	0	1
1252400	0	1	-	1	1	0	0	1	0	0	1	0	1	0	0	0	1	1	1	0	1	0	0	1	0	0	0	1	0	1	1	0	1	1	1	0	-	1	0	0	1	1	0	1	0	0	1	0	1
2259648	1	0	0	0	2	1	1	0	1	1	0	1	2	1	1	0	0	0	0	1	0	1	2	0	1	1	1	0	1	0	0	1	0	0	0	1	0	0	1	1	0	0	1	0	1	1	0	1	0
3024089	0	1	-	1	1	0	0	1	0	0	1	0	-	0	0	1	1	-	1	0	1	0	1	1	0	0	0	1	0	1	1	0	1	1	1	0	1	1	0	0	1	1	0	1	0	0	1	0	1
1081508	0	1	1	1	1	0	0	1	0	0	1	0	1	1	1	1	1	1	1	0	1	0	1	1	0	0	0	1	0	1	-	0	1	1	1	0	1	1	0	0	1	-	0	1	0	0	1	0	1
1108857	0	1	1	1	1	0	0	1	0	0	1	0	-	1	1	1	1	1	1	0	1	0	1	1	0	0	0	1	0	1	1	0	1	1	1	0	1	1	0	0	1	1	0	1	0	0	1	0	1
1124050	1	0	2	0	2	1	1	0	1	1	0	1	2	0	0	0	0	0	0	1	0	1	0	0	1	1	1	0	1	0	0	2	0	0	0	1	0	0	1	1	0	0	1	0	1	1	0	1	0
1142110	0	1	-	1	1	0	0	1	0	0	1	0	-	1	1	1	1	1	1	0	1	0	1	1	-	0	0	1	0	1	1	0	1	1	1	0	1	1	0	0	1	1	0	1	0	0	1	0	1
1253088	0	1	-	1	1	0	0	1	0	0	1	0	-	1	1	1	1	1	1	0	1	0	1	1	0	0	0	1	0	1	1	0	1	1	1	0	1	1	0	0	1	1	0	1	0	0	1	0	1
1317105	0	1	1	1	-	0	0	1	0	0	1	0	-	1	1	1	1	1	1	0	1	0	-	1	0	0	0	1	0	1	1	0	1	1	1	0	1	1	0	0	1	1	0	1	0	0	1	0	1
1863372	0	1	2	1	2	0	0	1	0	0	1	0	2	1	1	1	1	1	1	0	1	0	1	1	0	0	0	1	0	1	1	0	1	1	1	0	1	1	0	0	1	1	0	1	0	0	2	-	1
2260296	1	0	2	0	0	1	1	0	1	1	0	1	2	0	0	0	0	0	0	1	0	1	0	0	1	1	1	0	-	0	0	1	0	0	0	1	0	0	1	1	0	0	1	0	1	1	0	1	0
2335213	0	1	-	1	1	0	0	1	0	0	1	0	-	1	1	1	0	1	1	0	1	0	-	1	0	0	0	1	0	1	1	0	1	1	1	0	1	1	0	0	1	1	0	1	0	0	1	0	-
1057186	0	1	0	1	0	0	0	1	0	0	1	2	2	1	1	1	1	1	1	0	2	0	1	1	0	0	0	1	0	1	1	0	1	0	1	0	1	1	0	0	1	1	0	1	0	0	1	0	1
1091645	0	1	1	1	1	0	0	1	0	0	1	1	-	1	1	1	1	1	1	0	-	0	1	1	0	0	0	1	0	1	-	0	1	0	1	0	1	1	0	0	1	-	0	1	0	0	1	0	1
1092835	0	1	1	1	1	0	0	1	0	0	1	1	1	1	1	1	1	1	1	0	-	0	1	1	0	0	0	1	0	1	1	-	1	0	1	0	1	1	0	0	1	1	0	1	0	0	1	0	1
1095453	0	1	1	1	1	0	0	1	0	0	1	1	1	1	1	1	1	1	1	0	-	0	1	1	0	0	0	1	0	1	1	0	1	0	1	0	1	1	0	0	1	1	0	1	0	0	1	0	-
1103177	0	1	1	1	1	0	0	1	0	0	1	1	1	1	1	1	1	1	1	0	1	0	1	1	0	0	-	1	0	1	1	0	1	0	1	0	1	1	0	0	1	1	0	1	0	0	1	0	1
1109016	0	1	-	1	0	0	0	1	0	0	1	1	1	1	1	1	1	1	1	0	-	0	1	1	0	0	0	1	0	-	1	0	1	0	1	0	1	1	0	0	1	1	0	1	0	0	1	0	1
1109886	0	1	-	1	1	0	0	1	0	0	1	1	-	1	-	1	1	1	1	0	-	0	1	1	0	0	0	1	0	-	1	0	1	0	1	0	1	1	0	0	1	1	0	1	0	0	1	0	1
1112931	0	1	-	1	1	0	0	1	0	0	1	1	-	1	1	1	1	1	1	0	-	0	1	1	0	0	0	1	0	1	1	0	1	0	1	0	1	1	0	0	1	1	0	1	0	0	1	0	1
1118037	0	1	-	1	1	0	0	1	0	0	1	1	-	1	1	1	1	1	1	0	-	0	1	1	0	0	0	1	0	1	1	0	1	0	1	0	1	1	0	0	1	1	0	1	0	0	-	0	1
1129063	0	1	-	1	1	0	0	1	0	0	-	1	-	1	1	1	1	1	1	0	1	0	1	1	0	0	0	1	0	1	1	0	1	0	1	0	1	1	0	0	1	-	0	1	0	0	1	0	1
1130028	1	0	1	0	0	1	1	0	1	1	0	2	2	0	0	0	0	0	0	1	2	2	0	0	1	1	1	0	1	0	0	1	0	1	0	1	0	0	1	1	0	0	1	0	1	1	0	1	0
1131161	0	1	1	1	-	0	0	1	0	0	1	1	1	1	1	1	1	1	1	0	-	0	1	1	0	0	0	1	0	1	1	0	1	0	1	0	1	1	0	0	1	1	0	1	0	0	1	0	1
1131797	0	1	1	1	1	0	0	1	0	0	1	1	0	1	1	1	1	1	1	0	-	0	1	1	0	0	0	1	0	1	1	0	1	0	1	0	1	1	0	0	1	1	0	1	0	0	1	0	1
1150751	0	1	-	1	1	0	0	-	0	0	1	1	-	1	1	1	1	1	1	0	-	0	1	1	0	0	0	-	0	1	1	0	1	0	1	0	1	1	0	0	1	1	0	1	0	0	1	0	1
1202226	0	1	-	1	1	0	0	1	0	0	1	1	1	1	1	1	1	1	1	0	-	-	1	1	0	0	0	1	0	1	1	0	1	0	1	0	1	1	0	0	1	1	0	1	0	0	1	-	1
1216347	0	1	1	1	1	-	0	1	0	0	1	1	-	1	1	1	1	1	1	0	-	0	1	1	0	0	0	1	0	1	1	0	1	0	1	0	1	1	0	0	1	1	0	1	0	0	1	0	1
1228330	0	1	-	1	1	0	0	1	0	0	1	1	1	1	1	1	1	1	1	0	-	0	-	1	0	0	-	1	0	1	1	0	1	0	1	0	1	1	0	0	1	1	0	1	0	0	1	0	1
1230802	0	1	0	1	1	0	0	1	0	0	1	1	-	1	1	1	1	1	1	0	-	0	1	1	0	0	0	1	0	1	1	0	1	0	1	0	1	1	0	0	1	1	0	1	0	0	1	0	1
1232303	0	1	1	1	1	0	0	1	0	0	1	1	-	1	1	1	1	1	1	0	1	0	1	1	0	0	0	1	0	1	1	0	1	0	1	0	1	1	0	0	1	1	0	1	0	0	1	0	1
1233992	0	1	1	1	1	0	0	1	0	0	1	1	1	1	1	1	1	1	1	0	1	0	1	1	0	0	0	1	0	1	-	0	1	0	1	0	1	1	0	0	1	1	0	1	0	0	0	0	-
1250121	0	1	-	1	1	0	0	1	0	0	1	1	-	1	1	1	1	1	1	0	-	0	1	1	0	0	0	1	0	1	1	0	1	0	1	0	1	1	0	0	1	1	-	1	0	0	1	0	1
1371987	0	1	1	1	1	0	0	1	0	0	1	1	1	1	1	1	1	1	1	0	-	0	1	1	0	0	0	1	0	-	1	0	1	0	1	0	1	1	0	0	1	1	0	1	0	0	1	0	1
2260436	1	0	2	0	2	1	1	0	1	1	0	2	1	0	0	0	0	0	0	1	2	1	0	0	1	1	1	0	1	0	0	1	0	1	0	1	0	0	1	1	0	0	1	0	1	1	0	1	0
2295425	0	1	-	1	1	0	0	1	0	0	1	1	-	1	1	1	1	1	1	0	1	0	1	1	0	0	0	1	0	1	1	0	1	0	1	0	1	1	0	0	1	1	0	1	0	0	1	0	1
2301074	0	1	-	1	1	0	0	1	0	0	1	1	1	-	1	1	1	1	1	0	0	0	1	1	0	0	0	1	0	1	1	0	1	0	1	0	1	1	0	0	1	1	0	1	0	0	1	0	1
2309481	0	1	1	1	1	0	0	-	0	0	1	1	1	1	1	1	1	1	-	0	-	0	1	1	0	0	0	1	0	1	1	0	1	0	1	0	1	1	0	0	1	1	0	1	0	0	1	0	1
3023983	0	1	-	1	1	0	0	1	0	0	1	1	1	1	1	1	1	1	1	0	1	0	1	1	0	0	-	1	0	1	1	0	1	0	1	0	1	1	0	0	1	1	0	1	0	0	-	0	1
4009555	0	1	-	1	1	0	0	1	0	0	1	1	-	1	1	1	1	1	1	0	-	0	1	1	-	0	0	1	0	1	1	0	1	0	1	0	1	1	0	0	1	1	0	1	0	0	1	0	1
4019948	0	1	1	1	1	0	0	1	0	0	1	1	-	1	1	1	1	1	1	0	-	0	1	1	0	0	0	1	0	1	1	0	1	0	1	0	1	1	0	0	1	1	0	1	0	0	1	0	1
4405998	0	1	1	1	1	0	0	1	0	0	0	1	1	1	1	1	1	1	1	0	1	0	1	1	0	0	0	1	0	1	1	0	1	0	1	0	1	1	0	0	1	1	0	1	0	0	1	0	1
4990679	0	1	1	1	1	0	0	1	0	0	1	1	-	-	1	1	0	1	1	0	1	0	1	1	0	0	0	1	0	1	1	0	1	0	1	0	1	1	0	0	1	1	0	1	0	0	1	0	1
4990892	0	1	-	1	1	0	0	1	0	0	1	1	-	1	1	1	1	1	1	0	-	0	1	1	0	0	0	1	0	1	1	0	1	0	1	0	1	1	0	0	1	1	0	1	0	0	1	0	1
7344585	0	1	-	1	1	0	0	1	0	0	1	-	1	1	1	1	1	1	1	0	1	0	1	1	0	0	0	1	0	1	1	0	1	0	1	0	1	1	0	0	1	1	0	1	0	0	1	0	1
979743	0	1	1	1	1	0	0	1	0	0	1	1	-	0	1	1	1	1	-	0	-	0	1	1	0	0	0	1	0	1	1	0	1	0	1	0	1	1	0	0	1	0	0	1	0	0	1	0	1
990592	0	1	2	1	1	0	0	1	0	0	1	2	2	0	1	1	1	1	-	0	2	0	1	1	0	0	0	1	0	1	1	0	1	0	1	0	1	1	0	0	1	0	0	1	0	0	1	0	1
1086532	0	1	1	1	1	0	0	1	0	0	1	1	-	0	1	1	1	1	1	0	1	0	-	1	0	0	0	1	0	1	1	0	1	0	1	0	1	1	0	0	1	-	0	1	0	0	1	0	1
1104221	0	1	1	1	1	0	0	1	0	0	1	1	-	0	1	1	1	1	1	0	-	0	1	1	0	0	0	1	0	1	1	0	1	0	1	0	1	1	0	0	1	0	0	1	0	0	1	0	1
1119226	0	1	1	1	1	0	0	1	0	0	1	1	1	0	1	1	1	1	1	0	-	0	1	1	0	0	0	1	0	-	1	0	1	0	1	0	1	1	0	0	1	0	0	1	0	0	1	0	1
1126203	0	1	1	1	1	0	0	1	0	-	-	1	1	0	1	1	1	1	1	0	-	0	1	1	0	0	0	1	0	1	1	0	1	0	1	0	1	1	0	0	1	0	0	1	0	0	1	0	1
1126373	0	1	1	1	1	0	0	1	0	0	1	1	1	0	1	1	1	1	1	0	1	0	1	1	0	0	0	1	0	1	1	0	1	0	1	0	1	1	0	0	1	0	0	1	0	0	1	0	1
1130619	0	1	2	1	1	0	0	1	0	0	1	2	2	0	1	1	1	1	1	0	2	0	1	1	0	0	0	1	0	1	2	0	1	0	1	0	1	1	0	0	1	0	0	1	0	0	1	0	1
1209635	0	1	1	1	1	0	0	1	0	0	1	1	-	0	1	1	1	1	1	0	1	0	1	1	0	0	0	1	0	1	1	0	1	0	1	0	1	1	0	0	1	0	0	1	0	0	1	0	1
1237384	0	1	1	1	1	0	0	1	0	0	1	1	-	0	-	1	1	1	1	0	1	0	1	1	0	0	0	1	0	1	1	0	1	0	1	0	1	1	0	0	1	-	0	1	0	0	1	0	1
1247733	0	1	1	1	1	0	0	1	0	0	1	1	-	0	1	1	1	1	1	0	-	0	1	1	0	0	0	1	0	1	1	0	1	0	1	0	1	1	0	0	1	0	0	1	0	0	1	0	1
1267927	0	1	-	1	1	0	0	1	0	0	1	1	1	0	-	0	1	1	1	0	1	0	1	1	0	0	0	1	0	1	1	0	1	0	1	0	1	1	0	0	1	0	0	1	0	0	1	0	1
1271063	0	1	1	1	1	0	0	1	0	0	1	1	1	0	1	1	1	1	1	0	0	-	1	1	0	0	0	1	0	1	1	0	1	0	1	0	1	1	0	0	1	0	0	1	0	0	1	0	1
1303260	0	1	-	1	1	0	0	1	0	0	1	-	-	0	1	1	1	1	1	0	-	0	1	1	0	0	0	1	0	1	1	0	1	0	1	0	1	1	0	0	1	0	0	1	0	0	1	0	1
3022601	0	1	1	1	1	0	0	1	0	0	1	1	0	0	1	1	1	1	1	0	-	0	1	0	0	0	0	1	0	1	1	0	1	1	1	0	1	1	0	0	1	-	0	1	-	0	1	0	1
3034245	0	1	1	1	1	0	0	1	0	0	1	1	-	0	1	1	1	1	1	0	1	0	1	1	0	0	0	1	0	-	1	0	1	0	1	0	1	1	0	0	1	0	0	1	0	0	1	0	1
3945903	0	1	-	1	1	0	0	1	0	-	1	-	-	0	1	1	-	1	1	0	1	0	1	1	0	0	0	1	0	1	1	0	1	0	1	0	1	1	0	0	1	-	0	1	0	0	1	0	1
3954753	0	1	1	-	1	0	0	1	0	0	1	1	0	0	1	1	1	1	-	0	1	0	1	1	0	0	0	1	0	1	1	0	1	0	1	0	1	1	0	0	1	0	0	1	0	0	1	0	1
3960979	0	1	1	1	1	0	0	1	0	0	1	-	1	0	1	-	-	1	1	0	1	0	1	1	0	0	0	1	0	1	1	0	1	0	1	0	1	1	0	0	1	0	0	1	0	0	1	0	1
4408434	0	1	1	1	1	0	0	1	0	0	1	1	-	0	1	1	1	1	1	0	1	0	1	1	0	0	0	1	-	1	1	0	1	0	1	0	1	1	0	0	1	0	0	1	0	0	1	0	1
7340670	0	1	1	1	1	0	0	1	0	0	1	1	0	0	1	1	1	1	1	0	-	0	1	1	0	0	0	1	0	1	1	0	1	0	1	0	1	1	0	0	1	0	0	-	0	0	1	0	1
2258496	0	1	2	1	1	0	0	1	0	0	1	2	0	0	1	1	1	1	1	0	1	2	1	1	0	0	0	1	0	1	1	2	1	0	1	0	1	1	0	0	1	0	0	1	0	0	1	0	1
3570177	0	1	1	1	1	0	0	1	0	0	1	2	0	0	1	1	1	1	2	0	2	2	1	1	0	0	0	1	0	1	1	2	1	0	1	0	1	1	0	0	1	0	0	1	0	0	1	0	1
4990834	0	1	1	1	0	1	2	0	1	1	0	0	1	1	0	0	1	0	0	0	1	1	1	0	1	1	1	1	1	0	1	1	0	1	1	2	1	2	1	1	1	0	1	1	1	1	0	1	0
1181650	1	0	0	0	1	0	1	1	-	0	1	1	0	0	1	1	0	1	1	1	0	0	0	1	0	0	0	0	0	1	0	0	0	0	0	1	0	0	0	0	0	1	0	0	0	0	1	0	1
1220929	1	0	0	0	1	0	1	1	0	0	1	1	0	0	1	1	0	1	1	1	0	0	0	1	0	0	0	0	0	0	0	0	0	0	0	1	0	0	0	0	0	1	0	0	0	0	1	0	1
1300381	1	0	0	0	-	0	1	1	0	0	1	1	0	0	1	-	0	1	1	1	0	0	0	1	0	0	0	0	0	1	0	0	0	0	0	1	0	0	0	0	0	1	0	0	0	0	1	0	1
979692	0	1	1	1	0	1	1	0	1	1	0	-	1	1	0	0	1	0	0	0	1	1	1	0	1	0	1	1	1	0	1	1	0	1	1	1	1	1	1	1	1	-	1	1	1	1	0	1	-
1088545	0	1	1	1	0	1	1	0	1	1	0	1	1	1	0	0	1	0	0	0	1	1	1	0	1	0	1	1	1	0	-	1	0	1	1	1	1	1	1	1	1	-	1	1	1	1	0	1	0
1097878	0	1	1	1	0	1	1	0	1	1	0	-	1	1	0	0	1	0	0	0	1	1	1	0	1	0	1	1	1	0	1	1	0	1	1	1	1	1	1	1	1	0	1	1	1	1	0	1	0
1100246	0	1	1	1	0	1	1	0	1	1	0	0	1	1	0	0	1	0	0	0	1	1	1	0	1	0	1	1	1	0	1	1	0	1	1	1	1	1	1	1	1	0	1	-	1	1	0	1	0
1107437	0	1	1	1	0	1	1	0	1	1	0	0	1	1	0	0	1	0	0	0	1	1	1	0	1	0	1	1	1	0	1	1	0	1	1	1	1	1	1	1	1	-	1	1	1	1	0	1	0
3029489	0	1	1	1	0	1	1	0	-	0	0	0	1	1	0	0	1	0	0	0	1	1	1	0	1	0	1	1	1	0	1	1	0	1	1	1	1	1	1	1	1	0	1	1	1	1	0	1	0
4543446	0	1	1	1	0	1	-	0	1	1	0	0	1	1	0	0	1	0	0	0	1	1	1	0	1	0	1	1	1	0	1	1	0	1	1	1	1	1	1	1	1	-	1	1	1	-	0	1	0
983890	0	1	1	1	0	1	1	0	1	1	0	-	1	1	0	0	1	0	0	0	-	1	1	0	1	1	1	1	1	0	1	1	0	1	1	1	1	1	1	1	1	0	1	1	1	1	0	1	0
984409	0	1	1	1	0	1	-	0	1	1	0	-	1	1	0	0	1	0	0	0	1	1	1	0	1	1	1	1	-	0	1	1	0	1	1	1	1	1	1	1	1	0	1	1	1	1	0	1	0
987293	0	1	1	1	0	1	-	0	1	1	0	1	1	1	0	0	1	0	0	0	1	1	1	0	1	1	-	0	1	0	1	1	0	1	1	1	1	1	1	1	1	0	1	-	1	1	0	1	0
991934	0	1	1	1	0	1	1	0	1	1	0	-	1	1	0	0	1	0	0	0	1	1	1	0	1	1	1	1	1	0	1	-	0	1	1	1	1	1	1	1	1	-	1	1	1	1	0	1	0
992955	0	1	1	1	0	1	1	0	1	-	0	0	1	1	0	0	1	0	0	0	1	1	1	0	1	1	1	1	1	0	1	1	0	1	1	1	1	1	1	1	1	0	1	1	1	1	0	1	0
999842	0	1	1	1	0	1	1	0	1	1	0	-	1	1	0	0	1	0	0	0	1	1	1	0	1	1	1	1	-	0	1	1	0	1	1	1	1	1	1	1	1	0	1	1	1	1	0	1	0
1023172	0	1	1	1	0	1	-	0	1	1	0	0	1	1	0	0	1	0	0	0	1	1	1	0	1	1	1	1	1	0	1	1	0	1	1	1	1	1	1	1	1	0	1	1	1	1	0	1	0
1031906	0	1	1	1	0	1	-	0	1	1	0	0	1	1	0	-	1	0	0	0	1	1	1	0	1	1	1	1	1	0	1	1	0	1	1	1	1	1	1	1	1	-	1	1	1	1	0	1	0
1036841	0	1	1	1	0	1	1	0	1	1	0	-	1	1	0	0	1	0	0	0	1	-	1	0	1	1	1	1	1	0	1	1	0	1	1	1	1	1	1	1	1	0	1	1	1	1	0	1	0
1038736	0	1	1	1	0	1	1	0	1	1	0	0	1	1	0	0	1	0	0	0	1	-	1	0	1	1	-	1	0	0	1	1	0	1	1	1	1	1	1	1	1	0	1	1	1	1	0	1	0
1043386	0	1	1	1	0	1	-	0	1	1	0	-	1	1	0	0	1	0	0	0	1	1	1	0	1	1	1	1	1	0	1	1	0	1	1	1	1	1	1	1	1	0	-	1	-	1	0	1	0
1047341	0	1	1	1	0	1	1	0	1	1	0	0	1	1	0	0	1	0	0	0	1	1	1	0	1	1	1	1	1	-	1	1	0	1	1	1	1	1	1	1	1	-	1	1	1	1	0	1	0
1059859	0	1	1	1	0	1	1	0	1	1	0	-	-	1	0	0	1	0	0	0	1	1	1	0	1	1	1	1	1	0	1	1	0	1	1	1	1	1	1	1	1	0	-	1	1	1	0	1	0
1061989	0	1	1	1	0	1	1	0	1	1	0	-	1	1	0	0	1	0	0	0	1	1	1	0	1	1	1	1	1	0	-	1	0	1	1	1	1	1	1	1	1	0	1	1	1	-	0	-	-
1067780	0	1	1	1	0	1	1	0	1	0	0	-	1	1	0	0	1	0	0	0	1	1	1	0	1	1	1	1	1	0	1	-	0	1	1	1	1	1	1	1	1	-	-	1	1	1	0	1	0
1071220	0	1	1	1	0	1	-	0	1	1	0	0	1	1	0	0	1	0	0	0	1	1	1	0	1	1	1	1	1	0	1	1	0	1	1	1	1	1	1	1	1	0	1	1	1	1	0	1	0
1072186	0	1	1	1	0	1	-	0	1	-	0	-	1	1	0	0	1	0	0	0	1	1	1	0	1	1	1	1	1	0	1	1	0	1	1	1	1	1	1	1	1	-	1	1	1	1	0	1	0
1073272	0	1	1	1	0	1	-	0	1	1	0	-	1	1	0	0	1	0	0	0	1	1	1	0	1	1	1	1	1	0	1	1	0	1	1	1	1	1	1	1	1	0	-	-	1	1	0	1	0
1077756	0	1	1	1	0	1	1	0	1	1	0	-	1	1	0	0	1	0	0	0	1	-	1	0	1	1	1	-	-	0	1	1	0	1	1	1	1	1	1	1	1	0	1	-	1	1	0	1	0
1079479	0	1	1	1	0	1	1	0	1	1	0	1	1	1	0	0	1	0	0	0	1	1	1	0	1	1	1	1	1	0	1	1	0	1	1	1	1	1	1	1	1	0	1	1	1	1	0	1	0
1079748	0	1	1	1	0	1	1	0	1	1	0	-	1	1	0	-	1	0	0	0	1	1	-	0	1	1	1	1	1	0	-	1	0	1	1	1	1	1	1	1	1	-	1	1	1	1	0	1	0
1084551	0	1	1	1	0	1	1	0	1	1	0	-	1	1	0	0	1	0	0	0	1	1	1	0	1	-	1	1	1	0	-	1	0	1	1	1	1	1	1	1	1	0	1	1	1	1	0	1	0
1089112	0	1	1	1	0	1	-	0	-	1	0	-	-	1	0	0	1	0	0	0	1	1	1	0	1	1	1	1	1	0	-	1	0	1	1	1	1	1	1	1	1	0	1	1	1	1	0	1	0
1089450	0	1	1	1	0	1	1	0	1	1	0	1	1	1	0	0	1	0	0	0	-	1	1	0	1	1	1	1	1	0	0	1	0	1	1	1	1	1	1	1	1	0	1	1	1	-	0	1	0
1089656	0	1	1	1	0	1	0	0	1	1	0	0	1	-	0	-	1	0	0	0	1	1	1	0	1	1	1	1	1	0	1	1	0	1	1	1	1	1	1	1	1	-	1	1	1	1	0	1	0
1090728	0	1	1	1	0	1	1	0	1	1	0	-	1	1	0	0	1	0	0	0	1	1	1	0	1	1	1	1	1	0	1	1	0	1	1	1	1	1	1	1	1	-	-	1	1	1	0	1	0
1091385	0	1	1	1	0	1	1	0	1	1	0	-	1	1	0	0	1	0	0	0	1	1	1	0	1	1	1	1	1	0	1	1	-	1	1	1	1	1	1	1	1	0	1	1	1	1	0	1	0
1092796	0	1	1	1	0	1	1	0	1	1	0	-	1	1	0	0	1	0	0	0	1	1	1	0	1	1	1	1	1	0	1	1	0	1	1	1	0	1	1	1	1	0	1	1	1	1	0	1	0
1093327	0	1	1	1	0	1	1	0	1	1	0	0	1	1	0	0	1	0	0	0	1	1	1	0	1	-	1	1	1	0	1	1	0	1	1	1	1	1	1	1	1	-	1	1	1	1	0	1	0
1093518	0	1	1	1	0	1	1	0	1	1	0	0	1	1	0	0	1	0	0	0	1	1	1	0	1	1	1	1	1	0	-	1	0	1	1	-	1	1	1	1	1	0	1	1	1	1	0	1	0
1094011	0	1	1	1	0	1	-	0	1	1	0	-	1	1	0	0	1	0	0	0	1	1	1	0	1	-	1	1	1	0	1	1	0	1	1	1	1	1	1	1	1	0	1	1	1	1	0	1	0
1095694	0	1	1	1	0	1	1	0	1	1	0	0	-	1	0	0	1	0	0	0	1	1	1	0	1	1	-	1	1	0	1	1	0	1	1	1	1	1	1	1	1	0	1	1	1	1	0	1	0
1097911	0	1	1	1	0	1	-	0	1	1	0	-	1	1	0	0	1	0	0	0	1	1	1	0	1	1	1	1	1	0	1	1	0	1	1	1	1	1	1	1	1	0	1	1	1	1	0	1	0
1099565	0	1	1	1	0	1	1	0	1	1	0	0	1	1	0	0	1	0	0	0	1	1	1	0	1	-	1	1	1	0	1	1	0	1	1	1	1	1	1	1	1	0	1	1	-	1	0	1	0
1100350	0	1	1	1	0	1	1	0	1	1	0	-	1	1	0	0	1	0	0	0	1	-	1	0	1	1	1	1	1	0	1	1	0	1	1	1	1	1	1	1	1	0	1	1	1	1	0	1	0
1100352	0	1	1	1	0	1	1	0	1	1	0	0	1	1	0	-	1	0	0	0	1	1	1	0	1	1	1	1	1	0	1	1	0	1	1	1	1	1	1	1	1	0	1	1	1	1	0	1	0
1100456	0	1	1	1	0	1	1	0	1	1	0	-	1	1	0	-	1	0	0	0	1	1	1	0	1	1	1	1	1	0	1	1	0	1	1	1	1	1	1	1	1	0	1	1	1	-	0	1	0
1101694	0	1	1	1	0	1	1	0	1	1	0	-	1	1	0	0	1	0	0	0	1	1	1	0	1	1	1	1	1	0	1	1	0	1	1	1	1	1	1	1	1	0	1	1	1	1	0	1	0
1101981	0	1	1	1	0	1	-	0	1	1	0	0	1	1	0	0	1	0	0	0	1	1	1	0	1	1	1	1	1	0	1	1	0	1	1	1	1	1	1	1	1	0	1	1	1	1	0	1	0
1102393	0	1	1	1	0	1	1	0	1	1	0	-	1	1	0	0	1	0	0	0	1	1	1	0	1	1	1	1	1	0	1	1	0	1	1	1	1	1	1	1	1	0	1	1	1	1	0	1	0
1102463	0	1	0	1	0	1	1	0	1	1	0	1	1	1	0	0	1	0	0	0	1	1	1	0	1	1	1	1	1	0	1	1	0	1	1	1	1	1	1	1	1	0	1	1	1	1	0	1	-
1103551	0	1	1	1	0	1	-	0	1	1	0	-	0	1	0	0	1	0	0	0	-	1	1	0	1	1	1	1	1	0	1	-	0	1	1	1	1	1	1	1	1	0	1	1	1	-	0	1	0
1104394	0	1	1	1	0	1	1	0	1	1	0	-	1	1	0	0	1	0	0	0	1	1	1	0	1	1	1	1	1	0	1	1	0	1	1	1	1	1	1	1	1	0	1	1	1	1	0	1	0
1104515	0	1	1	-	0	1	-	0	1	1	0	0	1	1	0	0	1	0	0	0	1	1	1	0	1	1	1	1	1	0	1	1	0	1	1	1	1	1	1	1	1	0	1	1	1	1	0	1	0
1104713	0	1	1	-	0	1	-	0	-	1	0	0	1	1	0	0	1	0	0	0	1	1	1	0	1	1	1	1	1	0	1	1	0	1	1	1	1	1	1	1	1	0	1	1	1	1	0	1	0
1105435	1	0	0	0	1	0	2	1	0	0	1	2	0	0	1	1	0	1	1	1	0	0	0	1	0	0	0	0	0	1	0	0	1	0	0	2	0	0	0	0	0	2	0	0	0	0	1	0	1
1106517	0	1	0	1	0	1	1	0	1	1	0	0	1	1	0	0	1	0	0	0	1	1	1	0	1	1	1	1	1	0	1	0	0	1	1	1	1	1	1	1	1	0	1	1	1	1	0	1	0
1110558	0	1	1	1	0	1	-	0	1	1	0	0	1	1	0	0	1	0	0	0	-	1	1	0	1	1	1	-	1	0	1	1	0	1	1	1	1	1	1	1	1	-	1	1	1	1	0	1	0
1110731	0	1	1	1	0	1	0	0	1	1	0	-	1	1	0	0	1	0	0	0	1	1	1	0	1	1	1	1	1	0	1	1	0	1	1	1	1	1	1	1	1	0	1	1	1	1	0	1	0
1111631	0	1	1	1	0	1	1	0	1	1	0	0	1	1	0	0	-	0	0	0	1	1	1	0	1	1	1	1	1	0	1	1	0	1	1	1	1	1	1	1	1	0	1	1	1	1	0	1	0
1112434	0	1	1	1	0	1	1	0	1	1	0	1	1	1	0	-	1	0	0	0	1	1	1	0	1	1	1	1	1	0	1	1	0	1	1	1	1	1	1	1	1	0	1	1	1	1	0	1	0
1112827	0	1	1	1	0	1	1	0	1	1	0	0	1	1	0	0	1	0	0	0	1	1	1	0	1	1	1	1	1	0	1	1	0	1	1	1	1	1	1	1	1	0	1	1	1	1	0	1	0
1115206	0	1	1	1	0	1	1	0	1	1	-	1	1	1	0	0	1	0	0	0	1	1	1	0	1	1	1	1	-	0	1	1	0	1	1	1	1	1	1	1	1	0	1	1	1	1	0	1	0
1115716	0	1	1	-	0	1	1	0	1	1	0	1	-	1	0	0	1	0	0	0	1	1	1	0	1	1	1	1	1	0	1	-	0	1	1	1	1	1	1	1	1	0	1	1	1	1	0	1	0
1116714	0	1	1	1	0	1	1	0	-	1	0	-	1	1	0	0	1	0	0	0	1	1	1	0	1	1	1	1	1	0	1	1	0	1	1	1	1	1	1	1	1	0	1	1	1	1	0	1	0
1117081	0	1	1	1	0	1	1	0	1	1	0	0	1	1	0	0	1	0	0	0	1	1	1	0	1	1	1	-	1	0	1	1	0	1	1	1	1	1	1	1	1	0	-	1	1	1	0	1	0
1118765	0	1	1	1	0	1	1	0	1	0	0	0	1	1	0	0	1	0	0	0	1	1	1	0	1	1	1	1	1	0	1	1	0	1	1	1	1	1	1	1	1	0	1	1	1	1	0	1	0
1119910	0	1	1	1	0	1	-	0	1	1	0	0	1	1	0	0	1	0	0	0	1	1	1	0	1	1	1	1	1	0	1	1	0	1	1	1	1	1	1	1	1	0	1	1	1	1	0	1	0
1127698	0	1	1	1	0	1	-	0	1	1	0	0	1	1	0	0	1	0	0	0	1	1	1	0	-	1	1	1	1	0	1	1	0	1	1	1	1	1	1	1	1	0	1	1	1	1	0	-	0
1131639	0	1	0	1	0	1	-	0	1	1	0	0	1	1	0	0	1	0	0	0	1	0	1	0	-	1	1	1	1	0	1	1	0	1	1	1	1	1	1	1	1	0	1	1	1	1	0	1	0
1133510	0	1	1	1	0	1	1	0	1	1	0	0	1	1	0	0	1	0	0	0	1	1	1	0	1	-	-	1	1	0	1	1	0	1	1	1	1	1	1	1	1	0	1	1	1	1	0	1	0
1137936	0	1	1	1	0	1	1	0	1	1	0	0	1	1	0	0	1	0	0	0	1	1	1	0	1	1	1	1	1	0	1	1	0	1	1	1	1	1	1	1	1	-	1	1	1	1	0	1	0
1141877	0	1	1	1	0	1	1	0	1	1	0	1	1	1	0	0	1	0	0	0	1	1	1	0	-	1	1	1	1	0	1	1	0	1	1	1	1	1	1	1	1	0	1	1	1	1	0	1	0
1144525	0	1	1	1	0	1	1	0	1	1	0	0	1	1	0	0	1	0	0	0	-	1	1	0	-	1	1	1	1	0	1	1	0	1	1	1	1	1	1	1	1	0	1	1	1	1	0	1	0
1152729	0	1	1	1	0	1	1	0	-	1	0	1	1	1	0	-	1	0	0	0	1	1	1	0	1	1	1	1	1	0	1	1	0	1	1	1	1	1	1	1	1	0	1	1	1	1	0	1	0
1164986	0	1	1	1	0	1	1	0	1	1	0	1	1	1	0	0	1	0	0	0	1	1	1	0	1	1	1	1	-	0	1	1	0	1	1	1	1	1	1	1	1	0	1	1	1	1	0	1	0
1184593	0	1	1	1	0	1	1	0	-	1	0	0	1	1	0	0	1	0	0	0	1	1	1	0	1	1	1	1	0	0	1	1	0	1	1	1	1	1	1	1	1	0	1	-	-	1	0	1	0
1195926	0	1	1	-	0	1	1	0	-	1	0	-	1	1	0	-	1	0	0	0	1	1	1	0	-	1	1	1	1	0	1	1	0	1	1	1	1	1	1	1	1	-	1	1	1	1	0	1	0
1201407	0	1	1	1	0	1	-	0	1	1	0	0	1	1	0	0	1	-	0	0	1	1	1	0	1	1	1	-	1	0	1	1	0	1	1	1	1	1	1	1	1	0	1	1	1	1	0	1	0
1202233	0	1	1	1	0	1	1	0	1	0	0	1	1	1	0	0	1	0	0	0	1	1	1	0	1	1	1	1	1	0	1	1	0	1	1	1	1	1	1	1	1	0	1	1	1	1	0	1	0
1206482	0	1	1	1	0	1	0	0	1	1	0	-	1	1	0	0	1	0	0	0	1	1	1	0	1	1	1	1	1	0	1	1	0	1	1	1	1	1	1	1	1	-	1	1	1	1	0	1	0
1218027	0	1	1	1	0	1	1	0	1	1	0	-	1	1	0	0	1	0	0	0	1	1	1	0	1	1	-	1	1	0	1	1	0	1	1	1	1	1	1	1	1	-	1	1	-	1	0	1	0
1218889	0	1	1	1	0	1	-	0	1	1	0	-	1	1	0	-	1	0	0	0	1	1	1	0	1	1	1	-	1	0	1	-	0	1	1	1	1	1	1	1	1	-	1	1	1	1	0	1	0
1219213	0	1	1	1	0	1	1	0	1	1	0	-	1	1	0	-	1	0	0	0	1	1	1	0	1	-	1	1	1	0	-	1	0	1	1	1	1	1	1	1	1	0	1	1	1	-	0	1	0
1224984	1	0	0	0	1	0	2	1	0	0	1	1	0	0	1	1	0	1	1	1	0	0	0	1	0	0	0	0	0	1	0	0	1	0	0	2	0	0	0	0	0	1	0	0	0	0	2	0	1
1225957	0	1	1	1	0	1	1	0	1	1	0	-	1	1	0	0	-	0	0	0	1	1	1	0	1	1	1	1	1	0	1	-	0	1	1	1	1	1	1	1	1	-	1	1	1	1	0	1	0
1229128	1	0	0	0	1	0	1	1	0	0	1	1	0	0	1	1	0	1	1	1	0	0	0	1	0	0	0	0	0	1	0	0	1	0	0	1	0	0	0	0	0	1	0	0	0	0	1	0	-
1229677	0	1	1	1	0	1	-	0	1	1	0	-	1	1	0	0	1	0	0	0	1	1	1	0	1	1	1	1	1	0	-	1	0	1	1	1	1	1	1	1	1	0	1	1	1	1	0	1	0
1230656	0	1	1	1	0	1	1	0	1	1	0	1	1	1	0	-	1	0	0	0	1	1	1	0	1	1	1	1	1	0	1	1	0	1	1	1	1	1	1	1	1	0	1	1	1	1	0	1	0
1233736	0	1	1	1	0	1	1	0	1	1	0	-	1	1	0	0	1	0	0	0	1	1	1	0	1	1	1	1	1	0	1	1	0	1	1	1	0	-	1	1	1	-	1	1	1	1	-	1	0
1237588	1	0	0	0	1	0	1	1	0	0	1	1	0	0	1	1	0	1	1	-	0	0	0	1	0	0	0	0	0	1	0	0	1	0	0	-	0	0	0	0	0	1	0	0	0	0	1	0	1
1238985	1	0	0	0	1	0	1	1	0	0	1	1	0	0	1	1	0	1	1	1	0	0	0	1	0	0	0	0	0	1	0	0	1	0	0	1	0	0	0	0	0	1	0	0	0	0	1	0	1
1239066	1	0	0	0	1	0	1	1	0	0	1	1	0	0	1	1	0	1	1	1	0	0	0	1	0	0	0	0	0	1	0	0	1	0	0	1	0	0	0	0	0	1	0	0	0	0	1	0	1
1254457	0	1	1	1	0	1	-	0	1	1	0	0	1	1	0	0	1	0	0	0	1	-	1	0	1	1	1	1	1	0	1	1	0	1	1	1	1	1	1	1	1	-	1	1	1	1	0	1	0
1254533	0	1	1	1	0	1	1	0	1	1	0	0	1	1	0	0	1	0	0	0	1	1	1	0	1	1	1	1	1	0	1	1	0	1	1	1	1	1	1	1	1	-	1	1	1	1	0	1	0
1257425	0	1	1	1	0	1	1	0	-	1	0	0	1	-	0	0	1	0	0	0	1	1	1	0	1	1	1	1	1	0	1	1	0	1	1	1	1	1	1	1	1	0	1	1	1	1	0	1	0
1267332	0	1	1	1	0	1	1	0	1	-	0	0	1	1	0	0	1	0	0	0	1	1	1	0	1	1	1	1	1	0	1	1	0	1	1	1	1	1	1	1	1	0	1	1	1	1	0	1	0
1267491	0	1	1	1	0	1	-	0	1	1	0	0	1	1	-	0	1	0	0	0	1	1	1	0	-	1	1	1	1	0	1	1	0	1	1	1	1	1	1	1	1	-	1	1	1	1	0	1	0
1290347	0	1	1	1	0	1	-	0	1	1	0	-	1	1	0	0	1	0	0	0	1	1	1	0	-	1	-	1	1	0	1	1	0	1	1	1	1	1	1	1	1	0	1	1	1	1	0	1	0
1378565	0	1	1	1	0	-	-	0	1	1	0	0	1	-	0	0	1	0	0	0	1	1	1	0	1	1	1	1	1	0	1	1	0	1	1	1	1	1	1	1	1	0	1	1	1	1	0	1	0
1384060	0	1	1	1	0	1	1	0	1	1	0	0	1	1	0	0	1	0	0	0	1	1	1	0	1	1	1	1	1	0	1	-	0	1	1	-	1	1	1	1	1	0	1	1	-	1	0	1	0
1393321	0	1	1	1	0	1	-	0	1	1	0	0	1	1	0	0	1	0	0	0	1	1	1	0	1	1	1	1	1	0	1	1	-	1	1	1	1	1	1	1	1	0	1	1	1	1	0	1	0
1394741	0	1	1	1	0	1	-	0	1	1	0	0	1	1	0	0	1	0	0	0	1	1	1	0	1	1	1	1	1	0	1	1	0	1	1	1	1	1	1	1	1	0	1	1	1	1	0	1	0
2261275	0	1	1	1	0	1	1	0	1	1	0	-	1	1	0	0	1	0	0	0	1	1	1	0	1	1	1	0	-	0	1	1	0	1	1	1	1	1	1	1	1	0	1	1	1	1	0	1	0
2275404	0	1	1	1	0	1	-	0	1	1	0	0	-	1	0	0	1	0	0	0	1	1	1	0	1	1	1	1	1	0	1	1	0	1	1	1	1	1	1	1	1	-	1	1	1	1	0	1	0
2278550	0	1	1	1	0	1	1	0	1	1	0	1	1	1	0	0	1	0	0	0	1	1	1	0	1	1	1	1	1	0	1	1	0	1	1	1	1	1	1	1	1	-	1	1	1	1	0	1	0
2280830	0	1	1	-	0	1	1	0	1	1	0	-	1	1	0	0	1	0	0	0	1	1	1	0	1	1	-	1	1	0	1	1	0	1	1	1	1	1	1	1	1	0	0	1	1	1	0	-	0
2288877	0	1	1	1	0	1	1	0	1	1	0	-	1	1	0	0	1	0	0	0	1	1	1	0	1	1	1	1	1	0	1	1	0	1	1	1	1	1	1	1	0	0	1	1	1	1	0	1	0
2289322	0	1	1	1	0	1	-	0	1	1	0	-	1	1	0	0	1	0	0	0	1	1	1	0	1	1	1	1	1	0	1	1	0	1	1	1	1	1	1	1	1	0	1	1	1	1	0	1	0
2300522	0	1	1	1	0	1	1	0	1	1	0	-	1	1	0	0	1	0	0	0	1	1	1	0	1	1	1	1	1	0	1	1	0	1	1	1	-	1	1	1	1	0	1	1	1	1	0	1	0
2302516	0	1	1	1	0	1	-	0	1	1	0	0	1	1	0	0	1	0	0	0	1	1	1	0	1	1	1	1	1	0	1	1	0	1	1	1	1	1	1	1	1	0	1	1	1	1	0	-	1
2372043	0	1	1	1	0	1	-	0	1	1	-	-	1	1	0	-	1	0	-	0	1	1	1	0	1	-	1	1	0	0	1	1	0	1	1	1	1	1	1	1	1	0	1	1	1	-	0	1	0
3021864	1	0	2	0	1	0	0	1	2	0	-	2	2	2	1	1	0	1	-	1	2	2	2	1	2	2	0	2	0	1	2	0	1	2	2	2	2	2	2	2	2	1	2	2	0	0	1	2	1
3021909	0	1	1	1	0	1	-	0	1	1	0	-	1	1	0	0	1	0	0	0	1	1	1	0	1	-	1	1	1	0	1	1	0	1	1	1	1	1	1	1	-	-	1	1	1	1	0	1	0
3022615	0	1	1	1	0	1	1	0	1	1	0	-	1	1	0	0	1	0	0	0	1	1	1	0	1	1	1	1	1	0	1	1	0	1	1	1	1	1	1	1	1	0	1	1	1	1	0	1	0
3022990	0	1	1	1	0	1	-	0	1	1	0	-	1	1	0	-	1	0	0	0	1	1	1	0	1	1	1	1	1	0	1	1	0	1	1	1	1	1	1	1	1	0	1	1	1	1	0	1	0
3024381	0	1	1	1	0	1	1	0	1	1	0	-	1	1	0	-	1	0	0	0	1	1	1	0	1	1	1	1	1	0	1	1	0	1	1	1	1	1	1	1	1	0	1	1	1	1	0	1	0
3028618	0	1	1	1	0	1	1	0	1	1	0	-	1	1	0	-	1	0	0	0	1	1	1	0	1	1	1	1	1	0	1	1	0	1	1	1	1	1	1	1	1	0	1	1	1	1	0	-	0
3033917	0	1	1	1	0	-	1	0	1	1	0	-	1	1	0	0	1	0	0	0	1	1	1	0	1	1	1	1	1	0	1	1	0	1	1	1	1	1	1	1	1	-	1	1	1	-	0	1	0
3034354	0	1	1	1	0	1	1	0	1	1	0	0	1	1	0	0	1	0	0	0	1	1	1	0	1	-	1	1	1	0	1	1	0	1	1	1	1	1	1	1	1	-	1	1	1	1	0	1	0
3064752	0	1	1	1	0	1	1	0	1	1	0	-	1	1	0	0	1	0	0	0	1	-	1	0	1	1	1	1	1	0	1	1	0	1	1	-	1	1	1	1	1	-	1	1	1	1	0	1	0
3222377	0	1	1	1	0	1	1	0	1	1	0	0	1	1	0	0	1	0	0	0	1	1	1	0	1	1	1	1	1	0	1	1	0	1	1	1	1	1	1	1	1	0	1	-	1	1	0	1	0
3384785	0	1	1	1	0	1	-	0	1	1	0	0	1	1	0	0	1	0	0	0	1	0	-	0	1	1	1	1	1	0	1	1	0	1	1	1	1	1	1	1	1	0	1	1	1	1	0	1	0
3934936	0	1	1	1	0	1	1	0	1	1	0	0	1	1	0	0	1	0	0	0	1	1	1	0	1	1	1	1	1	0	1	1	0	1	1	1	1	1	1	1	1	0	1	1	1	1	0	1	0
3937380	0	1	1	1	0	1	1	0	1	1	0	1	1	1	0	0	1	0	0	0	1	1	1	0	1	1	1	1	1	0	-	1	0	1	1	1	1	1	1	1	-	0	1	1	1	1	0	1	0
3938149	0	1	1	1	0	1	-	0	1	1	0	0	1	1	0	0	1	0	0	0	1	1	1	0	1	1	1	1	1	0	1	1	0	1	1	1	1	1	1	1	1	0	1	1	1	1	0	1	0
3940083	0	1	1	1	0	1	1	0	-	1	0	-	1	1	0	-	1	0	0	0	1	1	1	0	1	-	1	1	1	0	1	1	0	1	1	1	1	1	1	1	1	-	1	1	1	1	0	1	0
3940087	0	1	1	1	0	1	-	0	1	1	0	-	1	1	0	0	1	0	0	0	1	1	1	0	1	-	1	1	1	0	1	1	0	1	1	1	1	1	1	1	1	0	1	1	1	1	0	1	0
3940617	0	1	1	1	0	1	1	0	1	1	0	1	1	1	0	0	1	0	0	0	1	1	1	0	1	1	1	1	1	0	1	1	0	1	1	1	1	1	1	1	1	0	1	1	1	1	0	1	0
3944543	0	1	1	1	0	1	-	0	1	1	0	0	1	1	0	0	1	0	0	0	1	1	1	0	1	1	1	1	1	0	1	1	0	1	1	1	1	1	1	1	1	0	1	1	1	1	0	1	0
3946425	0	1	-	1	0	1	-	0	1	1	0	-	1	1	0	0	1	0	0	0	1	1	1	0	1	1	1	1	1	0	1	1	0	1	1	1	1	1	1	1	1	0	1	1	1	1	-	1	0
3946987	0	1	1	1	0	1	1	0	1	1	0	0	1	1	0	0	1	0	0	0	1	1	1	0	1	1	1	1	1	0	1	1	0	1	1	1	1	1	1	1	1	0	1	1	1	1	0	-	0
3950356	0	1	1	1	0	1	-	0	1	1	0	-	1	1	0	0	1	0	0	0	1	1	1	0	1	1	1	1	1	0	1	1	0	1	1	1	1	1	1	1	1	-	1	1	1	1	0	1	0
3950805	0	1	1	1	0	-	1	0	1	1	0	0	1	1	0	0	-	0	0	0	1	1	1	0	1	1	1	1	1	0	1	1	-	1	1	1	1	1	1	1	1	0	1	1	1	1	0	1	0
3952117	0	1	1	1	0	1	-	0	1	1	0	0	1	1	0	0	1	0	0	0	1	1	1	0	1	1	1	1	1	0	1	1	0	1	1	1	1	1	1	1	1	-	1	1	1	1	-	1	0
3952804	0	1	1	1	0	1	1	0	1	1	0	-	1	1	0	0	1	0	0	0	1	1	1	0	1	-	1	1	1	0	1	1	0	1	1	1	1	1	1	1	1	0	1	1	1	-	0	1	0
3958173	0	1	1	1	0	1	1	0	1	1	0	-	1	1	0	-	1	0	0	0	1	1	1	0	1	1	1	1	1	0	1	1	0	1	1	1	1	1	1	1	1	-	1	1	1	1	0	1	0
3960470	0	1	1	1	0	1	-	0	1	1	0	-	1	1	0	0	1	0	0	0	1	1	1	0	1	1	1	1	1	0	1	-	0	1	1	1	1	1	1	1	1	-	1	1	1	1	0	1	0
3960850	0	1	1	1	0	1	1	0	1	1	0	-	1	1	0	-	-	0	0	0	1	1	1	0	1	1	1	1	1	0	1	1	0	1	1	1	1	1	1	1	1	0	1	1	1	1	0	1	0
4004678	0	1	1	1	0	1	1	0	1	1	0	0	1	1	0	0	1	0	0	0	1	1	1	0	1	1	1	1	1	0	-	1	0	1	1	1	1	1	1	1	1	0	1	1	1	1	0	1	0
4008193	0	1	1	1	0	1	1	0	1	1	0	-	1	1	0	0	1	0	0	0	1	1	1	0	1	1	1	1	1	0	1	1	0	1	1	1	1	1	1	1	1	0	1	1	1	1	0	1	0
4008590	0	1	1	0	0	1	-	0	1	1	0	0	1	1	0	0	1	0	0	0	1	1	1	0	1	1	1	1	1	0	1	1	0	1	1	1	1	1	1	1	1	-	1	1	1	1	0	1	0
4009965	0	1	1	1	0	1	-	0	1	1	0	0	1	1	0	0	1	0	0	0	1	1	-	0	1	1	1	-	1	0	1	1	0	1	1	1	-	1	1	1	1	-	1	1	-	1	0	1	0
4261156	0	1	1	1	0	1	1	0	1	1	0	-	1	1	0	0	1	0	0	0	1	1	1	0	1	1	1	1	1	0	1	1	0	1	1	1	1	1	1	1	1	0	1	1	1	1	0	1	0
4394439	0	1	1	1	0	1	-	0	1	1	0	0	1	1	0	0	1	0	0	0	1	1	1	0	1	-	1	1	1	0	1	1	0	1	1	1	1	1	1	1	1	0	1	1	1	1	0	1	0
4405536	0	1	1	1	0	1	-	0	1	1	0	0	1	1	0	0	1	0	0	0	1	1	1	0	1	1	1	1	1	0	1	1	0	1	1	1	1	1	1	1	1	0	1	1	1	1	0	1	0
4406060	0	1	1	1	0	1	1	0	1	1	0	0	1	1	0	0	1	0	0	0	1	1	1	0	1	1	1	1	1	0	1	1	0	1	1	1	1	1	1	1	1	0	1	1	1	1	0	1	0
4406236	0	1	1	1	0	1	1	0	1	1	0	0	1	1	0	-	1	0	0	0	1	1	1	0	1	1	1	1	1	0	1	1	0	1	1	1	1	1	1	1	1	0	1	1	1	1	0	-	0
4407479	0	1	1	1	0	1	1	0	1	1	0	-	1	1	0	0	1	0	0	0	1	1	1	0	1	1	1	1	1	0	1	1	0	1	1	1	1	1	1	1	1	0	1	1	1	1	0	1	0
4408854	0	1	1	1	0	-	-	0	1	1	0	0	1	1	0	0	1	0	0	0	1	1	1	0	1	1	1	1	1	0	1	1	0	1	1	1	1	1	1	1	1	-	1	1	1	1	0	1	0
4410387	0	1	1	1	0	1	1	0	1	1	-	-	1	1	0	0	1	0	0	0	1	1	1	0	1	1	1	1	1	0	1	1	0	1	1	1	1	1	1	1	1	0	1	1	1	1	0	1	0
4439492	0	1	1	-	0	1	1	0	1	1	0	1	-	1	0	0	1	0	0	0	1	1	1	0	1	1	1	1	1	0	1	0	0	1	1	1	1	1	1	1	1	0	1	1	1	1	0	-	0
4439599	0	1	1	1	0	1	1	0	1	1	0	0	-	1	0	0	1	0	0	0	1	1	1	0	1	1	1	1	1	0	1	1	0	1	1	1	1	1	1	1	1	-	1	1	-	1	0	1	0
4439723	0	1	1	1	0	1	1	0	1	1	0	0	1	1	0	0	1	0	0	0	1	1	1	0	1	1	1	1	1	0	1	1	0	1	1	1	1	1	1	1	1	-	1	1	1	1	0	1	0
4536416	0	1	1	1	0	1	-	0	1	1	0	0	1	1	0	0	-	0	0	0	1	1	1	0	1	1	1	1	1	0	1	-	0	1	1	1	1	1	1	1	1	-	1	1	1	1	0	1	0
4536646	0	1	1	1	0	1	1	0	1	1	0	0	1	1	0	0	-	0	0	0	1	1	-	0	1	1	1	1	1	0	1	1	0	1	1	0	1	1	1	1	1	0	1	1	1	1	0	1	0
4538751	0	1	1	1	0	1	1	0	1	1	0	-	1	1	0	0	-	0	0	0	1	1	1	0	1	1	1	1	1	0	1	1	0	1	1	1	1	1	1	1	1	0	1	1	1	1	0	1	0
4540515	0	1	1	1	0	1	1	0	1	1	0	0	1	1	0	0	-	0	0	0	1	1	1	0	-	1	1	1	1	0	1	1	0	1	1	1	1	1	1	1	1	0	1	1	1	1	0	1	0
4541147	0	1	1	1	0	1	1	0	1	1	0	-	1	1	0	-	1	0	0	0	1	1	1	0	1	1	1	1	1	0	1	1	0	1	1	1	1	1	1	1	1	0	1	1	1	1	0	1	-
4541386	0	1	-	1	0	1	1	0	1	1	0	1	1	1	0	0	1	0	0	0	1	1	1	0	1	1	1	1	1	0	1	1	0	1	1	1	1	1	1	1	1	-	1	1	1	1	0	1	0
4541690	0	1	1	1	0	1	1	0	1	1	-	1	1	-	0	0	1	0	0	0	1	1	-	0	1	1	1	1	1	0	1	1	0	1	1	1	1	1	1	1	1	0	1	1	1	1	0	1	0
4542137	0	1	1	1	0	1	-	0	1	1	0	-	1	1	0	0	1	0	0	0	1	1	1	0	1	1	1	1	1	0	1	1	0	1	1	1	1	1	1	1	1	-	1	1	1	1	-	1	0
4542342	0	1	1	1	0	1	-	0	1	1	0	0	1	1	0	0	1	0	0	0	1	1	1	0	1	1	1	1	1	0	1	1	0	1	1	1	1	1	1	1	-	0	1	-	1	1	0	1	0
4542482	0	1	1	1	0	1	1	0	1	-	0	0	1	1	0	0	1	0	0	0	1	1	1	0	1	1	1	1	1	0	1	1	0	1	1	1	1	1	1	1	1	0	1	1	1	1	0	1	0
4543683	0	1	1	1	0	1	-	0	1	1	0	0	1	1	0	0	-	0	0	0	1	1	1	0	1	1	1	1	-	0	1	-	0	1	1	1	1	1	1	1	1	0	1	1	1	1	0	1	0
4989282	0	1	1	1	0	-	1	0	-	1	0	0	1	1	0	-	1	0	0	0	1	1	1	0	1	1	1	1	1	0	1	-	0	1	1	1	1	1	1	1	1	0	1	1	1	-	0	1	0
4989306	0	1	1	1	0	-	-	0	1	1	0	0	1	1	0	0	1	0	0	0	1	1	1	0	1	1	1	1	1	0	1	1	0	1	1	1	1	1	1	1	1	0	1	1	1	1	0	1	0
4990121	0	1	1	1	0	1	-	0	1	1	0	-	1	1	0	0	1	0	0	0	1	1	1	0	1	1	1	1	1	0	1	1	0	1	1	1	1	1	1	1	1	0	1	1	1	1	0	1	0
4990747	0	1	1	1	0	1	1	0	1	1	0	1	1	1	0	0	1	0	0	0	1	1	1	0	1	1	1	-	1	0	1	1	0	1	1	1	1	1	1	1	1	0	1	1	1	1	0	1	0
4990800	0	1	1	1	0	1	-	0	1	1	0	0	1	1	0	0	1	0	0	0	1	1	1	0	1	1	1	1	1	0	1	1	0	1	1	1	1	1	1	1	1	0	1	1	1	1	0	1	0
4991154	0	1	1	1	0	1	0	0	1	1	0	-	1	1	0	-	1	0	-	0	1	1	1	0	1	1	1	1	1	0	1	1	0	1	1	1	1	1	1	1	1	0	1	1	1	1	0	1	0
4991228	0	1	1	1	0	1	1	0	1	1	0	1	1	1	0	0	1	0	0	0	1	1	1	0	1	1	1	1	1	0	1	1	0	1	1	1	1	1	1	-	1	-	1	1	1	1	0	1	0
5324781	0	1	1	1	0	1	1	0	1	1	0	0	-	-	0	0	1	0	0	0	1	1	1	0	1	1	1	1	1	0	1	1	0	1	1	1	1	1	1	1	1	0	1	1	1	1	0	1	0
5410459	0	1	1	1	0	1	1	0	1	-	0	1	-	1	0	-	1	0	0	0	1	1	1	0	1	1	1	1	1	0	1	1	0	1	1	1	1	1	1	1	1	0	1	1	1	1	0	1	0
7353909	0	1	1	1	0	1	0	0	1	1	0	-	1	1	0	0	1	0	0	0	1	1	1	0	1	1	1	1	1	0	1	1	0	1	1	1	1	1	1	1	1	0	1	1	1	1	0	1	0
1236569	1	0	0	0	1	0	1	1	0	0	1	-	0	0	1	1	0	1	1	1	0	0	0	1	0	0	0	0	0	1	-	0	1	0	0	0	0	0	0	0	0	1	0	0	0	0	1	0	1
1248060	1	0	0	0	1	0	-	1	0	0	1	1	0	0	1	1	0	1	1	1	0	0	0	1	0	0	0	0	0	1	0	0	1	0	0	0	0	0	0	0	0	1	0	0	0	0	1	0	1
1253655	1	0	0	0	1	0	1	1	0	0	1	1	0	0	1	1	0	1	1	1	0	0	0	1	0	0	0	0	0	1	0	0	1	0	0	0	0	0	0	0	0	1	0	0	0	0	1	0	-
4990860	1	0	0	0	1	0	1	1	0	0	1	1	0	0	1	1	0	1	1	1	0	0	0	1	0	0	0	0	0	1	0	0	1	0	0	0	0	-	0	0	0	1	0	0	0	0	1	0	1
1122103	0	1	1	0	0	1	1	0	1	1	0	1	1	1	0	1	1	0	0	0	1	1	1	0	1	1	1	1	1	0	1	1	0	1	1	1	1	1	1	1	1	0	1	1	1	1	0	1	0
4993221	0	1	1	1	0	1	2	0	1	1	0	2	1	1	0	2	1	0	0	0	1	1	1	0	1	1	1	1	1	0	1	1	0	1	1	2	1	1	1	1	1	0	1	1	1	1	0	1	0
1235483	1	0	0	0	1	0	1	1	0	0	1	1	0	0	1	1	0	1	1	1	0	0	0	-	0	0	0	0	0	1	0	0	1	0	0	0	0	0	0	0	0	1	0	0	0	0	1	0	1
1236209	1	0	0	0	1	0	1	1	0	0	1	1	0	0	1	1	0	1	1	1	0	0	0	1	0	0	0	0	0	1	0	0	1	0	0	0	0	0	0	0	0	1	0	0	0	0	-	0	1
1239149	1	0	0	0	1	0	1	1	0	0	1	1	0	0	1	1	0	1	1	1	0	0	0	1	0	0	0	0	0	1	0	0	1	0	0	0	0	0	0	0	0	1	0	0	0	0	-	0	1
1239889	1	0	0	0	1	0	1	1	0	0	1	1	0	0	1	1	0	1	1	1	0	0	0	1	0	0	0	0	0	1	0	0	1	0	0	0	0	0	0	0	0	1	0	0	0	0	-	0	1
1241742	1	0	0	0	1	0	1	1	0	0	1	1	0	0	1	1	0	1	1	1	0	0	0	1	0	0	0	0	0	1	0	0	1	0	0	0	0	0	0	0	0	1	0	0	0	0	1	0	1
1245203	1	0	0	0	1	0	1	1	0	0	1	1	0	0	1	1	0	1	1	1	0	0	0	1	0	0	0	0	0	1	0	0	1	0	0	0	0	0	0	0	0	1	0	0	0	0	1	0	1
1256482	1	0	0	0	1	0	1	1	0	0	1	-	0	0	1	1	0	1	1	1	0	0	0	1	0	0	0	0	0	1	0	0	1	0	0	0	0	0	0	0	0	1	0	0	0	0	1	0	1
2290370	1	0	0	0	1	0	1	1	0	0	1	1	0	0	1	1	0	1	1	1	0	0	0	1	0	0	0	0	0	1	0	0	1	0	0	0	0	0	0	0	0	1	0	0	0	0	1	0	1
4411309	1	0	0	0	1	0	1	1	0	0	1	1	0	0	1	1	0	1	1	1	0	0	0	1	0	0	0	0	0	1	0	0	1	0	0	0	0	0	0	0	0	1	0	0	0	0	1	0	1
4989211	1	0	0	0	1	0	1	1	0	0	1	0	0	0	1	0	0	1	1	1	0	0	0	1	0	0	0	0	0	1	0	0	1	0	0	0	0	0	0	0	0	1	0	0	0	0	1	0	1
4990530	1	0	0	0	1	0	-	1	0	0	1	1	0	0	1	1	0	1	1	1	0	0	0	1	0	0	0	0	0	1	0	0	1	0	0	0	0	0	0	0	0	1	0	0	0	0	1	0	1
4990575	1	0	0	0	1	0	1	1	0	0	1	1	0	0	1	1	0	1	1	1	0	0	0	1	0	0	0	0	0	1	0	0	1	0	0	0	0	0	0	0	0	1	0	0	0	0	1	0	1
4990884	1	0	0	0	1	0	1	1	0	0	1	1	0	0	1	1	0	1	1	1	0	0	0	1	0	0	0	0	0	-	0	0	1	0	0	0	0	0	0	0	0	0	0	0	0	0	1	0	1
4991032	1	0	0	0	1	0	-	1	0	0	1	1	0	0	1	1	0	1	1	1	0	0	0	-	0	0	0	0	0	1	0	0	1	0	0	0	0	0	0	0	0	1	0	0	0	0	1	0	1
4991489	1	0	0	0	1	0	1	1	0	0	1	1	0	0	1	1	0	1	1	1	0	0	0	1	0	0	0	0	0	1	0	0	1	0	0	0	0	0	0	0	0	1	0	0	0	0	-	0	1
4992108	1	0	0	0	-	0	1	1	0	0	1	1	0	0	1	1	0	1	1	1	0	0	0	1	0	0	0	0	0	1	0	0	1	0	0	0	0	0	0	0	0	1	0	0	0	0	1	0	1
5410939	1	0	0	0	1	0	1	-	0	0	1	1	0	0	1	1	0	1	1	1	0	0	0	1	0	0	0	0	0	1	0	0	-	0	0	0	0	0	0	0	0	-	0	0	0	0	1	0	1
1151196	0	1	1	1	0	1	1	0	1	1	0	0	1	1	0	1	1	0	0	0	1	1	1	0	1	1	1	1	1	0	1	1	0	1	1	1	1	1	1	1	1	0	1	1	1	1	0	1	0
4008576	0	1	1	1	0	1	1	0	1	1	0	0	1	1	0	1	1	0	0	0	1	1	1	0	1	1	1	1	1	-	1	1	0	1	1	1	1	1	1	1	1	0	1	1	1	1	0	1	0
5332298	0	1	1	1	0	1	1	0	1	1	0	0	1	1	0	1	1	0	0	0	1	1	1	0	1	1	1	1	1	0	1	1	0	1	1	1	1	1	1	1	1	0	1	1	1	1	0	1	0
1036447	1	0	0	0	1	0	2	1	0	0	1	2	0	0	1	2	0	1	1	1	0	0	0	1	0	0	0	0	0	1	0	0	1	0	0	2	0	2	0	0	0	2	0	0	0	0	1	0	1
5970883	0	1	1	1	0	2	2	0	1	1	0	0	1	1	0	2	1	0	0	0	1	1	1	0	1	1	1	1	1	0	1	1	0	1	1	2	1	2	1	1	1	2	1	1	1	1	0	1	0
994470	0	1	1	1	0	1	1	0	1	1	1	1	1	1	-	0	1	1	-	1	1	1	1	0	1	1	1	1	1	-	1	1	0	1	1	1	1	1	1	1	1	1	1	1	1	1	-	1	0
1022263	1	0	0	0	1	0	0	1	0	0	1	2	2	0	1	-	2	1	-	1	2	2	0	1	0	0	2	0	2	-	0	0	-	0	2	2	0	0	0	0	0	0	2	0	2	2	1	2	-
1046369	1	0	0	0	1	0	2	2	0	0	2	1	0	0	1	1	0	1	1	1	0	0	0	2	0	0	0	0	0	1	0	0	1	0	0	2	0	0	0	0	0	2	0	0	0	0	2	0	1
1208325	0	1	1	1	0	1	1	0	1	1	0	0	1	1	0	0	1	0	0	0	1	1	1	0	1	1	1	1	1	0	1	1	0	1	1	1	1	1	1	1	1	-	1	1	1	-	0	1	0
2291925	0	1	1	1	0	1	1	0	1	1	0	-	1	1	0	0	1	0	0	0	1	1	1	0	1	1	1	1	-	0	1	1	0	1	1	1	1	1	1	1	1	1	1	0	-	1	0	1	0
3021417	1	0	0	0	1	0	2	1	0	0	1	2	0	0	1	1	0	1	1	1	0	0	0	1	0	0	0	0	0	1	0	0	1	0	0	2	0	2	0	0	0	2	0	0	0	0	1	0	1
3534437	0	1	1	1	0	1	-	0	1	1	0	0	1	1	0	0	1	0	0	0	1	1	1	0	1	1	1	1	1	0	1	1	0	1	1	1	1	1	1	1	1	1	1	1	1	1	0	1	0
3950141	0	1	1	1	0	1	2	0	1	1	0	2	1	1	0	0	1	0	0	0	1	1	1	0	1	1	1	1	1	0	1	1	0	1	1	2	1	1	1	1	1	2	1	1	1	1	0	1	0
4405105	0	1	1	1	0	1	-	0	-	1	0	0	1	1	0	0	1	0	0	0	1	1	1	0	1	1	1	1	1	0	1	1	0	1	1	1	1	1	1	1	1	1	1	1	1	1	0	1	0
1041291	0	1	1	1	0	1	1	0	1	1	0	0	1	1	0	0	1	0	0	0	1	1	1	-	1	1	1	1	1	0	1	1	-	1	1	1	1	1	1	1	1	1	1	1	1	1	0	1	0
1177651	1	0	0	0	1	0	1	1	0	0	1	1	0	0	1	1	0	1	1	1	0	0	0	1	-	0	0	0	0	1	0	0	1	0	0	-	0	0	0	0	0	1	0	0	0	0	1	0	1
1228461	1	0	0	0	1	0	1	1	0	0	1	1	0	0	1	1	0	1	1	1	0	0	0	1	0	0	0	0	0	1	0	0	1	0	0	1	0	0	0	0	0	1	0	0	0	0	1	0	1
1228613	1	0	0	0	1	0	1	1	0	0	1	1	0	0	1	1	0	1	1	1	0	0	0	1	0	0	0	0	0	1	0	0	1	0	0	-	0	0	0	0	0	1	0	0	0	0	1	0	1
1229709	1	0	0	0	1	0	1	1	0	0	1	1	0	0	1	1	0	1	1	1	0	0	0	1	0	0	0	0	0	1	0	0	1	0	0	1	0	0	0	0	0	1	0	0	0	0	1	0	1
1232447	1	0	0	0	1	0	1	1	0	0	1	1	0	0	1	1	0	1	1	1	0	0	0	1	0	0	0	0	0	1	0	0	1	0	0	1	0	0	0	0	0	1	0	0	0	0	1	0	1
1233018	1	0	0	0	1	0	-	1	0	0	1	1	0	0	1	1	0	1	1	1	0	0	0	1	0	0	0	0	0	1	0	0	1	0	0	-	0	0	0	0	0	1	0	0	0	0	1	0	1
1233021	1	0	0	0	1	0	1	1	0	0	1	1	0	0	1	1	0	1	1	1	0	0	0	1	0	0	0	0	0	1	0	0	1	0	0	1	0	-	0	0	0	1	0	0	0	0	1	0	1
1233642	1	0	0	0	1	0	1	1	0	0	1	1	0	0	1	1	0	1	1	1	0	0	0	1	0	0	0	0	0	1	0	0	1	0	0	1	0	0	0	0	0	1	0	0	0	0	1	0	1
1233699	1	0	0	0	1	0	1	1	0	0	1	1	0	0	1	1	0	1	1	1	0	0	0	1	0	0	0	0	0	1	0	0	1	0	0	1	0	0	0	0	0	1	0	0	0	0	-	0	1
1234360	1	0	0	0	1	0	1	1	0	0	1	1	0	0	1	1	0	1	1	1	0	0	0	1	0	0	0	0	0	1	0	0	1	0	0	-	0	0	0	0	0	1	0	0	0	0	1	0	1
1234381	1	0	0	0	1	0	1	1	0	0	1	1	0	0	1	1	0	1	1	1	0	0	0	1	0	0	0	0	0	1	0	0	1	0	0	1	0	-	0	0	0	1	0	0	0	0	1	0	1
1234387	1	0	0	0	1	0	1	1	0	0	1	1	0	0	1	1	0	1	1	1	0	0	0	1	0	0	0	0	0	1	0	0	1	0	0	-	0	0	0	0	0	1	0	0	0	0	1	0	1
1234580	1	0	0	0	1	0	1	1	0	0	1	1	0	0	1	1	0	1	1	1	0	0	0	1	0	0	0	0	0	1	0	0	1	0	0	1	0	0	0	0	0	1	0	0	0	0	1	0	1
1235328	1	0	0	0	1	0	1	1	0	0	1	1	0	0	1	1	0	1	1	1	0	0	0	1	0	0	0	0	0	1	0	0	1	0	0	-	0	-	0	0	0	1	0	0	0	0	1	0	1
1235798	1	0	0	0	1	0	-	1	0	0	1	1	0	0	1	1	0	1	1	1	0	0	0	1	0	0	0	0	0	-	0	0	1	0	0	1	0	0	0	0	0	1	0	0	0	0	1	0	1
1236941	1	0	0	0	1	0	1	1	0	0	1	1	0	0	1	1	0	1	1	1	0	0	0	1	0	0	0	0	0	1	0	0	1	0	0	1	0	0	0	0	0	1	0	0	0	0	1	0	1
1237536	1	0	0	0	1	0	-	1	0	0	1	1	0	0	1	1	0	1	1	1	0	0	0	1	0	0	0	0	0	1	0	0	1	0	0	1	0	0	0	0	0	1	0	0	0	0	1	0	1
1238293	1	0	0	0	1	0	1	1	0	0	1	1	0	0	1	1	0	1	1	1	0	0	0	1	0	0	0	0	0	1	0	0	1	0	0	1	0	0	0	0	0	1	0	0	0	0	1	0	1
1238473	1	0	0	0	1	0	-	1	0	0	1	1	0	0	1	1	0	1	1	1	0	0	0	1	0	0	0	0	0	1	0	0	1	0	0	1	0	0	0	0	0	1	0	0	0	0	1	0	1
1239344	1	0	0	0	1	0	1	1	0	0	1	1	0	0	1	1	0	1	1	1	0	0	0	1	0	0	0	0	0	1	-	0	1	0	0	1	0	0	0	0	0	1	0	0	0	0	1	0	1
1240181	1	0	0	0	1	0	1	1	0	0	1	1	0	0	1	1	0	1	1	1	0	0	0	1	0	0	0	0	0	1	0	0	1	0	0	1	0	0	0	0	0	1	0	0	0	0	1	0	1
1243404	1	0	0	0	1	0	1	1	0	0	1	1	0	0	1	1	0	1	1	1	0	0	0	1	0	0	0	0	0	1	0	0	1	0	0	-	0	-	0	0	0	1	0	0	0	0	1	0	-
1247131	1	0	0	0	1	0	1	1	0	0	1	1	0	0	1	1	0	1	1	1	0	0	0	1	0	0	0	0	0	1	0	0	1	0	0	1	0	0	0	0	0	1	0	0	0	0	1	0	1
1251174	1	0	0	0	1	0	1	1	0	0	1	-	0	0	1	1	0	1	1	1	0	0	0	1	0	0	0	0	0	1	0	0	1	0	0	1	0	0	0	0	0	1	0	0	0	0	1	0	1
1255405	1	0	0	0	1	0	1	1	0	0	1	1	0	0	1	1	-	1	1	1	0	0	0	1	0	0	0	0	0	1	0	0	1	0	0	-	0	0	0	0	0	1	0	0	0	0	1	0	1
1255738	1	0	0	0	1	0	-	1	0	0	1	1	0	0	1	1	0	1	1	1	0	0	0	1	0	0	0	0	0	1	0	0	1	0	0	-	0	0	0	0	0	1	0	0	0	0	1	0	1
1255968	1	0	0	0	1	0	-	1	0	0	1	1	0	0	1	1	0	1	1	1	0	0	0	1	0	0	0	0	0	1	0	0	1	0	0	-	0	0	0	0	0	-	0	0	0	0	1	0	1
1256169	1	0	0	0	1	0	1	1	0	0	1	1	0	0	1	1	0	1	1	1	0	0	0	1	0	0	0	0	0	1	0	0	1	0	0	-	0	0	0	0	0	1	0	0	0	0	1	0	1
1257484	1	0	0	0	1	0	1	1	0	0	1	1	0	0	1	1	0	1	1	1	0	0	0	1	0	0	0	0	0	1	0	0	1	0	0	-	0	0	0	0	0	1	0	0	0	0	1	0	1
1324891	1	0	0	0	1	0	1	1	0	0	1	1	0	0	1	1	0	1	1	1	0	0	0	1	0	0	0	0	0	1	0	0	1	0	0	-	0	0	0	0	0	1	0	0	0	0	1	0	1
1377021	1	0	0	0	1	0	1	1	0	0	1	1	0	0	1	1	0	1	1	1	0	0	0	1	0	0	0	0	0	1	0	0	1	0	0	1	0	0	0	0	0	1	0	0	0	0	1	0	1
2283523	1	0	0	0	1	0	1	1	0	0	1	1	0	0	1	1	0	1	1	1	0	0	0	1	0	0	0	0	0	1	0	0	1	0	0	1	0	0	0	0	0	1	0	0	0	0	1	0	1
2323515	1	0	0	0	1	0	1	1	0	0	1	1	0	0	1	1	0	1	1	1	0	0	0	1	0	0	0	0	0	1	0	0	1	0	0	1	0	0	0	0	0	1	0	0	0	0	1	0	1
2325384	1	0	0	0	1	0	-	1	0	0	1	1	0	0	1	1	0	1	1	1	0	0	0	1	0	0	0	0	0	1	0	0	1	0	0	1	0	0	0	0	0	1	0	0	0	0	1	0	1
3934044	1	0	0	0	1	0	1	1	0	0	1	1	0	0	1	1	0	1	1	1	0	0	0	1	0	0	0	0	0	1	0	0	1	0	0	1	0	0	0	0	0	1	0	0	0	0	1	0	1
3940926	1	0	0	0	1	0	1	1	0	0	1	1	0	0	1	1	0	1	1	1	0	0	0	1	0	0	0	0	0	1	0	0	1	0	0	-	0	0	0	0	0	1	0	0	0	0	-	0	1
3943279	1	0	0	0	1	0	1	1	0	0	1	1	0	0	1	1	0	1	1	1	0	0	0	1	0	0	0	0	0	1	0	0	1	0	0	1	0	0	0	0	0	1	0	0	0	0	1	0	1
4397303	1	0	0	0	1	0	1	1	0	0	1	1	0	0	1	1	0	1	1	1	0	0	0	1	0	0	0	0	0	1	0	0	1	0	0	1	0	0	0	0	0	1	0	0	0	0	1	0	1
4538402	1	0	0	0	1	0	1	1	0	0	1	1	0	0	1	1	0	1	1	1	0	0	0	1	0	0	0	0	0	1	0	0	1	0	0	-	0	0	0	0	0	1	0	0	0	0	1	0	-
4539865	1	0	0	0	1	0	1	1	0	0	1	1	0	0	1	1	0	1	1	1	0	0	0	1	0	0	0	0	0	1	0	0	1	0	0	-	0	0	0	0	0	1	0	0	0	0	1	0	1
4989938	1	0	0	0	-	0	1	1	0	0	1	1	0	0	1	1	0	1	1	1	0	0	0	1	0	0	0	0	0	1	0	0	1	0	0	-	0	0	0	0	0	-	0	0	0	0	1	0	1
4990288	1	0	0	0	1	0	1	1	0	0	1	-	0	0	1	1	0	1	1	1	0	0	0	1	0	0	0	0	0	1	0	0	1	0	0	1	0	0	0	0	0	1	0	0	0	0	1	0	1
4990411	1	0	0	0	1	0	1	1	0	0	1	1	0	0	1	1	0	1	1	1	0	0	0	1	0	0	0	0	0	1	0	0	1	0	0	-	0	0	0	0	0	1	0	0	0	0	-	0	1
4990489	1	0	0	0	1	0	1	1	0	0	1	1	0	0	1	1	0	1	1	-	0	0	0	1	0	0	0	0	0	1	0	0	1	0	0	1	0	0	0	0	0	1	0	0	0	0	1	0	1
4990939	1	0	0	0	1	0	1	1	0	0	1	1	0	0	1	1	0	1	1	1	0	0	0	1	0	0	0	0	0	1	0	0	1	0	0	-	0	0	0	0	0	1	0	0	0	0	1	0	1
5410919	1	0	0	0	1	0	-	1	0	0	1	1	0	0	1	1	0	1	1	1	0	0	0	1	0	0	0	0	0	1	0	0	1	0	0	-	0	0	0	0	0	1	0	0	0	0	1	0	1
996139	1	0	0	0	1	0	2	1	0	0	1	1	0	0	1	1	0	1	1	1	0	0	0	1	0	0	0	0	0	1	0	0	1	0	0	2	0	0	0	0	0	2	0	0	0	0	1	0	1
1106078	0	1	1	1	0	1	1	0	1	1	0	1	1	1	0	0	1	0	0	0	1	1	1	0	1	1	1	1	1	0	1	1	0	1	1	1	1	1	1	1	1	1	-	1	1	-	0	1	0
1234457	0	1	1	1	0	1	2	0	1	1	0	2	1	1	0	0	1	0	0	0	1	1	1	0	1	1	1	1	1	0	1	1	0	1	1	2	1	1	1	1	1	2	1	1	1	1	0	1	0
4989721	0	1	1	1	0	1	1	0	1	-	0	0	1	1	0	0	1	0	0	0	1	1	1	0	1	1	1	1	1	0	1	1	0	1	1	1	1	1	1	1	1	1	1	1	1	1	0	1	0
1234813	1	0	0	0	1	0	-	1	0	0	1	1	0	0	1	1	0	1	1	1	0	0	0	1	0	0	0	0	0	1	0	0	1	0	0	1	0	0	0	0	0	1	0	0	0	0	1	0	1
1240884	1	0	0	0	1	0	1	1	0	0	1	1	0	0	1	1	0	1	1	1	0	0	0	1	0	0	0	0	0	1	0	0	1	0	0	1	0	0	0	0	0	1	0	0	0	0	1	0	1
1242280	1	0	0	0	1	0	1	1	0	0	1	1	0	0	1	1	0	1	1	1	0	0	0	1	0	0	0	0	0	1	1	0	1	0	0	1	0	-	0	0	0	1	0	0	0	0	1	0	1
984046	1	0	0	0	1	0	1	1	0	0	1	1	0	0	1	1	0	1	1	1	0	0	0	1	0	0	0	0	0	1	0	0	1	0	0	-	0	0	0	0	0	1	0	0	0	0	1	0	1
1071396	1	0	0	0	1	0	1	1	0	0	1	1	0	0	1	1	0	1	1	1	0	0	0	1	0	0	0	0	0	1	-	0	1	0	0	-	0	0	0	0	0	1	0	0	0	0	1	0	1
1084032	1	0	0	0	1	0	1	1	0	0	1	1	0	0	1	1	0	-	1	1	0	0	0	1	0	0	0	0	0	1	0	0	1	0	0	1	0	0	0	0	0	1	0	0	0	0	1	0	1
1091443	1	0	0	0	1	0	1	1	0	0	1	1	0	0	1	1	0	1	1	1	0	0	0	1	0	0	0	0	0	1	0	0	1	0	0	1	0	0	0	0	0	1	0	0	0	0	-	0	1
1092688	1	0	0	0	1	0	1	1	0	0	1	1	0	0	1	-	0	1	1	1	0	0	0	1	0	0	0	0	0	1	0	0	1	0	0	-	0	0	0	0	0	1	0	0	0	0	1	0	1
1094082	1	0	0	0	1	0	1	1	0	0	1	1	0	0	1	1	0	1	1	1	0	0	0	1	0	0	0	0	0	1	0	0	1	0	0	1	0	0	0	0	0	-	0	0	0	0	1	0	1
1100682	1	0	0	0	1	0	1	1	0	0	1	1	0	0	1	1	0	1	1	1	0	0	0	1	0	0	0	0	0	1	0	0	1	0	0	1	0	-	0	0	0	1	0	0	0	0	1	0	1
1116644	1	0	0	0	1	0	1	1	0	0	1	1	0	0	1	1	0	1	1	-	0	0	0	1	0	0	0	0	0	1	0	0	1	0	0	1	0	-	0	0	0	1	0	0	0	0	1	0	1
1129684	1	0	0	0	1	0	1	1	0	0	1	1	0	0	1	1	0	1	1	1	0	0	0	1	0	0	0	0	0	1	0	0	1	0	0	1	0	-	0	0	0	1	0	0	-	0	1	0	-
1141560	1	0	0	0	1	0	1	1	0	0	1	1	0	0	1	1	0	1	1	1	0	0	0	1	0	0	0	0	0	1	0	0	1	0	0	1	0	-	0	0	0	1	0	0	0	0	1	0	1
1188404	1	0	0	0	1	0	1	1	0	0	1	1	0	0	1	1	0	1	1	1	0	0	0	1	0	0	0	0	0	1	0	0	1	0	0	1	0	0	0	0	0	1	0	0	0	0	1	0	1
1189363	1	0	0	0	1	0	1	1	0	0	1	1	0	0	1	-	0	1	1	1	0	0	0	1	0	0	0	0	0	1	0	0	1	0	0	1	0	0	0	0	0	1	0	0	0	0	1	0	1
1190378	1	0	0	0	1	0	1	1	0	0	1	1	0	0	1	1	0	1	1	1	0	0	0	1	0	0	0	0	0	-	0	0	1	0	0	1	0	-	0	0	0	1	0	0	0	0	1	0	1
1191453	1	0	0	0	1	0	1	1	0	0	1	1	0	0	1	1	0	1	1	1	0	0	0	1	0	0	0	0	0	1	0	0	1	0	0	1	0	0	0	0	0	1	0	0	0	0	1	0	1
1201426	1	0	0	0	1	0	1	1	0	0	1	1	0	0	1	1	0	1	1	1	0	0	0	1	0	0	0	0	0	1	0	0	1	0	0	1	0	0	0	0	0	1	0	0	0	0	-	0	1
1207353	1	0	0	0	1	0	1	1	0	0	1	1	0	0	1	1	0	1	1	1	0	0	0	1	0	0	0	0	0	1	0	0	1	0	0	1	0	0	0	0	0	1	0	-	0	0	1	0	1
1221689	1	0	0	0	1	0	1	1	0	0	1	1	0	0	1	1	0	1	1	1	0	0	0	1	0	0	0	0	0	1	0	0	1	0	0	-	0	0	0	0	0	1	0	0	0	0	1	0	1
1221867	1	0	0	0	1	0	1	1	0	0	1	1	0	0	1	1	0	1	1	1	0	0	0	1	0	0	0	0	0	1	0	0	1	0	0	1	0	0	0	0	0	1	0	0	0	0	1	0	1
1223165	1	0	0	0	1	0	-	1	0	0	1	1	0	0	1	1	0	1	1	1	0	0	0	1	0	0	0	0	0	1	0	0	1	0	0	-	0	0	0	0	0	1	0	0	0	0	1	0	1
1223887	1	0	0	0	1	0	-	1	0	0	1	-	0	0	1	1	0	1	1	1	0	0	0	1	0	0	0	0	0	1	0	0	-	0	0	-	0	0	0	0	0	1	0	0	0	0	1	0	1
1225709	1	0	0	0	1	0	1	1	0	0	1	1	0	0	1	1	0	1	1	1	0	0	0	1	0	0	0	0	0	1	0	0	1	0	0	-	0	0	0	0	0	1	0	0	0	0	1	0	1
1226800	1	0	0	0	1	0	-	1	0	0	1	1	0	0	1	1	0	1	1	1	0	0	0	1	0	0	0	0	0	1	-	0	1	0	0	1	0	0	0	0	0	1	0	0	0	0	1	0	1
1227050	1	0	0	0	1	0	1	1	0	0	1	1	0	0	1	1	0	1	1	1	0	0	0	1	0	0	0	0	0	1	0	0	1	0	0	-	0	-	0	0	0	1	0	0	0	0	1	0	1
1227119	1	0	0	0	1	0	1	1	0	0	1	1	0	0	1	1	0	1	1	1	0	0	0	1	0	0	0	0	0	1	0	0	1	0	0	1	0	0	0	0	0	1	0	0	0	0	-	0	1
1228049	1	0	0	0	1	0	1	1	0	-	1	1	-	0	1	1	0	1	1	1	0	0	0	1	0	0	0	0	0	1	0	0	1	0	0	-	0	0	0	0	0	1	0	0	0	0	1	0	1
1228082	1	0	0	0	1	0	1	1	0	0	1	1	0	0	1	1	0	1	1	1	0	0	0	1	0	0	0	0	0	1	0	0	1	0	0	-	0	-	0	0	0	1	0	0	0	0	1	0	1
1228121	1	0	0	0	1	0	1	1	0	0	1	1	0	0	1	1	0	1	1	1	0	0	0	1	0	0	0	0	0	1	0	0	1	0	0	-	0	-	0	0	0	1	0	0	0	0	1	0	1
1228136	1	0	0	0	1	0	1	1	0	0	1	1	0	0	1	1	0	1	1	1	0	0	0	1	0	0	0	0	0	1	-	0	1	0	0	1	0	0	0	0	0	1	0	0	0	0	1	0	1
1228191	1	0	0	0	1	0	1	1	0	0	1	1	0	0	1	1	0	1	1	1	0	0	0	1	0	0	0	0	0	1	0	0	1	0	0	-	0	-	0	0	0	1	0	0	0	0	1	0	1
1228201	1	0	0	0	1	0	1	1	0	0	1	1	0	0	1	1	0	1	1	1	0	0	0	1	0	0	0	0	0	1	0	0	1	0	0	1	0	0	0	0	0	1	0	0	0	0	1	0	-
1228204	1	0	0	0	1	0	-	1	0	0	1	1	0	0	1	1	0	1	1	1	0	-	0	1	0	0	0	0	0	1	0	0	1	0	0	-	0	0	0	0	0	1	0	0	0	0	1	0	1
1228271	1	0	0	0	1	0	1	1	0	0	1	1	0	0	1	1	0	1	1	1	0	0	0	1	0	0	0	0	0	1	0	0	1	0	0	1	0	0	0	0	0	1	0	0	0	0	1	0	1
1228301	1	0	0	0	1	0	1	1	0	0	1	1	0	0	1	1	0	1	1	1	0	0	0	1	0	0	0	0	0	1	0	0	1	0	0	1	0	0	0	0	0	1	0	0	0	0	1	0	1
1228353	1	0	0	0	1	0	-	1	0	0	1	1	0	0	1	1	0	1	1	1	0	0	0	1	0	0	0	0	0	1	0	0	1	0	0	-	0	0	0	0	0	1	0	0	0	0	1	0	1
1228610	1	0	0	0	1	0	1	1	0	0	1	1	0	0	1	1	0	1	1	1	0	0	0	1	0	0	0	0	0	1	0	0	1	0	0	1	0	0	0	0	0	1	0	0	0	0	1	0	1
1228644	1	0	0	0	1	0	1	1	0	0	1	1	0	0	1	1	0	1	1	1	0	0	0	1	0	0	0	0	0	1	0	0	1	0	0	1	0	0	0	0	0	1	0	0	0	0	1	0	1
1229215	1	0	0	0	1	0	1	1	0	0	1	1	0	0	1	1	0	1	1	1	0	0	0	1	0	0	0	0	0	1	0	0	1	0	0	1	0	0	0	0	0	1	0	0	0	0	1	0	1
1229225	1	0	0	0	1	0	1	1	0	0	1	1	0	0	1	1	0	1	1	1	0	0	0	1	0	0	0	0	0	1	0	0	1	0	0	-	0	0	0	0	0	1	0	0	-	0	1	0	1
1229226	1	0	0	0	1	0	1	1	0	0	1	1	0	0	1	1	0	1	1	1	0	0	0	1	0	0	0	0	0	1	0	0	1	0	0	1	0	0	0	0	0	1	0	0	0	0	1	0	-
1229249	1	0	0	0	-	0	1	1	0	0	1	-	0	0	1	1	0	1	1	1	0	0	0	1	0	0	0	0	0	1	0	0	1	0	0	1	0	0	0	0	0	1	0	0	0	0	1	0	1
1229264	1	0	0	0	1	0	1	1	0	0	1	1	0	0	1	1	0	1	1	1	0	0	0	1	0	0	0	0	0	1	0	0	1	0	0	1	0	0	0	0	0	1	0	0	0	0	1	0	1
1229328	1	0	0	0	1	0	-	1	0	0	1	1	0	0	1	1	0	1	1	1	0	0	0	1	0	0	0	0	0	1	0	0	1	0	0	1	0	0	0	0	0	1	0	0	0	0	1	0	1
1229546	1	0	0	0	1	0	1	1	0	0	1	1	0	0	1	1	0	1	1	1	0	0	0	1	0	0	0	0	0	1	0	0	1	0	0	1	0	0	0	0	0	1	0	0	0	0	-	0	1
1229605	1	0	0	0	1	0	-	1	0	0	1	1	0	0	1	1	0	1	1	1	0	0	0	1	0	0	0	0	0	1	0	0	1	0	0	-	0	0	0	0	0	1	0	0	0	0	1	0	1
1229706	1	0	0	0	1	0	1	1	0	0	1	1	0	0	1	1	0	1	1	1	0	0	0	1	0	0	0	0	0	1	0	0	1	0	0	-	0	0	0	0	0	1	0	0	0	0	1	0	1
1230086	1	0	0	0	-	0	1	1	0	0	1	1	0	0	1	1	0	1	1	1	0	0	0	1	0	0	0	0	0	1	0	0	1	0	0	1	0	0	0	0	0	-	0	0	0	0	-	0	1
1230553	1	0	0	0	1	0	1	1	0	0	1	1	0	0	1	1	0	1	1	1	0	0	0	1	0	0	0	0	0	1	0	0	1	0	0	1	0	0	0	0	0	1	0	0	0	0	1	0	1
1230710	1	0	0	0	1	0	1	1	0	0	1	1	0	0	1	1	0	1	1	1	0	0	0	1	0	0	0	0	0	1	0	0	1	0	0	-	0	0	0	0	0	1	0	0	0	0	1	0	1
1230807	1	0	0	0	1	0	1	1	0	0	-	1	0	0	1	1	0	1	1	1	0	0	0	1	0	0	0	0	0	1	0	0	1	0	0	1	0	0	0	0	0	1	0	0	0	0	1	0	1
1230883	1	0	0	0	1	0	1	1	0	0	1	1	0	0	1	1	0	1	1	1	0	0	0	1	0	0	0	0	0	1	-	0	1	0	0	1	0	0	0	0	0	1	0	0	0	0	1	0	1
1231176	1	0	0	0	1	0	1	1	0	0	1	1	0	0	1	1	0	1	1	1	0	0	0	1	0	0	0	0	0	1	0	0	1	0	0	1	0	0	0	0	0	1	0	0	0	0	1	0	1
1231269	1	0	0	0	-	0	-	1	0	0	1	1	0	0	1	1	0	1	1	1	0	0	0	1	0	0	0	0	0	1	0	0	1	0	0	1	0	0	0	0	0	1	0	0	0	0	1	0	1
1232435	1	0	0	0	1	0	1	1	0	0	1	1	0	0	1	1	0	1	1	1	0	0	0	1	0	0	0	0	0	1	0	0	1	0	0	-	0	0	0	0	0	1	0	0	0	0	1	0	1
1232736	1	0	0	0	1	0	1	1	0	0	1	1	0	0	1	1	0	1	1	1	0	0	0	1	0	0	0	0	0	1	0	0	1	0	0	1	0	0	0	0	0	1	0	0	0	0	1	0	1
1232903	1	0	0	0	1	0	1	1	0	0	1	1	0	0	1	1	0	1	1	1	0	0	0	1	0	0	0	0	0	1	0	0	1	0	0	1	0	0	0	0	0	1	0	0	0	0	1	0	1
1232948	1	0	0	0	1	0	1	1	0	0	1	1	0	0	1	1	0	1	1	-	0	0	0	1	0	0	0	0	0	1	0	0	1	0	0	1	0	0	0	0	0	1	0	0	0	0	1	0	1
1232976	1	0	0	0	1	0	1	1	0	0	1	1	0	0	1	1	0	1	1	1	0	0	0	1	0	0	0	0	0	1	0	0	1	0	0	1	0	0	0	0	0	1	0	0	-	0	1	0	1
1233023	1	0	0	0	1	0	1	1	0	0	1	1	0	0	-	1	0	1	1	-	0	0	0	1	0	0	0	0	0	1	0	0	1	0	0	1	0	0	0	0	0	1	0	0	0	0	1	0	1
1233073	1	0	0	0	1	0	1	1	0	0	1	1	0	0	1	1	0	1	1	1	0	0	0	1	0	0	0	0	0	1	0	0	1	0	0	-	0	0	0	0	0	1	0	0	0	0	1	0	1
1233075	1	0	0	0	1	0	1	1	0	0	1	1	0	0	1	1	0	1	1	1	0	0	0	1	0	0	0	0	0	1	-	0	1	0	0	-	0	-	0	0	0	1	0	0	0	0	1	0	1
1233159	1	0	0	0	1	0	1	1	0	0	1	1	0	0	1	1	0	1	1	1	0	0	0	1	0	0	0	0	0	1	0	0	1	0	0	-	0	-	0	0	0	1	0	0	0	0	1	0	1
1233209	1	0	0	0	1	0	1	1	0	0	1	1	0	0	1	1	0	1	1	1	0	0	0	1	0	0	0	0	0	1	0	0	1	0	0	-	0	0	0	0	0	1	0	0	0	0	1	0	1
1233244	1	0	0	0	1	0	1	1	0	0	1	1	0	0	-	1	0	1	1	1	0	0	0	1	0	0	0	0	0	1	0	0	1	0	0	-	0	0	0	0	0	-	0	0	0	0	1	0	1
1233283	1	0	0	0	1	0	1	1	0	0	1	1	0	0	1	1	-	1	1	1	0	0	0	1	0	0	0	0	0	1	0	0	1	0	0	-	0	0	0	0	0	1	0	0	0	0	1	0	1
1233303	1	0	0	0	1	0	1	1	0	0	1	1	0	0	1	1	0	1	1	1	0	0	0	1	0	0	0	0	0	1	0	0	1	0	0	1	0	0	0	0	0	1	0	0	0	0	1	0	1
1233345	1	0	0	0	1	0	-	1	0	0	1	1	0	0	1	1	0	1	1	1	0	0	0	1	0	0	0	0	0	1	0	0	1	0	0	1	0	0	0	0	0	1	0	0	0	0	1	0	1
1233495	1	0	0	0	1	0	1	1	0	0	1	1	0	0	1	1	0	1	1	1	0	0	0	1	0	0	0	0	0	1	-	0	1	0	0	-	0	0	0	0	0	1	0	0	0	0	1	0	1
1233576	1	0	0	0	1	0	1	1	0	0	1	1	0	0	1	1	0	1	1	1	0	0	0	1	0	0	0	0	0	1	0	0	1	0	0	-	0	0	0	0	0	1	0	0	0	0	1	0	1
1233580	1	0	0	0	1	0	-	1	0	0	1	1	0	0	1	1	0	1	1	1	0	0	0	1	0	0	0	0	0	1	0	0	1	0	0	1	0	0	0	0	0	1	0	0	0	0	1	0	1
1233607	1	0	0	0	1	0	1	1	0	0	1	1	0	0	1	1	0	1	1	1	0	0	0	1	0	0	0	0	0	1	0	0	1	0	0	-	0	0	0	0	0	1	0	0	0	0	1	0	1
1233733	1	0	0	0	1	0	1	1	0	0	1	1	0	0	1	1	0	1	1	1	0	0	0	1	0	0	0	0	0	1	0	0	1	0	0	-	0	0	0	0	0	1	0	0	0	0	1	0	1
1233749	1	0	0	0	1	0	1	1	0	0	1	1	0	0	1	1	0	1	1	1	0	0	0	1	0	0	0	0	0	1	0	0	1	0	0	-	0	0	0	0	0	1	0	0	0	0	1	0	1
1233774	1	0	0	0	1	0	1	1	0	0	1	1	0	0	1	1	0	1	1	1	0	0	0	1	0	0	0	0	0	1	0	0	1	0	0	1	0	0	0	0	0	1	0	0	0	0	1	0	1
1233788	1	0	0	0	1	0	1	1	0	0	1	1	0	0	1	1	0	1	-	1	0	0	0	1	0	0	0	0	0	1	0	0	1	0	0	1	0	0	0	0	0	1	0	0	0	0	-	0	1
1233957	1	0	0	0	1	0	-	1	0	0	1	1	0	0	1	1	0	1	1	1	0	0	0	1	0	0	0	0	0	1	0	0	1	0	0	1	0	0	0	0	0	1	0	0	0	0	1	0	1
1233961	1	0	0	0	1	0	1	1	0	0	1	1	0	0	1	1	0	1	1	1	0	0	0	1	0	0	0	0	0	1	0	0	1	0	0	-	0	0	0	0	0	-	0	0	0	0	1	0	-
1234009	1	0	0	0	1	0	1	1	0	0	1	1	0	0	1	1	0	1	1	1	0	0	0	1	0	0	0	0	0	1	0	0	1	0	0	-	0	0	0	0	0	1	0	0	0	0	1	0	-
1234084	1	0	0	0	1	0	1	1	0	0	1	1	0	0	1	1	0	1	1	1	0	0	0	1	0	0	0	0	0	1	0	0	1	0	0	-	0	0	0	0	0	1	0	0	0	0	1	0	1
1234136	1	0	0	0	1	0	1	1	0	0	1	1	0	0	1	1	0	1	1	-	0	0	0	1	0	0	0	0	0	1	0	0	1	0	0	-	0	0	0	0	0	1	0	0	0	0	1	0	1
1234173	1	0	0	0	1	0	1	1	0	0	1	1	0	0	1	1	0	1	1	1	0	0	0	-	0	0	0	0	0	1	0	0	1	0	0	-	0	0	0	0	0	1	0	0	0	0	1	0	1
1234185	1	0	0	0	1	0	-	1	0	0	1	1	0	0	1	1	0	1	1	1	0	0	0	1	0	0	0	0	0	1	0	0	1	0	0	-	0	0	0	0	0	1	0	0	0	0	1	0	1
1234237	1	0	0	0	1	0	-	1	0	0	1	1	0	0	1	1	0	1	1	1	0	0	0	1	0	0	0	0	0	1	0	0	1	0	0	-	0	0	0	0	0	1	0	0	0	0	1	0	1
1234343	1	0	0	0	1	0	-	1	0	0	1	1	0	0	1	1	0	1	1	1	0	0	0	1	0	0	-	0	0	1	0	0	1	0	0	-	0	0	0	0	0	1	0	0	0	0	1	0	1
1234409	1	0	0	0	1	0	1	1	0	-	1	1	0	0	1	1	0	1	1	1	0	0	0	1	0	0	0	0	0	1	0	0	1	0	0	1	0	0	0	0	0	1	0	0	0	0	1	0	1
1234419	1	0	0	0	1	0	1	1	0	0	1	1	0	0	1	1	0	1	1	1	0	0	0	1	0	0	0	0	0	1	-	0	1	0	0	-	0	0	0	0	0	1	0	0	0	0	1	0	1
1234484	1	0	0	0	1	0	1	1	0	0	1	1	0	0	1	1	0	1	1	1	0	0	0	1	0	0	0	0	0	1	0	0	1	0	0	-	0	0	0	0	0	1	0	0	0	0	1	0	-
1234617	1	0	0	0	1	0	-	1	0	0	1	1	0	0	1	1	0	1	1	1	0	0	0	1	0	0	0	0	0	1	-	0	1	0	0	1	0	-	0	0	0	1	0	0	0	0	1	0	1
1234644	1	0	0	0	1	0	1	1	0	0	1	1	0	0	1	1	0	1	1	1	0	0	0	1	0	0	0	0	0	1	0	0	1	0	0	-	0	0	0	0	0	1	0	0	0	0	1	0	1
1234730	1	0	0	0	1	0	1	1	0	0	1	1	0	0	1	1	0	1	1	1	0	0	0	1	0	0	0	0	0	1	0	0	1	0	0	-	0	0	0	0	0	1	0	0	0	0	1	0	1
1234785	1	0	0	0	-	0	-	-	0	0	1	1	0	0	1	1	0	1	1	1	0	0	0	1	0	0	0	0	0	1	-	0	1	0	0	1	0	0	0	0	0	1	0	0	0	0	1	0	1
1234867	1	0	0	0	1	0	1	1	0	-	1	1	0	0	1	1	0	1	1	1	0	0	0	1	0	0	0	0	0	1	0	0	1	0	0	1	0	0	0	0	0	1	0	0	0	0	1	0	1
1234886	1	0	0	0	1	0	1	1	0	0	1	1	0	0	1	1	0	1	1	1	0	0	0	1	0	0	0	0	0	1	0	0	1	0	0	-	0	0	0	0	0	1	0	0	0	0	1	0	1
1234892	1	0	0	0	1	0	1	1	0	0	1	1	0	0	1	1	0	1	1	1	0	0	0	1	0	0	0	0	0	1	0	0	1	0	0	1	0	0	0	0	0	1	0	0	0	0	1	0	1
1234966	1	0	0	0	1	0	1	1	0	0	1	1	0	0	1	1	0	1	1	1	0	0	0	1	0	0	0	0	0	1	0	0	1	0	0	-	0	0	0	0	0	1	0	0	0	0	1	0	1
1234988	1	0	0	0	1	0	1	1	0	0	1	1	0	0	1	1	0	1	1	1	0	0	0	1	0	0	0	0	0	1	0	0	1	0	0	1	0	0	0	0	0	1	0	0	0	0	1	0	1
1235004	1	0	0	0	1	0	1	1	0	0	1	1	0	0	1	1	0	1	1	-	0	0	0	1	0	0	0	0	0	1	0	0	1	0	0	1	0	0	0	0	0	1	0	0	0	0	1	0	1
1235038	1	0	0	0	1	0	1	1	0	0	1	1	0	0	1	1	0	1	1	1	0	0	0	1	0	0	0	0	0	1	0	0	1	0	0	1	0	0	0	0	0	1	0	0	0	0	1	0	1
1235114	1	0	0	0	1	0	-	1	0	0	1	1	0	0	1	1	0	1	1	1	0	0	0	1	0	0	0	0	0	1	0	0	1	0	0	1	0	0	0	0	0	1	0	0	0	0	1	0	1
1235117	1	0	0	0	1	0	1	1	0	0	1	1	0	0	1	1	0	1	1	1	0	0	0	1	0	0	0	0	0	1	0	0	1	0	0	1	0	0	0	0	0	1	0	0	0	0	1	0	1
1235228	1	0	0	0	1	0	1	1	0	0	1	1	0	0	1	1	0	1	1	1	0	0	0	1	0	0	0	0	0	1	0	0	1	0	0	-	0	0	0	0	0	1	0	0	0	0	1	0	1
1235281	1	0	0	0	1	0	1	1	0	0	1	1	0	0	1	1	0	1	1	1	0	0	0	1	0	0	0	0	0	1	0	0	1	0	0	-	0	0	0	0	0	1	0	0	0	0	1	0	1
1235308	1	0	0	0	1	0	1	1	0	0	1	1	0	0	1	1	0	1	1	-	0	0	0	1	0	0	0	0	0	1	0	0	1	0	0	1	0	0	0	0	0	1	0	0	0	0	1	0	1
1235312	1	0	0	0	1	0	1	1	0	0	1	1	0	0	1	1	0	1	1	1	0	0	0	1	0	0	0	0	0	1	-	0	1	0	0	1	0	0	0	0	0	1	0	0	0	0	1	0	1
1235535	1	0	0	0	1	0	1	1	0	0	1	1	0	0	1	1	0	1	1	1	0	0	0	1	0	0	0	0	0	1	0	0	1	0	0	1	0	0	0	0	0	1	0	0	0	0	1	0	1
1235536	1	0	0	0	1	0	1	1	0	-	1	1	0	0	1	1	0	1	1	1	0	0	0	1	0	0	0	0	0	1	0	0	1	0	0	1	0	0	0	0	0	1	0	0	0	0	1	0	1
1235640	1	0	0	0	1	0	1	1	0	0	1	1	0	0	1	1	0	1	1	1	0	0	0	1	0	0	0	0	0	1	0	0	1	0	0	-	0	0	0	0	0	1	0	0	0	0	1	0	1
1235669	1	0	0	0	1	0	-	1	0	0	1	1	0	0	1	1	0	1	1	1	0	0	0	1	0	0	0	0	0	1	0	0	1	0	0	1	0	0	0	0	0	1	0	0	0	0	1	0	1
1235687	1	0	0	0	1	0	1	1	0	0	1	1	0	0	-	1	0	1	1	1	0	0	0	1	0	0	0	0	0	1	0	0	1	0	0	1	0	0	0	0	0	1	0	0	0	0	1	0	1
1236020	1	0	0	0	1	0	1	1	0	0	1	1	0	0	-	1	-	1	1	1	0	0	0	1	0	0	0	0	0	1	0	0	1	0	0	1	0	0	0	0	0	1	0	0	0	0	1	0	1
1236147	1	0	0	0	1	0	-	1	0	0	1	1	0	0	1	1	0	1	1	1	0	0	0	1	0	0	0	0	0	1	0	0	1	0	0	1	0	0	0	0	0	1	0	0	0	0	1	0	1
1236166	1	0	0	0	1	0	1	1	0	0	1	1	0	0	1	1	0	1	1	1	0	0	0	1	0	0	0	0	0	1	0	0	1	0	0	-	0	-	0	0	0	1	0	0	0	0	1	0	1
1236175	1	0	0	0	1	0	1	1	0	0	1	1	0	0	1	1	0	1	1	1	0	0	0	1	0	0	0	0	0	1	0	0	-	0	0	1	0	0	0	0	0	1	0	0	0	0	1	0	1
1236341	1	0	0	0	1	0	-	1	0	0	1	1	0	0	1	1	0	1	1	1	0	0	0	1	0	0	0	0	0	1	0	0	1	0	0	-	0	0	0	0	0	1	0	0	0	0	1	0	1
1236819	1	0	0	0	1	0	1	1	0	0	1	1	0	0	1	1	0	1	1	1	0	0	0	1	0	0	0	0	0	1	0	0	1	0	0	-	0	0	0	0	0	1	0	0	0	0	1	0	1
1236859	1	0	0	0	1	0	1	1	0	0	1	1	0	-	1	1	0	1	1	1	0	0	0	1	0	0	0	0	0	1	0	0	1	0	0	-	0	0	0	0	0	1	0	0	0	0	-	0	1
1237215	1	0	0	0	1	0	1	1	0	0	1	1	0	0	1	1	0	1	1	1	0	0	0	1	0	0	0	0	0	1	0	0	1	0	0	1	0	0	0	0	0	1	0	0	0	0	1	0	1
1237340	1	0	0	0	1	0	1	1	0	0	1	1	0	0	1	1	0	1	1	1	0	0	0	1	0	0	0	0	0	1	0	0	1	0	0	1	0	0	0	0	0	1	0	0	0	0	1	0	1
1237476	1	0	0	0	1	0	1	1	0	0	1	1	0	0	1	1	0	1	1	1	0	0	0	1	0	0	0	0	0	1	0	0	1	0	0	1	0	0	0	0	0	1	0	0	0	0	1	0	1
1237510	1	0	0	0	1	0	1	1	0	0	1	1	0	0	1	1	0	1	1	1	0	0	0	1	0	0	0	0	0	1	0	0	1	0	0	-	0	0	0	0	0	1	0	0	0	0	-	0	1
1237637	1	0	0	0	1	0	1	1	0	0	1	1	0	0	1	1	0	1	1	1	0	0	0	1	0	0	0	0	0	1	0	0	1	0	0	1	0	0	0	0	0	1	0	0	0	0	-	0	1
1237658	1	0	0	0	1	0	1	1	0	0	1	1	0	0	1	1	0	1	1	1	0	0	0	1	0	0	0	0	0	1	0	0	1	0	0	1	0	0	0	0	0	1	0	0	0	0	1	0	-
1237899	1	0	0	0	1	0	1	1	0	0	1	1	0	0	1	1	0	1	1	1	0	0	0	1	0	0	0	0	0	1	0	0	1	0	0	-	0	0	0	0	0	1	0	0	0	0	1	0	1
1238001	1	0	0	0	1	0	1	1	0	0	1	1	0	0	1	1	0	1	1	1	0	0	0	1	0	0	0	0	0	-	0	0	1	0	0	1	0	0	0	0	0	1	0	0	0	0	1	0	-
1238249	1	0	0	0	1	0	1	1	0	0	1	1	0	0	1	1	0	1	1	1	0	0	0	1	0	0	0	0	0	1	0	0	1	0	0	1	0	-	0	0	0	1	0	0	-	0	1	0	1
1238269	1	0	0	0	1	0	1	1	0	0	1	1	0	0	-	1	0	1	1	1	0	0	0	1	0	0	0	0	0	1	0	0	1	0	0	1	0	0	0	0	0	1	0	0	0	0	1	0	1
1238369	1	0	0	0	1	0	-	1	0	0	1	1	0	0	1	1	0	1	1	1	0	-	0	1	0	0	0	0	0	1	0	0	1	0	0	-	0	0	0	0	0	1	0	0	0	0	1	0	1
1238453	1	0	0	0	1	0	1	1	0	0	1	1	0	0	1	1	0	1	1	1	0	0	0	1	0	0	0	0	0	1	0	0	1	0	0	1	0	0	0	0	0	1	0	0	0	0	1	0	1
1238581	1	0	0	0	1	0	1	1	0	0	1	1	0	0	1	1	0	1	1	1	0	0	0	1	0	0	0	0	0	1	0	0	1	0	0	1	0	0	0	0	0	1	0	0	0	0	1	0	1
1238858	1	0	0	0	1	0	1	1	0	0	1	1	0	0	1	1	0	1	1	1	0	0	0	1	0	0	0	0	0	1	0	0	1	0	0	1	0	0	0	0	0	1	0	0	0	0	1	0	1
1238940	1	0	0	0	1	0	1	1	0	0	1	1	0	0	1	1	0	1	1	1	0	0	0	1	0	0	0	0	0	1	0	0	1	0	0	1	0	0	0	0	0	1	0	0	0	0	1	0	1
1239221	1	0	0	0	1	0	1	1	0	0	1	1	0	0	1	1	0	1	-	1	0	0	0	1	0	0	0	0	0	1	0	0	1	0	0	-	0	0	0	0	0	1	0	0	0	0	1	0	1
1239529	1	0	0	0	1	0	1	1	0	0	1	1	0	0	1	-	0	1	1	1	0	0	0	1	0	0	0	0	0	1	-	0	1	0	0	1	0	0	0	0	0	1	0	0	0	0	1	0	1
1239918	1	0	0	0	1	0	1	1	0	0	1	1	0	0	1	1	0	1	1	1	0	0	0	1	0	0	0	0	0	1	0	0	1	0	0	1	0	-	0	0	0	1	0	0	0	0	1	0	1
1239984	1	0	0	0	1	0	1	1	0	0	1	1	0	0	1	1	0	1	-	1	0	0	0	1	0	0	0	0	0	1	0	0	1	0	0	-	0	0	0	0	0	-	0	0	0	0	1	0	-
1240007	1	0	0	0	1	0	1	1	-	0	1	1	0	0	1	1	0	1	1	1	0	0	0	1	0	0	0	0	0	1	0	0	1	0	0	1	0	0	0	0	0	1	0	0	0	0	1	0	1
1240537	1	0	0	0	1	0	1	1	0	0	1	1	0	0	1	-	0	1	1	1	0	0	0	1	0	0	0	0	0	1	0	0	1	0	0	1	0	0	0	0	0	1	0	0	0	0	1	0	1
1240567	1	0	0	0	1	0	1	1	0	0	1	1	0	0	1	1	0	1	1	1	0	0	0	1	0	0	0	0	0	1	0	0	1	0	0	1	0	0	0	0	0	1	0	0	0	0	1	0	1
1240568	1	0	0	0	1	0	1	1	0	0	1	1	0	0	1	1	0	1	1	1	0	0	0	1	0	0	0	0	0	1	0	0	1	0	0	-	0	0	0	0	0	1	0	0	0	0	1	0	1
1240594	1	0	0	0	1	0	1	1	0	0	1	1	0	0	1	1	0	1	1	1	0	0	0	1	0	0	0	0	0	1	0	0	1	0	0	-	0	0	0	0	0	1	0	0	0	0	-	0	1
1240681	1	0	0	0	1	0	1	1	0	0	1	1	0	0	1	1	0	1	1	1	0	0	0	1	0	0	0	0	0	1	0	0	1	0	0	1	0	0	0	0	0	1	0	0	0	0	1	0	1
1240876	1	0	0	0	1	0	1	1	0	0	1	1	0	0	1	1	0	1	1	1	0	0	0	1	0	0	0	0	0	1	0	0	1	0	0	-	0	0	0	0	0	1	0	0	0	0	1	0	1
1240934	1	0	0	0	1	0	1	1	0	0	1	1	0	0	1	1	0	1	1	1	0	0	0	1	0	0	0	0	0	1	0	0	1	0	0	1	0	0	0	0	0	1	0	0	0	0	1	0	1
1241030	1	0	0	0	1	0	1	1	0	0	1	1	0	0	1	1	0	1	1	1	0	0	0	1	0	0	0	0	0	1	0	0	1	0	0	1	0	0	0	0	0	1	0	0	0	0	1	0	1
1241352	1	0	0	0	1	0	-	1	0	0	1	1	0	0	1	1	0	1	1	1	0	0	0	1	0	0	0	0	0	1	0	-	1	0	0	-	0	0	0	0	0	1	0	0	0	0	1	0	1
1241522	1	0	0	0	1	0	1	1	0	0	1	1	0	0	1	1	0	1	1	1	0	0	0	1	0	0	0	0	0	1	0	0	1	0	0	-	0	0	0	0	0	1	0	0	0	0	1	0	1
1241542	1	0	0	0	1	0	-	1	0	0	1	1	0	0	1	1	0	1	1	1	0	0	0	1	0	0	0	0	0	1	0	0	1	0	0	-	0	0	0	0	0	1	0	0	0	0	1	0	1
1241582	1	0	0	0	1	0	-	1	0	0	1	1	0	0	1	1	0	1	1	1	0	0	0	1	0	0	0	0	0	1	0	0	1	0	0	-	0	0	0	0	0	1	0	0	0	0	1	0	1
1241732	1	0	0	0	1	0	1	1	0	0	1	1	0	0	1	1	0	1	1	1	0	0	0	1	0	0	0	0	0	1	0	0	1	0	0	1	0	0	0	0	0	1	0	0	0	0	1	0	1
1241835	1	0	0	0	1	0	1	1	0	0	1	1	0	0	1	1	0	1	1	1	0	0	0	1	0	0	0	0	0	1	0	0	1	0	0	-	0	0	0	0	0	1	0	0	0	0	1	0	1
1241933	1	0	0	0	1	0	1	1	0	0	1	1	0	0	1	1	0	1	1	1	0	0	0	1	0	0	0	0	0	1	0	0	1	0	0	-	0	0	0	0	0	1	0	0	0	0	1	0	1
1241965	1	0	0	0	1	0	1	1	0	-	1	1	0	0	1	1	0	1	1	1	0	0	0	1	0	0	0	0	0	1	0	0	1	0	0	-	0	0	0	0	0	1	0	0	0	0	1	0	1
1241995	1	0	0	0	1	0	1	1	0	0	1	1	0	0	1	1	0	1	1	1	0	0	0	1	0	0	0	0	0	1	0	0	1	0	0	-	0	0	0	0	0	1	0	0	0	0	1	0	-
1242706	1	0	0	0	1	0	1	1	0	0	1	1	0	0	1	1	0	1	1	1	0	0	0	1	0	0	0	0	0	1	0	0	1	0	0	-	0	0	0	0	0	1	0	0	0	0	1	0	1
1243451	1	0	0	0	1	0	1	1	0	0	1	1	-	0	1	1	0	1	1	1	0	0	0	1	0	0	0	0	0	1	0	0	1	0	0	1	0	0	0	0	0	1	0	0	0	0	1	0	1
1244812	1	0	0	0	1	0	1	1	0	-	1	1	0	0	1	1	0	1	1	1	0	0	0	1	0	0	0	0	0	1	0	0	1	0	0	-	0	0	0	0	0	1	0	0	0	0	1	0	1
1245427	1	0	0	0	1	0	1	1	0	0	1	1	0	0	1	1	0	1	1	1	0	0	0	1	0	0	0	0	0	1	-	0	1	0	0	-	0	-	0	0	0	1	0	0	0	0	1	0	1
1246171	1	0	0	0	1	0	1	1	0	0	1	1	0	0	-	1	0	1	1	1	0	0	-	1	0	0	0	0	0	1	0	0	1	0	0	1	0	0	0	0	0	1	0	0	0	0	1	-	1
1246215	1	0	0	0	1	0	1	1	0	0	1	1	0	0	1	1	0	1	1	1	0	0	0	1	0	0	0	0	0	1	0	0	1	0	0	-	0	0	0	0	0	1	0	0	0	0	1	0	1
1247192	1	0	0	0	1	0	1	1	0	0	1	1	0	0	1	1	0	1	1	1	0	0	0	1	0	0	0	0	0	1	0	0	1	0	0	-	0	0	0	0	0	1	0	0	0	0	1	0	1
1247353	1	0	0	0	1	0	-	1	0	0	1	1	0	0	1	1	0	1	1	1	0	0	0	1	0	0	0	0	0	1	0	0	1	0	0	1	0	0	0	0	0	1	0	0	0	0	1	0	1
1247574	1	0	0	0	1	0	-	1	0	0	1	1	0	0	1	1	0	1	1	1	0	0	0	1	0	0	0	0	0	1	0	0	1	0	0	1	0	0	0	0	0	1	0	0	0	0	1	0	1
1248900	1	0	0	0	1	0	-	1	0	0	1	1	0	0	1	1	0	1	1	1	0	0	0	1	0	0	0	0	0	1	0	0	1	0	0	-	0	0	0	0	0	1	0	0	0	0	1	0	1
1248930	1	0	0	0	1	0	1	1	0	0	1	-	0	0	1	1	0	1	1	1	0	0	0	1	0	0	0	0	0	1	0	0	1	0	0	-	0	0	0	0	0	1	0	0	0	0	1	0	1
1249759	1	0	0	0	1	0	-	1	0	0	1	-	0	0	1	1	0	1	1	1	0	0	0	1	0	0	0	0	0	1	0	0	1	0	0	1	0	0	0	0	0	1	0	0	0	0	1	0	1
1250232	1	0	0	0	1	0	1	1	0	0	1	1	0	0	1	1	0	1	1	1	0	0	0	1	0	0	0	0	0	1	-	0	1	0	0	1	0	0	0	0	0	1	0	0	0	0	1	0	1
1250243	1	0	0	0	1	0	1	1	0	0	1	1	0	0	1	1	0	1	1	1	0	0	0	1	0	0	0	0	0	1	-	0	1	0	0	1	0	0	0	0	0	1	0	0	0	0	1	0	1
1251547	1	0	0	0	1	0	-	1	0	0	1	1	0	0	1	1	0	1	1	1	0	0	0	1	0	0	0	0	0	1	0	0	1	0	0	-	0	0	0	0	0	1	0	0	0	0	1	0	1
1252558	1	0	0	0	1	0	1	1	0	0	1	1	0	0	1	1	0	1	1	1	0	0	0	1	0	0	0	0	0	1	0	0	1	0	0	-	0	0	0	0	0	1	0	0	0	0	1	0	1
1252764	1	0	0	0	1	0	1	1	0	0	1	1	0	0	1	1	0	1	1	1	0	0	0	1	0	0	0	0	0	1	0	0	1	0	0	-	0	0	0	0	0	1	0	0	0	0	1	0	1
1252867	1	0	0	0	1	0	-	1	0	0	1	1	0	0	1	1	0	1	1	1	0	0	0	1	0	0	0	0	0	1	0	0	1	0	0	1	0	0	0	0	0	1	0	0	0	0	1	0	1
1253800	1	0	0	0	1	0	1	1	0	0	1	1	0	0	1	1	0	1	1	1	0	0	0	1	0	0	0	0	0	1	0	0	1	0	0	-	0	0	0	0	0	1	0	0	0	0	1	0	1
1254119	1	0	0	0	1	0	1	1	0	0	1	1	0	0	1	1	0	1	1	1	0	0	0	1	0	0	0	0	0	1	0	0	1	0	0	-	0	0	0	0	0	1	0	0	0	0	1	0	1
1254245	1	0	0	0	1	0	-	1	0	0	-	1	0	0	1	1	0	1	1	1	0	0	0	1	0	0	0	0	0	1	0	0	1	0	0	-	0	0	0	0	0	1	0	0	0	0	1	0	1
1254665	1	0	0	0	1	0	1	1	0	0	1	1	0	0	1	1	0	1	1	1	0	0	0	1	0	0	0	0	0	1	-	0	1	0	0	1	0	0	0	0	0	1	0	0	0	0	-	0	1
1254871	1	0	0	0	1	0	1	1	0	0	1	1	0	0	1	1	0	1	1	-	0	0	0	1	0	0	0	0	0	1	1	0	1	0	0	1	0	0	0	0	0	1	0	0	0	0	1	0	1
1254911	1	0	0	0	1	0	-	1	0	0	1	1	0	0	-	1	0	1	1	1	0	0	0	1	0	0	0	0	0	1	0	0	1	0	0	-	0	0	0	0	0	1	0	0	0	0	1	0	1
1255045	1	0	0	0	1	0	1	1	0	0	1	1	0	0	1	1	0	1	1	1	0	0	0	1	0	0	0	0	0	1	0	0	1	0	0	1	0	0	0	0	0	1	0	0	0	0	-	0	1
1255313	1	0	0	0	1	0	1	1	0	0	1	1	0	0	1	1	0	1	1	1	0	0	0	1	0	0	0	0	0	1	0	0	1	0	0	-	0	0	0	0	0	1	0	0	0	0	1	0	1
1255323	1	0	0	0	1	0	1	1	0	0	1	1	0	0	1	1	0	1	1	1	0	0	0	1	0	0	0	0	0	1	0	0	1	0	0	-	0	0	0	0	0	1	0	0	0	0	1	0	1
1255374	1	0	0	0	1	0	1	1	0	0	1	1	0	0	1	1	0	1	1	1	0	0	0	1	0	0	0	0	0	1	0	0	1	0	0	-	0	-	0	0	0	1	0	0	0	0	1	0	1
1255491	1	0	0	0	1	0	1	1	0	0	1	1	0	0	1	1	0	1	1	1	0	0	0	1	0	0	0	0	0	1	0	0	1	0	0	-	0	0	0	0	0	1	0	0	0	0	1	0	1
1255684	1	0	0	0	1	0	1	1	0	0	1	1	0	0	1	1	0	1	1	1	0	0	0	1	0	0	0	0	0	1	0	0	1	0	0	-	0	0	0	0	0	1	0	0	0	0	1	0	1
1255952	1	0	0	0	1	0	1	1	0	0	1	1	0	0	1	1	0	1	1	1	0	0	0	1	0	0	0	0	0	1	0	0	1	0	0	-	0	0	0	0	0	1	0	0	0	0	1	0	1
1256275	1	0	0	0	1	0	1	1	0	0	1	1	0	0	1	1	0	1	1	1	0	0	0	1	0	0	0	0	0	1	0	0	1	0	0	-	0	0	0	0	0	1	0	0	0	0	1	0	1
1256281	1	0	0	0	1	0	1	1	0	0	1	1	0	0	1	1	0	1	1	1	0	0	0	1	0	0	0	0	0	1	0	0	1	0	0	1	0	0	0	0	0	1	0	0	0	0	1	0	1
1256630	1	0	0	0	1	0	1	1	0	0	1	1	0	0	1	1	0	1	1	1	0	0	0	1	0	0	0	0	0	1	0	0	1	0	0	1	0	0	0	0	0	1	0	0	0	0	1	0	1
1297301	1	0	0	0	1	0	-	1	0	0	1	1	0	0	1	1	0	1	1	1	0	0	0	1	0	0	0	0	0	1	0	0	1	0	0	1	0	0	0	0	0	1	0	0	0	0	1	0	1
1297414	1	0	0	0	1	0	1	1	0	0	1	1	0	0	1	1	0	1	1	1	0	0	0	1	0	0	0	0	0	1	0	0	1	0	0	1	0	0	0	0	0	1	0	0	0	0	1	0	1
1300930	1	0	0	0	1	0	1	1	0	0	1	1	0	0	1	1	0	1	1	1	0	0	0	-	0	0	0	0	0	-	0	0	1	0	0	1	0	0	0	0	0	1	0	0	0	0	1	0	1
1304990	1	0	0	0	1	0	1	1	0	0	1	1	0	0	1	-	0	1	1	1	0	0	0	1	0	0	0	0	0	1	-	0	1	0	0	-	0	0	0	0	0	1	0	0	0	0	1	0	1
1307553	1	0	0	0	1	0	1	1	0	0	1	1	0	0	1	1	0	1	1	1	0	0	0	1	0	0	0	0	0	1	0	0	1	0	0	1	0	0	0	0	0	1	0	0	0	0	1	0	1
1307608	1	0	0	0	1	0	1	1	0	0	1	1	0	0	1	1	0	1	1	1	0	0	0	1	0	0	0	0	0	1	0	0	1	0	0	1	0	-	0	0	0	1	0	0	0	0	1	0	1
1405745	1	0	0	0	1	0	1	1	0	0	1	1	0	-	1	1	0	1	1	1	0	0	0	1	0	0	0	0	0	1	0	0	1	0	0	1	0	0	0	0	0	1	0	0	0	0	1	0	1
1406229	1	0	0	0	1	0	1	1	0	0	1	1	0	0	1	1	0	1	1	1	0	-	0	1	0	0	0	0	0	1	-	0	1	0	0	-	0	0	0	0	0	1	0	0	0	0	1	0	1
1406319	1	0	0	0	1	0	1	1	0	0	1	1	0	0	1	1	0	1	1	1	0	0	0	1	0	0	0	0	0	1	0	0	1	0	0	1	0	0	0	0	0	1	0	0	0	0	1	0	1
1687162	1	0	0	0	1	0	1	1	0	0	1	1	0	0	1	1	0	1	1	1	0	0	0	1	0	0	0	0	0	1	0	0	1	0	0	1	0	0	0	0	0	1	0	0	0	0	1	0	-
1708425	1	0	0	0	1	0	1	1	0	0	1	1	0	0	1	1	0	1	1	1	0	0	0	1	0	0	0	0	0	1	0	0	1	0	0	1	0	0	0	0	0	1	0	0	0	0	-	0	-
1747863	1	0	0	0	1	0	1	1	0	0	1	1	0	0	1	1	0	1	1	1	0	0	0	1	0	0	0	0	0	1	0	0	1	0	0	-	0	0	0	0	0	1	0	0	0	0	1	0	1
1751237	1	0	0	0	1	0	1	1	0	0	1	1	0	0	1	1	0	1	1	1	0	0	0	1	0	0	0	0	0	1	0	0	1	0	0	1	0	0	0	0	0	1	0	0	0	0	1	0	1
1863233	1	0	0	0	1	0	1	1	0	0	1	1	0	0	1	1	0	1	1	1	0	0	0	1	0	0	0	0	0	1	-	0	1	0	0	-	0	0	0	0	0	1	0	0	0	0	1	0	1
1863653	1	0	0	0	1	0	1	1	0	0	1	1	0	0	1	1	0	1	1	1	0	0	0	1	0	0	0	0	0	1	0	0	1	0	0	1	0	0	0	0	0	1	0	0	0	0	1	0	1
2252828	1	0	0	0	1	0	-	1	0	0	1	1	0	0	1	1	0	1	1	1	0	0	0	1	0	0	0	0	0	1	0	0	1	0	0	-	0	0	0	0	0	1	0	0	0	0	1	0	1
2254948	1	0	0	0	1	0	1	1	0	0	1	1	0	0	1	1	0	1	1	1	0	0	0	1	0	0	0	0	0	1	0	0	1	0	0	1	0	0	0	0	0	1	0	0	0	0	1	0	1
2256376	1	0	0	0	1	0	1	1	0	0	1	1	0	0	1	1	0	1	1	1	0	0	0	1	0	0	0	0	0	1	0	0	1	0	0	-	0	0	0	0	0	1	0	0	0	0	1	0	1
2259165	1	0	0	0	1	0	1	1	0	0	1	1	0	0	1	1	0	1	1	1	0	0	0	1	0	0	0	0	0	1	0	0	1	0	0	-	0	0	0	0	0	1	0	0	0	0	-	0	1
2259618	1	0	0	0	1	0	1	0	0	0	1	-	0	0	1	1	0	1	1	1	0	0	0	1	0	0	0	0	0	1	0	0	1	0	0	1	0	0	0	0	0	1	0	0	0	0	1	0	1
2289415	1	0	0	0	1	0	1	1	0	0	1	1	0	0	1	1	0	1	1	1	0	0	0	1	0	0	0	0	0	1	0	0	1	0	0	-	0	0	0	0	0	1	0	0	0	0	1	0	1
2289576	1	0	0	0	1	0	1	1	0	0	1	1	0	0	1	1	0	1	1	1	0	0	0	1	0	0	0	0	0	1	0	0	1	0	0	1	0	0	0	0	0	1	0	0	0	0	1	0	1
2289992	1	0	0	0	1	0	1	1	0	0	1	1	0	0	1	0	0	1	-	1	0	0	0	1	0	0	0	0	0	1	0	0	1	0	0	1	0	0	0	0	0	1	0	0	0	0	1	0	-
2290015	1	0	0	0	1	0	-	1	0	0	1	1	0	0	1	1	0	1	1	1	0	0	0	1	0	0	0	0	0	1	0	0	1	0	0	-	0	0	0	0	0	1	0	0	0	0	-	0	1
2290079	1	0	0	0	1	0	-	1	0	0	1	1	0	0	1	1	0	1	1	1	0	0	0	1	0	0	0	0	0	1	0	0	1	0	0	1	0	0	0	0	0	1	0	0	0	0	1	0	1
2290084	1	0	0	0	1	0	1	1	0	0	1	1	0	0	1	1	0	1	1	1	0	0	0	1	0	0	0	0	0	1	0	0	1	0	0	1	0	0	0	0	0	1	0	0	0	0	1	0	1
2290305	1	0	0	0	1	0	1	1	0	0	1	1	0	0	1	1	0	1	1	1	0	0	0	1	0	0	0	0	0	1	0	0	1	0	0	1	0	0	0	0	0	1	0	0	0	0	1	0	1
2290633	1	0	0	0	1	0	1	1	0	0	1	1	0	0	1	1	0	1	1	1	0	0	0	1	0	0	0	0	0	1	0	0	1	0	0	-	0	0	0	0	0	1	0	0	0	0	1	0	1
2290783	1	0	0	0	1	0	1	1	0	0	1	1	0	0	1	1	0	1	1	1	0	0	0	1	0	0	0	0	0	1	0	0	1	0	0	1	0	0	0	0	0	1	0	0	0	0	1	0	1
2291028	1	0	0	0	1	0	1	1	0	0	1	1	0	0	1	1	0	1	1	1	0	0	0	1	0	0	0	0	0	1	0	0	1	0	0	-	0	0	0	0	0	1	0	0	0	0	1	0	1
2292701	1	0	0	0	1	0	1	1	0	0	1	1	0	0	1	1	0	1	1	1	0	0	0	1	0	0	0	0	0	1	0	0	1	0	0	1	0	0	0	0	0	1	0	0	0	0	1	0	1
2293186	1	0	0	0	1	0	1	1	0	0	1	1	0	0	1	1	0	1	1	1	0	0	0	1	0	0	0	0	0	1	0	0	1	0	0	-	0	0	0	0	0	1	0	0	0	0	-	0	1
2295493	1	0	0	0	1	0	1	1	0	0	1	1	0	0	1	1	0	1	1	1	0	0	0	-	0	0	0	0	0	1	0	0	1	0	0	1	0	0	0	0	0	1	0	0	0	0	1	0	1
2296175	1	0	0	0	1	0	-	1	0	0	1	1	0	0	1	1	0	1	1	1	0	0	0	1	-	0	0	0	0	1	0	0	1	0	0	1	0	0	0	0	0	1	0	0	0	0	1	0	1
2297947	1	0	0	0	1	0	-	1	0	0	1	1	0	0	1	1	0	1	1	1	0	0	0	1	0	0	0	0	0	1	0	0	1	0	0	-	0	0	0	0	0	1	0	0	0	0	1	0	1
2301310	1	0	0	0	1	0	1	1	0	0	1	1	0	0	1	1	0	1	1	1	0	0	0	1	0	0	0	0	0	1	0	0	1	0	0	1	0	-	0	0	0	1	0	0	0	0	1	0	1
2301713	1	0	0	0	1	0	1	1	0	0	1	1	0	0	1	1	0	1	1	1	0	0	0	1	0	-	0	0	0	1	0	0	1	0	0	-	0	0	0	0	0	1	0	0	0	0	-	0	1
2302221	1	0	0	0	1	0	1	1	0	0	1	1	0	0	1	1	0	1	1	1	0	0	0	1	0	0	0	0	0	1	0	0	1	0	0	-	0	0	0	0	0	1	0	0	0	0	1	0	1
2306242	1	0	0	0	1	0	1	1	0	0	1	1	0	0	1	1	0	1	1	1	0	0	0	1	0	0	0	0	0	-	0	0	1	0	0	1	0	0	0	0	0	1	0	0	0	0	-	0	1
2332130	1	0	0	0	1	0	1	1	0	0	1	1	0	0	1	-	0	1	1	1	0	0	0	1	0	0	0	0	0	1	0	0	1	0	0	1	0	0	0	0	0	1	0	0	0	0	1	0	1
2332516	1	0	0	0	1	0	1	1	0	0	1	1	0	0	1	1	0	1	1	1	0	0	0	1	0	0	0	0	0	1	0	0	1	0	0	1	0	0	0	0	0	1	0	0	0	0	1	0	1
2342130	1	0	0	0	1	0	1	1	0	0	1	-	0	0	1	1	0	1	1	1	0	0	0	1	0	0	0	0	0	-	0	0	1	0	0	1	0	0	0	0	0	1	0	0	0	0	0	0	1
2343835	1	0	0	0	1	0	1	1	0	0	1	1	0	0	-	1	0	1	1	1	0	0	0	1	0	0	0	0	0	1	0	0	1	0	0	-	0	0	0	0	0	1	0	0	0	0	1	0	1
2375317	1	0	0	0	1	0	1	1	0	0	1	1	0	0	1	1	0	1	1	1	0	0	0	1	-	0	0	0	0	1	0	0	1	0	0	1	0	0	0	0	0	1	0	0	0	0	1	0	1
3021050	1	0	0	0	1	0	1	1	0	0	1	1	0	0	1	1	0	1	1	1	0	0	0	1	0	0	0	0	0	1	0	0	1	0	0	-	0	0	0	0	0	1	0	0	0	0	1	0	1
3027935	1	0	0	0	1	0	-	1	0	0	1	1	0	0	1	1	0	1	1	1	0	0	0	1	0	0	0	0	0	1	0	0	1	0	0	1	0	0	0	0	0	1	0	0	0	0	1	0	1
3384623	1	0	0	0	1	0	1	1	0	0	1	1	0	0	1	1	0	1	1	1	0	0	0	1	0	0	0	0	0	1	0	0	1	0	0	-	0	0	0	0	0	1	0	0	0	0	1	0	1
3384746	1	0	0	0	1	0	1	1	0	0	1	1	0	0	1	1	0	1	1	1	0	0	0	1	0	0	0	0	0	1	0	0	1	0	0	1	0	0	0	0	0	1	0	0	0	0	1	0	1
3384815	1	0	0	0	1	0	1	1	0	0	1	1	0	0	1	1	0	1	1	1	0	0	0	1	0	0	0	0	0	1	0	0	1	0	0	1	0	-	0	0	0	1	0	0	0	0	1	0	1
3384893	1	0	0	0	1	0	1	1	0	0	1	1	0	0	1	1	0	1	-	1	0	0	0	1	0	0	0	0	0	1	0	0	1	0	0	-	0	0	0	0	0	1	0	0	0	0	1	0	1
3385145	1	0	0	0	1	0	1	1	0	0	1	1	0	0	1	1	0	1	1	1	0	0	0	1	0	0	0	0	0	1	0	0	1	0	0	1	0	0	0	0	0	1	0	0	0	0	1	0	1
3385300	1	0	0	0	1	0	-	1	0	0	1	1	0	0	1	1	0	1	1	1	0	0	0	1	0	0	0	0	0	1	0	0	1	0	0	1	0	0	0	0	0	1	0	0	0	0	-	0	1
3385315	1	0	0	0	1	0	1	1	0	0	1	1	0	0	1	1	0	1	1	1	0	0	0	1	0	0	0	0	0	1	0	0	1	0	0	-	0	-	0	0	0	1	0	0	0	0	1	0	1
3934090	1	0	0	0	1	0	1	1	0	0	1	1	0	0	1	1	0	1	1	1	0	0	0	1	0	0	0	0	0	1	0	0	1	0	0	1	0	0	0	0	0	1	0	0	0	0	1	0	1
3934883	1	0	0	0	1	0	1	1	0	0	1	1	-	0	1	1	0	1	1	1	-	-	0	1	0	0	0	0	0	1	0	0	1	0	0	1	0	0	0	0	0	1	0	0	0	0	1	0	1
3935951	1	0	0	0	1	0	-	1	0	0	1	1	0	0	1	1	0	1	1	1	0	0	0	1	0	0	0	0	0	1	0	0	1	0	0	1	0	0	0	0	0	1	0	0	0	0	1	0	1
3936237	1	0	0	0	1	0	1	1	0	0	1	1	0	0	1	1	0	1	1	1	0	0	0	1	0	0	0	0	0	1	0	0	1	0	0	-	0	0	0	0	0	1	0	0	0	0	1	0	1
3936412	1	0	0	0	1	0	-	1	0	0	1	1	0	0	1	1	0	-	1	1	0	0	0	1	0	0	0	0	0	1	0	0	1	0	0	1	0	0	0	0	0	1	0	0	0	0	1	0	1
3936542	1	0	0	0	1	0	1	1	0	0	1	1	0	0	1	1	0	1	1	1	0	0	0	1	0	0	0	0	0	1	0	0	1	0	0	1	0	-	0	0	0	1	0	0	0	0	1	0	1
3937886	1	0	0	0	1	0	1	1	0	0	1	1	0	-	1	1	0	1	1	1	0	0	0	1	0	0	0	0	0	1	0	0	1	0	0	1	0	-	0	0	0	1	0	0	0	0	1	0	1
3937896	1	0	0	0	1	0	1	1	0	0	1	1	0	0	-	1	0	1	1	1	0	0	0	1	0	0	0	0	0	1	0	0	1	0	0	1	0	0	0	0	0	1	0	0	0	0	1	0	1
3939896	1	0	0	0	1	0	1	1	0	0	1	1	0	0	1	1	0	1	1	1	0	0	0	1	0	0	0	0	0	1	0	0	1	0	0	-	0	0	0	0	0	1	0	0	0	0	1	0	1
3941419	1	0	0	0	1	0	1	1	0	0	1	1	0	0	1	1	0	1	1	1	0	0	0	1	0	0	0	0	0	1	0	0	1	0	0	-	0	0	0	0	0	1	0	0	0	0	1	0	1
3941726	1	0	0	0	1	0	-	-	0	0	1	1	0	0	1	1	0	1	1	1	0	0	0	1	0	0	0	0	0	1	0	0	1	0	0	1	0	0	0	0	0	1	0	0	0	0	-	0	1
3941889	1	0	0	0	1	0	1	1	0	0	1	1	0	0	1	1	0	1	1	1	0	0	0	1	0	0	0	0	0	1	0	0	1	0	0	-	0	0	0	0	0	1	0	0	0	0	1	0	1
3942437	1	0	0	0	1	0	1	1	0	0	1	1	0	-	1	1	0	1	1	1	0	0	0	1	0	0	0	0	0	1	0	0	1	0	0	-	0	0	0	0	0	1	0	0	0	0	1	0	1
3943383	1	0	0	0	1	0	1	1	0	0	1	1	0	0	1	1	0	1	1	1	0	0	0	1	0	0	0	0	0	1	0	0	1	0	0	-	0	0	0	0	0	1	0	0	0	0	1	0	1
3943499	1	0	0	0	1	0	-	1	0	0	1	1	0	0	1	1	0	1	1	1	0	0	0	1	0	0	0	0	0	1	0	0	1	0	0	1	0	0	0	0	0	1	0	0	0	0	1	0	1
3943757	1	0	0	0	1	0	-	1	0	0	1	1	0	0	1	1	0	1	1	1	0	0	0	1	0	0	0	0	0	1	-	0	1	0	0	1	0	0	0	0	0	1	0	0	0	0	1	0	1
3943808	1	0	0	0	1	0	1	1	0	0	1	1	0	0	1	1	0	1	1	1	0	0	0	1	0	0	0	0	0	1	0	0	1	0	0	-	0	0	0	0	0	1	0	0	0	0	1	-	1
3944244	1	0	0	0	1	0	-	1	0	0	1	1	0	0	1	1	0	1	1	1	0	0	0	1	0	0	0	0	0	1	0	0	1	0	0	-	0	0	0	0	0	1	0	0	0	0	1	0	1
3945380	1	0	0	0	1	0	1	1	0	0	1	1	0	0	1	1	0	1	1	1	0	0	0	1	0	0	0	0	0	1	0	0	1	0	0	-	0	0	0	0	0	1	0	0	0	0	1	0	1
3945566	1	0	0	0	1	0	-	1	0	0	1	1	0	0	1	1	0	1	1	1	0	0	0	1	0	0	0	0	0	1	0	0	1	0	0	1	0	0	0	0	0	1	0	0	0	0	1	0	1
3945843	1	0	0	0	1	0	1	1	0	0	1	1	0	0	1	1	0	1	1	1	0	0	0	1	0	0	0	0	0	1	-	0	1	0	0	-	0	0	0	0	0	1	0	0	0	0	-	0	1
3945988	1	0	0	0	1	0	-	1	0	0	1	1	0	0	1	1	0	1	1	1	0	0	0	1	0	0	0	0	0	1	0	0	1	0	0	-	0	0	0	0	0	1	0	0	0	0	1	0	1
3947927	1	0	0	0	1	0	1	1	0	0	1	1	0	0	-	1	0	1	1	1	0	0	0	1	0	0	0	0	0	1	0	0	1	0	0	1	0	0	0	0	0	1	0	0	0	0	1	0	1
3948526	1	0	0	0	1	0	-	1	0	0	1	1	0	0	1	1	0	1	1	1	0	0	0	1	0	0	0	0	0	1	0	0	1	0	0	1	0	0	0	0	0	1	0	0	0	0	1	0	1
3950535	1	0	0	0	1	0	1	1	0	0	1	-	0	0	1	1	0	1	1	1	0	0	0	1	0	0	0	0	0	1	0	0	1	0	0	-	0	0	0	0	0	1	0	0	0	0	1	0	1
3951239	1	0	0	0	1	0	-	1	0	0	1	1	0	0	1	1	0	1	1	1	0	0	0	1	0	0	0	0	0	1	0	0	1	0	0	1	0	0	0	0	0	1	0	0	0	0	1	0	1
3952194	1	0	0	0	1	0	1	1	0	0	1	1	0	0	1	1	0	1	1	1	0	0	0	1	0	0	0	0	0	1	0	0	1	0	0	-	0	0	0	0	0	1	0	0	0	0	1	0	1
3953533	1	0	0	0	1	0	1	1	0	0	1	1	0	0	1	1	0	1	1	1	0	0	0	1	0	0	0	0	0	1	0	0	1	0	0	1	0	-	0	0	0	1	0	0	0	0	1	0	1
3954470	1	0	0	0	1	0	-	1	0	0	1	1	0	0	1	1	0	1	1	1	0	0	0	1	0	0	0	0	0	1	0	0	1	0	0	-	0	0	0	0	0	1	0	0	0	0	1	0	1
3954726	1	0	0	0	1	0	1	1	0	0	1	1	0	0	1	1	0	1	1	1	0	0	0	1	0	0	0	0	0	1	0	0	1	0	0	1	0	0	0	0	0	1	0	0	0	0	1	0	1
3954731	1	0	0	0	1	0	1	1	0	0	1	1	0	0	1	1	0	1	1	1	0	0	0	1	0	0	0	0	0	1	0	0	1	0	0	-	0	0	0	0	0	1	0	0	0	0	1	0	1
3955312	1	0	0	0	1	0	1	1	0	0	1	1	0	0	1	1	0	1	1	1	0	0	0	1	0	0	0	0	0	1	0	0	1	0	0	1	0	0	0	0	0	1	0	0	0	0	1	0	1
3955744	1	0	0	0	1	0	1	1	0	0	1	1	0	0	1	1	0	1	1	1	0	0	0	1	0	0	0	0	0	1	0	0	1	0	0	1	0	0	0	0	0	1	0	0	0	0	-	0	1
3955799	1	0	0	0	1	0	1	1	0	0	1	1	0	0	1	1	0	1	1	1	0	0	0	1	0	0	0	0	0	1	-	0	1	0	0	1	0	0	0	0	0	1	0	0	0	0	1	0	1
3956533	1	0	0	0	1	0	1	1	0	0	1	1	0	0	1	1	0	1	1	1	0	0	0	1	0	0	0	0	0	1	0	0	1	0	0	-	0	0	0	0	0	1	0	0	0	0	1	0	1
3956747	1	0	0	0	1	0	1	1	0	0	1	1	0	0	1	1	0	1	1	1	0	0	0	1	0	0	0	0	0	1	0	0	1	0	0	-	0	0	0	0	0	1	0	0	0	0	1	0	1
3956987	1	0	0	0	1	0	-	1	0	0	1	1	0	0	1	1	0	1	1	1	0	0	0	1	0	0	0	0	0	1	0	0	1	0	0	-	0	0	0	0	0	1	0	0	0	0	1	0	1
3957637	1	0	0	0	1	0	1	1	0	0	1	1	0	0	1	1	0	1	1	1	0	0	0	1	0	0	0	0	0	1	-	0	1	0	0	1	0	0	0	0	0	1	0	0	0	0	1	0	1
3957777	1	0	0	0	1	0	1	1	0	0	1	1	0	0	1	1	0	1	1	1	0	0	0	1	0	0	0	0	0	1	0	0	1	0	0	-	0	0	0	0	0	1	0	0	0	0	1	0	1
3958340	1	0	0	0	1	0	1	1	0	0	1	1	-	0	1	1	0	1	1	1	0	0	0	1	0	0	0	0	0	1	0	0	1	0	0	1	0	0	0	0	0	1	0	0	0	0	1	0	1
3959041	1	0	0	0	1	0	1	1	0	0	1	1	0	0	1	1	0	1	1	1	0	0	0	1	0	0	0	0	0	1	0	0	1	0	0	1	0	0	0	0	0	1	0	0	0	0	1	0	1
3959181	1	0	0	0	1	0	1	1	0	0	1	1	0	0	1	1	0	1	1	1	0	0	0	1	0	0	0	0	0	1	0	0	1	0	0	-	0	0	0	0	0	1	0	0	0	0	1	0	1
3960917	1	0	0	0	1	0	-	1	0	0	1	1	0	0	1	1	0	1	1	1	0	0	0	1	0	0	0	0	0	1	0	0	1	0	0	-	0	0	0	0	0	1	0	0	0	0	1	0	1
3961394	1	0	0	0	1	0	-	1	0	0	1	1	0	0	1	1	0	1	1	1	0	0	0	1	0	0	0	0	0	1	0	0	1	0	0	-	0	0	0	0	0	1	0	0	0	0	1	0	1
4020477	1	0	0	0	1	0	1	1	0	0	1	1	0	0	1	1	0	1	1	1	0	0	0	1	0	0	0	0	0	1	-	0	1	0	0	-	0	0	0	0	0	1	0	0	0	0	1	0	1
4393710	1	0	0	0	1	0	1	1	0	0	1	1	0	0	1	1	0	1	1	1	0	0	0	1	0	0	0	0	0	1	-	0	1	0	0	-	0	-	0	0	0	1	0	0	0	0	1	0	1
4393840	1	0	0	0	1	0	1	1	0	0	1	1	0	0	1	1	0	1	1	1	0	0	0	1	0	0	0	0	0	1	0	0	1	0	0	1	0	0	0	0	0	1	0	0	0	0	1	0	-
4393986	1	0	0	0	1	0	1	1	0	0	1	1	0	0	1	-	0	1	1	1	0	0	0	1	0	0	0	0	0	1	0	0	1	0	0	1	0	0	0	0	0	1	0	0	0	0	1	0	1
4394141	1	0	0	0	1	0	1	1	0	0	1	1	0	0	1	1	0	1	1	-	0	0	0	1	0	0	0	0	0	1	0	0	1	0	0	-	0	0	0	0	0	1	0	0	0	0	1	0	1
4395756	1	0	0	0	1	0	1	1	0	0	1	1	0	0	1	1	0	1	1	1	0	0	0	1	0	0	0	0	0	-	0	0	1	0	0	1	0	0	0	0	0	1	0	0	0	0	1	0	1
4396476	1	0	0	0	1	0	1	1	0	0	1	1	0	0	1	1	0	1	1	1	0	0	0	1	0	0	0	0	0	1	0	0	1	0	0	1	0	0	0	0	0	1	0	0	0	0	1	0	1
4396547	1	0	0	0	1	0	1	1	0	0	1	1	0	0	1	1	0	1	-	1	0	0	0	1	0	0	0	0	0	1	-	0	1	0	0	1	0	0	0	0	0	1	0	0	0	0	1	0	1
4396567	1	0	0	0	1	0	1	1	0	0	1	1	0	0	1	1	0	1	1	1	0	0	0	1	0	0	0	0	0	1	0	0	1	0	0	-	0	0	0	0	0	1	0	-	0	0	1	0	1
4396610	1	0	0	0	1	0	1	1	0	0	1	1	0	0	1	1	0	1	1	1	0	0	0	1	0	0	0	0	0	1	-	0	1	0	0	-	0	0	0	0	0	1	0	0	0	0	1	0	1
4396800	1	0	0	0	1	0	1	1	0	0	1	1	0	0	1	1	0	1	1	1	0	0	0	1	0	0	0	0	0	1	0	0	1	0	0	1	0	0	0	0	0	1	0	0	0	0	1	0	1
4397237	1	0	0	0	1	0	1	1	0	-	1	1	0	0	1	1	0	1	1	1	0	0	0	1	0	0	0	0	0	1	0	0	1	0	0	1	0	0	0	0	0	1	0	0	0	0	1	0	1
4397657	1	0	0	0	1	0	1	1	0	0	1	1	0	0	1	1	0	1	1	1	0	0	0	1	0	0	0	0	0	1	0	0	1	0	0	1	0	0	0	0	0	1	0	0	0	0	1	0	1
4397747	1	0	0	0	1	0	1	1	0	0	1	1	0	0	1	1	0	1	1	1	0	0	0	1	0	0	0	0	0	1	0	0	1	0	0	1	0	0	0	0	0	1	0	0	0	0	1	0	1
4398083	1	0	0	0	1	0	1	1	0	0	1	1	0	0	1	1	0	1	1	1	0	0	0	1	0	0	0	0	0	1	0	0	1	0	0	-	0	0	0	0	0	1	0	0	0	0	1	0	1
4398147	1	0	0	0	1	0	1	1	0	0	1	1	0	0	1	1	0	1	1	1	0	0	0	1	0	0	0	0	0	1	0	0	1	0	0	-	0	0	0	0	0	1	0	0	0	0	1	0	1
4398190	1	0	0	0	1	0	1	1	0	0	1	1	0	0	1	1	0	1	1	1	0	0	0	1	0	0	0	0	0	1	0	0	1	0	0	-	0	0	0	0	0	1	0	0	0	0	1	0	1
4398222	1	0	0	0	1	0	1	1	0	0	1	1	0	0	1	1	0	1	1	1	0	0	0	1	0	0	0	0	0	1	0	0	1	0	0	-	0	0	0	0	0	1	0	0	0	0	1	0	1
4537721	1	0	0	0	1	0	1	1	0	0	1	1	0	0	1	1	0	1	1	1	0	0	0	1	0	0	0	0	0	1	0	0	1	0	0	1	0	0	0	0	0	1	0	0	0	0	1	0	1
4538777	1	0	0	0	1	0	1	1	0	0	1	1	0	0	1	1	0	1	1	1	0	0	0	1	0	0	0	0	0	1	0	0	1	0	0	-	0	0	0	0	0	1	0	0	0	0	1	0	1
4538855	1	0	0	0	1	0	1	1	0	0	1	1	0	0	1	1	0	1	1	1	0	0	0	1	0	0	0	0	0	1	0	0	1	0	0	-	0	0	0	0	0	1	0	0	0	0	1	0	1
4539651	1	0	0	0	1	0	1	1	0	0	1	1	0	0	1	1	0	1	1	-	0	0	0	-	0	0	0	0	0	1	0	0	1	0	0	1	0	0	0	0	0	1	0	0	0	0	1	0	1
4539872	1	0	0	0	1	0	1	1	0	0	1	1	0	0	1	1	0	1	1	1	0	0	0	1	0	0	0	0	0	1	0	0	1	0	0	1	0	0	0	0	0	1	0	0	0	0	1	0	1
4989068	1	0	0	0	1	0	1	1	0	0	1	-	0	0	1	1	0	1	-	1	0	0	0	1	0	0	0	0	0	1	0	0	1	0	0	1	0	0	0	0	0	1	0	0	0	0	1	0	1
4989111	1	0	0	0	1	0	1	1	0	0	1	-	0	0	1	1	0	1	1	1	0	0	0	1	0	0	0	0	0	1	-	0	1	0	0	1	0	-	0	0	0	1	0	0	0	0	1	0	1
4989231	1	0	0	0	1	0	1	1	0	0	1	1	0	0	1	1	0	1	1	1	0	0	0	1	-	0	0	0	0	1	-	0	1	0	0	1	0	0	0	0	0	1	0	0	0	0	1	0	1
4989280	1	0	0	0	1	0	1	1	0	0	1	1	0	0	1	1	0	1	1	1	0	0	0	1	0	0	0	0	0	1	0	0	1	0	0	-	0	0	0	0	0	1	0	0	0	0	1	0	1
4989331	1	0	0	0	1	0	1	1	0	0	1	1	0	0	1	1	0	1	1	-	0	0	0	1	0	0	0	0	0	1	0	0	1	0	0	1	0	0	0	0	0	1	0	0	0	0	1	0	1
4989392	1	0	0	0	1	0	1	1	0	0	1	1	0	0	-	1	0	1	1	1	0	0	0	1	0	0	0	0	0	1	0	0	1	0	0	-	0	0	0	0	0	1	0	0	0	0	1	0	1
4989407	1	0	0	0	1	0	1	1	0	0	1	1	0	0	1	1	0	1	1	1	0	0	0	1	0	0	0	0	0	1	0	0	-	0	0	1	0	0	0	0	0	1	0	0	0	0	1	0	1
4989411	1	0	0	0	1	0	-	1	0	0	1	1	0	0	1	1	0	1	1	1	0	0	0	1	0	0	0	0	0	1	0	0	1	0	0	-	0	0	0	0	0	1	0	0	0	0	1	0	1
4989415	1	0	0	0	1	0	1	1	0	0	1	1	0	0	1	1	0	1	1	1	0	0	0	1	0	0	0	0	0	1	0	0	1	0	0	1	0	0	0	0	0	1	0	0	0	0	1	0	1
4989544	1	0	0	0	1	0	-	1	0	0	1	1	0	0	1	1	0	1	1	1	0	0	0	1	0	0	0	0	0	1	0	0	1	0	0	-	0	0	0	0	0	1	0	0	0	0	1	0	1
4989545	1	0	0	0	1	0	-	1	0	0	1	1	0	0	1	1	0	1	1	1	0	0	0	1	0	0	0	0	0	1	0	0	1	0	0	1	0	0	0	0	0	1	0	0	0	0	1	0	1
4989547	1	0	0	0	1	0	1	1	0	0	1	1	0	0	1	1	0	1	1	1	0	0	0	1	0	0	0	0	0	1	0	0	1	0	0	-	0	0	0	0	0	1	0	0	0	0	1	0	1
4989577	1	0	0	0	1	0	-	1	0	0	1	1	0	0	1	1	0	1	1	1	0	0	0	1	0	0	0	0	0	1	0	0	1	0	0	1	0	0	0	0	0	1	0	0	0	0	1	0	1
4989580	1	0	0	0	1	0	1	1	0	0	1	1	0	0	1	1	0	1	1	1	0	0	0	1	0	0	0	0	0	1	0	0	1	0	0	1	0	0	0	0	0	1	0	0	0	0	1	0	1
4989600	1	0	0	0	1	0	1	1	0	0	1	1	0	0	1	1	0	1	1	1	0	0	0	1	0	0	0	0	0	1	0	0	1	0	0	1	0	0	0	0	0	1	0	0	0	0	1	0	1
4989684	1	0	0	0	1	0	1	1	0	0	1	1	0	0	1	1	0	1	1	-	0	0	0	1	0	0	0	0	0	1	0	0	1	0	0	1	0	0	0	0	0	1	0	0	0	0	1	0	1
4989750	1	0	0	0	1	0	1	1	0	0	1	1	0	0	1	1	0	1	1	1	0	0	0	1	0	0	0	0	0	1	0	0	1	0	0	-	0	0	0	0	0	1	0	0	0	0	1	0	1
4989763	1	0	0	0	1	0	1	1	0	0	1	1	0	0	1	1	0	1	1	1	0	0	0	1	0	0	0	0	0	1	-	0	1	0	0	1	0	0	0	0	0	1	0	0	0	0	1	0	1
4989788	1	0	0	0	1	0	1	1	0	0	1	1	0	0	1	1	0	1	1	1	0	0	0	1	0	0	0	0	0	1	0	0	1	0	0	1	0	0	0	0	0	1	0	0	0	0	1	0	1
4989794	1	0	0	0	1	0	1	1	0	0	1	1	0	0	1	1	0	1	-	1	0	0	0	1	0	0	0	0	0	1	0	0	1	0	0	1	0	0	0	0	0	1	0	0	0	0	1	0	1
4989869	1	0	0	0	1	0	-	1	0	0	1	1	0	0	1	1	0	1	1	1	0	0	0	1	0	0	0	0	0	1	0	0	1	0	0	-	0	0	0	0	0	1	0	0	0	0	1	0	1
4989885	1	0	0	0	1	0	1	1	0	0	1	1	0	0	1	1	0	1	1	1	0	-	0	1	0	0	0	0	0	1	0	0	1	0	0	1	0	0	0	0	0	1	0	0	0	0	1	0	1
4989931	1	0	0	0	1	0	1	1	0	0	1	1	0	0	1	1	0	1	1	1	0	0	0	1	0	0	0	0	0	1	0	0	1	0	0	1	0	0	0	0	0	1	0	0	0	0	1	0	1
4989937	1	0	0	0	1	0	1	1	0	0	1	-	0	0	1	1	0	1	1	1	0	0	0	1	0	0	0	0	0	1	-	0	1	0	0	-	0	-	0	0	0	1	0	0	0	0	1	0	1
4989952	1	0	0	0	1	0	-	1	0	0	1	1	0	0	-	1	0	1	1	1	0	0	0	1	0	0	0	0	0	1	0	0	1	0	0	1	0	-	0	0	0	1	0	0	0	0	1	0	1
4990070	1	0	0	0	1	0	1	1	0	0	1	1	0	0	1	1	0	1	-	1	0	0	-	1	0	0	0	0	0	1	0	0	1	0	0	1	0	0	0	0	0	1	0	0	0	0	1	0	1
4990086	1	0	0	0	1	0	1	1	0	0	1	1	0	0	1	1	0	1	1	1	-	0	0	1	0	0	0	0	0	1	0	0	1	0	0	-	0	0	0	0	0	1	0	0	0	0	1	0	1
4990102	1	0	0	0	1	0	-	1	0	0	1	1	0	0	1	1	0	1	1	1	0	0	0	1	0	0	0	0	0	1	0	0	1	0	0	1	0	0	0	0	0	1	0	0	0	0	1	0	1
4990106	1	0	0	0	1	0	1	1	0	0	1	-	0	0	1	1	0	1	1	1	0	0	0	1	0	0	0	0	0	1	0	0	1	0	0	1	0	0	0	0	0	1	0	0	0	0	-	0	1
4990108	1	0	0	0	1	0	1	1	0	0	1	1	0	0	1	1	0	1	1	1	0	0	0	1	0	0	0	0	0	1	0	0	1	0	0	-	0	0	0	0	0	1	0	0	0	0	1	0	1
4990146	1	0	0	0	1	0	1	1	0	0	1	1	0	0	1	1	0	1	1	1	0	0	0	1	0	0	0	0	0	1	0	0	1	0	0	1	0	0	0	0	0	1	0	0	0	0	1	0	1
4990182	1	0	0	0	1	0	-	1	0	0	1	1	0	0	1	1	0	1	1	1	0	0	0	1	0	0	0	0	0	1	0	0	1	0	0	1	0	0	0	0	0	1	0	0	0	0	1	0	1
4990244	1	0	0	0	1	0	-	1	0	0	1	1	0	0	1	1	0	1	1	1	0	0	0	1	0	0	0	0	0	1	0	0	1	0	0	-	0	0	0	0	0	1	0	0	0	0	1	0	1
4990286	1	0	0	0	1	0	1	1	0	0	1	1	0	0	1	1	0	1	1	1	0	0	0	1	0	0	0	0	0	1	0	0	1	0	0	1	0	0	0	0	0	1	0	0	0	0	1	0	1
4990341	1	0	0	0	1	0	-	1	0	0	1	1	0	0	1	1	0	1	1	1	0	0	0	1	0	0	0	0	0	1	0	0	1	0	0	-	0	0	0	0	0	1	0	0	0	0	1	0	1
4990363	1	0	0	0	1	0	1	1	0	0	1	1	-	0	1	1	0	1	1	1	0	0	0	1	0	0	0	0	0	1	-	0	1	0	0	-	0	0	0	0	0	1	0	0	0	0	1	0	1
4990371	1	0	0	0	1	0	1	1	0	0	1	1	0	0	1	1	0	1	1	1	0	0	0	1	0	0	0	0	0	1	0	0	1	0	0	-	0	0	0	0	0	1	0	0	0	0	1	0	1
4990386	1	0	0	0	1	0	1	1	0	0	1	1	0	0	1	1	0	1	1	1	0	0	0	1	0	0	0	0	0	1	0	0	1	0	0	1	0	0	0	0	0	1	0	0	0	0	1	0	1
4990392	1	0	0	0	1	0	1	1	0	0	1	1	-	0	1	1	0	1	1	1	0	0	0	1	0	0	0	0	0	1	0	0	1	0	0	1	0	0	0	0	0	1	0	0	0	0	1	0	1
4990412	1	0	0	0	1	0	1	1	0	0	1	1	0	0	1	1	0	1	1	1	0	0	0	1	0	0	0	0	0	1	0	0	1	0	0	-	0	0	0	0	0	1	0	0	0	0	1	0	1
4990431	1	0	0	0	1	0	1	1	0	0	1	1	0	0	1	1	0	1	1	1	0	0	0	1	0	0	0	0	0	1	0	0	1	0	0	-	0	0	0	0	0	1	0	0	0	0	1	0	1
4990490	1	0	0	0	1	0	-	1	0	0	1	1	0	0	1	1	0	1	1	1	0	0	0	1	0	0	0	0	0	1	-	0	1	0	0	1	0	0	0	0	0	1	0	0	0	0	1	0	1
4990496	1	0	0	0	1	0	1	1	0	0	1	1	0	0	1	1	-	1	1	1	0	0	0	1	0	0	0	0	0	1	0	0	1	0	0	1	0	0	0	0	0	1	0	0	0	0	1	0	1
4990512	1	0	0	0	1	0	1	1	0	0	1	1	0	0	1	1	0	1	1	1	0	0	0	1	0	0	0	0	0	1	0	0	1	0	0	1	0	0	0	0	0	1	0	0	0	0	-	0	1
4990523	1	0	0	0	1	0	1	1	0	0	1	1	0	0	1	1	0	1	1	1	0	0	0	1	0	0	0	0	0	1	0	0	1	0	0	1	0	0	0	0	0	1	0	0	0	0	1	0	1
4990548	1	0	0	0	1	0	-	1	0	0	1	-	0	0	1	1	0	-	1	1	0	0	0	1	0	0	0	0	0	1	0	0	1	0	0	1	0	0	0	0	0	1	0	0	0	0	1	0	1
4990556	1	0	0	0	1	0	1	1	0	0	1	1	0	0	1	1	0	1	1	1	0	0	0	1	0	0	0	0	0	1	0	0	1	0	0	1	0	0	0	0	0	1	0	0	0	0	1	0	1
4990605	1	0	0	0	1	0	1	1	0	0	1	1	0	0	1	1	0	1	1	1	0	0	0	1	0	0	0	0	0	1	0	0	1	0	0	1	0	0	0	0	0	1	0	0	0	0	1	0	1
4990619	1	0	0	0	1	0	-	1	0	0	1	1	0	0	1	1	0	1	1	1	0	0	0	1	-	0	0	0	0	1	0	0	1	0	0	1	0	0	0	0	0	1	0	0	0	0	1	0	1
4990629	1	0	0	0	1	0	-	1	0	0	1	1	0	0	1	1	0	1	1	1	0	0	0	1	0	0	0	0	0	-	0	0	1	0	0	-	0	-	0	0	0	1	0	0	0	0	1	0	1
4990651	1	0	0	0	1	0	1	1	0	0	1	1	0	0	1	1	0	1	1	1	0	0	0	1	0	0	0	0	0	1	0	0	1	0	0	1	0	0	0	0	0	1	0	0	0	0	1	0	1
4990757	1	0	0	0	1	0	1	1	0	0	1	1	0	0	1	1	0	1	1	1	0	0	0	1	0	0	0	0	0	1	0	0	1	0	0	1	0	0	0	0	0	1	0	0	0	0	1	0	1
4990819	1	0	0	0	1	0	1	1	0	0	1	1	0	0	1	1	0	1	1	1	0	0	0	1	0	0	0	0	0	1	0	0	1	0	0	1	0	0	0	0	0	1	0	0	0	0	-	0	1
4990859	1	0	0	0	1	0	1	1	0	0	1	1	0	0	1	1	0	1	1	1	0	0	0	1	0	0	0	0	0	1	-	0	1	0	0	-	0	0	0	0	0	1	0	0	0	0	1	0	1
4990915	1	0	0	0	1	0	-	1	0	0	1	1	0	0	1	1	0	1	1	1	0	0	0	1	0	0	0	0	0	1	0	0	1	0	0	1	0	0	0	0	0	1	0	0	0	0	1	0	1
4990969	1	0	0	0	1	0	1	1	0	0	1	1	0	0	1	1	0	1	1	1	0	0	0	1	0	0	0	0	0	1	0	0	1	0	0	-	0	0	0	0	0	1	0	0	0	0	1	0	1
4990979	1	0	0	0	1	0	1	1	0	0	1	1	0	0	1	1	0	1	1	1	0	0	0	1	0	0	0	0	0	1	0	0	1	0	0	-	0	0	0	0	0	1	0	0	0	0	1	0	1
4991000	1	0	0	0	1	0	-	1	0	0	1	1	0	0	1	1	0	1	1	1	0	0	0	1	0	0	0	0	0	1	0	0	1	0	0	1	0	0	0	0	0	1	0	0	0	0	1	0	1
4991001	1	0	0	0	1	0	1	-	0	0	1	1	0	0	1	1	0	1	1	1	0	0	0	1	0	0	0	0	0	1	0	0	1	0	0	-	0	0	0	0	0	1	0	0	0	0	1	0	1
4991016	1	0	0	0	1	0	1	1	0	0	1	1	0	0	1	1	0	1	1	1	0	0	0	1	0	0	0	0	0	1	0	0	1	0	0	-	0	0	0	0	0	1	0	0	0	0	1	0	1
4991053	1	0	0	0	1	0	1	-	0	0	1	1	0	0	1	1	0	1	1	1	0	0	0	1	0	0	0	0	0	1	0	0	1	0	0	-	0	0	0	0	0	1	0	0	0	0	1	0	1
4991177	1	0	0	0	1	0	1	1	0	0	1	1	0	0	1	1	0	1	1	1	0	0	0	1	0	0	0	0	0	1	-	0	1	0	0	1	0	0	0	0	0	1	0	0	0	0	1	0	1
4991190	1	0	0	0	1	0	-	1	0	0	1	1	0	0	1	1	0	1	1	1	0	0	0	1	0	0	0	0	0	1	0	0	1	0	0	1	0	0	0	0	0	1	0	0	0	0	1	0	1
4991206	1	0	0	0	1	0	1	-	0	0	-	1	0	0	1	1	0	1	1	1	0	0	0	1	0	0	0	0	0	1	0	0	1	0	0	1	0	0	0	0	0	1	0	0	0	0	1	0	1
4991210	1	0	0	0	1	0	1	1	0	0	1	1	0	0	1	1	0	1	1	1	0	0	0	1	0	0	0	0	0	1	0	0	1	0	0	1	0	0	0	0	0	1	0	0	0	0	1	0	1
4991282	1	0	0	0	1	0	1	1	0	0	1	1	0	0	1	1	0	1	1	1	0	0	0	1	0	0	0	0	0	1	0	0	1	0	0	-	0	0	0	0	0	1	0	0	0	0	1	0	1
4991319	1	0	0	0	1	0	1	1	0	0	1	0	0	0	1	1	0	1	1	1	0	0	0	1	0	0	0	0	0	1	-	0	1	0	0	1	0	0	0	0	0	1	0	0	0	0	1	0	1
4991384	1	0	0	0	1	0	1	1	0	0	1	1	0	0	1	1	0	1	1	1	0	0	0	1	0	0	0	0	0	1	0	0	1	0	0	1	0	0	0	0	0	1	0	0	0	0	1	0	1
4991447	1	0	0	0	0	0	1	1	0	0	1	1	0	0	1	1	0	1	1	1	0	0	0	1	0	0	0	0	0	1	0	0	1	0	0	1	0	0	0	0	0	1	0	0	0	0	1	0	1
4991450	1	0	0	0	1	0	-	1	0	0	1	1	0	0	1	-	0	1	1	1	0	0	0	1	0	0	0	0	0	1	0	0	1	0	0	1	0	0	0	0	0	1	0	0	0	0	1	0	1
4991484	1	0	0	0	1	0	1	1	0	0	1	-	0	0	1	1	0	1	1	1	0	0	0	-	0	0	0	0	0	1	0	0	1	0	0	1	0	0	0	0	0	1	0	0	0	0	1	0	1
4991968	1	0	0	0	1	0	1	1	0	0	1	1	0	0	1	1	0	1	1	1	0	0	0	1	0	0	0	0	0	1	-	0	1	0	0	-	0	0	0	0	0	1	0	0	0	0	1	0	1
4992159	1	0	0	0	1	0	1	1	0	0	-	-	0	0	1	1	0	1	1	1	0	0	0	1	0	0	0	0	0	1	0	0	1	0	0	1	0	0	0	0	0	1	0	0	0	0	1	0	1
4992246	1	0	0	0	1	0	-	1	0	0	1	1	0	0	1	1	0	1	1	1	0	0	0	1	0	0	0	0	0	1	0	0	1	0	0	1	0	0	0	0	0	1	0	0	0	0	1	0	1
4992537	1	0	0	0	1	0	1	1	0	0	1	1	0	0	1	1	0	1	1	1	0	0	0	1	0	0	0	0	0	1	0	0	1	0	0	1	0	0	0	0	0	1	0	0	0	0	1	0	1
4992870	1	0	0	0	1	0	1	1	0	0	1	1	0	0	1	1	0	1	1	1	0	0	0	1	0	0	0	0	0	1	0	0	1	0	0	1	0	0	0	0	0	1	0	0	0	0	1	0	1
4993080	1	0	0	0	1	0	1	1	0	0	1	1	0	0	1	1	0	1	1	1	0	0	0	1	0	0	0	0	0	1	0	0	1	0	0	-	0	0	0	0	0	1	0	0	0	0	1	0	1
5324984	1	0	0	0	1	0	-	1	0	0	1	1	0	0	1	1	0	1	1	1	0	0	0	1	0	0	0	0	0	1	0	0	1	0	0	-	0	0	0	0	0	1	0	0	0	0	1	0	1
5410897	1	0	0	0	1	0	1	1	0	0	1	1	0	0	1	1	0	1	1	1	0	0	0	1	0	0	0	0	0	1	0	0	1	0	0	1	0	0	0	0	0	1	0	0	0	0	1	0	1
5411388	1	0	0	0	1	0	1	1	0	0	1	1	0	0	1	1	0	1	1	1	0	0	0	1	0	0	0	0	0	1	0	0	1	0	0	1	0	0	0	0	0	1	0	0	0	0	1	0	1
5411970	1	0	0	0	1	0	1	1	0	0	1	1	0	0	1	1	0	1	1	1	0	0	0	1	0	0	0	0	0	1	0	0	1	0	0	-	0	0	0	0	0	1	0	0	0	0	1	0	1
1082293	0	1	1	1	0	1	1	0	-	1	0	0	1	1	0	-	1	0	0	0	1	1	1	0	1	1	1	1	1	0	1	1	0	1	1	1	0	1	1	1	1	0	1	1	1	0	0	1	0
1115230	0	1	1	1	0	1	1	0	1	1	0	0	1	1	0	0	1	0	0	0	1	1	1	0	1	1	1	1	1	0	1	1	0	1	1	1	1	1	1	1	1	0	1	1	1	1	0	1	0
1211790	0	1	1	1	0	1	1	0	1	1	0	0	1	1	0	0	1	0	0	0	1	-	1	0	1	1	1	1	1	0	1	1	0	1	1	1	1	1	1	1	1	0	1	1	1	1	0	1	0
1217888	0	1	1	1	0	1	1	0	1	1	0	-	1	1	0	0	1	0	0	0	1	1	1	0	1	1	1	1	1	0	1	1	0	1	1	1	1	1	1	1	1	-	1	1	1	1	0	-	0
1229626	0	1	1	1	0	1	1	0	1	1	0	-	1	1	0	0	1	0	0	0	1	1	1	0	1	1	1	1	1	0	1	1	0	1	1	1	1	1	1	1	1	0	1	-	1	1	0	1	0
1255139	0	1	1	1	0	1	1	0	1	1	0	0	1	1	0	0	0	0	0	0	1	1	-	0	1	1	1	1	1	0	1	1	0	1	1	1	1	1	0	1	1	0	1	-	1	1	0	1	0
1696687	0	1	1	1	0	1	1	0	1	0	0	-	1	1	0	0	1	0	0	0	1	1	1	0	1	1	1	1	1	0	1	1	0	1	1	1	1	1	1	1	1	0	1	1	1	1	0	-	0
2260661	0	1	1	1	0	1	1	0	1	1	0	-	1	1	0	-	1	0	0	0	1	1	1	0	1	1	1	1	1	0	1	1	-	1	1	1	1	1	1	1	1	0	1	1	1	1	0	1	0
3949074	0	1	1	1	0	1	1	0	1	1	0	0	1	1	0	0	1	0	0	0	1	1	1	0	1	1	1	1	1	0	1	1	0	1	1	1	1	1	1	1	1	0	1	1	1	1	0	1	0
4004633	0	1	1	1	0	1	-	0	1	-	0	0	1	1	0	0	-	0	0	0	1	1	1	0	1	1	1	-	1	0	1	1	0	1	1	0	1	1	1	1	1	0	-	1	1	1	0	1	0
4989981	0	1	1	1	0	1	1	0	1	1	0	-	1	1	0	0	1	0	0	0	1	1	1	0	1	1	1	1	1	0	1	1	0	1	1	1	1	1	1	1	1	0	1	1	1	1	0	-	0
4992947	0	1	1	1	0	1	1	0	1	1	0	1	1	1	0	0	1	0	0	0	-	1	1	0	1	1	1	1	1	0	1	1	0	1	1	1	1	1	1	1	1	0	1	1	1	1	0	1	0
7335726	0	1	1	1	0	1	-	0	1	1	0	-	1	1	0	0	1	0	0	0	1	1	1	0	1	1	1	1	1	0	1	1	0	1	1	1	1	1	1	1	1	0	1	1	1	1	0	1	0
1253056	1	0	0	0	1	0	1	1	0	0	1	1	-	0	0	1	0	1	1	1	0	0	0	1	0	0	0	0	0	1	0	0	1	0	0	-	0	0	0	0	0	1	0	0	0	0	1	0	1
3950533	1	0	0	0	1	0	1	1	0	0	1	1	0	0	0	1	0	1	1	1	0	0	0	1	0	0	0	0	0	1	0	0	1	0	0	1	0	0	0	0	0	1	0	0	0	0	1	0	1
4990220	1	0	0	0	1	0	1	1	0	0	1	1	0	0	0	1	0	-	1	1	0	0	0	1	0	0	0	0	0	1	0	0	1	0	0	-	0	0	0	0	0	1	0	0	0	0	1	0	1
1233770	1	0	0	0	1	0	1	1	0	0	1	1	0	0	1	1	0	1	1	1	0	0	0	1	0	0	0	0	0	1	0	0	1	0	0	1	0	0	0	0	0	1	0	0	0	0	1	0	1
1234585	1	0	0	0	1	0	1	1	0	0	1	1	0	0	1	1	0	1	1	1	0	0	0	1	0	0	0	0	0	1	0	0	1	0	0	-	0	0	0	0	0	1	0	0	0	0	-	0	1
1235249	1	0	0	0	1	0	1	1	0	0	1	1	0	0	1	1	0	1	1	1	0	0	0	1	0	0	0	0	0	1	0	0	1	0	0	1	0	0	0	0	0	1	0	0	0	0	1	0	1
1372211	1	0	0	0	1	0	1	1	0	0	1	1	0	0	1	1	0	1	1	1	0	0	0	1	0	0	0	0	0	1	0	0	1	0	0	-	0	-	0	0	0	1	0	0	0	0	1	0	1
4989218	1	0	0	0	1	0	1	1	0	0	1	1	0	0	1	1	0	1	1	1	0	0	0	1	0	0	0	0	0	1	0	0	1	0	0	1	0	0	0	0	0	1	0	0	0	0	-	0	1
4989359	1	0	0	0	1	0	1	1	0	0	1	1	0	0	1	1	0	1	1	1	0	0	0	1	0	0	0	0	0	1	0	0	1	0	0	1	0	0	0	0	0	1	0	0	0	0	1	0	1
2330500	0	1	1	1	0	1	1	0	1	1	0	0	1	1	0	0	1	0	0	0	1	1	1	0	1	-	1	1	1	0	1	1	0	1	1	1	1	1	1	1	1	0	-	1	1	1	0	1	0
5333006	0	1	1	-	0	1	1	0	1	1	0	0	1	1	0	0	1	0	0	0	1	1	1	0	1	1	1	1	1	0	1	-	0	1	1	1	1	1	1	1	1	0	1	1	1	1	0	1	0
1239534	1	0	0	0	1	0	1	1	0	0	1	1	0	0	1	1	0	1	1	1	0	0	0	1	0	0	0	0	0	1	0	0	1	0	0	-	0	0	0	0	0	1	0	0	0	0	1	0	1
3942755	1	0	0	0	1	0	1	1	0	0	1	1	0	0	1	1	-	1	1	1	0	0	0	1	0	0	0	0	0	1	0	0	1	0	0	1	0	0	0	0	0	1	0	0	0	0	1	0	1
4992518	1	0	0	0	1	0	-	1	0	0	1	1	0	0	1	1	0	1	1	1	0	0	0	1	0	0	0	0	0	1	0	0	1	0	0	-	0	0	0	0	0	1	0	0	0	0	1	0	1
1020054	0	1	1	1	0	1	1	0	1	1	0	-	1	1	0	0	1	0	0	0	1	1	1	0	1	1	1	1	1	0	1	1	0	1	1	1	1	1	1	1	1	0	1	1	1	1	0	1	0
1118325	0	1	1	1	0	1	1	0	1	1	0	0	1	1	0	0	1	0	0	0	1	1	1	0	1	1	1	1	1	0	1	1	0	1	1	1	1	1	1	1	1	0	1	1	1	1	0	1	0
4910862	0	1	1	1	0	1	1	0	1	1	0	0	1	1	0	0	1	0	0	0	1	1	1	0	1	1	1	1	1	0	1	1	0	1	1	1	1	1	1	1	1	-	1	1	-	1	0	1	0
976889	0	1	1	1	0	1	1	0	1	1	0	-	1	1	0	0	1	0	0	0	1	1	1	0	1	1	1	1	1	0	1	1	0	1	1	1	1	1	1	1	1	0	1	1	1	1	0	1	0
977187	0	1	1	1	0	1	1	0	1	1	0	0	1	1	0	0	1	0	0	0	1	1	1	0	1	1	1	1	1	0	1	1	0	1	1	1	1	1	1	1	1	0	1	1	1	1	0	1	0
977457	0	1	1	1	0	1	-	0	1	1	0	-	1	1	0	-	1	0	0	0	1	1	1	0	1	1	1	1	1	0	1	1	0	1	1	1	1	1	1	1	1	0	1	1	1	1	0	1	0
978310	0	1	1	1	0	1	-	0	1	1	0	-	1	1	0	0	1	0	0	0	1	1	1	0	1	1	1	1	1	0	1	1	0	1	1	1	1	1	1	1	1	-	1	1	1	1	0	1	0
978859	0	1	1	1	0	1	-	0	1	1	0	-	1	1	0	0	1	0	0	0	1	1	-	0	1	1	1	1	1	0	1	1	0	1	1	1	1	1	1	1	1	-	1	1	1	1	0	1	0
980395	0	1	1	1	0	1	-	0	-	1	0	-	1	1	0	0	1	0	0	0	1	1	1	0	1	1	1	1	1	0	1	1	0	1	1	1	1	1	1	1	1	0	1	1	1	1	0	1	0
981235	0	1	1	1	0	1	-	0	1	1	0	-	1	-	0	0	1	0	0	0	1	1	1	0	1	1	1	1	1	0	1	1	0	1	1	1	1	1	1	1	1	0	1	1	1	1	0	1	0
981355	0	1	1	1	0	1	-	0	1	1	0	-	1	1	0	-	1	0	0	0	1	1	1	0	1	1	1	1	1	0	1	1	0	1	1	1	1	1	1	1	1	-	1	1	1	1	0	1	-
981580	0	1	1	1	0	1	-	0	1	1	0	-	1	1	0	0	1	0	0	0	1	1	1	0	1	1	1	1	1	0	1	1	0	1	1	1	1	1	1	1	1	0	1	1	1	1	0	-	0
981798	0	1	1	1	0	1	1	0	1	1	0	-	1	1	0	0	1	0	0	0	1	1	1	0	1	1	1	1	1	0	1	1	0	1	1	1	1	1	1	1	1	-	1	1	1	1	0	1	0
981833	0	1	1	1	0	1	-	0	1	1	0	-	1	1	0	0	1	0	0	0	1	1	1	0	1	1	1	1	1	0	1	1	0	1	1	1	1	1	1	1	1	-	1	1	1	1	0	-	0
982716	0	1	1	1	0	1	1	0	1	1	0	-	1	1	0	0	1	0	0	0	1	1	1	0	1	1	1	1	1	0	1	1	0	1	1	1	1	1	1	1	1	0	1	-	1	1	0	-	0
983031	0	1	1	1	0	1	1	0	1	1	0	-	1	1	0	0	1	0	0	0	1	1	1	0	1	1	1	1	1	0	1	1	0	1	1	1	1	1	1	1	1	0	1	1	1	1	0	1	0
983062	0	1	1	1	0	1	1	0	1	1	0	-	1	-	0	0	1	0	0	0	-	1	1	0	1	1	1	1	1	0	1	1	0	1	1	1	1	1	1	1	1	-	1	1	1	-	0	1	0
983559	0	1	1	1	0	1	1	0	1	1	0	-	1	1	0	0	1	0	0	0	1	1	1	0	1	1	1	1	1	0	1	1	0	1	1	1	1	1	1	1	1	-	1	1	1	1	0	1	0
984397	0	1	1	1	0	1	1	0	1	1	0	-	1	1	0	0	1	0	0	0	1	1	1	0	1	-	1	1	1	0	-	1	0	1	1	1	1	1	1	1	1	0	1	1	1	1	0	1	0
984548	0	1	1	1	0	1	1	0	1	-	0	-	1	1	0	0	1	0	0	0	-	1	1	0	1	1	1	1	1	0	1	1	0	1	1	1	1	1	1	1	1	0	1	1	1	1	0	1	0
984714	0	1	1	1	0	1	-	0	1	1	0	0	1	1	0	0	1	0	0	0	1	1	1	0	1	1	1	1	1	0	1	1	0	1	1	1	1	1	1	1	1	-	1	1	1	1	0	1	0
985951	0	1	1	1	0	1	-	0	1	1	0	-	-	1	0	0	1	0	0	0	1	1	1	0	1	1	1	1	1	0	1	1	0	1	1	1	1	1	1	1	1	-	1	1	1	1	0	1	0
986183	0	1	1	1	0	1	-	0	1	1	0	-	1	1	0	0	1	0	0	0	1	1	1	0	1	1	1	1	1	0	1	1	0	1	1	1	1	1	1	1	1	0	1	1	1	1	0	1	0
986685	0	1	1	1	0	1	1	0	1	1	0	0	1	1	0	0	1	0	0	0	1	1	1	0	1	-	1	-	1	0	1	1	0	1	1	1	1	1	1	1	1	0	1	1	1	1	0	1	0
987512	0	1	1	1	0	1	-	0	1	1	0	-	1	1	0	0	1	0	0	0	1	1	1	0	1	1	1	1	1	0	1	1	0	1	1	1	1	1	1	1	-	-	1	1	1	1	0	1	0
987546	0	1	1	1	0	1	1	0	1	1	0	1	1	1	0	0	1	0	0	0	1	1	1	0	1	1	1	-	1	0	1	1	0	1	1	1	1	1	1	1	1	-	-	1	-	1	0	1	0
987678	0	1	1	1	0	1	1	0	1	1	0	-	1	1	0	0	1	0	0	0	1	1	1	0	1	-	1	1	1	0	1	1	0	1	1	1	1	1	1	1	1	0	1	1	1	1	0	1	0
987796	0	1	1	1	0	1	1	0	1	1	0	0	1	1	0	-	1	0	0	0	1	1	1	0	1	1	1	1	-	0	1	1	0	1	1	1	1	1	1	1	1	-	1	1	1	1	0	1	0
988332	0	1	1	1	0	1	1	0	1	1	0	-	1	1	0	0	1	0	0	0	1	-	1	0	1	1	1	1	1	0	1	1	0	1	1	1	1	1	1	1	1	0	1	1	1	1	0	1	0
989167	0	1	1	1	0	1	1	0	1	1	0	-	1	1	0	0	1	0	0	0	1	1	-	0	1	-	1	1	1	0	1	1	0	1	1	1	1	1	1	1	1	-	1	1	1	1	0	1	0
990828	0	1	1	1	0	1	1	0	-	1	0	-	1	1	0	-	1	0	0	0	1	1	1	0	1	1	1	1	1	0	1	1	0	1	1	1	1	1	1	1	1	0	1	1	1	1	0	1	0
992751	0	1	1	1	0	1	1	0	1	-	0	-	1	1	0	0	1	0	0	0	1	1	1	0	1	1	1	1	1	0	1	1	0	1	1	1	1	1	1	1	1	-	1	1	1	1	0	1	0
993683	0	1	1	1	0	1	-	0	1	1	0	-	1	1	0	0	1	0	0	0	1	1	1	0	1	1	1	1	1	0	1	1	0	1	1	1	1	1	1	1	1	-	1	1	1	1	0	1	0
995325	0	1	1	1	0	1	1	0	1	1	0	-	1	1	0	0	1	0	0	0	1	1	1	0	1	1	1	1	1	0	1	1	0	1	1	1	1	1	1	1	1	-	1	1	1	1	0	1	0
995398	0	1	1	1	0	1	1	0	1	1	0	-	1	1	0	0	1	0	0	0	1	1	1	0	1	1	1	1	-	0	1	1	0	1	1	1	1	1	1	1	1	0	-	1	1	1	0	1	0
995469	0	1	1	1	0	1	1	0	1	1	0	0	1	1	0	0	1	0	0	0	1	1	1	0	1	1	1	1	1	0	1	1	0	1	1	1	1	1	1	1	1	0	1	1	1	1	0	1	0
996494	0	1	-	1	0	1	-	0	1	1	0	-	1	1	0	0	1	0	0	0	1	1	1	0	1	1	1	1	1	0	1	1	0	1	1	1	1	1	1	1	1	-	1	1	1	1	0	1	0
997159	0	1	1	1	0	1	-	0	1	1	0	0	1	1	0	0	-	0	0	0	1	1	1	0	1	1	1	1	1	0	1	1	0	1	1	1	1	1	1	1	1	0	-	1	1	1	0	1	0
997400	0	1	1	1	0	1	-	0	1	1	0	0	1	1	0	0	1	0	-	0	1	1	1	0	1	1	1	1	1	0	1	1	0	1	1	1	1	1	1	1	1	-	1	1	1	1	0	1	0
998819	0	1	1	1	0	1	1	0	1	1	0	0	1	1	0	0	1	0	0	0	1	1	1	0	1	1	1	1	1	0	1	1	0	1	1	1	1	1	1	1	1	0	1	1	1	1	0	1	0
999117	0	1	-	1	0	1	1	0	1	1	0	-	1	1	0	0	1	0	0	0	1	1	1	0	1	1	1	1	1	0	1	1	0	1	1	1	1	1	1	1	1	0	1	1	1	1	0	1	0
999471	0	1	1	1	0	1	-	0	-	1	0	0	1	1	0	0	1	0	0	0	1	1	1	0	1	1	1	1	1	0	1	1	0	1	1	1	1	1	1	1	1	0	1	1	1	1	0	1	0
1000211	0	1	-	1	0	1	1	0	1	1	0	0	1	1	0	-	-	0	0	0	1	1	1	0	1	1	1	1	1	0	-	1	0	1	1	1	1	1	1	1	1	0	-	1	1	1	0	1	0
1000399	0	1	1	1	0	1	-	0	1	1	0	0	1	1	0	0	1	0	0	0	1	1	1	0	1	1	1	1	1	0	1	1	0	1	1	1	1	1	1	1	1	0	1	1	1	1	0	1	0
1000615	0	1	1	1	0	1	1	0	1	1	0	1	1	1	0	0	1	0	0	0	1	1	1	0	1	-	1	1	1	0	1	1	0	1	1	1	1	1	1	1	1	0	1	1	1	1	0	1	0
1003314	0	1	1	1	0	1	1	0	1	1	0	0	-	1	-	0	1	0	0	0	1	1	1	0	1	1	1	1	1	0	1	1	0	1	1	1	1	1	1	1	1	0	1	1	1	1	0	-	0
1003475	0	1	1	1	0	1	-	0	1	1	-	-	1	1	0	0	1	0	0	0	1	1	1	0	1	1	1	1	1	0	1	1	0	1	1	1	1	1	1	1	1	0	1	1	1	1	0	1	0
1003611	0	1	1	1	0	1	1	0	1	1	0	-	1	1	0	0	1	0	0	0	1	1	1	0	1	1	1	1	1	0	1	1	0	1	1	1	1	1	1	1	1	-	1	1	1	1	0	1	0
1003719	1	0	0	0	1	0	1	1	0	0	1	1	0	0	1	1	0	1	1	1	0	0	0	1	0	0	0	0	0	1	0	0	1	0	0	0	0	0	0	0	0	1	0	0	0	0	1	0	1
1006746	0	1	1	1	0	1	1	0	1	1	0	-	1	1	0	0	1	0	0	0	1	1	1	0	1	1	-	1	1	0	1	-	0	1	1	1	1	1	1	1	1	0	1	1	1	1	0	1	0
1009274	0	1	1	1	0	1	1	0	1	1	0	-	1	1	0	0	1	0	0	0	1	1	1	0	1	1	1	1	1	0	1	1	0	1	1	1	1	1	1	1	1	0	1	1	1	1	0	1	0
1010023	0	1	1	1	0	1	1	0	1	1	0	-	1	1	0	0	1	0	0	0	1	1	1	0	1	1	1	1	1	0	1	1	0	1	1	1	1	1	1	1	1	0	1	1	1	1	0	1	0
1011041	0	1	1	1	0	1	1	0	1	1	-	0	-	1	0	0	1	0	0	0	1	1	1	0	1	1	1	1	1	0	1	1	0	1	1	1	1	1	1	1	1	0	1	1	1	1	0	1	0
1011232	0	1	1	1	0	1	-	0	1	1	0	-	1	1	0	0	-	0	0	0	1	1	1	0	1	1	1	1	1	0	1	1	0	1	1	1	1	1	1	1	1	0	1	1	1	1	0	1	0
1014057	0	1	1	1	0	1	1	0	-	1	0	0	1	1	0	0	1	0	0	0	1	1	1	0	-	1	1	1	1	0	1	1	0	1	1	1	1	1	1	1	1	-	1	1	1	1	0	1	0
1016512	0	1	1	1	0	1	1	0	1	1	0	-	1	1	0	0	1	0	0	0	1	1	1	0	1	1	1	1	1	0	1	1	0	1	1	1	1	1	1	1	1	0	1	1	1	1	0	1	-
1018209	0	1	1	1	0	1	1	0	1	1	0	-	1	1	0	0	1	0	0	0	1	1	1	0	1	1	1	1	1	0	1	1	0	1	1	1	1	1	1	1	1	-	1	1	1	1	0	1	0
1020282	0	1	1	1	0	1	-	0	1	1	0	-	1	1	0	0	1	0	0	0	1	1	1	0	1	1	1	1	1	0	1	1	0	1	1	1	1	1	1	1	1	-	1	1	1	1	0	1	0
1020313	0	1	1	1	0	1	-	0	1	1	0	-	1	1	0	-	1	0	0	0	1	-	1	0	-	1	1	1	1	0	1	1	0	1	1	1	1	1	1	1	1	-	1	1	1	1	0	1	0
1020560	0	1	1	1	0	1	1	0	1	1	0	-	1	1	0	0	1	0	0	0	1	1	1	0	1	1	1	1	1	0	1	1	0	1	1	1	1	1	1	1	1	-	1	1	1	1	0	1	0
1022183	0	1	1	1	0	1	-	0	1	1	0	-	1	1	0	0	1	0	0	0	1	1	1	0	1	1	1	1	1	0	1	1	0	1	1	1	1	1	1	1	1	0	1	1	1	1	-	1	0
1022291	0	1	1	1	0	1	1	-	1	1	0	-	1	1	0	-	1	0	0	0	1	1	1	-	1	1	1	1	1	0	1	1	0	1	1	1	1	1	1	1	1	-	1	1	1	1	0	1	0
1023812	0	1	1	1	0	1	1	0	1	1	0	-	1	1	0	0	1	0	0	0	1	1	1	0	1	1	1	1	1	0	1	1	0	1	1	1	1	1	1	1	1	-	1	1	1	1	0	1	0
1024000	0	1	1	1	0	1	-	0	1	1	0	-	1	1	0	0	1	0	0	0	1	1	1	0	1	1	1	1	1	0	1	1	0	1	1	1	1	1	1	1	1	-	1	1	1	1	0	1	0
1024576	1	0	0	0	1	0	2	1	0	0	1	2	0	0	1	1	0	1	1	1	0	0	0	1	0	0	0	0	0	1	0	0	1	0	0	2	0	0	0	0	0	1	0	0	0	0	1	0	1
1026286	0	1	1	1	0	1	1	0	1	1	0	-	1	1	0	-	1	0	0	0	1	1	1	0	1	1	1	1	1	0	1	1	0	1	1	1	1	1	1	1	1	0	-	1	1	1	0	1	0
1027640	0	1	1	1	0	1	-	0	1	1	0	-	1	1	0	0	1	0	0	0	1	1	1	0	1	1	1	1	1	0	1	1	0	1	1	1	1	1	1	1	1	-	1	1	1	1	0	1	0
1028430	0	1	1	1	0	1	1	0	1	1	0	0	1	1	0	0	1	0	0	0	1	1	1	0	1	1	1	1	1	0	1	1	0	1	1	1	1	1	1	1	1	0	1	1	1	1	0	1	0
1029808	0	1	1	1	0	1	1	0	1	1	0	-	1	1	0	-	1	0	0	0	1	1	1	0	1	1	1	1	1	0	1	1	0	1	1	1	1	1	1	1	1	0	1	1	1	1	0	1	0
1031228	0	1	1	1	0	1	-	0	1	1	0	-	1	1	0	0	1	0	0	0	1	1	1	0	1	1	1	1	1	0	1	1	0	1	1	1	1	1	1	1	1	0	1	1	1	1	0	1	0
1031555	0	1	-	1	0	1	-	0	1	1	0	1	1	1	0	0	1	0	0	0	1	1	1	0	1	1	1	1	1	0	1	1	0	1	1	1	1	1	1	1	1	-	1	1	1	1	0	1	0
1032217	0	1	1	1	0	1	-	0	1	1	0	0	1	1	0	0	1	0	0	0	1	1	1	0	1	1	1	1	1	0	1	1	0	1	1	1	1	1	1	1	1	-	1	-	1	1	0	1	0
1032247	0	1	1	1	0	1	1	0	1	1	0	-	1	1	0	-	1	0	0	0	1	1	1	0	1	1	1	1	1	0	1	1	0	1	1	1	1	1	1	1	1	-	1	1	1	1	0	1	0
1033459	0	1	1	1	0	1	-	0	1	1	0	-	1	1	0	0	1	0	0	0	-	1	1	0	1	1	1	1	1	0	1	1	0	1	1	1	1	1	1	1	1	-	1	1	1	-	0	1	0
1033566	0	1	1	1	0	1	-	0	1	1	0	-	1	1	0	-	1	0	0	0	1	1	1	0	1	1	1	1	1	0	1	1	0	1	1	1	1	1	1	1	1	0	1	1	1	1	0	1	0
1033742	0	1	1	1	0	1	1	0	1	1	0	0	1	1	0	0	1	0	0	0	1	1	1	0	1	1	1	1	1	0	1	1	0	1	1	1	1	1	1	1	1	0	1	1	1	1	0	1	0
1034970	0	1	1	1	0	1	1	0	1	1	0	-	1	1	0	0	1	0	0	0	1	1	1	0	1	1	1	1	1	0	1	1	0	1	1	1	1	1	1	1	1	0	1	1	1	1	0	1	0
1035015	0	1	1	1	0	1	-	0	1	1	0	0	1	1	0	0	1	0	0	0	1	1	1	0	1	1	1	1	1	0	1	1	0	1	1	1	1	1	1	1	1	0	1	1	1	1	0	1	0
1037630	0	1	1	1	0	1	1	0	1	1	0	-	1	1	0	0	1	0	0	-	1	1	1	0	1	1	1	1	1	0	1	1	0	1	1	1	1	1	1	1	1	-	1	1	1	1	0	1	0
1038547	0	1	1	1	0	1	-	0	1	1	0	0	1	1	0	0	1	0	0	0	1	-	1	0	1	1	1	1	-	0	1	1	0	1	1	1	1	1	1	1	1	-	1	1	1	1	0	1	0
1040034	0	1	1	1	0	1	1	-	1	1	0	-	1	1	0	0	-	0	0	0	1	1	1	0	1	1	1	1	1	0	1	1	0	1	1	1	1	1	1	1	1	0	1	1	1	1	0	1	-
1048220	0	1	1	1	0	1	1	0	1	1	0	-	1	1	0	-	1	0	0	0	1	1	1	0	1	1	1	1	1	0	1	1	0	1	1	1	1	1	1	1	1	0	1	1	1	1	0	1	0
1048511	0	1	1	1	0	1	1	0	1	1	0	-	1	1	0	0	-	0	0	0	1	1	1	0	1	1	1	1	1	-	1	1	0	1	1	1	1	1	1	1	1	0	1	1	1	1	0	1	0
1049761	0	1	1	1	0	1	1	0	1	1	0	0	1	1	0	0	1	0	0	0	1	1	1	0	1	1	-	1	1	0	-	1	0	1	1	1	1	1	1	1	1	0	1	1	1	1	0	1	0
1051067	0	1	1	1	0	1	1	0	1	1	0	0	1	1	0	0	1	0	0	0	1	1	1	0	1	1	1	1	1	0	-	1	0	1	1	1	1	1	1	1	1	-	1	1	-	1	0	1	0
1051688	0	1	-	1	0	1	1	0	1	1	-	-	1	1	0	0	1	0	0	0	1	1	1	0	1	-	1	1	1	0	1	1	0	1	1	1	1	1	1	1	1	0	1	1	1	1	0	1	0
1051734	0	1	1	1	0	1	1	0	1	1	0	-	1	1	0	0	1	0	0	0	1	1	1	0	1	1	1	1	1	0	1	1	0	1	1	1	1	1	1	1	1	-	1	1	1	1	0	1	0
1052802	0	1	1	1	0	1	1	0	1	1	0	-	1	1	0	0	1	0	0	0	1	1	1	0	1	1	1	1	1	0	1	1	0	1	1	1	1	1	1	1	1	-	1	1	1	1	0	1	0
1053014	0	1	1	1	0	1	1	0	1	1	0	1	1	1	0	0	1	0	0	0	-	1	1	0	1	1	1	1	1	0	1	1	0	1	-	1	1	1	1	1	1	0	1	1	1	1	0	-	0
1053847	1	0	0	0	1	0	2	1	0	0	1	2	0	0	1	1	0	1	1	1	0	0	0	1	0	0	0	0	0	1	0	0	1	0	0	2	0	0	0	0	0	1	0	0	0	0	1	0	1
1054026	0	1	1	1	0	1	-	0	1	1	0	-	1	1	0	0	1	0	0	0	1	1	1	0	1	1	1	1	1	0	1	-	0	1	1	1	1	1	1	1	1	-	1	1	1	1	0	1	-
1054770	0	1	1	1	0	1	-	0	1	1	0	-	1	1	0	0	1	0	0	0	1	1	1	0	1	1	1	1	1	0	1	1	0	1	1	1	1	1	1	1	1	0	1	1	-	1	0	1	0
1055751	0	1	1	1	0	1	1	0	-	1	0	-	1	1	0	-	1	0	0	0	1	1	1	0	1	1	1	1	1	0	1	1	0	1	1	1	1	1	1	1	1	-	1	1	1	1	0	1	0
1057001	0	1	1	1	0	1	1	0	1	1	0	-	1	1	0	0	1	0	0	0	1	1	0	0	1	1	1	1	1	0	1	1	0	1	1	1	1	1	1	1	1	-	1	1	1	1	0	1	0
1057381	0	1	1	1	0	1	1	0	1	1	0	-	1	1	0	-	1	0	0	0	1	1	1	0	1	1	1	1	1	0	1	1	0	1	1	1	1	1	1	1	1	-	1	1	1	1	0	-	0
1057540	0	1	1	1	0	1	1	0	1	1	0	0	1	1	0	0	1	0	0	0	1	1	1	0	1	1	1	1	1	0	1	1	0	1	1	1	1	1	1	1	1	0	1	1	1	1	0	1	0
1058012	0	1	1	1	0	1	-	0	1	1	0	-	1	1	0	0	1	0	0	0	1	1	1	0	1	1	1	1	1	0	1	1	0	1	1	1	1	1	1	1	1	-	1	1	1	1	0	1	0
1059307	0	1	-	1	0	1	1	0	1	1	0	-	1	1	0	0	1	0	0	0	1	1	1	0	1	-	1	1	1	0	1	1	0	1	1	1	1	1	1	1	1	0	1	1	1	1	0	1	0
1060461	0	1	1	1	0	1	1	0	1	1	0	-	1	1	0	0	1	0	0	0	1	1	1	0	1	1	1	1	1	0	1	1	0	1	1	1	1	1	1	1	1	0	1	1	1	1	0	1	0
1060489	0	1	1	1	0	1	1	0	1	1	0	-	1	1	0	0	1	0	0	0	1	1	1	0	1	1	1	1	-	-	1	1	0	1	1	1	1	1	1	1	1	-	1	1	1	1	0	1	0
1062074	0	1	1	1	0	1	1	0	1	1	0	-	1	1	0	0	1	0	0	0	1	1	1	0	1	1	1	1	1	0	-	1	0	1	1	1	1	1	1	1	1	-	1	1	1	-	0	1	0
1062081	0	1	1	1	0	1	1	0	1	1	0	0	1	-	0	0	1	0	0	0	1	1	1	0	1	1	1	1	1	0	1	1	0	1	1	1	1	1	1	1	1	0	1	1	1	1	0	1	0
1062951	0	1	1	1	0	1	-	0	1	1	0	0	1	1	0	0	1	0	0	0	1	1	1	0	1	1	1	1	1	0	1	1	0	1	1	1	1	1	1	1	1	0	1	1	1	1	0	1	0
1063479	0	1	1	1	0	1	1	0	1	1	0	1	1	1	0	-	1	0	0	0	1	1	1	0	1	-	1	1	1	0	1	1	0	1	1	1	1	1	1	1	1	0	1	1	1	-	0	1	0
1063663	0	1	1	1	0	1	1	0	1	1	0	0	1	1	0	-	1	0	0	0	1	1	1	0	1	1	1	1	1	0	-	1	-	1	1	1	1	1	1	1	1	0	1	1	1	1	0	1	0
1063674	0	1	1	1	0	1	1	0	1	1	0	-	1	1	0	-	1	0	0	0	1	1	1	0	1	1	1	1	1	0	1	1	0	1	1	1	1	1	1	1	1	0	1	1	1	1	0	1	0
1063963	0	1	1	1	0	1	1	0	1	1	0	0	1	1	0	0	1	0	0	0	1	-	1	0	1	1	1	1	1	0	1	1	0	1	1	1	1	1	1	1	1	0	1	1	1	1	0	1	0
1064518	0	1	1	1	0	1	1	0	1	1	0	-	1	1	0	-	1	0	0	0	1	1	1	0	1	1	1	1	1	0	1	1	0	1	1	1	1	1	1	1	1	-	1	1	1	1	0	1	0
1064828	0	1	1	1	0	1	1	0	1	1	0	-	1	1	0	0	1	0	0	0	1	1	1	0	1	1	1	1	1	0	1	1	0	1	1	1	1	1	1	1	1	-	1	1	1	1	0	1	-
1065195	0	1	1	1	0	1	1	0	-	1	0	-	1	1	0	0	1	0	0	0	1	1	1	0	1	1	1	1	1	0	1	1	0	1	1	1	1	1	1	1	1	0	-	1	-	1	0	1	0
1065220	0	1	1	1	0	1	1	0	1	1	0	0	1	1	0	0	1	0	0	0	1	1	1	0	1	1	1	1	1	0	1	1	0	1	1	1	1	1	1	1	1	-	1	1	1	-	0	1	0
1065780	0	1	1	1	0	1	-	0	1	1	0	0	1	1	0	-	1	0	0	0	1	1	1	0	1	1	1	1	1	0	1	1	0	1	1	1	1	1	1	1	1	0	1	1	1	1	0	1	0
1066189	0	1	1	1	0	1	1	0	1	1	0	-	1	1	0	0	1	0	0	0	1	1	1	0	1	-	-	1	1	0	1	1	0	1	1	1	1	1	1	1	1	0	1	1	1	1	0	-	0
1066331	0	1	1	1	0	1	1	0	1	1	0	1	1	1	0	0	1	0	0	0	1	1	1	0	1	1	1	1	1	0	1	1	0	1	1	1	1	1	1	1	1	-	1	1	1	1	0	1	-
1066430	0	1	1	1	0	1	1	-	1	1	0	-	1	1	0	-	1	0	0	0	1	1	1	0	1	1	1	1	-	-	1	1	0	1	1	1	1	1	1	1	1	0	1	1	1	1	0	-	0
1066594	0	1	1	1	0	1	1	0	1	1	0	0	1	1	0	-	1	0	0	0	1	1	1	0	1	1	1	1	1	0	1	1	0	1	1	1	1	1	1	1	1	0	1	1	1	1	0	1	0
1067175	0	1	1	1	0	1	-	0	1	1	0	0	1	1	0	0	1	0	0	0	1	1	1	0	1	1	1	-	1	0	1	1	0	1	1	1	1	1	1	1	1	0	1	1	1	1	0	1	0
1067541	0	1	1	1	0	1	-	0	1	1	-	-	1	1	0	0	1	0	0	0	1	1	1	0	1	1	1	1	1	0	1	1	0	1	1	1	1	1	1	1	1	0	-	1	1	1	0	1	0
1067569	0	1	1	1	0	1	1	0	1	1	0	0	1	1	0	-	1	0	0	0	1	1	1	0	1	1	1	1	1	0	1	1	0	1	1	1	1	1	1	1	1	0	1	1	1	1	0	1	0
1068613	0	1	1	1	0	1	1	0	1	1	0	0	1	1	0	0	1	0	0	0	1	1	1	0	1	1	1	1	1	0	1	1	0	1	1	1	1	1	1	1	1	0	1	1	1	1	0	1	0
1068781	0	1	1	1	0	1	1	0	1	1	0	-	1	1	0	0	1	0	0	0	1	1	1	0	1	1	1	1	1	0	1	1	0	1	1	1	1	1	1	1	1	0	1	1	1	1	0	1	0
1068871	0	1	1	1	0	1	-	0	1	1	-	0	1	1	0	0	1	0	0	0	1	1	1	0	1	1	1	1	1	0	1	1	0	1	1	1	1	1	1	1	1	0	1	1	1	1	0	1	0
1068908	0	1	1	1	0	1	-	0	1	1	0	-	1	1	0	-	1	0	0	0	1	1	1	0	1	1	1	1	1	0	1	1	0	1	1	1	1	1	1	1	1	-	1	1	1	1	0	1	0
1069301	0	1	1	1	0	1	1	0	1	1	0	-	1	1	0	0	1	0	0	0	1	1	1	0	1	1	1	1	1	0	1	1	0	1	1	1	1	1	1	1	1	-	1	1	1	1	0	-	0
1071498	0	1	1	1	0	1	-	0	1	1	0	-	1	1	0	0	1	0	0	0	1	1	1	0	-	1	1	1	1	0	1	1	0	1	1	1	1	1	1	1	1	0	1	1	1	1	0	1	0
1073071	1	0	0	0	1	0	2	1	0	0	1	1	0	0	1	1	0	1	1	1	0	0	0	1	0	0	0	0	0	1	0	0	1	0	0	2	0	0	0	0	0	1	0	0	0	0	1	0	1
1073181	0	1	1	1	0	1	1	0	1	1	-	-	1	1	0	0	1	0	0	0	1	1	1	0	1	1	1	1	1	0	1	1	0	1	1	1	1	1	1	1	1	0	1	1	1	1	0	1	0
1073462	0	1	1	1	0	1	1	0	1	1	0	0	1	1	0	-	1	0	0	0	1	1	1	0	1	1	1	1	-	0	1	1	0	1	1	1	1	1	1	1	1	0	1	1	1	1	0	1	0
1073493	0	1	1	1	0	1	1	0	1	1	0	-	1	1	0	0	1	0	0	0	1	1	1	0	1	1	1	1	1	0	1	-	0	1	1	1	1	1	1	1	1	0	1	1	1	1	0	1	0
1073630	0	1	-	1	0	1	-	0	1	1	0	0	1	1	0	0	1	0	0	0	1	1	1	0	1	1	1	1	-	0	-	1	0	1	-	1	1	1	1	1	1	-	0	1	1	1	0	1	0
1074450	0	1	1	1	0	1	-	0	1	1	0	0	1	1	0	0	1	0	0	0	1	1	-	0	1	1	1	1	1	0	1	1	0	1	1	-	1	1	1	1	1	0	1	1	1	1	0	1	0
1074953	0	1	1	1	0	1	1	0	1	1	0	-	1	1	0	0	1	0	0	0	1	-	1	0	1	-	1	1	1	0	1	1	0	1	1	1	1	1	1	1	1	0	1	1	1	1	0	1	0
1075048	0	1	1	1	0	1	1	0	1	1	0	0	1	1	0	0	1	0	0	0	1	1	1	0	1	1	1	1	1	0	1	1	0	1	1	1	1	1	1	1	1	0	1	1	1	1	0	1	0
1076227	0	1	1	1	0	1	1	0	1	1	0	-	1	1	0	0	1	0	0	0	1	-	1	0	1	1	1	1	1	0	1	1	0	1	1	1	1	1	1	1	1	0	1	1	1	1	0	-	0
1076915	0	1	1	1	0	1	1	0	1	1	0	-	1	1	0	0	1	0	0	0	1	1	1	0	1	1	1	1	1	0	1	1	0	1	1	1	1	1	1	1	1	-	1	1	1	1	0	1	0
1077024	0	1	1	1	0	1	1	0	1	1	0	1	1	1	0	0	1	0	0	0	1	1	1	0	1	1	1	1	1	0	1	1	0	1	1	1	1	1	1	1	1	0	1	1	1	1	0	1	-
1077067	0	1	1	1	0	1	-	0	1	1	0	0	1	1	0	0	1	0	0	0	1	1	1	0	1	1	1	1	1	0	1	1	-	-	1	1	1	1	1	1	1	-	1	1	1	1	0	1	0
1077087	0	1	1	1	0	1	1	0	1	1	0	-	1	1	0	0	1	0	0	0	1	1	1	0	1	1	-	1	1	0	1	-	0	1	1	1	1	1	1	1	1	0	1	1	1	1	0	1	0
1077581	0	1	1	1	0	1	1	0	1	-	0	1	1	1	0	0	1	0	0	0	1	1	-	0	1	1	1	1	-	0	-	1	0	1	1	1	1	1	1	1	1	0	1	1	1	1	0	1	0
1077852	0	1	1	1	0	1	-	0	1	1	0	-	1	1	0	0	1	0	0	0	1	1	1	0	1	1	1	1	1	0	1	1	0	1	1	1	1	1	1	1	1	0	-	1	-	1	0	1	0
1078006	0	1	1	1	0	1	1	0	1	1	0	-	1	1	0	-	1	0	0	0	1	1	1	0	1	1	1	1	1	0	1	1	0	1	1	1	1	1	1	1	1	-	1	1	1	1	0	1	0
1078676	0	1	1	1	0	1	-	0	1	1	0	-	1	1	0	0	1	0	0	0	1	1	1	0	1	1	1	1	1	0	1	1	0	1	1	1	1	1	1	1	1	0	1	1	1	1	0	1	0
1079041	0	1	1	1	0	1	1	0	1	1	0	-	1	1	0	0	1	0	-	0	1	1	1	0	1	1	1	1	1	0	1	1	0	1	1	1	1	1	1	1	1	-	1	1	1	-	-	1	0
1079617	0	1	1	1	0	-	-	0	1	1	0	-	1	1	0	0	1	0	0	0	1	1	1	0	1	1	1	1	1	0	1	1	0	1	1	1	1	1	1	1	1	-	1	1	1	1	0	1	0
1079652	0	1	1	1	0	1	1	0	1	1	0	0	1	1	0	0	1	0	0	0	1	1	1	0	1	1	1	1	1	0	1	1	0	1	1	1	1	1	1	1	1	0	1	1	1	1	0	1	0
1081237	0	1	1	1	0	1	1	0	1	1	0	0	1	1	0	0	1	0	0	0	1	1	1	0	1	1	1	1	1	0	1	1	0	1	1	1	1	1	1	1	1	0	1	1	-	1	0	1	0
1081254	0	1	1	1	0	1	-	0	1	1	0	-	1	1	0	0	1	0	0	0	1	1	1	0	1	1	1	1	1	0	1	1	0	1	1	1	1	1	1	1	1	0	1	1	1	1	0	1	0
1081768	1	0	0	0	1	0	2	1	0	0	1	1	0	0	1	1	0	1	1	1	0	0	0	1	0	0	0	0	0	1	0	0	1	0	0	2	0	2	0	0	0	1	0	0	0	0	1	0	1
1082843	0	1	1	1	0	1	1	0	1	-	0	1	1	1	0	0	-	0	0	0	1	1	1	0	-	1	1	1	1	0	1	1	0	1	1	1	1	1	1	1	1	0	1	1	1	1	0	1	0
1083067	0	1	1	1	0	1	-	0	1	1	0	0	1	1	0	0	1	0	0	0	1	1	1	0	1	1	1	1	1	0	1	1	0	1	1	1	1	1	1	1	1	-	1	1	1	1	0	1	0
1083623	0	1	1	1	0	1	0	0	1	1	0	0	-	1	0	0	1	0	0	0	1	1	1	0	1	1	1	1	1	0	1	1	0	1	1	1	1	1	1	1	1	0	1	1	1	1	0	1	0
1083679	0	1	1	1	0	1	1	0	1	1	0	-	1	1	0	0	1	0	0	0	1	1	1	0	1	1	1	-	1	0	1	1	0	1	1	1	1	1	1	1	1	0	1	1	1	1	0	1	0
1084792	0	1	1	1	0	1	-	0	1	1	0	0	1	1	0	0	1	0	0	0	1	1	1	0	1	1	1	1	-	0	1	1	0	1	1	1	1	1	1	1	1	-	1	1	1	-	0	-	0
1084955	0	1	1	1	0	1	1	0	1	-	0	0	1	1	0	0	1	0	0	0	1	1	1	0	1	1	1	1	1	0	-	1	0	1	1	1	1	1	1	1	1	0	-	1	1	1	0	1	0
1085327	0	1	1	1	0	1	1	0	1	-	0	0	1	1	0	0	1	0	0	0	-	1	1	0	1	1	1	1	1	0	1	1	0	1	1	1	1	1	1	1	1	0	1	1	1	1	0	1	0
1086771	0	1	1	1	0	1	1	0	1	1	0	-	1	1	0	-	1	0	0	0	1	1	1	0	1	1	1	1	1	0	1	1	0	1	1	1	1	1	1	1	1	-	1	1	1	1	0	1	0
1087799	0	1	1	1	0	1	-	0	1	1	0	-	1	1	0	0	1	0	0	0	1	1	1	0	1	-	1	1	1	0	1	1	0	1	1	1	1	1	1	1	1	-	1	1	1	1	0	1	0
1087811	0	1	1	1	0	1	-	0	1	1	0	0	1	1	0	-	1	0	0	0	1	1	1	0	1	1	1	1	1	0	1	1	0	1	1	1	1	1	1	1	1	-	1	1	1	1	0	1	0
1087990	0	1	1	1	0	1	1	0	1	1	0	-	1	1	0	-	1	0	0	0	1	1	1	0	1	1	1	1	1	0	1	1	0	1	1	1	1	1	1	1	1	-	1	1	1	1	0	1	0
1088134	0	1	1	1	0	-	-	0	1	1	0	-	1	1	0	0	1	0	0	0	1	1	1	0	1	1	1	1	1	0	1	1	0	1	1	1	1	1	1	1	1	-	1	1	1	1	0	1	0
1088187	0	1	1	1	0	1	1	0	1	1	0	-	1	1	0	0	1	0	0	0	1	1	1	0	1	1	1	1	1	0	1	1	0	1	1	1	1	1	1	1	1	0	1	1	1	1	0	-	0
1088268	0	1	1	1	0	1	-	0	1	1	0	-	1	1	0	0	1	0	0	0	1	1	1	0	1	1	1	1	1	0	1	1	0	1	1	1	1	1	1	1	1	-	1	1	1	1	0	1	0
1088697	0	1	1	1	-	1	1	0	1	-	0	0	1	1	0	-	1	0	0	0	1	1	1	0	1	1	1	1	1	0	1	1	0	1	1	1	1	1	1	1	1	0	1	1	1	1	0	1	0
1089464	0	1	1	1	0	1	1	0	1	1	0	-	1	1	0	-	1	0	0	0	1	1	1	0	1	1	1	1	1	0	1	1	0	1	1	1	1	1	1	1	1	-	1	1	1	1	0	1	0
1089620	0	1	1	1	0	1	-	0	-	1	0	-	1	1	0	-	1	0	0	0	1	1	1	0	1	1	1	1	1	0	1	1	0	1	1	1	1	1	1	1	1	-	1	1	1	1	0	-	0
1089668	0	1	1	-	0	1	1	0	1	1	0	-	1	1	0	0	1	0	0	0	1	1	1	0	1	1	1	1	1	0	1	1	0	1	1	1	1	1	1	1	1	0	-	1	1	-	0	1	0
1089721	0	1	1	1	0	1	1	0	1	1	0	-	1	1	0	-	1	0	0	0	1	1	1	0	1	1	1	1	1	0	1	1	0	1	1	1	1	1	1	1	1	0	1	1	1	1	0	1	0
1089769	0	1	1	1	0	1	-	0	1	1	0	1	1	1	0	0	1	0	0	0	1	1	1	0	1	1	1	1	1	0	-	1	0	1	1	1	1	1	1	1	1	0	1	1	1	1	0	1	0
1089810	0	1	1	1	0	1	1	0	1	1	0	-	1	1	0	0	1	0	0	0	1	1	1	0	1	-	1	1	1	0	1	-	0	1	1	1	1	1	1	1	1	-	1	1	1	1	0	1	0
1089837	0	1	1	1	0	1	1	0	1	1	0	-	1	1	0	0	1	0	0	0	1	-	1	0	1	1	1	1	1	0	1	1	0	1	1	1	1	1	1	1	1	-	-	1	1	1	0	1	0
1089985	0	1	1	1	0	1	1	0	1	1	0	-	1	1	-	-	1	0	0	0	1	1	1	0	1	1	1	1	-	0	1	1	0	1	1	1	1	1	1	1	1	-	1	1	1	1	0	1	0
1089991	0	1	1	1	0	1	1	0	1	1	0	-	1	1	0	-	1	0	0	0	1	1	1	0	1	1	1	1	1	0	1	1	0	1	1	1	1	1	1	1	1	0	1	1	1	1	0	1	0
1090144	0	1	1	1	0	1	-	0	1	1	0	-	1	1	0	0	1	0	0	0	1	1	1	0	1	1	1	1	1	0	-	1	0	1	1	1	1	1	1	1	1	0	1	1	1	1	0	1	0
1090232	0	1	1	1	0	1	-	0	1	1	0	-	1	1	0	-	1	0	0	0	1	1	1	0	1	1	1	1	1	0	1	-	0	1	1	1	1	1	1	1	1	-	1	1	1	1	0	1	0
1090241	0	1	1	1	0	1	1	0	1	1	0	0	1	1	0	0	1	0	0	0	1	1	1	0	1	1	1	1	1	0	1	1	0	1	1	1	1	1	1	1	1	-	1	-	1	1	0	1	0
1090383	0	1	1	1	0	1	-	0	1	1	0	-	1	1	0	-	1	0	0	0	1	1	1	0	1	1	1	1	1	0	1	1	0	1	1	1	1	1	1	1	1	0	1	1	1	1	0	1	0
1090566	0	1	1	1	0	1	-	0	1	1	0	-	1	1	0	0	1	0	0	0	1	1	-	0	1	1	1	1	1	0	1	1	0	1	1	-	1	1	1	1	1	0	1	1	1	1	0	1	0
1090798	0	1	1	1	0	1	1	0	1	1	0	-	1	1	0	0	1	0	0	0	1	1	1	0	1	1	1	1	1	0	1	1	0	1	1	1	1	1	1	1	1	0	1	1	1	1	0	1	0
1090906	0	1	1	1	0	1	1	0	1	1	0	0	1	1	0	0	1	0	0	0	1	1	1	0	1	1	1	1	1	0	1	1	0	1	1	1	1	1	1	1	1	-	1	1	1	1	0	1	0
1091047	0	1	1	1	0	1	1	0	1	1	0	0	1	1	0	0	1	0	0	0	1	1	1	0	1	1	1	1	1	0	1	1	0	1	1	1	1	1	1	1	1	-	1	1	1	1	0	1	0
1091183	0	1	-	1	0	1	-	0	1	1	0	0	1	1	0	0	1	0	0	0	1	1	1	0	1	1	1	1	1	0	1	1	0	1	1	1	1	1	1	1	1	0	1	1	1	1	0	1	0
1091306	0	1	-	1	0	1	1	0	1	1	0	0	1	1	0	0	1	0	0	0	1	1	1	0	1	1	1	1	1	0	-	1	0	1	1	1	1	1	1	1	1	0	1	1	1	1	0	1	0
1091408	0	1	1	1	0	1	1	0	1	1	0	-	1	1	0	0	1	0	0	0	1	1	1	0	1	1	1	1	1	0	1	1	0	1	1	1	1	1	1	1	1	0	1	1	1	1	0	1	0
1091447	0	1	1	1	0	1	1	0	1	1	0	-	1	1	0	0	1	0	0	0	1	1	1	0	1	1	1	1	1	0	1	1	0	1	1	1	1	1	1	1	1	-	1	1	1	1	-	1	0
1091512	0	1	1	1	0	1	1	0	1	1	0	-	1	-	0	0	1	0	0	0	1	1	1	0	1	1	1	1	1	0	1	1	0	1	1	1	1	1	1	1	1	0	1	1	1	1	0	1	0
1091959	0	1	1	1	0	1	1	0	1	1	0	0	1	1	0	0	1	0	0	0	1	1	1	0	1	1	1	1	-	0	1	1	0	1	1	1	1	1	1	1	1	0	1	1	1	1	0	1	0
1092329	0	1	1	1	0	1	1	0	1	1	0	0	1	1	0	0	1	0	0	0	1	1	1	0	1	-	1	1	1	0	1	1	0	1	1	1	1	1	1	1	1	0	1	1	1	1	0	1	0
1092354	0	1	1	1	0	1	-	0	1	1	0	-	1	1	0	0	1	0	0	0	1	1	1	0	1	1	1	1	1	0	1	1	0	1	1	1	1	1	1	1	1	-	1	1	1	1	0	1	0
1092957	0	1	1	1	0	1	1	0	1	1	0	0	-	1	0	0	1	0	0	0	1	1	-	0	1	1	1	1	1	0	1	1	0	1	1	1	1	1	1	1	1	-	1	1	1	1	0	1	0
1093203	0	1	1	1	0	1	1	0	1	-	0	-	1	1	0	0	1	0	0	0	1	1	1	0	1	1	1	1	1	0	1	1	0	1	1	1	1	1	1	1	1	-	1	1	1	1	0	1	0
1093483	0	1	1	1	0	1	1	0	1	1	0	-	1	1	0	0	1	0	0	0	1	1	1	0	1	1	1	1	1	0	1	1	0	1	1	1	1	1	1	1	1	0	1	1	1	1	0	1	0
1093562	0	1	1	1	0	1	1	0	1	1	0	0	1	1	0	0	1	0	0	0	1	1	1	0	1	1	1	1	1	0	1	1	0	1	1	1	1	1	1	1	1	0	1	1	1	1	0	1	0
1093590	0	1	1	1	0	1	-	0	1	1	0	-	1	1	0	0	1	0	0	0	1	1	1	0	1	1	1	1	1	0	1	1	0	1	1	1	1	1	1	1	1	0	1	1	1	1	0	1	0
1093829	0	1	1	1	0	-	1	0	1	1	0	0	1	1	0	0	1	0	0	0	1	1	1	0	1	1	1	1	1	0	1	1	0	1	1	1	1	1	1	1	1	0	1	1	1	1	0	1	0
1093885	0	1	1	1	0	1	-	0	1	1	0	-	-	1	0	0	1	0	0	0	1	1	1	0	1	1	1	1	1	0	1	1	0	1	1	1	1	1	1	1	1	0	1	1	1	1	0	1	0
1093887	0	1	1	1	0	1	-	0	1	1	0	0	1	-	0	0	1	0	0	0	1	1	1	0	1	1	1	1	1	0	1	1	0	1	1	1	1	1	1	1	1	0	1	1	1	1	0	1	0
1094104	0	1	1	1	0	1	1	0	1	1	0	-	1	1	0	0	1	0	0	0	1	1	1	0	1	1	1	1	1	0	1	1	0	1	1	1	1	1	1	1	-	0	1	1	1	1	0	1	0
1094541	0	1	1	1	0	-	-	0	1	1	0	0	1	-	0	0	1	0	0	0	1	1	1	0	1	1	1	1	1	0	1	1	0	1	1	1	1	1	1	1	1	-	1	1	1	1	0	1	0
1094584	0	1	1	1	0	1	-	0	1	1	0	-	-	1	0	0	1	0	0	0	1	1	1	0	1	1	1	1	1	0	1	1	0	1	1	1	1	1	1	1	1	-	1	1	1	1	0	1	0
1094831	0	1	1	1	0	1	-	0	1	1	0	0	1	1	0	0	1	0	0	0	1	1	1	0	1	1	1	1	1	0	1	1	0	1	1	1	1	1	1	1	1	0	1	1	1	1	0	1	0
1095193	0	1	1	1	0	1	-	0	1	1	0	-	1	1	0	-	1	0	0	0	-	1	1	0	1	1	1	1	1	0	1	1	0	1	1	1	1	1	1	1	1	-	1	1	1	1	0	1	0
1095266	0	1	1	1	0	1	1	0	1	1	0	-	1	1	0	0	1	-	0	0	1	1	1	0	-	-	1	-	1	0	1	1	0	1	1	1	1	1	1	1	1	-	1	1	1	1	0	1	0
1095372	0	1	-	1	0	1	-	0	1	1	0	-	1	1	0	0	1	0	-	0	1	1	1	0	1	1	1	1	1	0	1	1	0	1	1	1	1	1	1	1	1	0	1	1	1	1	0	1	0
1095402	0	1	1	1	0	-	1	0	1	1	0	-	1	1	0	0	1	0	0	0	1	1	1	0	1	1	1	-	1	0	1	1	0	1	1	1	1	1	1	1	1	0	1	1	1	1	0	1	0
1095690	0	1	1	1	0	1	1	0	1	1	0	-	0	1	0	0	1	0	0	0	1	1	1	-	1	1	1	1	1	0	1	1	0	1	1	1	1	1	1	1	1	0	1	1	1	1	0	-	0
1095754	0	1	1	1	0	1	1	0	1	1	0	-	1	1	0	0	1	0	0	0	1	1	1	0	1	1	1	1	1	0	1	1	0	1	1	1	1	1	1	1	1	0	1	1	1	1	0	1	0
1096638	0	1	1	1	0	1	1	0	-	1	0	0	1	1	0	0	1	0	0	0	1	1	1	0	1	1	1	1	1	0	1	-	0	1	1	1	1	1	1	1	1	0	1	1	1	1	0	1	0
1096765	0	1	1	1	0	1	-	0	1	1	0	0	1	1	0	0	1	0	0	0	1	1	1	0	1	1	1	1	-	0	1	1	0	1	1	1	1	1	1	1	1	0	1	1	1	1	0	1	0
1097545	0	1	1	1	0	1	1	0	1	1	0	0	1	1	0	0	1	0	0	0	1	1	1	0	1	-	1	1	1	0	1	1	0	1	1	1	1	1	1	-	1	0	1	1	1	1	0	1	0
1099494	0	1	1	1	0	1	1	0	1	1	0	0	1	1	0	0	1	0	0	0	1	1	1	0	1	-	1	1	1	0	1	1	0	1	1	1	1	1	1	1	1	-	1	1	1	1	0	1	0
1099577	0	1	1	1	0	1	-	0	1	1	0	-	-	1	0	0	1	0	0	0	1	1	1	0	1	1	1	1	1	0	1	1	0	1	1	1	1	1	1	1	1	-	1	1	1	1	0	1	0
1099649	0	1	1	1	0	1	-	0	1	1	0	0	1	-	0	0	1	0	0	0	1	1	1	0	1	1	1	-	1	0	1	1	-	1	1	1	1	1	1	1	1	-	1	1	1	1	0	1	0
1099668	0	1	1	1	0	1	-	0	1	1	0	-	1	1	0	0	1	0	0	0	1	1	1	0	1	1	1	1	1	0	1	1	0	1	1	1	1	1	1	1	1	0	1	1	1	1	0	1	0
1099755	0	1	1	1	0	1	1	0	1	1	0	-	1	1	0	-	1	0	0	0	-	1	1	0	1	1	1	1	1	0	1	1	0	1	1	1	1	1	1	1	1	0	-	1	1	1	0	1	0
1099769	0	1	1	1	0	1	1	0	1	1	0	0	1	1	0	0	1	0	0	0	1	1	1	0	1	1	1	1	1	0	1	1	0	1	1	1	1	1	1	1	1	0	-	1	1	1	0	1	0
1099887	0	1	1	1	0	1	-	0	1	1	0	-	1	1	0	0	1	0	0	0	1	1	1	0	1	1	1	1	1	0	1	1	0	1	1	-	1	1	1	1	1	0	1	1	-	1	0	1	0
1099952	0	1	1	1	0	-	1	0	1	1	0	-	1	1	0	0	1	0	0	0	1	1	0	0	1	1	1	1	1	0	1	1	0	1	1	1	1	1	0	0	1	-	1	1	1	1	0	1	0
1100040	0	1	1	1	0	1	1	0	1	1	0	-	1	1	0	0	1	0	0	0	1	1	1	0	1	1	1	1	1	0	1	1	0	1	1	1	1	1	1	1	1	-	1	1	1	-	0	1	0
1100105	0	1	1	1	0	1	1	0	1	1	0	-	1	1	0	0	-	0	0	0	1	1	1	0	1	-	1	1	1	0	1	1	0	1	1	1	1	1	1	1	1	-	1	1	1	1	0	1	0
1100106	0	1	1	1	0	1	1	0	1	1	0	-	1	1	0	0	1	0	0	0	1	1	1	0	1	1	1	-	1	0	1	1	0	1	1	1	1	1	1	1	1	0	1	1	1	1	0	1	0
1100152	0	1	1	1	0	1	-	0	1	1	0	0	1	1	0	0	1	0	0	0	1	1	1	0	1	-	1	1	1	0	1	1	0	1	1	1	1	1	1	1	1	0	-	1	1	1	0	1	0
1100397	0	1	1	1	0	1	1	0	1	1	0	-	1	1	0	-	1	0	0	0	1	1	1	0	1	1	1	1	1	0	1	1	0	1	1	1	1	1	1	1	1	0	1	1	1	-	0	1	0
1100632	0	1	1	1	0	1	1	0	1	1	0	-	1	1	0	0	1	0	0	0	1	1	1	0	1	-	1	1	1	0	1	1	0	1	1	1	1	1	1	1	1	0	1	1	1	1	0	1	0
1100738	0	1	1	1	0	1	1	0	-	1	0	0	1	1	0	0	1	0	0	0	1	1	1	0	-	1	1	1	1	0	1	1	0	1	1	1	1	1	1	1	1	0	1	1	1	1	0	1	0
1100879	0	1	1	1	0	1	-	0	1	1	0	0	1	1	0	0	1	0	0	0	1	1	1	0	1	1	1	1	1	0	1	1	0	1	1	1	1	1	1	1	1	-	-	1	1	1	0	1	0
1101062	0	1	1	1	0	1	-	0	1	1	0	-	1	1	0	0	1	0	0	0	1	1	1	0	1	1	1	1	1	0	1	1	0	1	1	1	1	1	1	1	1	0	1	1	1	1	0	1	0
1101411	0	1	1	1	0	1	-	0	1	1	0	-	1	1	0	0	1	0	0	0	1	1	1	0	1	1	1	1	1	0	1	1	0	1	1	1	1	1	1	1	1	-	1	1	1	1	0	1	0
1101585	0	1	1	1	0	1	-	0	1	1	0	0	1	-	-	0	1	0	0	0	1	1	-	0	1	-	1	1	1	0	1	1	0	1	1	1	1	1	1	1	1	0	1	1	1	1	0	1	0
1101630	0	1	1	1	0	1	1	0	1	1	0	0	1	1	0	-	1	0	0	0	1	1	1	0	1	1	1	1	1	0	1	1	0	1	1	1	1	1	1	1	1	0	1	1	1	1	0	1	0
1102066	0	1	1	1	0	-	-	0	1	1	0	-	-	1	0	0	1	0	0	0	1	1	1	0	1	1	1	1	1	0	1	1	0	1	1	1	1	1	1	1	1	0	1	1	1	1	0	-	0
1102121	0	1	1	1	0	1	-	0	1	1	0	-	1	1	0	0	1	0	0	0	1	1	1	0	1	1	1	1	1	0	1	1	0	1	1	1	1	1	1	-	1	0	1	1	1	1	0	1	0
1102164	0	1	1	1	0	1	1	0	1	1	0	-	1	1	0	0	1	0	0	0	-	1	1	0	-	1	1	1	1	0	1	-	0	1	1	1	1	1	1	1	1	0	1	1	1	1	0	1	0
1102351	0	1	1	1	0	1	-	0	1	1	0	-	1	1	0	0	1	-	0	0	1	1	1	0	1	1	1	1	1	0	1	1	0	1	1	1	1	1	1	1	1	0	1	1	1	1	0	1	0
1102354	0	1	1	1	0	1	1	0	1	1	0	1	1	1	0	0	1	0	0	0	1	1	1	0	1	1	1	1	1	0	1	1	0	1	1	1	1	1	1	1	1	0	1	1	1	1	0	1	0
1102399	0	1	1	1	0	1	-	0	1	1	0	0	1	1	0	0	-	0	0	0	1	1	-	0	1	-	1	1	1	0	1	1	0	1	1	1	1	1	1	1	1	0	1	1	1	1	0	1	0
1102610	0	1	1	1	0	1	1	0	-	1	0	0	-	1	0	0	1	0	0	0	1	1	1	0	1	1	1	1	1	0	1	1	0	1	1	1	1	1	1	1	1	-	1	1	1	1	0	1	0
1102745	0	1	1	1	0	1	0	0	1	1	0	0	1	1	0	0	-	0	0	0	1	1	1	0	1	1	1	1	1	0	1	1	0	1	1	1	1	1	1	1	1	0	1	1	1	1	0	-	0
1102794	0	1	1	1	0	1	1	0	1	1	0	-	1	1	0	0	1	0	0	0	1	1	1	0	1	1	1	1	1	0	1	1	0	1	1	1	1	1	1	1	1	0	1	1	1	-	0	1	0
1102976	0	1	1	1	0	1	1	0	1	1	0	0	1	1	0	0	1	0	0	0	-	1	1	0	1	-	1	1	1	0	1	1	0	1	1	1	1	1	1	1	1	0	1	1	1	1	0	1	0
1103011	0	1	1	1	0	1	1	0	1	1	0	0	1	1	0	0	1	0	0	0	1	1	1	0	1	1	1	1	1	0	1	1	0	1	1	1	1	1	1	1	1	-	1	1	1	1	0	1	0
1103424	1	0	0	0	1	0	2	1	0	0	1	2	0	0	1	-	0	1	1	1	0	0	0	1	0	0	0	0	0	1	0	0	1	0	0	2	0	0	0	0	0	1	0	0	0	0	1	0	1
1103430	0	1	1	1	0	1	1	0	1	1	0	-	1	1	0	0	1	0	0	0	1	1	1	0	1	1	1	1	1	0	1	1	0	1	1	1	1	1	1	1	1	-	1	1	1	1	-	1	0
1103716	0	1	1	1	0	1	1	0	1	1	0	0	1	1	0	0	1	0	0	0	1	1	1	0	1	1	1	1	1	0	-	1	0	1	1	1	1	1	1	1	1	-	1	1	1	1	0	1	0
1104399	0	1	1	1	0	1	-	0	1	1	0	0	1	1	0	0	-	0	0	0	1	1	1	0	1	1	1	1	1	0	1	1	0	1	1	1	1	1	1	1	1	-	1	-	1	1	0	1	0
1104616	0	1	1	1	0	1	-	0	1	1	0	-	1	1	-	0	1	0	0	0	1	1	1	0	1	1	1	1	1	0	1	1	0	1	1	1	1	1	1	1	1	0	1	1	1	1	0	1	0
1105032	0	1	1	1	0	1	-	0	1	1	0	-	1	1	0	0	1	0	0	0	1	1	1	0	1	1	1	1	1	0	1	1	0	1	1	1	1	1	1	1	1	-	1	1	1	1	0	1	0
1105059	0	1	1	1	0	1	1	0	1	1	0	0	1	1	0	0	1	0	0	0	1	1	1	0	1	1	1	1	1	-	1	1	0	1	1	1	1	1	1	1	1	-	1	1	1	1	0	1	0
1105108	0	1	1	1	0	1	1	0	1	1	0	-	1	1	0	0	1	0	0	0	1	1	1	0	1	1	-	1	1	0	1	1	0	1	1	1	1	1	1	1	1	-	1	1	1	1	0	1	0
1105339	0	1	1	1	0	1	1	0	1	1	0	0	1	1	0	0	1	0	0	0	1	-	1	0	1	-	1	1	1	0	1	1	0	1	1	1	1	1	1	1	1	0	1	1	1	1	0	1	0
1106306	0	1	1	1	0	1	1	0	1	1	0	-	1	1	0	0	1	0	0	0	1	1	1	0	1	1	1	1	1	0	1	1	0	1	1	1	1	1	1	1	1	-	1	1	1	1	0	1	0
1106435	0	1	1	1	0	1	-	0	1	1	0	-	1	1	0	-	1	0	0	0	1	1	1	0	1	1	1	1	1	0	1	1	0	1	1	1	1	1	1	1	1	0	1	1	1	1	0	1	0
1106846	0	1	1	1	0	1	-	0	1	1	0	-	1	1	0	0	1	0	0	0	1	1	1	0	1	1	1	1	1	0	1	1	0	1	1	1	1	1	1	1	1	-	1	1	1	1	0	1	0
1107013	0	1	1	1	0	1	1	0	1	1	0	-	1	1	0	-	1	0	0	0	1	1	1	0	1	1	1	1	1	0	1	1	0	1	1	1	1	1	1	1	1	0	1	1	1	1	0	1	0
1107305	0	1	1	1	0	1	1	0	1	1	0	-	1	1	-	0	1	0	0	0	1	1	1	0	1	1	1	1	1	0	1	1	0	1	1	1	1	1	1	1	1	-	1	1	1	1	0	-	0
1107769	0	1	1	1	0	1	-	0	1	1	0	1	1	1	0	-	1	0	0	0	1	1	1	0	1	1	1	1	1	0	1	1	0	1	1	1	1	1	1	1	1	0	1	1	1	1	0	1	0
1107824	0	1	1	1	0	1	1	0	1	1	0	0	1	1	0	0	1	0	0	0	1	1	1	0	1	-	1	1	1	0	1	1	0	1	1	1	1	1	1	1	1	0	-	1	1	1	0	-	0
1108342	0	1	1	1	0	1	1	0	1	1	0	0	-	1	0	-	1	0	0	0	1	1	1	0	0	1	1	1	1	0	1	1	0	1	1	1	1	1	1	1	1	0	1	1	-	-	0	1	0
1108772	0	1	1	1	-	1	1	-	1	1	1	1	1	1	1	0	1	0	0	0	1	1	1	0	1	1	1	1	1	0	1	1	0	1	1	1	1	1	1	1	1	1	1	1	-	1	0	1	0
1109237	0	1	1	1	0	1	-	0	1	1	0	0	1	1	0	0	1	0	0	0	-	-	1	0	1	1	1	1	1	0	1	1	0	1	1	1	1	1	1	1	1	0	1	1	1	1	0	1	0
1109963	0	1	1	1	0	1	0	0	1	1	0	1	1	1	0	-	1	0	0	0	1	1	1	0	1	1	1	1	1	0	1	1	0	1	1	1	1	1	1	1	1	-	1	1	1	1	0	-	0
1110110	0	1	1	1	0	1	-	0	1	1	0	0	1	1	0	0	1	0	0	0	1	1	1	0	1	1	1	1	1	0	1	1	0	1	1	1	1	1	1	1	1	0	1	1	1	1	0	1	0
1110181	0	1	1	1	0	1	-	0	1	1	0	1	1	1	0	0	1	0	0	0	1	1	1	0	1	1	1	1	1	0	1	1	0	1	1	1	1	1	1	1	1	0	1	1	1	1	0	1	0
1110483	0	1	1	1	0	1	1	0	1	1	0	-	1	1	0	0	1	0	0	0	1	1	1	0	1	1	1	1	1	0	1	1	0	1	1	1	1	1	1	1	1	0	1	1	1	1	0	1	0
1111632	0	1	-	1	0	1	1	0	1	1	0	0	1	1	0	0	1	0	0	0	1	1	1	0	1	1	1	1	1	0	1	1	0	1	1	1	1	1	1	1	1	-	1	1	1	1	0	1	-
1112589	0	1	1	1	0	1	1	0	-	1	0	0	1	1	0	0	1	0	0	0	1	1	1	0	-	1	1	1	1	0	-	1	0	1	1	1	1	1	1	1	1	0	-	1	1	1	0	1	-
1112787	0	1	1	1	0	1	1	0	1	1	0	0	1	1	0	0	1	0	0	0	1	1	1	0	1	1	1	1	1	0	1	1	0	1	1	1	1	1	1	1	1	0	1	1	1	-	0	1	0
1113179	0	1	1	1	0	1	1	0	1	1	0	-	1	1	0	0	1	0	0	0	1	1	1	0	1	-	1	1	1	0	1	1	0	1	1	1	1	1	1	1	1	-	1	1	1	1	0	1	-
1113856	0	1	-	1	0	1	1	0	1	1	0	0	1	1	0	0	1	0	0	0	1	1	1	0	1	1	-	1	1	0	1	1	0	1	1	1	1	1	1	1	1	-	1	1	1	1	0	1	0
1114020	0	1	1	1	0	1	1	0	-	1	0	0	1	1	0	0	1	0	0	0	1	1	1	0	1	1	-	1	1	0	1	1	0	1	1	1	1	1	1	1	1	-	1	1	1	1	0	1	0
1114299	0	1	1	1	0	1	1	0	1	1	0	-	1	1	0	0	1	0	0	0	1	1	1	0	-	1	1	1	1	0	1	1	0	1	1	1	1	1	1	1	1	-	1	1	1	1	0	1	0
1115056	0	1	1	1	0	1	-	0	1	1	0	0	-	1	0	0	1	0	0	0	-	-	-	0	1	1	1	1	1	0	1	1	0	1	1	1	1	1	1	1	1	0	1	1	1	1	0	-	0
1116447	0	1	1	1	0	-	-	0	1	1	0	0	1	1	0	0	1	0	0	0	1	1	-	0	1	1	1	1	1	0	1	1	0	1	1	1	1	1	1	1	1	-	1	1	1	1	0	1	0
1119219	0	1	1	1	0	1	1	0	1	1	0	0	1	1	0	0	1	0	0	0	1	1	1	0	1	1	-	1	1	0	1	1	0	1	1	1	1	1	1	1	1	0	1	1	1	1	0	1	0
1119294	0	1	1	1	0	1	1	0	1	1	0	-	1	1	0	0	1	0	0	0	1	1	1	0	1	1	1	1	1	0	-	1	0	1	1	1	1	1	1	1	1	0	1	1	1	1	0	1	0
1119411	0	1	1	1	0	1	1	0	1	1	0	0	1	-	0	0	1	0	0	0	1	1	1	0	-	1	1	1	1	0	1	1	0	1	1	1	1	1	1	1	1	0	1	1	1	1	0	1	0
1119439	1	0	0	0	1	1	1	0	0	1	1	-	1	1	1	1	1	1	1	1	0	1	1	-	0	1	0	1	0	1	1	1	1	0	0	1	0	0	1	1	0	1	0	1	1	1	0	0	1
1119497	0	1	1	1	0	1	1	0	1	1	0	0	1	1	0	0	1	0	0	0	1	1	-	0	1	-	1	1	1	0	1	1	0	1	1	1	1	1	1	1	1	0	1	1	1	1	0	1	0
1120108	0	1	1	1	0	1	1	0	1	1	0	-	1	1	0	0	1	0	0	0	1	1	1	0	-	1	1	1	1	0	1	1	0	1	1	1	1	1	1	1	1	-	1	1	-	1	0	1	0
1120912	0	1	1	1	0	1	1	0	1	1	0	-	1	1	0	0	1	0	0	0	1	1	1	0	1	1	1	1	1	0	1	1	0	1	1	1	1	1	1	1	1	0	1	1	-	1	0	-	0
1121163	0	1	1	1	0	1	-	0	1	1	0	-	1	1	0	0	1	0	0	0	1	1	1	0	1	1	1	1	1	0	1	1	0	1	1	1	1	1	1	1	1	-	1	1	1	1	0	1	0
1121887	0	1	1	1	0	1	-	0	1	1	0	0	1	1	0	0	1	0	0	0	1	1	-	0	1	1	1	1	1	0	1	1	0	1	1	1	1	1	1	1	1	-	1	1	1	1	0	1	0
1122078	0	1	1	1	0	1	1	0	1	1	0	-	1	1	0	0	-	0	0	0	1	1	1	0	1	1	1	1	1	0	1	1	0	1	1	1	1	1	1	1	1	0	1	-	1	1	0	1	0
1122498	0	1	1	1	0	1	-	0	1	1	0	-	1	1	0	0	1	0	0	0	1	1	1	0	1	-	1	1	1	0	1	1	0	1	1	1	1	1	1	1	1	-	1	1	1	1	0	1	0
1122543	0	1	1	-	0	1	1	0	1	1	0	1	1	1	0	0	1	0	0	0	1	1	1	0	1	1	1	1	1	0	1	1	0	1	1	1	1	1	1	1	1	-	1	1	-	1	0	1	0
1122954	0	1	1	1	0	1	1	0	1	1	0	-	1	1	0	0	1	0	0	0	1	1	1	0	1	1	1	1	0	0	1	1	0	1	1	1	1	1	1	1	1	0	1	1	1	1	0	1	0
1123184	0	1	1	1	0	1	1	0	1	1	0	1	1	1	0	0	1	0	0	0	1	1	1	0	1	1	1	1	1	0	1	1	0	1	1	1	1	1	1	1	1	-	1	1	1	1	0	1	0
1123418	0	1	1	1	0	1	-	0	1	1	0	-	1	1	0	-	1	0	0	0	1	1	1	0	1	1	1	1	1	0	1	1	0	1	1	1	1	1	1	1	1	-	1	1	1	1	0	1	0
1124127	0	1	1	1	0	1	-	0	1	1	0	-	1	1	0	0	1	0	0	0	1	1	1	0	1	1	1	1	1	0	1	1	0	1	1	1	1	1	1	1	1	-	1	1	-	1	0	1	0
1124279	0	1	1	1	0	1	-	0	1	1	0	0	1	1	0	0	1	0	0	0	1	1	1	0	1	-	1	1	1	0	1	1	0	1	1	1	1	1	1	1	1	-	1	1	1	-	0	-	0
1124281	0	1	1	1	0	1	1	0	1	1	0	-	1	1	0	0	1	0	0	0	-	1	-	0	1	1	1	1	1	0	1	1	0	1	1	1	1	1	1	1	1	0	1	1	1	1	0	1	0
1125371	0	1	1	1	0	1	1	0	1	1	0	0	1	1	0	0	1	0	0	0	1	1	-	0	1	1	-	1	1	0	1	1	0	1	1	1	1	1	1	1	1	0	1	1	1	-	0	1	0
1125459	0	1	1	1	0	1	1	0	1	1	0	-	1	1	0	0	1	0	0	0	1	1	1	0	1	1	1	1	1	0	1	1	0	1	1	1	1	1	1	1	1	0	1	1	1	1	0	-	0
1126017	0	1	1	1	0	1	-	0	1	1	0	0	1	1	0	0	1	0	0	0	1	1	1	0	1	1	1	1	1	0	1	1	0	1	1	1	1	1	1	1	1	0	1	1	1	1	0	1	0
1126092	0	1	1	1	0	1	1	0	1	1	0	-	1	1	0	0	1	0	0	0	1	1	1	0	1	1	1	1	1	0	1	1	0	1	1	1	1	1	1	1	1	0	1	1	1	1	0	1	0
1126396	0	1	1	1	0	1	1	0	1	1	-	-	1	1	0	0	1	0	0	0	-	1	1	0	1	1	1	1	1	0	1	1	0	1	1	1	1	1	1	1	1	0	1	1	1	1	0	1	0
1126427	0	1	1	1	0	1	1	0	1	1	0	-	1	1	0	0	1	0	0	0	1	-	1	0	1	1	1	1	1	0	1	1	0	1	1	1	1	1	1	1	1	-	1	1	1	1	0	1	0
1126695	0	1	1	1	0	1	-	0	1	1	0	-	1	1	-	-	1	0	0	0	1	1	1	0	1	1	1	1	1	0	1	1	0	1	1	1	1	1	1	1	1	0	1	1	1	1	0	1	0
1127649	0	1	1	1	0	1	1	0	1	1	0	-	1	1	0	0	1	0	0	0	1	1	1	0	1	1	1	1	1	0	1	1	0	1	1	1	1	1	1	1	1	-	1	1	1	1	0	1	-
1128044	0	1	-	1	0	1	1	0	1	1	0	-	1	1	0	-	1	0	0	0	1	1	1	0	1	1	1	1	1	0	1	1	0	1	1	1	1	1	1	1	1	-	1	1	1	1	0	1	0
1128157	0	1	1	1	0	1	1	0	1	1	0	0	1	1	-	0	1	0	0	0	1	1	1	0	1	1	1	1	1	0	1	-	0	1	1	1	1	1	1	1	1	0	1	1	1	1	0	1	0
1128469	0	1	1	1	0	1	-	0	-	1	0	0	1	1	0	0	1	0	0	0	1	1	1	0	1	1	1	1	1	0	1	1	0	1	1	1	1	1	1	1	1	0	1	1	1	1	0	1	0
1129852	0	1	1	1	0	1	1	0	1	1	0	-	1	1	0	0	1	0	0	0	1	1	-	0	1	1	1	1	1	0	1	1	0	1	1	1	1	1	1	1	1	-	1	1	1	1	0	1	0
1129940	0	1	1	1	0	1	1	0	1	1	0	0	1	1	0	-	-	0	0	0	1	1	1	0	1	1	1	1	1	0	1	1	0	1	1	1	1	1	1	1	1	0	1	1	1	-	0	1	0
1130108	0	1	1	1	0	1	-	0	-	1	0	1	1	1	0	0	1	0	0	0	1	-	1	0	1	-	1	1	1	0	1	1	0	1	1	1	1	1	1	1	1	0	1	1	1	1	0	1	0
1130437	0	1	1	1	0	1	-	0	1	1	0	0	1	1	0	0	1	0	0	0	1	1	-	0	1	1	1	1	-	0	1	1	0	1	1	1	1	1	1	1	1	-	1	1	1	1	0	1	0
1130474	0	1	1	1	0	1	-	0	1	1	0	1	1	1	0	0	1	0	0	0	1	1	1	0	1	1	1	1	1	0	1	-	0	1	1	1	1	1	1	1	1	-	1	1	1	1	0	1	0
1130651	0	1	1	1	0	1	1	0	1	1	0	0	1	1	0	-	1	0	0	0	1	1	1	0	1	1	-	1	1	0	1	1	0	1	1	1	1	1	1	1	1	0	1	-	1	1	0	1	0
1130877	0	1	1	1	0	1	-	0	1	1	0	0	1	1	0	0	1	0	0	0	1	1	1	0	1	1	1	1	1	0	1	1	0	1	1	1	1	1	1	1	1	0	1	1	1	-	0	1	0
1131239	0	1	1	1	0	1	-	0	-	1	0	0	1	1	0	0	1	0	0	0	1	1	1	0	1	1	1	1	1	0	1	-	0	1	1	1	1	1	1	1	1	-	1	1	1	1	0	0	0
1132391	0	1	1	1	0	1	-	0	1	-	0	0	-	1	0	0	1	0	0	0	1	1	1	0	1	1	1	1	1	0	1	1	0	1	1	1	1	1	1	1	1	-	1	1	1	1	0	1	0
1132527	0	1	1	0	0	1	-	0	0	1	0	-	-	-	0	0	0	0	0	0	-	1	1	0	1	1	-	0	0	0	1	-	0	0	1	1	1	1	-	0	1	0	-	1	1	1	0	1	0
1133070	0	1	1	1	0	1	1	0	-	1	0	0	1	1	0	0	1	0	0	0	1	1	-	0	1	1	-	1	1	0	1	-	0	1	1	1	1	1	1	1	1	-	1	1	1	1	0	1	0
1134094	0	1	1	1	0	1	-	0	1	1	0	0	1	1	0	0	1	0	0	0	1	1	1	0	1	1	1	1	1	0	1	1	0	1	1	1	1	1	1	1	1	-	1	1	1	-	0	1	0
1135238	0	1	1	1	0	1	1	0	1	1	0	-	1	1	0	0	1	0	0	0	1	1	1	0	1	1	1	1	1	0	1	1	0	1	1	1	1	1	1	1	1	0	-	1	1	1	0	1	0
1138459	0	1	1	1	0	1	1	0	1	1	0	0	1	1	0	0	1	0	0	0	1	1	1	0	1	1	1	1	1	0	1	1	0	1	1	1	1	1	1	1	1	0	1	1	1	1	0	1	0
1138600	0	1	1	1	0	1	-	0	1	1	0	0	1	1	0	-	1	0	0	0	1	1	1	0	1	1	1	1	1	0	1	-	0	1	1	1	1	1	1	1	1	0	1	1	1	1	0	1	0
1141486	0	1	1	1	0	1	1	0	1	1	0	1	1	1	0	-	1	0	0	0	1	1	1	0	1	-	1	1	1	0	1	1	0	1	1	1	1	1	1	1	1	0	1	1	1	1	0	1	0
1143462	0	1	1	1	0	1	-	0	1	1	0	0	1	1	0	0	-	0	0	0	1	1	1	0	1	1	1	1	1	0	1	-	0	1	1	1	1	1	1	1	1	0	1	1	1	1	0	1	0
1144895	0	1	1	1	0	1	1	0	1	1	0	0	1	1	0	0	1	0	0	0	-	1	1	0	1	1	1	1	1	0	1	1	0	1	1	1	1	1	1	1	1	0	1	1	1	1	0	1	0
1145625	0	1	1	1	0	1	1	0	1	1	0	0	1	1	0	0	1	0	0	0	1	1	1	0	1	-	1	1	1	0	1	1	0	1	1	1	1	1	1	1	1	0	1	1	1	1	0	-	0
1149751	0	1	1	1	0	1	-	0	1	1	0	0	1	1	0	0	1	0	0	0	1	1	1	0	1	1	1	1	1	0	1	1	0	1	1	1	1	1	1	1	1	0	1	1	1	1	0	1	0
1150269	0	1	1	1	0	1	-	0	1	1	0	-	1	1	0	0	1	0	0	0	1	1	1	0	1	1	1	1	1	0	1	-	0	1	1	1	1	1	1	1	1	-	1	1	1	1	0	1	0
1150283	0	1	-	1	0	1	1	0	-	1	0	-	1	1	0	0	1	0	0	0	1	1	1	0	1	1	1	1	1	0	1	1	0	1	1	1	1	1	1	1	1	0	1	1	1	1	0	1	0
1150592	0	1	-	1	0	1	1	0	1	1	0	0	1	1	0	0	-	0	0	0	1	1	1	0	1	1	1	1	1	0	1	1	0	1	1	1	1	1	1	1	1	-	1	1	1	1	0	1	0
1151097	0	1	1	1	0	1	-	0	1	1	0	0	1	1	0	0	1	0	0	0	1	1	1	0	1	1	1	1	1	0	1	1	0	1	1	1	1	1	1	1	1	0	1	1	1	1	0	1	0
1151398	0	1	1	1	0	1	1	0	1	1	0	0	1	1	0	0	1	0	0	0	1	1	1	0	1	1	1	1	1	0	1	1	0	1	1	1	1	1	1	1	1	0	1	1	1	1	0	1	0
1160197	0	1	1	1	0	1	-	0	1	1	0	-	1	1	0	0	1	0	0	0	1	1	1	0	1	1	1	1	1	0	1	1	0	1	1	1	1	1	1	1	1	0	1	1	1	1	0	1	0
1160493	0	1	1	-	0	1	-	0	1	1	0	0	1	1	0	-	1	0	0	0	1	1	1	0	1	1	1	1	1	0	1	1	0	1	1	1	1	1	1	1	1	0	1	1	1	1	0	1	0
1161427	0	1	1	1	0	1	1	0	1	1	0	-	1	1	0	0	1	0	0	0	1	1	-	-	1	-	1	1	1	0	1	1	0	1	1	1	1	1	1	1	1	-	1	1	1	1	0	1	0
1161479	0	1	1	1	0	1	1	0	1	1	0	-	1	1	0	0	1	0	0	0	1	1	1	0	1	1	1	1	1	0	1	1	0	1	1	1	1	1	1	1	1	-	1	1	1	1	-	1	0
1161821	0	1	1	1	0	1	-	0	1	1	0	0	1	1	0	0	-	0	0	0	1	1	1	0	1	1	1	1	1	0	1	1	0	1	1	1	1	1	1	1	1	0	1	1	-	1	0	1	0
1163169	0	1	1	1	0	1	1	0	1	1	0	-	1	1	0	0	1	0	0	0	1	1	1	0	1	1	1	1	1	0	-	1	0	1	1	1	1	1	1	1	1	-	1	1	1	1	0	1	0
1163780	0	1	1	1	0	1	-	0	1	1	0	-	1	1	0	0	1	0	0	0	-	1	1	0	1	1	1	1	1	0	1	1	0	1	1	1	1	1	1	1	1	0	1	1	-	1	0	1	0
1163852	0	1	1	1	0	1	-	0	1	1	0	1	1	1	0	0	-	0	0	0	1	1	1	0	1	1	1	1	1	0	1	1	0	1	1	-	1	1	1	1	1	0	1	1	1	1	0	1	0
1164511	0	1	1	1	0	1	0	0	1	1	0	-	1	1	0	0	1	0	0	0	1	1	1	0	1	1	1	-	1	0	1	1	0	1	1	1	1	1	1	1	1	-	1	1	1	1	0	1	0
1165239	0	1	1	1	0	1	1	0	1	1	0	-	1	1	0	-	1	0	0	0	1	1	1	0	-	1	1	1	1	0	1	1	0	1	1	1	1	1	1	1	1	0	1	1	1	1	0	-	0
1166594	1	0	0	0	1	0	2	1	0	0	1	1	0	0	1	1	0	1	1	1	0	0	0	1	0	0	0	0	0	1	0	0	1	0	0	2	0	2	0	0	0	1	0	2	0	0	1	0	1
1167287	0	1	1	1	0	1	1	0	1	1	0	0	1	1	0	0	1	0	0	0	1	1	1	0	1	1	1	1	1	0	1	1	0	1	1	1	1	1	1	1	1	0	1	1	1	1	0	1	0
1169602	0	1	1	1	0	1	-	0	1	1	-	-	1	1	0	0	1	0	0	0	1	1	1	0	1	1	1	1	1	0	1	1	0	1	1	1	1	1	1	1	1	-	1	1	1	1	0	1	0
1190905	0	1	1	1	0	1	-	0	1	1	0	0	1	1	0	0	1	0	0	0	1	1	1	0	1	1	1	1	1	0	1	1	0	1	1	1	1	1	1	1	1	-	1	1	1	1	0	1	0
1195188	0	1	1	1	0	1	1	0	1	1	0	-	1	1	0	-	1	0	0	0	1	1	1	0	1	1	1	1	1	0	1	1	0	1	1	1	1	1	1	1	1	-	1	1	1	1	0	1	0
1201279	0	1	1	1	0	1	-	0	1	1	0	0	1	1	0	0	1	0	0	0	1	1	1	0	1	1	1	1	1	0	1	1	0	1	1	1	1	1	1	1	1	0	1	1	1	1	0	1	0
1202217	0	1	1	1	0	1	-	0	1	1	0	1	1	1	0	0	1	0	0	0	1	1	1	0	1	-	1	1	1	0	1	1	0	1	1	1	1	1	1	1	1	-	1	1	1	1	0	1	0
1202590	0	1	1	1	0	1	-	0	1	1	0	-	1	1	0	0	1	0	0	0	1	1	1	0	1	1	1	1	1	0	1	1	0	1	1	1	1	1	1	1	1	0	1	1	1	1	0	1	0
1202636	0	1	1	1	0	1	-	0	1	1	0	0	1	1	0	0	1	0	0	0	1	1	1	0	1	-	1	1	-	0	1	1	0	1	1	1	1	1	-	1	1	0	1	1	1	1	0	1	0
1202916	0	1	0	1	0	1	1	0	1	1	0	0	1	1	0	0	1	0	0	0	-	1	1	0	1	1	1	1	1	0	-	1	0	1	1	1	1	1	1	1	1	0	1	1	1	1	0	1	0
1203157	0	1	1	1	0	1	-	0	1	1	0	0	1	1	0	0	1	0	0	0	1	1	1	0	1	1	1	1	1	0	1	1	-	1	1	1	1	1	1	1	1	0	1	1	1	1	0	1	0
1203198	0	1	1	1	0	1	-	0	1	1	-	0	1	1	0	0	1	0	0	0	1	1	1	0	1	1	1	1	1	0	1	1	0	1	1	1	1	1	1	1	1	0	1	1	1	1	0	1	0
1203210	0	1	1	1	0	1	1	0	1	1	0	1	1	1	0	0	1	0	0	0	1	1	1	0	1	1	1	1	1	0	1	1	0	1	1	1	1	1	1	1	1	-	1	1	1	1	0	1	0
1204248	0	1	1	1	0	1	1	0	1	1	0	0	1	1	0	0	1	0	0	0	1	1	1	0	1	1	1	1	1	0	1	-	0	1	1	1	1	1	1	1	1	0	1	1	1	1	0	1	0
1204912	0	1	1	1	0	1	1	0	1	1	0	-	1	1	0	0	1	0	0	0	1	1	1	0	1	1	1	1	1	0	1	1	0	1	1	1	1	1	1	1	1	-	1	1	1	1	0	1	0
1205534	0	1	1	1	0	1	1	0	1	1	0	-	1	1	0	-	1	0	0	0	1	1	1	0	1	1	1	1	1	0	1	1	0	1	1	1	1	1	1	-	1	0	1	1	1	1	0	1	0
1205716	0	1	1	1	0	1	-	0	1	1	0	-	1	1	0	0	1	0	0	0	1	1	-	0	1	1	1	1	1	0	1	1	0	1	1	1	1	1	1	1	1	0	1	1	1	1	0	1	0
1205877	0	1	1	1	0	1	-	0	1	1	0	-	1	1	0	0	1	0	0	0	1	1	1	0	1	1	1	1	1	0	1	1	-	1	1	1	1	1	1	1	1	0	1	1	1	1	0	-	0
1206251	0	1	1	1	0	1	1	0	1	1	0	-	1	1	0	0	1	0	0	0	1	1	1	0	1	1	1	1	1	0	1	1	0	1	1	1	1	1	1	1	1	0	1	1	-	1	0	1	0
1206587	0	1	1	1	0	1	-	0	1	1	0	-	1	1	0	0	-	0	0	0	1	1	1	0	-	1	1	1	1	0	1	1	0	1	1	1	1	1	1	1	1	0	1	-	1	1	0	1	0
1207232	0	1	1	1	0	1	1	0	1	1	0	0	1	1	0	0	1	0	0	0	1	-	-	0	1	1	1	1	1	0	1	1	0	1	1	1	1	1	1	1	1	0	1	-	1	1	0	1	0
1208495	0	1	1	1	0	1	1	0	1	1	0	1	1	1	0	0	-	0	0	0	1	1	-	0	1	1	1	1	1	0	1	1	0	1	1	1	1	1	1	1	1	0	1	1	1	1	0	0	0
1210182	0	1	1	1	0	1	-	0	1	1	0	-	1	1	0	0	1	0	0	0	1	1	1	0	1	1	1	-	1	0	1	1	0	1	1	1	1	1	1	1	1	0	1	-	1	1	0	1	0
1210473	0	1	1	1	0	-	1	0	1	1	0	0	1	1	0	0	1	0	0	0	1	1	1	0	1	1	1	-	1	0	1	1	0	1	1	1	1	1	1	1	1	-	1	1	1	1	0	1	0
1211674	0	1	1	1	0	1	1	0	1	1	0	0	1	1	0	0	1	0	0	0	1	1	1	0	1	1	1	1	1	0	1	1	0	1	1	1	1	1	1	1	1	-	1	1	1	1	0	1	0
1211785	0	1	-	-	0	1	1	0	-	1	0	0	1	1	0	0	1	0	0	0	1	1	1	0	1	1	1	1	1	0	1	1	0	1	1	1	1	1	1	1	1	0	1	1	1	1	0	1	0
1212075	0	1	1	1	0	1	1	0	1	1	0	-	1	1	0	0	1	0	0	0	1	1	1	0	1	1	1	1	1	0	1	-	0	1	1	1	1	1	1	1	1	0	1	1	1	1	0	1	0
1214191	0	1	1	-	0	1	1	0	1	1	0	-	1	-	0	0	1	0	0	0	1	1	1	0	1	1	1	1	1	0	1	1	0	1	1	1	1	1	1	1	1	0	1	1	1	-	0	1	0
1214988	0	1	1	1	0	1	-	0	1	1	0	0	1	1	0	0	1	0	0	0	1	1	1	0	1	1	1	1	1	0	1	1	0	1	1	1	1	1	1	1	1	-	1	1	1	1	0	1	0
1215403	0	1	1	1	0	1	-	0	1	1	0	-	1	1	0	0	1	0	0	0	1	1	1	0	1	1	1	1	1	0	1	1	0	1	1	1	1	1	1	1	1	0	1	1	1	1	0	1	0
1215922	0	1	1	1	0	1	-	0	1	-	0	-	1	1	0	0	1	0	0	0	1	1	1	0	1	1	1	1	1	0	1	1	0	1	1	1	1	1	1	1	1	-	1	1	1	1	0	1	0
1216062	0	1	1	1	0	1	1	0	1	1	0	-	1	1	0	0	1	0	0	0	1	1	1	0	1	1	1	1	1	0	1	1	0	1	1	1	1	1	1	1	1	0	1	1	1	1	0	1	0
1216086	0	1	1	1	0	-	-	0	1	1	0	-	1	1	0	0	1	0	0	0	1	1	1	0	1	-	1	1	1	0	1	1	0	1	1	1	1	1	1	1	1	-	1	1	1	-	0	1	0
1216091	0	1	1	1	0	1	1	0	1	1	0	-	1	1	0	0	1	0	0	0	1	1	1	0	1	1	1	1	1	0	1	1	0	1	1	1	1	1	1	1	1	0	1	1	1	1	0	1	0
1216119	0	1	1	1	0	1	-	0	1	1	0	-	1	1	0	0	1	0	0	0	1	1	1	0	1	1	1	1	1	0	1	1	0	1	1	1	1	1	1	1	1	0	1	1	1	1	0	1	0
1217538	0	1	1	1	0	1	1	0	1	1	0	0	1	1	-	0	1	0	0	0	1	1	1	0	1	1	1	1	1	0	1	1	0	1	1	1	1	1	1	1	1	0	1	1	1	1	0	1	0
1217640	0	1	1	1	0	1	-	0	-	1	0	0	1	1	0	0	1	0	0	0	1	1	1	0	1	1	1	1	1	0	1	1	0	1	1	1	1	1	1	1	1	-	1	1	1	1	0	1	0
1217671	0	1	1	1	0	1	1	0	1	1	0	0	1	1	0	0	1	0	0	0	1	1	1	0	1	1	1	1	1	0	1	1	0	1	1	1	1	1	1	1	1	0	1	1	1	1	0	1	0
1218219	0	1	1	1	0	1	1	-	1	1	0	-	1	1	0	0	1	0	0	0	1	1	1	0	1	-	1	1	1	0	1	-	0	1	1	1	1	1	1	1	1	-	1	1	1	1	0	1	0
1218270	0	1	1	1	0	1	1	-	1	1	0	0	1	1	1	0	1	0	0	-	1	1	1	0	1	1	1	1	1	0	1	1	0	1	1	1	1	1	1	1	1	0	1	1	1	1	-	1	0
1218706	0	1	1	1	0	1	-	0	1	1	0	-	1	1	0	0	1	0	0	0	1	1	1	0	1	1	1	1	1	0	1	1	0	1	1	1	1	1	1	1	1	0	1	1	1	1	0	1	0
1218902	0	1	1	1	0	1	1	0	1	1	0	-	1	1	0	0	1	0	0	0	1	1	1	0	1	1	1	1	1	0	1	1	0	1	1	1	1	1	1	1	1	0	1	1	1	1	0	1	0
1218917	0	1	1	1	0	1	1	0	1	1	0	-	1	1	0	0	1	-	0	0	1	1	1	0	1	1	1	1	1	0	-	1	0	1	1	1	1	1	1	1	1	0	1	1	1	1	0	1	0
1219071	0	1	1	1	0	1	1	0	1	1	0	0	1	1	0	0	1	0	0	0	1	1	1	0	1	1	-	1	1	0	1	1	0	1	1	1	1	1	1	1	1	0	1	1	1	0	0	1	0
1219262	0	1	1	1	0	1	1	0	1	1	0	-	1	1	0	0	1	0	0	0	1	1	1	0	1	1	1	-	1	0	1	1	0	1	1	1	1	1	1	1	1	-	1	1	1	1	0	1	0
1219818	0	1	1	1	0	1	1	0	1	1	0	-	1	1	0	0	1	0	0	0	1	1	1	0	1	1	1	1	1	0	1	1	0	1	1	1	1	1	1	1	1	0	1	1	1	1	0	1	0
1220293	0	1	1	1	0	1	-	0	1	1	0	0	1	1	0	0	1	0	0	0	1	1	1	0	1	1	1	1	1	0	1	1	0	1	1	-	1	1	1	1	1	-	1	1	1	1	0	1	0
1221103	0	1	0	1	0	1	1	0	1	-	0	0	1	1	0	0	1	0	0	0	1	1	1	0	1	1	1	1	1	0	-	1	0	1	1	1	1	1	1	1	1	0	1	1	1	-	0	1	0
1221198	0	1	1	1	0	1	-	0	1	1	0	0	1	1	0	-	1	0	0	0	1	1	1	0	1	1	1	1	1	0	1	1	0	1	1	1	1	1	1	1	1	-	1	1	1	1	0	1	0
1221202	0	1	1	1	0	1	1	0	1	1	0	-	1	1	0	0	1	0	0	0	1	-	1	0	1	1	1	1	1	0	1	1	0	1	1	1	1	1	1	1	1	-	1	1	1	1	0	1	0
1223369	0	1	1	1	0	1	-	0	1	1	0	0	1	1	0	0	1	0	0	0	1	1	1	0	1	-	1	1	1	0	1	1	0	1	1	1	1	1	1	1	1	0	1	1	1	1	0	1	0
1224411	0	1	1	1	0	1	1	0	1	1	0	-	1	1	0	-	1	0	0	0	1	1	1	0	1	1	1	1	1	0	1	1	0	1	1	1	1	1	1	1	1	0	1	1	1	1	0	1	0
1224534	0	1	1	1	0	-	1	0	1	1	0	0	1	1	0	0	1	0	0	0	1	1	1	0	1	1	1	1	1	0	1	1	0	1	1	1	1	1	1	1	1	-	1	1	1	1	0	1	0
1226903	1	0	0	0	1	0	1	1	0	0	1	1	0	0	1	1	0	1	1	1	0	0	0	1	0	0	0	0	0	1	0	0	1	0	0	0	0	0	0	0	0	1	0	0	0	0	1	0	1
1228220	0	1	1	1	0	1	-	0	1	1	0	-	1	1	0	0	1	0	0	0	1	1	1	0	1	-	1	1	1	0	1	1	0	1	1	1	1	1	1	1	1	0	1	1	1	1	0	1	0
1228559	1	0	0	0	1	0	1	-	0	0	1	1	0	0	1	1	0	1	1	1	0	0	0	1	0	0	0	0	0	1	0	0	1	0	0	0	0	0	0	0	0	1	0	0	0	0	1	0	1
1229065	0	1	1	1	0	-	1	0	1	1	0	-	1	1	0	-	1	0	0	0	1	1	1	0	1	1	1	1	1	0	1	1	0	1	1	1	1	1	1	1	1	-	1	1	1	1	0	1	0
1229481	1	0	0	0	1	0	1	1	0	0	1	1	0	0	1	1	0	1	1	1	0	0	0	1	0	0	0	0	0	1	0	0	1	0	0	0	0	0	0	0	0	1	0	0	0	0	1	0	1
1229564	0	1	1	1	0	1	-	0	1	1	0	-	1	1	0	-	1	0	0	0	1	1	1	0	1	1	1	1	1	0	1	1	0	1	1	1	1	1	1	1	1	0	-	1	1	1	0	1	0
1229852	1	0	0	0	1	0	-	1	0	0	1	1	0	0	1	1	0	1	1	1	0	0	0	-	0	0	0	0	0	1	0	0	1	0	0	0	0	0	0	0	0	1	0	0	0	0	1	0	1
1230164	1	0	0	0	1	0	1	1	0	0	1	-	0	0	1	1	0	1	1	1	0	0	0	1	0	0	0	0	0	1	0	0	1	0	0	0	0	0	0	0	0	1	0	0	0	0	1	0	1
1230430	0	1	1	1	0	1	1	0	1	1	0	0	1	1	0	0	1	0	0	0	1	1	1	0	1	1	1	1	1	0	1	1	0	1	1	1	1	1	1	1	1	-	1	1	1	1	0	1	0
1230758	0	1	1	1	0	1	1	0	1	1	0	-	1	1	0	-	1	0	0	0	1	1	-	0	1	1	1	-	1	-	1	1	0	1	1	1	1	1	1	1	1	0	1	1	1	1	0	1	0
1232930	0	1	1	1	0	1	-	0	1	1	0	-	1	1	0	0	1	0	0	0	1	1	1	0	1	1	1	1	1	0	1	1	0	1	1	-	1	1	1	1	1	0	1	1	1	1	0	1	0
1233378	0	1	1	1	0	1	-	0	1	1	0	0	1	1	0	0	1	0	0	0	1	1	1	0	1	1	1	1	1	0	1	1	0	1	1	1	1	1	1	1	1	0	1	1	1	1	0	1	0
1233689	1	0	0	0	1	0	-	1	0	0	1	1	0	0	1	1	0	1	1	1	0	0	0	1	0	0	0	0	0	1	0	0	1	0	0	0	0	0	0	0	0	1	0	0	0	0	1	0	1
1233823	1	0	0	0	1	0	1	1	0	0	1	1	0	0	1	1	0	1	1	1	0	0	0	1	0	0	0	0	0	1	0	0	1	0	0	0	0	0	0	0	0	1	0	0	0	0	-	0	1
1234336	1	0	0	0	1	0	1	1	0	0	1	1	0	0	1	1	0	1	1	1	0	0	0	1	0	0	0	0	0	1	0	0	1	0	0	0	0	0	0	0	0	1	0	0	0	0	1	0	1
1234586	0	1	1	1	0	1	1	0	1	1	0	0	1	1	0	0	1	0	0	0	1	1	1	0	1	1	1	1	1	0	1	1	0	1	1	1	1	1	1	1	1	0	1	-	1	-	0	1	0
1234589	1	0	0	0	1	0	1	1	0	0	1	1	0	0	1	1	0	1	1	1	0	0	0	1	0	0	0	0	0	1	0	0	1	0	0	0	0	0	0	0	0	1	0	0	0	0	-	0	1
1234659	1	0	0	0	1	0	1	1	0	0	1	-	0	0	1	1	0	1	1	1	0	0	0	1	0	0	0	0	0	1	0	0	1	0	0	0	0	-	0	0	0	1	0	0	0	0	1	0	1
1234939	0	1	1	1	0	1	-	0	1	1	0	-	1	1	0	0	1	0	0	0	1	1	1	0	1	1	1	1	1	0	1	1	0	1	1	1	1	1	1	1	1	-	1	1	1	1	0	1	0
1235039	0	1	1	1	0	1	1	0	1	1	0	1	1	1	0	0	1	0	0	0	1	1	1	0	1	1	1	1	1	0	1	1	-	1	1	1	1	1	1	1	1	0	1	1	1	1	0	1	0
1235609	1	0	0	0	1	0	1	1	0	0	1	1	0	0	1	1	0	1	1	1	0	0	0	1	0	0	0	0	0	1	0	0	-	0	0	0	0	0	0	0	0	1	0	0	0	0	1	0	1
1235867	1	0	0	0	1	0	-	1	0	0	1	1	0	0	1	1	0	1	-	1	0	0	0	1	0	0	0	0	0	1	0	0	1	0	0	0	0	0	0	0	0	1	0	0	0	0	1	0	1
1235916	0	1	1	1	0	1	2	0	1	1	0	0	1	1	0	0	1	0	0	0	1	1	1	0	1	1	1	1	1	0	1	1	0	1	1	2	1	1	1	1	1	0	1	1	1	1	0	1	0
1237000	1	0	0	0	1	0	-	1	0	0	1	1	0	0	1	1	0	1	1	1	0	0	0	1	0	0	0	0	0	1	0	0	1	0	0	0	0	0	0	0	0	1	0	0	0	0	1	0	1
1237400	0	1	1	1	0	1	-	0	1	1	0	-	1	1	0	0	1	0	0	0	1	1	1	0	1	-	1	1	1	0	1	1	0	1	1	1	1	1	1	1	1	0	1	1	1	1	0	-	0
1238398	1	0	0	0	1	0	1	1	0	0	1	1	-	0	-	1	0	1	1	1	0	0	0	1	0	0	0	0	0	1	0	0	1	0	0	1	0	0	0	0	0	1	0	0	0	0	1	0	1
1238500	1	0	0	0	1	0	1	1	0	0	1	1	0	0	1	1	0	1	1	1	0	0	0	1	0	0	0	0	0	1	0	0	1	0	0	0	0	0	0	0	0	1	0	0	0	0	1	0	1
1239815	1	0	0	0	1	0	1	1	0	0	1	1	0	0	1	1	0	1	1	1	0	0	0	1	0	0	0	0	0	1	0	0	1	0	0	0	0	0	0	0	0	1	0	0	0	0	1	0	1
1240492	1	0	0	0	1	0	1	1	0	0	1	-	0	0	1	1	0	1	1	1	0	0	0	1	0	0	0	0	0	1	0	0	1	0	0	0	0	0	0	0	0	1	0	0	0	0	1	0	1
1240522	0	1	1	1	0	1	1	0	1	1	0	1	1	1	0	-	1	0	0	0	1	1	0	0	1	1	1	-	1	0	1	1	0	1	1	1	1	1	1	1	1	0	-	1	1	1	0	1	0
1240539	0	1	1	1	0	1	1	0	1	1	-	1	1	1	0	0	1	0	0	0	1	1	1	0	1	1	1	-	1	0	1	1	0	1	1	1	1	1	1	1	1	0	1	1	1	-	0	1	0
1240699	1	0	0	0	1	0	1	1	0	0	1	1	0	0	1	1	0	1	1	1	0	0	0	1	0	0	0	0	0	1	0	0	1	0	0	0	0	0	0	0	0	1	0	0	0	0	1	0	1
1240839	1	0	0	0	1	0	1	1	0	0	1	1	0	0	1	1	0	1	1	1	0	0	0	1	0	0	0	0	0	1	0	0	1	0	0	0	0	0	0	0	0	1	0	0	0	0	1	0	1
1240850	1	0	0	0	1	0	-	1	0	0	1	-	0	0	1	1	0	1	1	1	0	0	0	1	0	0	0	0	0	1	0	0	1	0	0	0	0	0	0	0	0	1	0	0	0	0	1	0	1
1241783	0	1	1	1	0	1	1	0	1	1	0	0	1	1	0	0	1	0	0	0	1	1	-	0	1	1	1	1	1	0	1	1	0	1	1	1	1	1	1	1	1	-	-	1	1	1	0	1	0
1245353	1	0	0	0	1	0	1	1	0	0	1	1	0	0	1	1	0	1	1	1	0	0	0	1	0	0	0	0	0	1	0	0	1	0	0	0	0	0	0	0	0	1	0	0	0	0	1	0	1
1245779	1	0	0	0	1	0	1	1	0	0	1	1	0	0	1	1	0	1	-	1	0	0	0	1	0	0	0	0	0	1	0	0	1	0	0	0	0	0	0	0	0	1	0	0	0	0	1	0	-
1247715	0	1	1	1	0	1	1	0	1	1	0	0	1	1	0	0	1	0	0	0	1	1	1	0	1	1	1	1	1	0	1	1	0	1	1	1	1	1	1	1	1	-	1	1	1	1	0	1	0
1250567	1	0	0	0	1	0	1	1	0	-	1	1	0	0	1	1	0	1	1	1	0	0	0	1	0	0	0	0	0	1	0	0	1	0	0	0	0	0	0	0	0	1	0	0	0	0	-	0	1
1250712	0	1	1	1	0	1	-	0	1	1	0	-	1	1	0	0	1	0	0	0	1	1	1	0	1	1	1	1	1	0	1	1	0	1	1	1	1	1	1	1	1	-	1	1	1	1	0	1	0
1252866	1	0	0	0	1	0	1	1	0	0	1	1	0	0	1	1	0	1	1	1	0	0	0	1	0	0	0	0	0	1	0	0	1	0	0	0	0	0	0	0	0	1	0	0	0	0	1	0	1
1254279	0	1	1	1	0	1	-	-	1	1	-	-	1	1	0	0	1	0	0	0	1	1	1	0	1	1	1	1	1	0	1	1	0	1	1	1	1	1	1	1	1	0	1	1	1	1	0	1	0
1255187	1	0	0	0	1	0	1	1	0	0	1	1	0	0	1	1	0	1	1	1	0	0	0	1	0	0	0	0	0	1	0	0	1	0	0	0	0	0	0	0	0	1	0	0	0	0	1	0	1
1255268	1	0	0	0	1	0	1	1	0	0	1	1	0	0	1	1	0	1	1	1	0	0	0	1	0	0	0	0	0	1	0	0	1	0	0	0	0	0	0	0	0	1	0	0	0	0	1	0	1
1255511	0	1	1	1	0	1	-	0	1	1	0	-	1	1	0	0	1	0	0	0	1	1	1	0	1	1	1	1	1	0	1	1	0	1	1	1	1	1	1	1	1	-	1	1	1	1	0	1	0
1255655	1	0	0	0	1	0	1	1	0	0	1	1	0	0	1	1	0	1	1	1	0	0	0	1	0	0	0	0	0	1	0	0	1	0	0	0	0	0	0	0	0	1	0	0	0	0	1	0	1
1255742	0	1	1	1	0	1	-	0	-	1	0	0	1	1	0	0	1	0	0	0	1	1	1	0	1	1	1	-	1	0	1	1	0	1	1	1	1	1	1	1	1	-	1	-	1	1	0	1	0
1256552	1	0	0	0	1	0	1	1	0	0	1	1	0	0	1	1	0	1	1	1	0	0	0	1	0	0	0	0	0	1	0	0	1	0	0	1	0	0	0	0	0	1	0	0	0	0	1	0	1
1256568	1	0	0	0	1	0	-	1	0	0	1	1	0	0	1	1	0	-	-	1	0	0	0	1	0	0	0	0	0	1	0	0	1	0	0	0	0	0	0	0	0	1	0	0	0	0	1	0	1
1256622	0	1	1	1	0	1	1	0	1	1	0	0	1	1	0	0	1	0	0	0	1	1	1	0	1	1	1	1	1	0	1	1	0	1	1	1	1	1	1	1	1	-	1	1	1	1	0	1	0
1256752	1	0	0	0	1	0	1	1	0	0	1	1	0	0	1	-	0	1	1	1	0	0	0	1	0	0	0	0	0	1	0	0	1	0	0	0	0	0	0	0	0	1	0	0	0	0	1	0	1
1256907	1	0	0	0	1	0	1	1	0	0	1	1	0	0	1	1	0	1	1	1	0	0	0	1	0	0	0	0	0	1	0	0	1	0	0	0	0	0	0	0	0	1	0	0	0	0	1	0	1
1257075	1	0	0	0	1	0	1	1	0	0	1	1	0	0	1	1	0	1	1	1	0	0	0	1	0	0	0	0	0	1	0	0	1	0	0	0	0	0	0	0	0	1	0	0	0	0	1	0	1
1257421	1	0	-	0	1	0	1	1	0	0	1	1	0	0	1	1	0	1	1	1	0	0	0	1	0	0	0	0	0	1	0	0	1	0	0	0	0	0	0	0	0	1	0	0	0	0	1	0	1
1258597	0	1	-	1	0	1	-	0	1	1	0	-	1	1	0	0	1	0	0	0	1	1	1	0	1	1	1	1	1	0	1	1	0	1	1	1	1	1	1	1	1	0	1	1	1	-	0	1	0
1259223	0	1	1	1	0	1	-	0	1	1	0	0	1	1	0	0	1	0	0	0	1	1	1	0	1	1	1	1	1	0	-	1	0	1	1	1	1	1	1	1	1	-	1	-	1	-	0	1	0
1260541	0	1	1	1	0	-	-	0	1	1	0	0	1	1	0	0	1	0	0	0	1	1	1	0	1	1	1	1	1	0	1	1	0	1	1	1	1	1	1	1	1	0	1	1	-	1	0	1	0
1260565	0	1	1	1	0	1	-	0	1	1	0	0	1	1	0	0	1	0	0	0	1	1	1	0	1	1	-	1	1	0	1	1	0	1	1	1	1	1	1	1	1	0	1	1	1	1	0	1	0
1261119	0	1	1	1	0	1	1	0	1	1	0	-	1	1	0	0	1	0	0	0	1	1	1	0	1	1	1	1	1	0	1	1	0	1	1	1	1	1	1	1	1	-	1	1	1	1	0	1	0
1261386	0	1	1	1	0	1	-	0	1	1	0	0	1	1	0	0	1	0	0	0	-	1	1	0	1	1	1	1	1	0	1	1	0	1	1	1	1	1	1	1	1	-	1	1	1	1	0	1	0
1262015	1	0	0	0	1	0	2	1	0	0	1	1	0	0	1	1	0	1	1	1	0	0	0	1	0	0	0	0	0	1	0	0	1	0	0	2	0	0	0	0	0	1	0	0	0	0	1	0	1
1262573	0	1	1	1	-	1	1	0	1	-	0	-	1	1	0	0	1	0	0	0	1	1	1	0	1	1	1	1	1	0	1	1	0	1	1	1	1	1	1	1	1	0	1	1	1	1	0	1	0
1263377	0	1	1	1	0	1	1	0	1	1	0	0	1	-	0	0	1	0	0	0	1	1	1	0	1	-	1	1	1	0	1	1	0	1	1	1	1	1	1	1	1	0	1	1	1	1	0	1	0
1263607	0	1	1	1	0	1	1	0	1	1	0	-	1	1	0	0	1	0	0	0	1	1	1	0	1	1	1	1	1	0	1	1	0	1	1	1	1	1	1	1	1	0	1	1	1	1	0	1	0
1264097	0	1	1	1	0	1	-	0	1	1	0	-	1	1	0	0	1	0	0	0	1	1	1	0	1	1	1	1	1	0	1	1	0	1	1	1	1	1	1	1	1	0	1	1	1	1	0	1	0
1264722	0	1	1	1	0	1	-	0	1	1	0	0	1	1	0	0	1	0	0	0	1	1	1	0	1	1	1	1	1	0	1	1	0	1	1	1	1	1	1	1	1	-	1	1	1	-	0	1	0
1265133	0	1	1	1	0	1	1	0	1	1	0	0	1	1	0	0	1	0	0	0	1	1	1	0	1	1	1	1	1	0	1	1	0	1	1	1	1	1	1	1	1	0	1	1	1	1	0	-	0
1265331	0	1	1	1	0	1	1	0	1	1	0	0	1	1	0	0	1	0	0	0	1	1	1	0	1	1	1	1	1	0	1	-	0	1	1	1	1	1	1	1	1	-	1	1	1	1	0	1	0
1265500	0	1	1	1	0	1	-	0	1	1	0	0	1	1	0	0	1	0	0	0	1	1	1	0	1	1	1	1	1	0	1	1	0	1	1	1	1	1	1	1	1	-	1	1	1	1	0	1	0
1265528	0	1	1	1	0	1	1	0	-	1	0	0	1	1	0	0	1	0	0	0	1	1	1	0	1	1	1	1	1	0	1	1	0	1	1	1	1	1	1	1	1	0	1	1	-	1	0	1	0
1265622	0	1	1	1	0	1	1	0	1	1	0	-	1	1	0	0	1	0	0	0	1	1	1	0	1	-	1	1	1	0	1	1	0	1	1	1	1	1	1	1	1	0	1	1	1	1	0	1	0
1265731	0	1	1	1	0	1	1	0	1	1	0	0	1	1	0	0	1	0	0	0	1	1	1	0	1	1	1	-	1	0	1	1	0	1	1	1	1	1	1	1	1	-	1	1	1	1	0	1	0
1265765	0	1	1	1	0	1	1	0	1	1	0	0	1	1	0	0	1	0	0	0	1	1	-	0	1	1	1	1	1	0	1	1	0	1	1	1	1	1	1	1	1	-	1	1	1	1	0	1	0
1267279	0	1	1	1	0	1	-	0	1	-	0	0	1	1	1	-	1	0	0	0	1	1	1	0	1	1	1	1	1	0	1	1	0	1	1	1	1	1	1	1	1	0	1	1	1	1	0	1	0
1267555	0	1	1	1	0	1	-	0	1	1	0	0	1	1	0	-	1	0	0	0	1	1	1	0	1	1	1	1	1	0	1	1	0	1	1	1	1	1	1	1	1	0	1	1	1	1	0	1	0
1268906	0	1	1	1	0	1	1	0	1	1	0	0	1	1	0	0	1	0	0	0	1	1	1	0	0	1	-	1	1	0	1	1	0	1	1	1	1	1	1	1	1	-	1	1	1	-	0	1	0
1269599	0	1	1	1	0	1	1	0	1	1	0	0	1	1	0	0	1	0	0	0	-	1	1	0	-	1	1	1	1	0	1	1	0	1	1	1	1	1	1	1	1	0	1	1	1	1	0	-	0
1271826	0	1	1	1	0	1	1	0	1	1	0	0	1	1	0	0	1	0	0	0	1	1	1	0	1	1	1	1	1	0	1	1	0	1	1	1	1	1	1	1	1	0	1	1	1	1	0	1	0
1273573	0	1	-	1	0	1	1	0	1	1	0	0	1	1	0	0	-	0	0	0	1	1	1	0	1	1	1	1	1	0	1	1	0	1	1	1	1	1	1	1	1	0	1	1	1	1	0	1	0
1279482	0	1	1	1	0	1	1	0	1	1	0	0	1	1	0	0	1	0	0	0	1	1	1	0	1	1	1	1	1	0	-	1	0	1	1	1	1	1	1	1	1	0	-	1	1	1	-	1	0
1279517	0	1	1	1	0	-	-	0	1	1	0	1	1	1	0	0	1	0	0	0	1	1	1	0	1	1	1	1	1	0	1	1	0	1	1	1	1	1	1	1	1	0	1	1	1	1	0	1	0
1280190	0	1	1	1	0	1	1	0	1	1	0	0	1	1	0	0	1	0	0	0	1	1	1	0	1	1	1	1	1	0	1	1	0	1	1	1	1	1	1	1	1	0	1	1	1	-	0	1	0
1280252	1	0	0	0	1	0	2	1	0	0	1	2	0	0	1	1	0	1	1	1	0	0	0	1	0	0	0	0	0	1	0	0	1	0	0	2	0	0	0	0	0	2	0	0	0	0	1	0	1
1282219	0	1	1	1	0	1	1	0	1	1	0	0	1	1	0	0	1	0	0	0	1	1	1	0	1	1	1	1	1	0	1	1	0	1	1	1	1	1	1	1	1	0	1	1	1	1	0	1	0
1283993	0	1	1	1	0	1	-	0	1	1	0	0	1	1	0	0	1	0	0	0	1	1	1	0	1	1	1	1	1	0	1	1	0	1	1	1	1	1	1	1	1	-	1	1	1	1	0	1	0
1298447	1	0	0	0	1	0	1	0	0	0	1	1	0	0	1	1	0	1	-	1	0	0	0	1	0	0	0	0	0	1	0	0	1	0	0	0	0	0	0	0	0	1	0	0	0	0	1	0	1
1298659	1	0	0	0	-	0	1	1	0	0	1	1	0	0	1	1	0	1	1	-	0	0	0	1	0	0	0	0	0	1	0	0	1	0	0	0	0	0	0	0	0	1	0	0	0	0	1	0	1
1299410	1	0	0	0	1	0	-	1	0	0	1	1	0	0	1	1	0	1	1	1	0	0	0	1	0	0	0	0	0	1	0	0	1	0	0	-	0	0	0	0	0	1	0	0	0	0	1	0	-
1303458	0	1	1	-	0	1	1	0	1	1	0	0	1	1	0	0	-	0	0	0	1	1	1	0	1	1	1	1	1	0	1	1	0	1	0	1	1	1	1	1	1	0	1	1	1	1	0	1	0
1318624	1	0	0	0	1	0	1	1	0	0	1	1	0	0	1	1	0	1	1	1	0	0	0	1	0	0	0	0	0	1	0	0	1	0	0	0	0	0	0	0	0	1	0	0	0	0	1	0	1
1318812	0	1	1	1	0	1	0	0	1	1	0	0	1	1	0	0	1	0	0	0	1	1	1	0	1	1	1	1	1	0	1	1	0	1	1	1	1	1	1	1	1	0	1	1	1	1	0	1	0
1325134	0	1	-	1	0	1	1	0	1	1	0	0	1	1	0	0	1	0	-	0	1	1	1	0	1	1	1	1	1	0	1	1	0	1	1	1	1	1	1	1	1	-	1	1	1	1	0	1	0
1342621	0	1	1	1	0	1	1	0	1	1	0	0	1	1	0	0	1	0	0	0	1	1	1	0	1	1	1	1	1	0	1	1	0	1	1	1	1	1	1	1	1	0	1	-	1	1	-	1	0
1353141	0	1	1	1	0	1	1	0	1	1	0	-	1	1	0	0	1	0	0	0	1	1	1	0	1	1	1	1	1	0	1	1	0	1	1	1	1	1	1	1	1	0	1	1	1	1	0	1	0
1375765	1	0	0	0	1	0	1	1	0	0	1	1	0	0	1	1	0	1	1	1	0	0	0	1	0	0	0	0	0	1	0	0	1	0	0	0	0	0	0	0	0	-	0	0	0	0	1	0	1
1376868	0	1	1	1	0	1	2	0	1	1	0	2	1	1	0	0	1	0	0	0	1	1	1	0	1	1	1	1	1	0	1	1	0	1	1	2	1	1	1	1	1	0	1	1	1	1	0	1	0
1377642	0	1	1	1	0	1	1	0	1	1	0	0	1	1	0	0	1	0	0	0	1	1	1	0	1	1	1	1	1	0	-	1	0	1	1	1	1	1	1	1	1	-	1	1	1	1	0	-	-
1377939	0	1	1	1	0	1	-	0	1	1	0	0	-	1	0	0	1	0	0	0	1	1	1	0	1	1	1	1	1	0	-	1	0	1	1	1	1	1	1	1	1	0	1	1	1	1	0	-	0
1379344	0	1	1	1	0	1	1	0	1	1	0	-	1	1	0	0	1	0	0	0	1	1	1	0	1	1	1	1	1	0	1	1	0	1	1	1	1	1	1	1	1	-	1	1	1	1	0	1	0
1379912	0	1	1	1	0	1	0	0	1	1	0	0	0	1	0	0	1	0	0	0	1	1	1	0	1	1	1	1	1	0	0	1	0	1	1	1	1	1	1	1	1	-	1	1	1	1	0	1	0
1379946	0	1	1	-	0	1	-	0	1	1	0	0	1	1	0	0	1	0	0	0	1	1	1	0	1	1	1	1	1	0	1	1	0	1	1	1	1	1	1	1	1	0	1	1	1	1	0	1	0
1380585	0	1	1	1	0	1	-	0	1	1	0	0	1	1	0	0	1	0	0	0	1	1	-	0	1	1	1	1	1	0	-	1	0	1	1	1	1	1	1	1	1	-	1	1	1	1	0	0	0
1382734	0	1	1	1	0	1	-	0	1	1	0	0	1	1	0	0	1	0	0	0	1	1	1	0	1	1	-	1	1	0	1	1	0	0	1	1	1	1	1	1	1	0	1	1	1	1	0	1	0
1386656	1	0	0	0	1	0	1	1	0	0	1	1	0	0	1	1	0	1	1	1	0	0	0	1	0	0	0	0	0	1	0	0	1	0	0	0	0	0	0	0	0	1	0	0	0	0	1	0	1
1396328	0	1	1	1	0	1	1	0	1	1	0	1	1	1	0	0	1	0	0	0	1	1	1	0	1	1	1	1	1	0	1	1	0	1	1	1	1	1	1	1	1	0	1	1	1	-	0	1	0
1397574	0	1	1	1	0	1	-	0	1	1	0	-	1	1	0	0	1	0	0	0	1	1	1	0	1	-	1	1	1	0	1	1	0	1	1	1	1	1	1	1	1	-	1	1	1	1	0	1	0
1398087	0	1	1	1	0	1	1	0	1	1	0	-	1	1	0	0	1	0	0	0	-	1	1	0	1	1	1	1	1	0	1	1	0	1	1	1	1	1	1	1	1	0	1	1	1	1	0	1	0
1398347	0	1	1	1	0	1	-	0	1	1	0	-	1	1	0	0	1	0	0	0	1	1	1	0	1	1	1	1	-	0	1	1	0	1	1	1	1	1	1	1	1	0	1	-	1	1	0	1	0
1405059	0	1	1	1	0	1	1	0	1	1	0	-	1	1	0	0	1	0	0	0	1	1	1	0	1	1	1	1	1	0	1	1	0	1	1	1	1	1	1	1	1	0	1	1	1	1	0	1	0
1666581	0	1	1	1	0	1	-	0	1	1	0	-	1	1	0	0	1	0	0	0	1	1	1	0	1	1	1	1	1	0	1	1	0	1	1	1	1	1	1	1	1	0	1	1	1	1	0	1	0
1667050	1	0	0	0	1	0	2	1	0	0	1	2	0	0	1	1	0	1	1	1	0	0	0	1	0	0	0	0	0	1	0	0	1	0	0	2	0	2	0	0	0	1	0	0	0	0	1	0	1
1667614	0	1	1	1	0	1	1	0	1	1	0	-	1	1	0	0	1	0	0	0	1	1	1	0	1	-	1	1	1	0	1	1	0	1	1	1	1	1	1	1	1	0	1	1	1	1	0	1	0
1673505	0	1	1	1	0	1	1	0	1	1	0	-	1	1	0	0	1	0	0	0	1	1	1	0	1	1	1	1	1	0	1	1	0	1	1	1	1	1	1	1	1	0	1	1	1	1	0	1	0
1696252	0	1	1	1	0	1	1	0	1	1	0	-	1	1	0	0	1	0	0	0	-	1	1	0	1	1	1	1	1	0	1	1	0	1	1	1	1	1	1	1	1	-	1	1	1	1	0	1	0
1698488	0	1	1	1	0	1	1	0	1	1	0	-	1	1	0	0	1	0	0	0	1	1	1	0	1	1	1	1	1	0	1	1	0	1	1	1	1	1	1	1	1	-	-	1	1	1	0	1	0
1705995	0	1	-	1	0	1	1	0	1	1	0	0	1	1	0	0	1	0	0	0	1	1	1	0	1	1	1	1	1	0	1	1	0	1	1	1	1	1	1	1	1	-	1	1	1	1	0	1	0
1721596	0	1	1	1	0	1	1	0	1	1	0	0	1	1	0	0	1	0	0	0	1	1	1	0	1	1	1	1	1	0	1	1	0	1	1	1	1	1	1	1	1	-	1	1	1	1	0	1	-
1724021	0	1	1	1	0	1	-	0	1	-	0	0	1	1	0	0	1	0	0	0	1	1	1	0	1	1	1	1	1	0	1	1	0	1	1	1	1	1	1	1	1	-	1	1	1	1	0	1	0
1766106	0	1	1	1	0	1	-	0	1	1	0	-	1	1	0	-	1	0	0	0	1	1	1	0	-	1	1	1	1	0	1	1	0	1	1	1	1	1	1	1	1	0	1	1	1	1	0	1	0
1772087	0	1	1	1	0	1	1	0	-	1	0	0	1	1	0	0	1	0	0	0	1	1	-	0	1	1	1	1	1	0	1	1	0	1	1	1	1	1	1	1	1	0	1	1	1	1	0	1	0
1863855	0	1	1	1	0	1	1	0	1	1	0	-	1	1	0	0	1	0	0	0	1	1	1	-	1	1	1	1	1	0	1	-	0	1	1	1	1	1	1	1	1	0	1	-	1	1	0	1	0
1864032	0	1	1	1	0	1	1	0	1	1	0	-	1	1	0	0	1	0	0	0	1	1	1	0	1	1	1	1	1	0	1	1	0	1	1	1	1	1	1	1	1	-	1	1	1	1	0	1	0
2252323	0	1	1	1	0	1	-	0	1	1	0	-	1	1	0	0	1	0	0	0	1	1	1	0	1	1	1	1	1	0	1	1	0	1	1	1	1	1	1	1	1	-	1	1	1	1	0	-	0
2253290	0	1	1	1	0	1	-	0	1	1	0	-	1	1	0	0	1	0	0	0	1	1	1	0	1	1	1	1	1	0	1	1	0	1	1	1	1	1	1	1	1	0	1	1	1	1	0	1	0
2254661	0	1	1	1	0	1	-	0	1	1	0	-	1	1	0	0	1	0	0	0	1	1	1	0	1	1	1	1	1	0	1	1	0	1	1	1	1	1	1	1	1	0	1	1	1	-	0	1	0
2255150	0	1	1	1	0	1	1	0	1	1	0	1	1	1	0	0	1	0	0	0	1	-	1	0	1	1	1	1	1	0	1	1	0	1	1	1	1	1	1	1	1	-	1	1	1	1	0	1	0
2255497	0	1	1	1	0	1	-	0	1	1	0	0	-	1	0	-	1	0	0	0	1	1	1	0	1	1	1	-	1	0	1	1	0	1	1	1	1	1	1	1	1	0	1	1	1	1	0	1	0
2257258	0	1	1	1	0	1	-	0	1	1	0	-	1	1	0	0	1	0	0	0	0	1	1	0	1	1	1	1	1	0	1	1	0	1	1	1	1	1	1	1	1	0	1	1	1	1	0	1	0
2258791	0	1	1	1	0	1	1	0	1	1	-	-	1	1	0	0	1	0	0	0	1	1	1	0	1	1	1	1	1	0	1	1	0	1	1	1	1	1	1	1	1	-	1	1	1	1	-	1	0
2260177	0	1	1	1	0	1	-	0	1	1	0	-	1	1	0	0	-	0	0	0	1	1	1	0	1	1	1	1	1	0	1	1	0	1	1	1	1	1	1	1	1	0	1	1	1	1	0	1	0
2260552	0	1	1	1	0	1	-	0	1	1	0	-	1	1	0	0	1	0	0	0	1	1	1	0	1	1	1	1	1	0	1	1	0	1	1	1	1	-	1	1	1	-	1	1	1	1	0	1	0
2260646	0	1	1	1	0	1	1	0	1	1	0	0	1	1	0	0	1	0	0	0	1	1	1	0	1	1	1	1	1	0	1	1	0	1	1	1	1	1	1	1	1	0	1	1	1	1	0	1	0
2261213	0	1	1	1	0	1	1	0	1	1	-	0	1	1	0	0	1	0	0	0	1	1	1	0	1	1	1	1	1	0	1	1	0	1	1	1	1	1	1	1	1	0	1	1	1	-	0	1	0
2261624	0	1	1	1	0	1	1	0	1	1	0	-	1	1	0	0	1	0	0	0	1	1	1	0	1	1	1	1	1	0	1	1	0	1	1	1	1	1	1	1	1	0	1	-	1	1	0	-	0
2262750	0	1	1	1	0	1	-	0	1	1	0	0	1	1	0	0	1	0	0	0	1	1	1	0	1	1	1	1	1	0	1	1	0	1	1	1	1	1	1	1	1	0	1	-	1	1	0	1	0
2264100	1	0	0	0	1	0	1	1	0	0	1	1	0	0	1	1	0	1	1	1	0	0	0	1	0	0	0	0	0	1	0	0	1	0	0	0	0	0	0	0	0	1	0	0	0	0	1	0	1
2266736	0	1	1	1	0	1	1	0	1	1	0	1	1	1	0	0	1	0	0	0	1	1	1	0	1	1	1	1	1	0	1	1	0	1	1	1	1	1	1	1	1	0	1	1	1	1	0	1	0
2275135	0	1	1	1	0	1	1	0	1	1	0	-	1	1	0	0	1	0	0	0	1	1	1	0	1	1	1	1	1	0	1	1	0	1	1	1	1	1	1	1	1	-	1	1	1	1	0	1	0
2275138	0	1	1	1	0	1	1	0	1	1	0	-	1	1	0	0	1	0	-	0	1	1	1	0	1	1	1	1	1	0	1	1	0	1	1	1	1	1	1	1	1	-	1	1	1	1	0	-	0
2275235	0	1	1	1	0	1	1	0	1	1	0	0	-	1	0	-	1	0	0	0	1	1	1	0	1	1	1	1	1	0	1	1	0	1	-	1	1	1	1	1	1	0	1	1	1	1	0	1	0
2275270	0	1	1	1	0	1	1	0	1	1	0	-	1	1	0	0	1	0	0	0	-	1	1	0	1	1	1	1	-	0	1	1	0	1	1	1	1	1	1	1	1	-	1	1	1	-	0	1	0
2275278	0	1	1	1	0	1	1	0	1	1	0	-	1	1	0	0	1	0	0	0	1	1	1	0	1	1	1	1	1	0	1	1	0	1	1	1	1	1	1	1	1	-	1	1	1	1	0	1	0
2275303	0	1	1	1	0	1	-	0	1	1	0	-	1	1	0	0	1	0	0	0	1	1	1	0	1	1	-	1	1	0	1	-	0	1	1	1	1	1	1	1	1	-	1	1	1	1	0	1	0
2275351	0	1	1	1	0	1	-	0	1	1	0	-	1	1	0	-	1	0	0	0	1	1	1	0	1	1	1	1	1	0	1	1	0	1	1	1	1	1	1	1	1	-	1	1	1	1	0	1	-
2275353	0	1	-	1	0	1	1	-	1	-	0	-	1	1	0	0	1	0	0	0	1	1	1	0	1	1	1	1	1	0	1	1	0	1	1	1	1	1	1	1	1	-	1	1	1	-	0	1	0
2275366	0	1	1	1	0	1	1	0	1	1	0	-	1	1	0	0	1	0	0	0	1	1	1	0	-	1	1	1	1	0	1	1	0	1	1	1	1	1	1	1	1	-	1	1	1	1	0	1	0
2275478	0	1	1	1	0	1	-	0	1	1	0	-	1	1	0	0	1	0	0	0	1	1	1	0	1	1	1	1	-	0	1	1	0	1	1	1	1	1	1	1	1	0	1	1	1	1	0	1	0
2275483	0	1	1	1	0	1	1	0	1	1	0	-	1	1	0	0	1	0	0	0	1	1	1	0	1	1	1	1	1	0	1	1	0	1	1	1	1	1	1	1	1	0	1	1	1	1	0	-	0
2275550	0	1	1	1	0	1	1	0	1	1	0	0	1	1	0	0	1	0	0	0	1	1	1	0	1	1	1	1	1	0	1	1	0	1	1	1	1	1	1	1	1	-	1	1	1	1	0	1	0
2275621	0	1	1	1	0	1	1	0	1	1	0	-	1	1	0	0	1	0	0	0	1	1	1	0	1	1	1	1	1	0	1	1	0	1	1	1	1	1	1	1	1	-	1	1	1	1	0	1	0
2275631	0	1	1	1	0	1	-	0	1	1	0	-	1	1	0	0	1	0	0	0	1	1	1	0	1	1	1	1	1	0	1	1	0	1	1	1	1	1	1	1	1	-	1	1	1	1	0	1	0
2276172	0	1	1	1	0	1	1	0	1	-	0	-	1	1	0	-	1	0	0	0	1	1	1	0	1	1	1	1	1	0	1	1	0	1	1	1	1	1	1	1	1	0	1	1	1	1	0	1	0
2276427	0	1	1	1	0	1	1	0	1	1	0	0	1	1	0	0	1	0	0	0	1	1	1	0	1	1	1	1	1	0	1	1	0	1	1	1	1	1	1	1	1	0	1	1	1	1	0	1	0
2276464	0	1	1	1	0	1	1	0	1	1	0	-	1	1	0	0	1	0	0	0	1	1	1	0	1	1	1	1	1	0	1	1	0	1	1	1	1	1	1	1	1	-	1	1	1	1	0	1	0
2276584	0	1	1	1	0	1	1	0	1	1	0	0	1	1	0	0	1	0	0	0	1	1	1	0	1	1	1	1	1	0	1	1	0	1	1	1	1	1	1	1	1	-	-	1	1	1	0	1	0
2276595	0	1	-	1	0	1	1	0	1	1	0	-	1	1	0	0	1	-	0	0	1	1	1	0	1	1	1	1	1	0	1	1	0	1	1	1	1	1	1	1	1	-	1	1	1	1	0	1	0
2276779	0	1	1	1	0	1	1	0	1	1	0	-	1	1	0	0	1	0	0	0	1	1	1	0	1	1	1	1	1	0	1	1	0	1	1	1	1	1	1	1	1	-	-	-	1	1	0	1	0
2276990	0	1	1	1	0	1	1	0	1	1	0	-	1	1	0	0	1	0	0	0	1	1	1	0	1	1	1	1	1	0	1	1	-	1	1	1	1	1	1	1	1	0	1	1	1	1	0	1	0
2277028	0	1	1	1	0	1	1	0	1	1	0	-	1	1	0	0	1	0	0	0	-	1	1	0	1	1	1	1	1	0	1	1	0	1	1	1	1	1	1	1	1	0	1	1	-	1	0	1	0
2277185	0	1	1	1	0	1	1	0	1	1	0	0	1	1	0	0	1	0	0	0	1	1	1	0	1	-	1	1	1	0	-	1	0	1	1	1	1	1	1	1	1	-	1	1	1	-	0	1	0
2277405	0	1	1	1	0	1	1	0	1	1	0	-	1	1	0	0	-	0	0	0	1	1	1	0	1	1	1	1	1	0	1	1	0	1	1	1	1	1	1	1	1	0	1	1	1	1	0	1	0
2277600	0	1	1	1	0	1	1	0	1	1	0	-	1	1	0	0	1	0	0	0	-	1	1	0	1	1	1	1	1	0	1	1	0	1	1	1	1	1	1	1	1	-	1	1	1	1	0	1	0
2277773	0	1	1	1	0	1	1	0	1	1	0	0	1	1	-	0	1	0	0	0	1	1	1	0	1	1	1	1	1	0	1	1	0	1	1	1	1	1	1	1	-	0	1	1	1	1	0	1	0
2277835	0	1	1	1	0	1	1	0	1	1	0	-	1	1	0	0	1	0	0	0	1	1	1	0	1	1	1	1	1	0	1	1	0	1	1	1	1	1	1	1	1	0	1	1	1	1	0	1	0
2278152	1	0	0	0	1	0	1	1	0	0	1	1	0	0	1	1	0	1	1	1	0	0	0	1	0	0	0	0	0	1	0	0	1	0	0	1	0	0	0	0	0	1	0	0	0	0	1	0	1
2278794	0	1	1	1	0	1	1	0	1	1	0	0	1	1	0	-	1	0	0	0	1	1	1	0	1	1	1	1	1	0	1	1	0	1	1	1	1	1	1	1	1	0	1	1	1	1	0	1	0
2279185	0	1	1	-	0	1	-	0	1	1	0	1	1	1	0	0	1	0	0	0	1	1	1	0	-	1	1	1	1	0	1	1	0	1	1	1	1	1	1	1	1	0	1	1	1	1	0	1	0
2279341	0	1	1	1	0	1	1	0	1	1	0	0	1	1	0	0	1	0	0	0	1	1	1	0	1	1	1	1	1	0	1	1	0	1	1	1	1	1	1	1	1	-	-	1	1	1	0	1	0
2279392	0	1	1	1	0	1	1	0	1	1	0	0	1	1	0	0	1	0	0	0	1	1	1	0	1	1	1	1	1	0	1	1	0	1	1	1	1	1	1	1	1	-	1	1	1	1	0	1	0
2279426	0	1	1	1	0	1	1	0	1	1	0	0	1	1	0	0	1	0	0	0	1	1	1	0	1	1	1	1	1	0	1	1	0	1	1	1	1	1	1	1	1	-	1	1	1	-	0	1	0
2280288	0	1	-	1	0	1	-	0	1	1	0	-	1	1	0	0	1	0	0	0	1	1	1	0	1	1	1	1	1	0	1	1	0	1	1	1	1	1	1	1	1	0	1	1	1	1	0	1	0
2280667	0	1	1	1	0	1	1	0	1	1	0	0	1	1	0	0	1	0	0	0	1	1	1	0	1	1	1	1	1	0	1	1	0	1	1	1	1	1	1	1	1	0	1	1	1	1	0	1	0
2280828	0	1	1	1	0	1	-	0	1	1	0	0	1	1	-	0	1	0	0	0	1	1	1	0	1	1	1	1	1	0	1	1	0	1	1	1	1	1	1	1	1	0	1	1	1	1	0	1	-
2282507	0	1	1	1	0	1	-	0	1	1	0	0	1	1	0	0	1	0	0	0	1	1	-	0	1	1	1	1	1	0	1	1	0	1	1	1	1	1	1	1	1	0	1	1	1	1	0	1	0
2283952	0	1	1	1	0	1	1	0	1	1	0	1	1	1	0	0	-	0	0	0	1	1	1	0	1	1	1	1	1	0	1	1	0	1	1	1	1	1	1	1	1	0	1	1	1	1	0	1	0
2288819	0	1	1	1	0	1	1	0	1	1	0	-	1	1	0	0	1	0	0	0	1	1	1	0	1	1	1	1	1	0	1	1	0	1	1	1	1	1	1	1	1	0	1	1	1	1	0	1	0
2288907	0	1	1	-	0	1	-	0	1	1	0	0	1	1	0	0	1	0	0	0	1	1	1	0	1	1	1	1	1	0	1	1	0	1	1	1	1	1	1	1	1	0	1	1	1	1	0	1	0
2289226	0	1	1	1	0	1	1	0	1	1	0	0	1	1	0	-	1	0	0	0	1	1	1	0	1	1	1	1	1	0	1	1	0	1	1	1	1	1	1	1	1	0	1	1	1	1	0	1	0
2289679	0	1	1	1	0	1	1	0	1	1	0	-	1	1	0	0	1	0	0	0	1	1	1	0	1	1	1	1	1	0	1	1	0	1	1	1	1	1	1	1	1	-	1	1	1	1	0	1	0
2290369	0	1	1	1	0	1	1	0	1	1	0	-	1	1	0	0	1	0	0	0	1	1	1	0	1	1	1	1	1	0	1	1	0	1	1	1	1	1	1	1	1	0	1	1	1	1	0	1	0
2290855	0	1	1	1	0	1	1	0	1	1	0	1	1	1	0	-	1	0	0	0	1	1	1	0	1	1	1	1	1	0	1	1	0	1	1	1	1	1	1	1	1	0	1	1	1	1	0	1	0
2291099	0	1	1	1	0	1	-	0	1	1	0	0	1	1	0	0	1	0	0	0	1	1	1	0	1	1	1	1	1	0	1	-	0	-	1	1	1	1	1	1	1	0	1	1	1	1	0	1	0
2291345	0	1	1	1	0	1	1	0	-	1	0	0	1	1	0	0	1	0	0	0	1	1	1	0	1	1	1	1	1	0	1	1	0	1	1	1	1	1	1	1	1	-	1	1	1	-	0	1	0
2292252	0	1	1	1	0	1	1	0	1	1	0	0	1	1	0	0	1	0	0	0	1	1	1	0	1	1	1	1	1	0	1	1	0	1	1	1	1	1	1	1	1	0	1	1	-	1	0	1	0
2292619	0	1	1	1	0	1	-	0	1	1	0	-	1	1	0	0	1	0	0	0	1	1	1	0	1	-	1	1	1	0	1	1	0	1	1	1	1	1	1	1	1	0	1	1	1	1	0	1	0
2293347	0	1	1	1	0	1	-	0	1	1	0	-	1	1	0	0	1	0	0	0	1	1	1	0	1	1	1	1	1	0	1	1	0	1	1	1	1	1	1	1	1	-	1	1	1	1	0	1	0
2293581	0	1	1	1	0	1	1	0	-	1	0	-	1	1	0	0	1	0	0	0	1	1	1	0	1	1	1	1	1	0	1	1	0	1	1	1	1	1	1	1	1	-	1	1	1	-	0	1	0
2294426	0	1	1	1	0	1	1	0	1	-	0	0	1	-	0	-	1	0	0	0	1	1	1	0	1	1	1	1	1	0	1	1	0	1	1	1	1	1	1	1	1	0	1	1	1	1	0	1	0
2300105	1	0	0	0	1	0	-	1	0	0	1	1	-	0	1	1	0	1	1	1	0	0	0	1	0	0	0	0	0	1	0	0	1	0	0	-	0	0	0	0	0	1	0	0	0	0	1	0	1
2300612	0	1	1	1	0	1	-	0	1	1	0	-	1	1	0	0	1	0	0	0	1	1	1	0	1	1	1	1	1	0	1	1	0	1	1	1	1	1	1	1	1	0	1	-	1	1	0	1	0
2300716	1	0	0	0	1	0	1	1	0	0	1	1	0	0	1	1	0	1	1	1	0	0	0	1	0	0	0	0	0	1	0	0	1	0	0	0	0	0	0	0	0	1	0	0	0	0	1	0	1
2300797	0	1	1	1	0	1	1	0	1	1	0	-	1	1	0	0	1	0	0	0	1	1	1	0	1	1	1	1	1	0	1	1	0	1	1	1	1	1	1	1	1	0	1	1	1	1	0	1	0
2301079	1	0	0	0	1	0	-	1	0	0	1	1	0	0	-	1	0	1	1	1	0	0	0	1	0	0	0	0	0	1	-	0	1	0	0	0	0	0	0	0	0	1	0	0	0	0	1	0	1
2301823	1	0	0	0	1	0	-	1	0	0	1	1	0	0	1	1	0	1	1	1	0	0	0	1	0	0	0	0	0	1	0	0	1	0	0	0	0	-	0	0	0	1	0	0	0	0	1	0	1
2303316	0	1	1	1	0	1	-	0	1	1	0	0	1	1	0	0	1	0	0	0	1	1	1	0	1	1	1	1	-	0	-	-	0	1	1	1	1	1	1	1	1	-	1	1	1	1	0	1	0
2303432	0	1	1	1	0	1	1	0	1	1	0	0	1	1	0	0	1	0	0	0	1	1	1	0	1	1	1	1	1	0	-	1	0	1	1	1	1	1	1	1	1	0	1	1	1	1	0	1	0
2303690	0	1	1	1	0	1	1	0	1	1	-	-	1	1	0	0	1	0	0	0	1	1	1	0	1	1	1	1	1	0	1	1	0	1	1	1	1	1	1	1	1	0	1	1	1	1	0	1	0
2304144	0	1	1	1	0	-	-	0	1	1	0	0	-	1	0	0	1	0	0	0	1	1	1	0	1	1	1	1	1	0	1	1	0	1	1	1	1	1	1	1	1	0	1	1	1	1	0	-	0
2304621	0	1	-	-	0	1	1	0	1	1	0	0	1	1	0	0	1	0	0	0	1	1	1	0	1	1	1	1	1	0	1	1	0	1	1	1	1	1	1	1	1	0	1	1	1	1	0	1	0
2307719	0	1	1	1	0	-	-	0	1	1	0	-	1	1	0	0	1	0	0	0	1	1	1	0	1	1	1	1	1	0	1	1	0	1	1	1	1	1	1	1	1	0	1	1	1	1	0	1	0
2321290	0	1	1	1	0	1	-	0	1	1	0	0	1	1	0	0	1	0	0	0	1	1	1	0	1	1	1	1	1	0	1	1	0	1	1	1	1	1	1	1	1	-	1	1	1	1	0	1	0
2321558	0	1	1	1	0	1	1	0	1	1	0	-	1	1	0	0	1	0	0	0	1	1	1	0	1	1	1	1	1	0	1	1	0	1	1	1	1	1	1	1	1	0	1	1	1	1	0	-	0
2322304	0	1	1	1	0	1	1	0	1	1	0	0	1	1	0	-	1	0	0	0	1	1	1	0	1	-	1	1	1	0	1	1	0	1	1	1	1	1	1	1	1	0	1	1	1	1	0	1	0
2322599	0	1	1	1	0	1	1	0	1	1	0	0	1	1	0	-	1	0	0	0	1	1	1	0	1	1	1	1	1	0	1	1	0	1	1	1	1	1	1	1	1	0	1	1	1	1	0	1	0
2324020	0	1	1	1	0	1	1	0	1	1	0	0	1	1	0	0	1	0	0	0	1	1	1	0	1	1	1	1	1	0	1	1	0	1	1	1	1	1	1	1	1	-	1	1	1	1	0	1	0
2324662	0	1	1	1	0	1	1	0	1	1	0	-	1	1	0	0	1	0	0	0	1	1	1	0	1	1	1	-	1	0	1	1	0	1	1	1	1	1	1	1	1	0	1	1	1	1	0	1	0
2325458	0	1	1	1	0	1	1	0	1	1	0	0	1	1	0	0	1	0	0	0	1	1	1	-	1	1	1	1	1	0	1	1	0	1	1	1	1	1	1	1	1	0	1	1	1	-	0	1	0
2327819	1	0	0	0	1	0	1	1	0	0	1	1	0	0	1	1	0	1	1	1	0	0	0	1	0	0	0	0	0	1	0	0	1	0	0	0	0	0	0	0	0	1	0	0	0	0	1	0	1
2329967	1	0	0	0	1	0	1	1	0	0	1	1	0	0	1	1	0	1	1	1	0	0	0	1	0	0	0	0	0	1	0	0	1	0	0	0	0	0	0	0	0	1	0	0	0	0	1	0	1
2331435	1	0	0	0	1	0	1	1	0	0	1	1	0	0	1	1	0	1	1	1	0	0	0	1	0	0	0	0	0	1	0	0	1	0	0	0	0	0	0	0	0	1	0	0	0	0	1	0	1
2348022	0	1	1	1	0	1	-	0	1	1	0	-	1	1	0	0	1	0	0	0	1	1	1	0	1	1	1	1	1	0	1	-	0	1	1	1	1	1	1	1	1	0	1	1	1	1	0	1	0
2372349	0	1	1	1	0	1	1	0	1	1	0	0	1	1	0	0	1	0	0	0	1	1	1	0	1	1	1	1	1	0	1	1	0	1	1	1	1	1	1	1	1	-	1	1	1	1	0	1	0
3020364	0	1	1	1	0	1	-	0	1	1	0	-	-	1	0	0	1	0	0	0	1	1	1	0	1	1	1	1	1	0	1	1	0	1	1	1	1	1	1	1	1	-	1	1	1	1	0	1	0
3020448	0	1	1	1	-	1	1	0	1	1	0	-	1	1	0	0	1	0	0	0	1	1	1	0	1	1	1	1	1	0	1	1	0	1	1	1	1	1	1	1	1	-	1	1	1	1	0	1	0
3020833	0	1	1	1	-	1	1	0	1	1	0	-	1	1	0	0	1	0	0	0	1	1	1	0	1	1	1	1	1	0	1	1	0	1	1	1	1	1	1	1	1	-	1	1	1	1	0	1	-
3020845	0	1	1	1	0	1	-	0	1	1	0	0	1	1	0	0	1	-	0	0	1	1	1	0	1	1	1	1	1	0	1	1	0	1	1	1	1	1	1	1	1	0	1	1	1	1	0	1	0
3021085	0	1	1	1	0	1	1	0	1	1	0	0	1	1	0	0	1	0	0	0	1	1	1	0	1	1	1	1	1	0	1	1	0	1	1	1	1	1	1	1	1	0	1	1	1	1	0	1	0
3021126	0	1	1	1	0	1	-	0	1	1	0	1	1	1	0	0	1	0	0	0	1	1	1	0	1	1	1	1	1	0	1	1	0	1	1	1	1	1	1	1	1	-	1	1	1	1	0	-	0
3021227	0	1	1	1	0	1	-	0	1	1	0	-	1	1	0	0	1	0	0	0	1	1	1	0	1	1	1	1	1	0	1	1	0	1	1	1	1	1	1	1	1	-	1	1	1	1	0	1	0
3021370	0	1	1	1	0	1	1	0	1	1	0	-	1	1	0	0	1	0	0	0	1	1	1	0	1	1	1	1	1	0	1	1	0	1	1	1	1	1	1	1	1	-	1	1	1	1	0	1	0
3021502	0	1	1	1	0	1	-	0	1	1	0	-	1	1	0	0	1	0	0	0	1	1	1	0	1	1	1	1	1	0	1	1	0	1	1	1	1	1	1	1	1	0	1	1	1	1	0	1	0
3021625	0	1	1	1	0	1	1	0	1	1	0	-	1	1	0	0	1	0	0	0	1	1	1	0	1	1	1	1	1	0	1	1	0	1	1	1	1	1	1	1	1	0	1	1	1	1	0	1	0
3021656	0	1	1	1	0	1	1	0	1	1	0	-	1	1	0	0	1	0	0	0	1	1	1	0	1	1	1	1	1	0	1	1	0	1	1	1	1	1	1	1	1	0	1	1	1	1	0	1	0
3022086	0	1	1	1	0	1	1	0	1	1	0	-	1	1	0	0	1	0	0	0	1	1	1	0	1	1	1	1	1	0	1	1	0	1	1	1	1	1	1	1	1	0	1	1	1	1	0	1	0
3022531	0	1	1	1	0	1	-	0	1	1	0	-	1	1	0	0	1	0	0	0	1	1	1	0	1	1	1	1	1	0	1	1	0	1	1	1	1	1	1	1	1	0	1	1	1	1	0	1	0
3022823	0	1	1	1	0	1	-	0	1	1	0	-	1	1	0	0	1	0	0	0	1	1	1	0	1	1	1	1	1	0	-	1	0	1	1	1	1	1	1	1	1	0	1	1	1	1	0	1	0
3022879	0	1	1	1	0	1	-	0	1	1	0	0	1	1	0	-	1	0	0	0	1	-	1	0	1	1	1	1	1	0	1	1	0	1	1	1	1	1	1	1	1	0	1	1	1	1	0	1	0
3022965	0	1	1	1	0	1	-	0	1	1	0	0	1	1	0	0	1	0	0	0	1	1	1	0	1	1	1	1	1	0	1	1	0	1	1	1	1	1	1	1	1	0	1	1	1	1	0	1	0
3023113	0	1	1	1	-	1	1	0	1	1	0	-	1	1	0	0	1	0	0	0	1	1	1	0	1	1	1	1	1	0	1	1	0	1	1	1	1	1	1	1	1	-	1	1	1	1	0	1	0
[truncated: 16,618 more rows]
[truncated: 60 more columns]
