# Supplementary material for: A high density GBS map of bread wheat and its application for dissecting complex disease resistance traits
Source: BMC Genomics. 2015 Mar 19;16(1):216. doi: 10.1186/s12864-015-1424-5 (PMC4381402; doi:10.1186/s12864-015-1424-5)
Supplement: Additional file 13: — Genotypic and phenotypic data used for QTL mapping in PBW343 x MUU population. [file 12864_2015_1424_MOESM13_ESM.xlsx]

## Sheet: MUU final map with genotypes en
CloneID	PBW343	MUU	605	606	607	608	609	610	612	613	614	615	616	617	618	619	620	621	622	625	626	627	628	629	630	631	632	633	634	635	636	637	638	639	640	641	642	643	644	645	646	648	649	650	651	652	653	654	655
994323	0	1	0	0	2	0	1	1	1	0	0	0	0	1	0	1	1	1	1	2	2	1	1	0	0	1	1	0	0	0	0	0	1	1	0	1	1	0	1	0	0	1	1	1	1	1	1	0	0
1038264	1	0	1	1	1	1	1	1	1	0	0	1	0	1	0	0	0	0	1	0	0	1	1	1	1	0	1	0	1	1	1	0	0	1	1	0	1	1	0	0	1	0	0	0	1	1	1	1	1
1151793	1	0	1	1	1	1	1	1	1	0	0	1	0	1	0	0	0	0	1	0	0	1	1	1	1	0	1	0	1	1	1	0	0	1	1	0	1	1	0	0	1	0	0	0	1	1	1	1	1
4405791	1	0	1	1	1	1	1	1	1	0	0	1	0	1	0	0	0	0	1	0	0	1	1	1	1	0	1	0	1	1	1	0	0	1	1	0	1	1	0	0	1	0	0	0	1	1	1	1	1
4993165	1	0	1	1	1	1	1	1	1	0	0	1	0	1	0	0	0	0	1	0	0	1	1	1	1	0	1	0	1	1	1	0	0	1	1	0	1	1	0	0	1	0	0	0	1	1	1	1	1
994818	0	1	0	0	0	2	0	2	2	1	1	0	1	0	1	1	1	1	0	1	1	0	0	0	0	1	0	1	0	0	0	1	1	0	2	1	0	0	1	1	0	1	1	1	0	0	0	0	0
1008962	0	1	0	0	0	2	0	2	2	1	1	0	1	0	1	1	1	1	0	1	1	0	0	0	0	1	0	1	0	0	0	1	1	0	2	1	0	0	1	1	0	1	1	1	0	0	0	0	0
1084505	0	1	0	0	0	2	0	2	2	1	1	0	1	0	1	1	1	1	0	1	1	0	0	0	0	1	0	1	0	0	0	1	1	0	2	1	0	0	1	1	0	1	1	1	0	0	0	0	0
1101285	1	0	1	1	1	1	1	1	1	0	0	1	0	1	0	0	0	0	1	0	0	1	1	1	1	0	1	0	1	1	1	0	0	1	1	0	1	1	0	0	1	0	0	0	1	1	1	1	1
1241570	1	0	1	1	1	1	1	1	1	0	0	1	0	1	0	0	0	0	1	0	0	1	1	1	1	0	1	0	1	1	1	0	0	1	1	0	1	1	0	0	1	0	0	0	1	1	1	1	1
3940744	1	0	1	1	1	1	1	1	1	0	0	1	0	1	0	0	0	0	1	0	0	1	1	1	1	0	1	0	1	1	1	0	0	1	1	0	1	1	0	0	1	0	0	0	1	1	1	1	1
4993685	0	1	0	0	0	2	0	2	2	1	1	0	1	0	1	1	1	1	0	1	1	0	0	0	0	1	0	1	0	0	0	1	1	0	2	1	0	0	1	1	0	1	1	1	0	0	0	0	0
1038571	1	0	1	1	1	2	1	1	2	0	0	1	0	1	0	0	0	0	1	0	0	1	1	1	1	2	1	0	1	1	1	0	0	1	2	0	1	1	0	0	1	0	0	0	1	1	1	1	1
1134151	1	0	1	1	1	2	1	2	2	0	0	1	0	1	0	0	0	0	1	0	0	1	1	1	1	2	1	0	1	1	1	0	0	1	2	0	1	1	0	0	1	0	0	0	1	1	1	1	1
1020308	0	1	0	0	1	0	1	1	1	0	0	0	0	1	0	1	1	1	1	1	0	1	1	0	0	1	1	1	0	0	0	0	1	1	0	1	1	0	1	0	0	1	1	1	1	1	1	0	0
1032712	0	1	0	0	1	0	1	1	1	0	0	0	0	1	0	1	1	1	1	1	0	1	1	0	0	1	1	1	0	0	0	0	1	1	0	1	1	0	1	0	0	1	1	1	1	1	1	0	0
1125827	0	1	0	0	1	0	1	1	1	0	0	0	0	1	0	1	1	1	1	1	0	1	1	0	0	1	1	1	0	0	0	0	1	1	0	1	1	0	1	0	0	1	1	1	1	1	1	0	0
2258975	1	0	1	1	1	2	1	1	2	0	0	1	0	1	0	0	0	0	1	0	0	1	1	1	1	2	1	0	1	1	1	0	0	1	2	0	1	1	0	0	1	0	0	0	1	1	1	1	1
2322234	0	1	0	0	1	0	1	1	1	0	0	0	0	1	0	1	1	1	1	1	0	1	1	0	0	1	1	1	0	0	0	0	1	1	0	1	1	0	1	0	0	1	1	1	1	1	1	0	0
2322317	0	1	0	0	1	0	1	1	1	0	0	0	0	1	0	1	1	1	1	1	0	1	1	0	0	1	1	1	0	0	0	0	1	1	0	1	1	0	1	0	0	1	1	1	1	1	1	0	0
3021194	1	0	1	1	1	2	1	1	2	0	0	1	0	1	0	0	0	0	1	0	0	1	1	1	1	2	1	0	1	1	1	0	0	1	2	0	1	1	0	0	1	0	0	0	1	1	1	1	1
993293	1	0	1	1	1	1	0	0	0	1	1	1	1	0	1	0	0	0	0	0	1	0	0	1	1	0	0	1	1	1	1	1	0	0	1	0	0	1	0	1	1	0	0	0	0	0	0	1	1
993265	0	1	0	0	2	0	0	1	2	0	0	0	0	0	0	1	0	1	1	2	0	0	1	0	0	1	0	2	2	0	0	2	1	1	1	1	1	0	0	0	0	2	1	1	2	0	1	0	0
1043077	0	1	0	0	1	0	0	1	1	0	0	0	0	0	0	1	0	1	1	1	0	0	1	0	0	1	0	1	1	0	0	1	1	1	1	1	1	0	0	0	0	1	1	1	1	0	1	0	0
1054654	0	1	0	0	2	0	0	1	2	0	0	0	0	0	0	1	0	1	1	2	0	0	1	0	0	1	0	2	2	0	0	2	1	1	1	1	1	0	0	0	0	2	1	1	2	0	1	0	0
1070756	0	1	0	0	2	0	0	1	2	0	0	0	0	0	0	1	0	1	1	2	0	0	1	0	0	1	0	2	2	0	0	2	1	1	1	1	1	0	0	0	0	2	1	1	2	0	1	0	0
1084833	0	1	0	0	2	0	0	1	2	0	0	0	0	0	0	1	0	1	1	2	0	0	1	0	0	1	0	2	2	0	0	2	1	1	1	1	1	0	0	0	0	2	1	1	2	0	1	0	0
1092922	0	1	0	0	2	0	0	1	2	0	0	0	0	0	0	1	0	1	1	2	0	0	1	0	0	1	0	2	2	0	0	2	1	1	1	1	1	0	0	0	0	2	1	1	2	0	1	0	0
1093295	0	1	0	0	2	0	0	1	2	0	0	0	0	0	0	1	0	1	1	2	0	0	1	0	0	1	0	2	2	0	0	2	1	1	1	1	1	0	0	0	0	2	1	1	2	0	1	0	0
1100955	0	1	0	0	2	0	0	1	2	0	0	0	0	0	0	1	0	1	1	2	0	0	1	0	0	1	0	2	2	0	0	2	1	1	1	1	1	0	0	0	0	2	1	1	2	0	1	0	0
1123162	0	1	0	0	1	0	0	1	1	0	0	0	0	0	0	1	0	1	1	1	0	0	1	0	0	1	0	1	1	0	0	1	1	1	1	1	1	0	0	0	0	1	1	1	1	0	1	0	0
1144942	1	0	1	1	1	1	1	0	1	1	0	1	1	1	1	0	1	0	0	1	1	1	0	1	1	0	1	1	1	1	1	1	0	0	0	0	0	1	1	1	1	1	0	0	1	1	0	1	1
1214918	0	1	0	0	2	0	0	1	2	0	0	0	0	0	0	1	0	1	1	2	0	0	1	0	0	1	0	2	2	0	0	2	1	1	1	1	1	0	0	0	0	2	1	1	2	0	1	0	0
1245046	0	1	0	0	2	0	0	1	2	0	0	0	0	0	0	1	0	1	1	2	0	0	1	0	0	1	0	2	2	0	0	2	1	1	1	1	1	0	0	0	0	2	1	1	2	0	1	0	0
1863421	0	1	0	0	2	0	0	1	2	0	0	0	0	0	0	1	0	1	1	2	0	0	1	0	0	1	0	2	2	0	0	2	1	1	1	1	1	0	0	0	0	2	1	1	2	0	1	0	0
980414	1	0	1	1	1	1	1	0	1	1	1	1	1	1	1	0	1	0	0	1	1	1	0	1	1	0	1	1	1	1	1	1	0	0	0	0	0	1	1	1	1	1	0	0	1	1	0	1	1
991347	1	0	1	1	1	1	1	0	1	1	1	1	1	1	1	0	1	0	0	1	1	1	0	1	1	0	1	1	1	1	1	1	0	0	0	0	0	1	1	1	1	1	0	0	1	1	0	1	1
1072773	1	0	1	1	1	1	1	0	1	1	1	1	1	1	1	0	1	0	0	1	1	1	0	1	1	0	1	1	1	1	1	1	0	0	0	0	0	1	1	1	1	1	0	0	1	1	0	1	1
1086873	1	0	1	1	1	1	1	0	1	1	1	1	1	1	1	0	1	0	0	1	1	1	0	1	1	0	1	1	1	1	1	1	0	0	0	0	0	1	1	1	1	1	0	0	1	1	0	1	1
1089977	1	0	1	1	1	1	1	0	1	1	1	1	1	1	1	0	1	0	0	1	1	1	0	1	1	0	1	1	1	1	1	1	0	0	0	0	0	1	1	1	1	1	0	0	1	1	0	1	1
1090506	1	0	1	1	1	1	1	0	1	1	1	1	1	1	1	0	1	0	0	1	1	1	0	1	1	0	1	1	0	1	1	1	0	0	0	0	0	1	1	1	1	1	0	0	1	1	0	1	1
1095111	1	0	1	1	1	1	1	0	1	1	1	1	1	1	1	0	1	0	0	1	1	1	0	1	1	0	1	1	0	1	1	1	0	0	0	0	0	1	1	1	1	1	0	0	1	1	0	1	1
1101719	1	0	1	1	1	1	1	0	1	1	1	1	1	1	1	0	1	0	0	1	1	1	0	1	1	0	1	1	1	1	1	1	0	0	0	0	0	1	1	1	1	1	0	0	1	1	0	1	1
1104040	1	0	1	1	1	1	1	0	1	1	1	1	1	1	1	0	1	0	0	1	1	1	0	1	1	0	1	1	1	1	1	1	0	0	0	0	0	1	1	1	1	1	0	0	1	1	0	1	1
1105123	1	0	1	1	1	1	1	0	1	1	1	1	1	1	1	0	1	0	0	1	1	1	0	1	1	0	1	1	1	1	1	1	0	0	0	0	0	1	1	1	1	1	0	0	1	1	0	1	1
1121737	1	0	1	1	1	1	1	0	1	1	1	1	1	1	1	0	1	0	0	1	1	1	0	1	1	0	1	1	1	1	1	1	0	0	0	0	0	1	1	1	1	1	0	0	1	1	0	1	1
1126276	1	0	1	1	1	1	1	0	1	1	1	1	1	1	1	0	1	0	0	1	1	1	0	1	1	0	1	1	1	1	1	1	0	0	0	0	0	1	1	1	1	1	0	0	1	1	0	1	1
1153092	1	0	1	1	1	1	1	0	1	1	1	1	1	1	1	0	1	0	0	1	1	1	0	1	1	0	1	1	1	1	1	1	0	0	0	0	0	1	1	1	1	1	0	0	1	1	0	1	1
1199100	1	0	1	1	1	1	1	0	1	1	1	1	1	1	1	0	1	0	0	1	1	1	0	1	1	0	1	1	1	1	1	1	0	0	0	0	0	1	1	1	1	1	0	0	1	1	0	1	1
1228019	1	0	1	1	1	1	1	0	1	1	1	1	1	1	1	0	1	0	0	1	1	1	0	1	1	0	1	1	1	1	1	1	0	0	0	0	0	1	1	1	1	1	0	0	1	1	0	1	1
1233012	1	0	1	1	1	1	1	0	1	1	1	1	1	1	1	0	1	0	0	1	1	1	0	1	1	0	1	1	1	1	1	1	0	0	0	0	0	1	1	1	1	1	0	0	1	1	0	1	1
1262143	1	0	1	1	1	1	1	0	1	1	1	1	1	1	1	0	1	0	0	1	1	1	0	1	1	0	1	1	1	1	1	1	0	0	0	0	0	1	1	1	1	1	0	0	1	1	0	1	1
1266716	1	0	1	1	1	1	1	0	1	1	1	1	1	1	1	0	1	0	0	1	1	1	0	1	1	0	1	1	1	1	1	1	0	0	0	0	0	1	1	1	1	1	0	0	1	1	0	1	1
1311462	1	0	1	1	1	1	1	0	1	1	1	1	1	1	1	0	1	0	0	1	1	1	0	1	1	0	1	1	1	1	1	1	0	0	0	0	0	1	1	1	1	1	0	0	1	1	0	1	1
2253321	1	0	1	1	1	1	1	0	1	1	1	1	1	1	1	0	1	0	0	1	1	1	0	1	1	0	1	1	1	1	1	1	0	0	0	0	0	1	1	1	1	1	0	0	1	1	0	1	1
2281776	1	0	1	1	1	1	1	0	1	1	1	1	1	1	1	0	1	0	0	1	1	1	0	1	1	0	1	1	1	1	1	1	0	0	0	0	0	1	1	1	1	1	0	0	1	1	0	1	1
2289292	1	0	1	1	1	1	1	0	1	1	1	1	1	1	1	0	1	0	0	1	1	1	0	1	1	0	1	1	1	1	1	1	0	0	0	0	0	1	1	1	1	1	0	0	1	1	0	1	1
3024016	1	0	1	1	1	1	1	0	1	1	1	1	1	1	1	0	1	0	0	1	1	1	0	1	1	0	1	1	1	1	1	1	0	0	0	0	0	1	1	1	1	1	0	0	1	1	0	1	1
3028141	1	0	1	1	1	1	1	0	1	1	1	1	1	1	1	0	1	0	0	1	1	1	0	1	1	0	1	1	1	1	1	1	0	0	0	0	0	1	1	1	1	1	0	0	1	1	0	1	1
3030039	1	0	1	1	1	1	1	0	1	1	1	1	1	1	1	0	1	0	0	1	1	1	0	1	1	0	1	1	1	1	1	1	0	0	0	0	0	1	1	1	1	1	0	0	1	1	0	1	1
3385174	1	0	1	1	1	1	1	0	1	1	1	1	1	1	1	0	1	0	0	1	1	1	0	1	1	0	1	1	1	1	1	1	0	0	0	0	0	1	1	1	1	1	0	0	1	1	0	1	1
3934878	1	0	1	1	1	1	1	0	1	1	1	1	1	1	1	0	1	0	0	1	1	1	0	1	1	0	1	1	1	1	1	1	0	0	0	0	0	1	1	1	1	1	0	0	1	1	0	1	1
3939338	1	0	1	1	1	1	1	0	1	1	1	1	1	1	1	0	1	0	0	1	1	1	0	1	1	0	1	1	1	1	1	1	0	0	0	0	0	1	1	1	1	1	0	0	1	1	0	1	1
3942397	1	0	1	1	1	1	1	0	1	1	1	1	1	1	1	0	1	0	0	1	1	1	0	1	1	0	1	1	1	1	1	1	0	0	0	0	0	1	1	1	1	1	0	0	1	1	0	1	1
3946884	1	0	1	1	1	1	1	0	1	1	1	1	1	1	1	0	1	0	0	1	1	1	0	1	1	0	1	1	1	1	1	1	0	0	0	0	0	1	1	1	1	1	0	0	1	1	0	1	1
4003158	1	0	1	1	1	1	1	0	1	1	1	1	1	1	1	0	1	0	0	1	1	1	0	1	1	0	1	1	1	1	1	1	0	0	0	0	0	1	1	1	1	1	0	0	1	1	0	1	1
4003226	1	0	1	1	1	1	1	0	1	1	1	1	1	1	1	0	1	0	0	1	1	1	0	1	1	0	1	1	1	1	1	1	0	0	0	0	0	1	1	1	1	1	0	0	1	1	0	1	1
4394725	1	0	1	1	1	1	1	0	1	1	1	1	1	1	1	0	1	0	0	1	1	1	0	1	1	0	1	1	1	1	1	1	0	0	0	0	0	1	1	1	1	1	0	0	1	1	0	1	1
4396464	1	0	1	1	1	1	1	0	1	1	1	1	1	1	1	0	1	0	0	1	1	1	0	1	1	0	1	1	1	1	1	1	0	0	0	0	0	1	1	1	1	1	0	0	1	1	0	1	1
4440082	1	0	1	1	1	1	1	0	1	1	1	1	1	1	1	0	1	0	0	1	1	1	0	1	1	0	1	1	1	1	1	1	0	0	0	0	0	1	1	1	1	1	0	0	1	1	0	1	1
4543741	1	0	1	1	1	1	1	0	1	1	1	1	1	1	1	0	1	0	0	1	1	1	0	1	1	0	1	1	1	1	1	1	0	0	0	0	0	1	1	1	1	1	0	0	1	1	0	1	1
4910325	1	0	1	1	1	1	1	0	1	1	1	1	1	1	1	0	1	0	0	1	1	1	0	1	1	0	1	1	1	1	1	1	0	0	0	0	0	1	1	1	1	1	0	0	1	1	0	1	1
4991659	1	0	1	1	1	1	1	0	1	1	1	1	1	1	1	0	1	0	0	1	1	1	0	1	1	0	1	1	1	1	1	1	0	0	0	0	0	1	1	1	1	1	0	0	1	1	0	1	1
4991668	1	0	1	1	1	1	1	0	1	1	1	1	1	1	1	0	1	0	0	1	1	1	0	1	1	0	1	1	0	1	1	1	0	0	0	0	0	1	1	1	1	1	0	0	1	1	0	1	1
4991756	1	0	1	1	1	1	1	0	1	1	1	1	1	1	1	0	1	0	0	1	1	1	0	1	1	0	1	1	1	1	1	1	0	0	0	0	0	1	1	1	1	1	0	0	1	1	0	1	1
4991837	1	0	1	1	1	1	1	0	1	1	1	1	1	1	1	0	1	0	0	1	1	1	0	1	1	0	1	1	1	1	1	1	0	0	0	0	0	1	1	1	1	1	0	0	1	1	0	1	1
4992265	1	0	1	1	1	1	1	0	1	1	1	1	1	1	1	0	1	0	0	1	1	1	0	1	1	0	1	1	1	1	1	1	0	0	0	0	0	1	1	1	1	1	0	0	1	1	0	1	1
4992794	1	0	1	1	1	1	1	0	1	1	1	1	1	1	1	0	1	0	0	1	1	1	0	1	1	0	1	1	1	1	1	1	0	0	0	0	0	1	1	1	1	1	0	0	1	1	0	1	1
4992927	1	0	1	1	1	1	1	0	1	1	1	1	1	1	1	0	1	0	0	1	1	1	0	1	1	0	1	1	1	1	1	1	0	0	0	0	0	1	1	1	1	1	0	0	1	1	0	1	1
1254251	0	1	0	0	1	0	0	1	1	0	0	0	0	0	0	1	0	1	1	1	0	0	1	0	0	1	0	0	1	0	0	1	1	1	1	1	1	0	0	0	0	1	1	1	1	0	1	0	0
3936087	0	1	0	0	1	0	0	1	1	0	0	0	0	0	0	1	0	1	1	1	0	0	1	0	0	1	0	0	1	0	0	1	1	1	1	1	1	0	0	0	0	1	1	1	1	0	1	0	0
3942183	0	1	0	0	1	0	0	1	1	0	0	0	0	0	0	1	0	1	1	1	0	0	1	0	0	1	0	0	1	0	0	1	1	1	1	1	1	0	0	0	0	1	1	1	1	0	1	0	0
4991544	0	1	0	0	1	0	0	1	1	0	0	0	0	0	0	1	0	1	1	1	0	0	1	0	0	1	0	0	1	0	0	1	1	1	1	1	1	0	0	0	0	1	1	1	1	0	1	0	0
4992712	1	0	1	1	1	1	1	0	1	1	1	1	1	1	1	0	1	0	0	1	1	1	0	1	1	0	1	1	1	1	1	0	0	0	0	0	0	1	1	1	1	1	0	0	1	1	0	1	1
1056555	1	0	1	1	1	1	1	0	1	1	1	1	1	1	1	0	1	0	0	1	1	1	0	1	1	0	1	1	1	1	1	0	0	0	0	0	0	1	1	1	1	1	0	0	1	1	0	1	1
1083062	1	0	1	1	1	1	1	0	1	1	1	1	1	1	1	0	1	0	0	1	1	1	0	1	1	0	1	1	1	1	1	0	0	0	0	0	0	1	1	1	1	1	0	0	1	1	0	1	1
1116485	1	0	1	1	1	1	1	0	1	1	1	1	1	1	1	0	1	0	0	1	1	1	0	1	1	0	1	1	1	1	1	0	0	0	0	0	0	1	1	1	1	1	0	0	1	1	0	1	1
1117642	1	0	1	1	1	1	1	0	1	1	1	1	1	1	1	0	1	0	0	1	1	1	0	1	1	0	1	1	1	1	1	0	0	0	0	0	0	1	1	1	1	1	0	0	1	1	0	1	1
1121364	1	0	1	1	1	1	1	0	1	1	1	1	1	1	1	0	1	0	0	1	1	1	0	1	1	0	1	1	1	1	1	0	0	0	0	0	0	1	1	1	1	1	0	0	1	1	0	1	1
1126408	1	0	1	1	1	1	1	0	1	1	1	1	1	1	1	0	1	0	0	1	1	1	0	1	1	0	1	1	1	1	1	0	0	0	0	0	0	1	1	1	1	1	0	0	1	1	0	1	1
1204951	1	0	1	1	1	1	1	0	1	1	1	1	1	1	1	0	1	0	0	1	1	1	0	1	1	0	1	1	1	1	1	0	0	0	0	0	0	1	1	1	1	1	0	0	1	1	0	1	1
1862210	1	0	1	1	1	1	1	0	1	1	1	1	1	1	1	0	1	0	0	1	1	1	0	1	1	0	1	1	1	1	1	0	0	0	0	0	0	1	1	1	1	1	0	0	1	1	0	1	1
3024292	1	0	1	1	1	1	1	0	1	1	1	1	1	1	1	0	1	0	0	1	1	1	0	1	1	0	1	1	1	1	1	0	0	0	0	0	0	1	1	1	1	1	0	0	1	1	0	1	1
3025736	1	0	1	1	1	1	1	0	1	1	1	1	1	1	1	0	1	0	0	1	1	1	0	1	1	0	1	1	1	1	1	0	0	0	0	0	0	1	1	1	1	1	0	0	1	1	0	1	1
3385278	1	0	1	1	1	1	1	0	1	1	1	1	1	1	1	0	1	0	0	1	1	1	0	1	1	0	1	1	1	1	1	0	0	0	0	0	0	1	1	1	1	1	0	0	1	1	0	1	1
4664017	1	0	1	1	1	1	1	0	1	1	1	1	1	1	1	0	1	0	0	1	1	1	0	1	1	0	1	1	1	1	1	0	0	0	0	0	0	1	1	1	1	1	0	0	1	1	0	1	1
4992818	1	0	1	1	1	1	1	0	1	1	1	1	1	1	1	0	1	0	0	1	1	1	0	1	1	0	1	1	1	1	1	0	0	0	0	0	0	1	1	1	1	1	0	0	1	1	0	1	1
991036	1	0	1	1	2	1	1	0	2	1	1	1	1	1	1	0	1	0	0	2	1	1	0	1	1	0	1	2	2	1	1	2	0	0	0	0	0	1	1	1	1	2	0	0	1	1	0	1	1
1052695	1	0	1	1	2	1	1	0	2	1	1	1	1	1	1	0	1	0	0	2	1	1	0	1	1	0	1	2	2	1	1	2	0	0	0	0	0	1	1	1	1	2	0	0	1	1	0	1	1
1696406	1	0	1	1	2	1	1	0	2	1	1	1	1	1	1	0	1	0	0	2	1	1	0	1	1	0	1	2	2	1	1	2	0	0	0	0	0	1	1	1	1	2	0	0	1	1	0	1	1
3023749	1	0	1	1	2	1	1	0	2	1	1	1	1	1	1	0	1	0	0	2	1	1	0	1	1	0	1	2	2	1	1	2	0	0	0	0	0	1	1	1	1	2	0	0	1	1	0	1	1
4991719	0	1	0	0	1	0	0	1	1	0	0	0	0	0	0	1	0	1	1	1	0	0	1	0	0	1	0	0	1	0	0	1	1	1	1	1	1	0	0	0	0	1	1	1	0	0	1	0	0
5332546	0	1	0	0	1	0	0	1	1	0	0	0	0	0	0	1	0	1	1	1	0	0	1	0	0	1	0	1	1	0	0	1	1	1	1	1	1	0	0	0	0	1	1	1	0	0	1	0	0
1253011	0	1	0	0	1	0	0	1	1	0	0	0	0	0	0	1	0	1	1	1	0	0	1	0	0	1	0	1	1	0	0	1	1	1	1	1	1	0	0	0	0	1	1	1	0	0	1	0	0
1252400	0	1	1	1	1	1	1	0	1	1	0	0	1	0	0	1	1	1	0	1	1	1	0	0	0	1	1	1	1	1	0	0	1	1	1	1	0	1	1	1	1	0	0	1	0	0	0	0	0
1124260	0	1	1	1	1	1	1	0	1	1	0	0	1	0	0	1	1	1	0	1	1	1	0	1	0	1	1	1	1	1	0	1	1	1	1	1	0	1	1	1	1	0	0	1	0	0	0	0	0
1132858	0	1	1	1	1	1	1	0	1	1	0	0	1	0	0	1	1	1	0	1	1	1	0	1	0	1	1	1	1	1	0	1	1	1	1	1	0	1	1	1	1	0	0	1	0	0	0	0	0
4989882	0	1	1	1	1	1	1	0	1	1	0	0	1	0	0	1	1	1	0	1	1	1	0	1	0	1	1	1	1	1	0	1	1	1	1	1	0	1	1	1	1	0	0	1	0	0	0	0	0
1001398	1	0	0	2	2	0	0	1	0	0	1	1	0	1	1	0	0	0	1	2	0	0	1	0	1	0	0	0	2	2	1	2	0	0	0	0	1	0	2	0	2	1	1	0	1	1	1	1	1
1098094	1	0	0	2	2	0	0	1	0	0	1	1	0	1	1	0	0	2	1	2	0	0	1	0	1	0	0	0	2	2	1	2	0	0	0	0	1	0	2	0	2	1	1	0	1	1	1	1	1
1691619	1	0	0	2	2	0	0	1	0	0	1	1	0	1	1	0	0	2	1	2	0	0	1	0	1	0	0	0	2	2	1	2	0	0	0	0	1	0	2	0	2	1	1	0	1	1	1	1	1
3024089	1	0	0	2	2	0	0	1	0	0	1	1	0	1	1	0	0	2	1	2	0	0	1	0	1	0	0	0	2	2	1	2	0	0	0	0	1	0	2	0	2	1	1	0	1	1	1	1	1
1308285	0	1	1	1	1	1	1	0	1	1	0	0	1	0	0	1	1	1	0	1	1	1	0	1	0	1	1	1	1	1	0	1	1	1	1	1	0	1	1	1	0	0	0	1	0	0	0	0	0
2259241	0	1	1	1	1	1	1	0	1	1	0	0	1	0	0	1	1	1	0	1	1	1	0	1	0	1	1	1	1	1	0	1	1	1	1	1	0	1	1	1	0	0	0	1	0	0	0	0	0
4404731	0	1	1	1	1	1	1	0	1	1	0	0	1	0	0	1	1	1	0	1	1	1	0	1	0	1	1	1	1	1	0	1	1	1	1	1	0	1	1	1	0	0	0	1	0	0	0	0	0
1073053	1	0	0	1	1	0	0	1	0	0	1	1	0	1	1	0	0	0	1	1	0	0	1	0	1	0	0	0	1	1	1	1	0	0	0	0	1	0	1	0	1	1	1	0	1	1	1	1	1
1122560	1	0	0	1	1	0	0	1	0	0	1	1	0	1	1	0	0	0	1	1	0	0	1	0	1	0	0	0	1	1	1	1	0	0	0	0	1	0	1	0	1	1	1	0	1	1	1	1	1
1220050	1	0	0	1	1	0	0	1	0	0	1	1	0	1	1	0	0	0	1	1	0	0	1	0	1	0	0	0	1	1	1	1	0	0	0	0	1	0	1	0	1	1	1	0	1	1	1	1	1
1289332	1	0	0	1	1	0	0	1	0	0	1	1	0	1	1	0	0	0	1	1	0	0	1	0	1	0	0	0	1	1	1	1	0	0	0	0	1	0	1	0	1	1	1	0	1	1	1	1	1
2303008	1	0	0	1	1	0	0	1	0	0	1	1	0	1	1	0	0	0	1	1	0	0	1	0	1	0	0	0	1	1	1	1	0	0	0	0	1	0	1	0	1	1	1	0	1	1	1	1	1
2322853	1	0	0	1	1	0	0	1	0	0	1	1	0	1	1	0	0	0	1	1	0	0	1	0	1	0	0	0	1	1	1	1	0	0	0	0	1	0	1	0	1	1	1	0	1	1	1	1	1
3026199	1	0	0	1	1	0	0	1	0	0	1	1	0	1	1	0	0	0	1	1	0	0	1	0	1	0	0	0	1	1	1	1	0	0	0	0	1	0	1	0	1	1	1	0	1	1	1	1	1
3028294	1	0	0	1	1	0	0	1	0	0	1	1	0	1	1	0	0	0	1	1	0	0	1	0	1	0	0	0	1	1	1	1	0	0	0	0	1	0	1	0	1	1	1	0	1	1	1	1	1
4440180	1	0	0	1	1	0	0	1	0	0	1	1	0	1	1	0	0	0	1	1	0	0	1	0	1	0	0	0	1	1	1	1	0	0	0	0	1	0	1	0	1	1	1	0	1	1	1	1	1
4989894	1	0	0	1	1	0	0	1	0	0	1	1	0	1	1	0	0	0	1	1	0	0	1	0	1	0	0	0	1	1	1	1	0	0	0	0	1	0	1	0	1	1	1	0	1	1	1	1	1
990592	0	1	1	2	2	1	1	0	1	1	0	0	1	0	0	1	1	1	0	2	1	1	0	1	0	1	1	1	2	2	0	2	1	1	1	1	0	1	2	1	0	0	0	1	0	0	0	0	0
1015865	1	0	0	1	1	0	0	1	0	0	1	1	0	1	1	0	0	0	1	1	0	0	1	0	1	0	0	0	1	1	1	1	0	0	0	0	1	0	1	0	1	1	1	0	1	1	1	1	1
1057186	1	0	0	1	1	0	0	1	0	0	1	1	0	1	1	0	0	0	1	1	0	0	1	0	1	0	0	0	1	1	1	1	0	0	0	0	1	0	1	0	1	1	1	0	1	1	1	1	1
1107489	0	1	1	2	2	1	1	0	1	1	0	0	1	0	0	1	1	1	0	2	1	1	0	1	0	1	1	1	2	2	0	2	1	1	1	1	0	1	2	1	0	0	0	1	0	0	0	0	0
1109016	0	1	1	1	1	1	1	0	1	1	0	0	1	0	0	1	1	1	0	1	1	1	0	1	0	1	1	1	1	1	0	1	1	1	1	1	0	1	1	1	0	0	0	1	0	0	0	0	0
1161276	0	1	1	2	2	1	1	0	1	1	0	0	1	0	0	1	1	1	0	2	1	1	0	1	0	1	1	1	2	2	0	2	1	1	1	1	0	1	2	1	0	0	0	1	0	0	0	0	0
2282401	1	0	0	1	1	0	0	1	0	0	1	1	0	1	1	0	0	0	1	1	0	0	1	0	1	0	0	0	1	1	1	1	0	0	0	0	1	0	1	0	1	1	1	0	1	1	1	1	1
3533463	1	0	0	1	1	0	0	1	0	0	1	1	0	1	1	0	0	0	1	1	0	0	1	0	1	0	0	0	1	1	1	1	0	0	0	0	1	0	1	0	1	1	1	0	1	1	1	1	1
4910141	0	1	1	2	1	1	1	0	1	1	0	0	1	0	0	1	1	1	0	2	1	1	0	1	0	1	1	1	1	1	0	2	1	1	1	1	0	1	2	1	0	0	0	1	0	0	0	0	0
4989245	1	0	0	1	1	0	0	1	0	0	1	1	0	1	1	0	0	0	1	1	0	0	1	0	1	0	0	0	1	1	1	1	0	0	0	0	1	0	1	0	1	1	1	0	1	1	1	1	1
4990953	0	1	1	2	1	1	1	0	1	1	0	0	1	0	0	1	1	1	0	2	1	1	0	1	0	1	1	1	1	2	0	2	1	1	1	1	0	1	2	1	0	0	0	1	0	0	0	0	0
5050389	1	0	0	1	1	0	0	1	0	0	1	1	0	1	1	0	0	0	1	1	0	0	1	0	1	0	0	0	1	1	1	1	0	0	0	0	1	0	1	0	1	1	1	0	1	1	1	1	1
1108857	0	1	1	1	1	1	1	0	1	1	0	0	1	0	0	1	1	1	0	1	1	1	0	1	0	1	1	1	1	1	0	0	1	1	1	1	0	1	1	1	0	0	0	1	0	0	0	0	0
1114005	1	0	0	1	1	0	0	1	0	0	1	1	0	1	1	0	0	0	1	1	0	0	1	0	1	0	0	0	0	1	1	1	0	0	0	0	1	0	1	0	1	1	1	0	1	1	1	1	1
1118037	0	1	1	1	1	1	1	0	1	1	0	0	1	0	0	1	1	1	0	1	1	1	0	1	0	1	1	1	1	1	0	0	1	1	1	1	0	1	1	1	0	0	0	1	0	0	0	0	0
1201133	0	1	1	0	1	1	1	0	1	1	0	0	1	0	0	1	1	1	0	2	1	1	0	1	0	1	1	1	2	2	0	0	1	1	1	1	0	1	2	1	0	0	0	1	0	0	0	0	0
1218555	0	1	1	1	1	1	1	0	1	1	0	0	1	0	0	1	1	1	0	1	1	1	0	1	0	1	1	1	1	1	0	0	1	1	1	1	0	1	1	1	0	0	0	1	0	0	0	0	0
1720404	0	1	1	1	1	1	1	0	1	1	0	0	1	0	0	1	1	1	0	1	1	1	0	1	0	1	1	1	1	1	0	0	1	1	1	1	0	1	1	1	0	0	0	1	0	0	0	0	0
2267818	1	0	0	0	1	0	0	1	0	0	1	1	0	1	1	0	0	0	1	1	0	0	1	0	1	0	0	0	1	1	1	1	0	0	0	0	1	0	1	0	1	1	1	0	1	1	1	1	1
2275565	1	0	0	0	1	0	0	1	0	0	1	1	0	1	1	0	0	0	1	1	0	0	1	0	1	0	0	0	1	1	1	1	0	0	0	0	1	0	1	0	1	1	1	0	1	1	1	1	1
4990287	0	1	1	1	0	1	1	0	1	1	0	0	1	0	0	1	1	1	0	1	1	1	0	1	0	1	1	1	1	1	0	0	1	1	1	1	0	1	1	1	0	0	0	1	0	0	0	0	0
4990688	0	1	1	1	1	1	1	0	1	1	0	0	1	0	0	1	1	1	0	0	1	1	0	1	0	1	1	1	1	1	0	0	1	1	1	1	0	1	1	1	0	0	0	1	0	0	0	0	0
1103177	0	1	1	1	1	1	1	0	1	1	0	0	1	0	0	1	1	1	0	1	1	1	0	1	0	1	1	1	1	1	0	1	1	1	1	1	0	1	1	1	0	0	0	1	0	0	0	0	0
1130028	1	0	0	2	2	0	0	1	0	0	1	1	0	1	1	0	0	0	1	2	0	0	1	0	1	0	0	0	2	2	1	2	0	0	0	0	1	0	2	0	1	1	1	0	1	1	1	1	1
2258970	1	0	0	2	2	0	0	1	0	0	1	1	0	1	1	0	0	0	1	2	0	0	1	0	1	0	0	0	2	2	1	2	0	0	0	0	1	0	2	0	1	1	1	0	1	1	1	1	1
4990012	1	0	0	2	2	0	0	1	0	0	1	1	0	1	1	0	0	0	1	2	0	0	1	0	1	0	0	0	2	2	1	2	0	0	0	0	1	0	2	0	1	1	1	0	1	1	1	1	1
1041240	1	0	0	1	1	0	0	1	0	0	1	1	0	1	1	0	0	0	1	1	0	0	1	0	1	0	0	0	1	1	1	1	0	0	0	0	1	0	1	0	1	1	1	0	1	1	1	1	1
1070441	1	0	0	1	1	0	0	1	0	0	1	1	0	1	1	0	0	0	1	1	0	0	1	0	1	0	0	0	1	1	1	1	0	0	0	0	1	0	1	0	1	1	1	0	1	1	1	1	1
1160755	1	0	0	1	1	0	0	1	0	0	1	1	0	1	1	0	0	0	1	1	0	0	1	0	1	0	0	0	1	1	1	1	0	0	0	0	1	0	1	0	1	1	1	0	1	1	1	1	1
3029185	1	0	0	1	1	0	0	1	0	0	1	1	0	1	1	0	0	0	1	1	0	0	1	0	1	0	0	0	1	1	1	1	0	0	0	0	1	0	1	0	1	1	1	0	1	1	1	1	1
4538068	1	0	0	1	1	0	0	1	0	0	1	1	0	1	1	0	0	0	1	1	0	0	1	0	1	0	0	0	1	1	1	1	0	0	0	0	1	0	1	0	1	1	1	0	1	1	1	1	1
1104221	0	1	1	1	1	1	1	0	1	1	0	0	1	0	0	1	1	1	0	1	1	1	0	1	0	1	1	1	1	1	0	1	1	1	1	1	0	1	1	1	0	0	0	1	0	0	0	0	0
2261019	0	1	1	-	2	1	1	0	1	1	0	0	1	0	0	1	1	1	0	2	1	1	0	1	0	1	1	1	2	2	0	0	1	1	1	1	0	1	2	1	0	0	0	1	0	0	0	0	0
3027529	1	0	0	1	1	0	0	1	0	0	1	1	0	1	1	0	0	0	1	1	0	0	1	0	1	0	0	0	1	1	1	1	0	0	0	0	1	0	1	0	1	1	1	0	1	1	1	1	1
4408495	1	0	0	1	1	0	0	1	0	0	1	1	0	1	1	0	0	0	1	1	0	0	1	0	1	0	0	0	1	1	1	1	0	0	0	0	1	0	1	0	1	1	1	0	1	1	1	1	1
1024096	1	0	0	2	2	0	0	1	0	0	1	1	0	1	1	0	0	0	1	2	0	0	1	0	1	0	0	0	0	2	1	2	0	0	0	0	1	0	2	0	1	1	1	0	1	1	1	1	1
1040825	1	0	0	1	1	0	0	1	0	0	1	1	0	1	1	0	0	0	1	1	0	0	1	0	1	0	0	0	0	1	1	1	0	0	0	0	1	0	1	0	1	1	1	0	1	1	1	1	1
1046724	1	0	0	1	1	0	0	1	0	0	1	1	0	1	1	0	0	0	1	1	0	0	1	0	1	0	0	0	0	1	1	1	0	0	0	0	1	0	1	0	1	1	1	0	1	1	1	1	1
1124920	1	0	0	1	1	0	0	1	0	0	1	1	0	1	1	0	0	0	1	1	0	0	1	0	1	0	0	0	0	1	1	1	0	0	0	0	1	0	1	0	1	1	1	0	1	1	1	1	1
2324861	1	0	0	1	1	0	0	1	0	0	1	1	0	1	1	0	0	0	1	1	0	0	1	0	1	0	0	0	0	1	1	1	0	0	0	0	1	0	1	0	1	1	1	0	1	1	1	1	1
3532754	1	0	0	1	1	0	0	1	0	0	1	1	0	1	1	0	0	0	1	1	0	0	1	0	1	0	0	0	0	1	1	1	0	0	0	0	1	0	1	0	1	1	1	0	1	1	1	1	1
3570177	1	0	0	1	1	0	0	1	0	0	1	1	0	1	1	0	0	0	1	1	0	0	1	0	1	0	0	0	0	1	1	1	0	0	0	0	1	0	1	0	1	1	1	0	1	1	1	1	1
3951341	1	0	0	1	1	0	0	1	0	0	1	1	0	1	1	0	0	0	1	1	0	0	1	0	1	0	0	0	0	1	1	1	0	0	0	0	1	0	1	0	1	1	1	0	1	1	1	1	1
4990345	1	0	0	1	1	0	0	1	0	0	1	1	0	1	1	0	0	0	1	1	0	0	1	0	1	0	0	0	0	1	1	1	0	0	0	0	1	0	1	0	1	1	1	0	1	1	1	1	1
4990686	1	0	0	1	1	0	0	1	0	0	1	1	0	1	1	0	0	0	1	1	0	0	1	0	1	0	0	0	0	1	1	1	0	0	0	0	1	0	1	0	1	1	1	0	1	1	1	1	1
4991244	1	0	0	1	1	0	0	1	0	0	1	1	0	1	1	0	0	0	1	1	0	0	1	0	1	0	0	0	0	1	1	1	0	0	0	0	1	0	1	0	1	1	1	0	1	1	1	1	1
996295	0	1	1	0	0	1	0	1	1	0	1	1	1	0	1	0	0	1	1	1	1	1	1	1	1	1	1	0	0	1	0	1	1	1	0	0	0	1	1	0	0	0	1	1	1	1	1	1	1
4992786	0	1	1	0	0	1	0	1	1	0	1	1	1	0	1	0	0	1	1	1	1	1	1	1	1	1	1	0	0	1	0	1	1	1	0	0	0	1	1	0	0	0	1	1	1	1	1	1	1
4989865	0	1	1	0	0	1	0	1	1	0	1	1	1	0	1	0	0	1	1	1	1	1	1	1	1	1	1	0	0	1	1	1	1	1	0	0	0	1	1	0	0	0	1	1	1	1	1	1	1
1063312	0	1	1	0	0	1	0	1	1	0	1	1	1	0	1	0	0	1	1	1	1	1	0	1	1	1	1	0	0	1	1	1	1	1	0	0	0	1	1	0	0	0	1	1	1	1	1	1	1
1088865	0	1	1	0	0	1	0	1	1	0	1	1	1	0	1	0	0	1	1	1	1	1	0	1	1	1	1	0	0	1	1	1	1	1	0	0	0	1	1	0	0	0	1	1	1	1	1	1	1
3940087	0	1	1	0	0	1	0	1	1	0	1	1	1	0	1	0	0	1	1	1	1	1	0	1	1	1	1	0	0	1	1	1	1	1	0	0	0	1	1	0	0	0	1	1	1	1	1	1	1
3938065	0	1	1	0	0	1	0	1	1	0	1	1	1	0	1	0	0	1	1	1	1	1	0	1	1	1	1	0	0	1	1	1	1	1	0	0	0	1	1	0	0	0	1	1	1	1	1	1	1
1204248	0	1	1	0	0	1	0	1	1	0	1	1	1	0	1	0	0	1	1	1	1	1	1	1	1	1	1	0	0	1	1	1	1	1	0	0	0	1	1	0	0	0	1	1	1	1	1	1	1
2303538	0	1	1	0	0	1	0	1	1	0	1	1	1	0	1	0	0	1	1	1	1	1	1	1	1	1	1	0	0	1	1	1	1	1	0	0	0	1	1	0	0	0	1	1	1	1	1	1	1
2304254	0	1	1	0	0	1	0	1	1	0	1	1	1	0	1	0	0	1	1	1	1	1	1	1	1	1	1	0	0	1	1	1	1	1	0	0	0	1	1	0	0	0	1	1	1	1	1	1	1
1119910	0	1	1	0	0	1	0	1	1	0	1	1	1	0	1	0	0	1	1	1	1	1	1	1	1	1	1	0	0	1	1	1	1	1	0	0	0	1	1	0	0	0	1	1	1	1	1	1	1
1194198	0	1	1	0	0	1	0	1	1	0	1	1	1	0	1	0	0	1	1	1	1	1	1	1	1	1	1	0	0	1	1	1	1	1	0	0	0	1	1	0	0	0	1	1	1	1	1	1	1
3937693	0	1	1	0	0	1	0	1	1	0	0	1	1	0	1	0	0	1	1	1	1	1	1	1	1	1	1	0	0	1	1	1	1	1	0	0	0	1	1	0	0	0	1	1	1	1	1	1	1
4990525	0	1	1	0	0	1	0	1	1	0	1	1	1	0	1	0	0	1	1	1	1	1	1	1	1	1	1	0	0	1	1	1	1	1	0	0	0	1	1	0	0	0	1	1	1	1	1	1	1
4992489	0	1	1	0	0	1	0	1	1	0	1	1	1	0	1	0	0	1	1	1	1	1	1	1	1	1	1	0	0	1	1	1	1	1	0	0	0	1	1	0	0	0	1	1	1	1	1	1	1
985110	0	1	1	0	0	1	0	1	1	0	1	1	1	0	1	0	0	1	1	1	1	1	1	1	1	1	1	0	0	1	1	1	1	1	0	0	0	1	1	0	0	0	1	1	1	1	1	1	1
1089985	0	1	1	0	0	1	0	1	1	0	1	1	1	0	1	0	0	1	1	1	1	1	1	1	1	1	1	0	0	1	1	1	1	1	0	0	0	1	1	0	0	0	1	1	1	1	1	1	1
1093762	0	1	1	0	0	1	0	1	1	0	1	1	1	0	1	0	0	1	1	1	1	1	1	1	1	1	1	0	0	1	1	1	1	1	0	0	0	1	1	0	0	0	1	1	1	1	1	1	1
1100350	0	1	1	0	0	1	0	1	1	0	1	1	1	0	1	0	0	1	1	1	1	1	1	1	1	1	1	0	0	1	1	1	1	1	0	0	0	1	1	0	0	0	1	1	1	1	1	1	1
1100738	0	1	1	0	0	1	0	1	1	0	1	1	1	0	1	0	0	1	1	1	1	1	1	1	1	1	1	0	0	1	1	1	1	1	0	0	0	1	1	0	0	0	1	1	1	1	1	1	1
1120912	0	1	1	0	0	1	0	1	1	0	1	1	1	0	1	0	0	1	1	1	1	1	1	1	1	1	1	0	0	1	1	1	1	1	0	0	0	1	1	0	0	0	1	1	1	1	1	1	1
1125298	0	1	1	0	0	1	0	1	1	0	1	1	1	0	1	0	0	1	1	1	1	1	1	1	1	1	1	0	0	1	1	1	1	1	0	0	0	1	1	0	0	0	1	1	1	1	1	1	1
1203157	0	1	1	0	0	1	0	1	1	0	1	1	1	0	1	0	0	1	1	1	1	1	1	1	1	1	1	0	0	1	1	1	1	1	0	0	0	1	1	0	0	0	1	1	1	1	1	1	1
1208325	0	1	1	0	0	1	0	1	1	0	1	1	1	0	1	0	0	1	1	1	1	1	1	1	1	1	1	0	0	1	1	1	1	1	0	0	0	1	1	0	0	0	1	1	1	1	1	1	1
2295796	0	1	1	0	0	1	0	1	1	0	1	1	1	0	1	0	0	1	1	1	1	1	1	1	1	1	1	0	0	1	1	1	1	1	0	0	0	1	1	0	0	0	1	1	1	1	1	1	1
3023132	0	1	1	0	0	1	0	1	1	0	1	1	1	0	1	0	0	1	1	1	1	1	1	1	1	1	1	0	0	1	1	1	1	1	0	0	0	1	1	0	0	0	1	1	1	1	1	1	1
4008773	0	1	1	0	0	1	0	1	1	0	1	1	1	0	1	0	0	1	1	1	1	1	1	1	1	1	1	0	0	1	1	1	1	1	0	0	0	1	1	0	0	0	1	1	1	1	1	1	1
4541757	0	1	1	0	0	1	0	1	1	0	1	1	1	0	1	0	0	1	1	1	1	1	1	1	1	1	1	0	0	1	1	1	1	1	0	0	0	1	1	0	0	0	1	1	1	1	1	1	1
4989848	0	1	1	0	0	1	0	1	1	0	1	1	1	0	1	0	0	1	1	1	1	1	1	1	1	1	1	0	0	1	1	1	1	1	0	0	0	1	1	0	0	0	1	1	1	1	1	1	1
1108594	0	1	1	0	0	1	0	1	1	0	1	1	1	0	1	0	0	1	1	1	1	1	1	1	1	1	1	0	0	1	1	1	1	1	0	0	0	1	1	0	0	0	1	1	1	1	1	1	1
2266736	0	1	1	0	0	1	0	1	1	0	1	1	1	0	1	0	0	1	1	1	1	1	1	1	1	1	1	0	0	1	1	1	0	1	0	0	0	1	1	0	0	0	1	1	1	1	1	1	1
981355	0	1	1	0	0	1	0	1	1	0	1	1	1	0	1	0	0	1	1	1	1	1	1	1	1	1	1	0	0	1	1	1	1	1	0	0	0	1	1	0	0	0	1	1	1	1	1	1	1
1051734	0	1	1	0	0	1	0	1	1	0	1	1	1	0	1	0	0	1	1	1	1	1	1	1	1	1	1	0	0	1	1	1	1	1	0	0	0	1	1	0	0	0	1	1	1	1	1	1	1
1074953	0	1	1	0	0	1	0	1	1	0	1	1	1	0	1	0	0	1	1	1	1	1	1	1	1	1	1	0	0	1	1	1	1	1	0	0	0	1	1	0	0	0	1	1	1	1	1	1	1
1163852	0	1	1	0	0	1	0	1	1	0	1	1	1	0	1	0	0	1	1	1	1	1	1	1	1	1	1	0	0	1	1	1	1	1	0	0	0	1	1	0	0	0	1	1	1	1	1	1	1
1224411	0	1	1	0	0	1	0	1	1	0	1	1	1	0	1	0	0	1	1	1	1	1	1	1	1	1	1	0	0	1	1	1	1	1	0	0	0	1	1	0	0	0	1	1	1	1	1	1	1
1230389	0	1	1	0	0	1	0	1	1	0	1	1	1	0	1	0	0	1	1	1	1	1	1	1	1	1	1	0	0	1	1	1	1	1	0	0	0	1	1	0	0	0	1	1	1	1	1	1	1
1396328	0	1	1	0	0	1	0	1	1	0	1	1	1	0	1	0	0	1	1	1	1	1	1	1	1	1	1	0	0	1	1	1	1	1	0	0	0	1	1	0	0	0	1	1	1	1	1	1	1
3028431	0	1	1	0	0	1	0	1	1	0	1	1	1	0	1	0	0	1	1	1	1	1	1	1	1	1	1	0	0	1	1	1	1	1	0	0	0	1	1	0	0	0	1	1	1	1	1	1	1
3945204	0	1	1	0	0	1	0	1	1	0	1	1	1	0	1	0	0	1	1	1	1	1	1	1	1	1	1	0	0	1	1	1	1	1	0	0	0	1	1	0	0	0	1	1	1	1	1	1	1
3954469	0	1	1	0	0	1	0	1	1	0	1	1	1	0	1	0	0	1	1	1	1	1	1	1	1	1	1	0	0	1	1	1	1	1	0	0	0	1	1	0	0	0	1	1	1	1	1	1	1
4990268	0	1	1	0	0	1	0	1	1	0	1	1	1	0	1	0	0	1	1	1	1	1	1	1	1	1	1	0	0	1	1	1	1	1	0	0	0	1	1	0	0	0	1	1	1	1	1	1	1
1236341	1	0	0	1	1	0	1	0	0	1	0	0	0	1	0	1	1	0	0	0	0	0	0	1	0	0	0	1	1	0	0	0	0	0	1	1	1	0	0	1	1	1	0	1	0	0	0	0	0
4989845	1	0	0	1	1	0	1	0	0	1	0	0	0	1	0	1	1	0	0	0	0	0	0	1	0	0	0	1	1	0	0	0	0	0	1	1	1	0	0	1	1	1	0	1	0	0	0	0	0
4989885	1	0	0	1	1	0	1	0	0	1	0	0	0	1	0	1	1	0	0	0	0	0	0	1	0	0	0	1	1	0	0	0	0	0	1	1	1	0	0	1	1	1	0	1	0	0	0	0	0
978859	0	1	1	0	0	1	0	1	1	0	1	1	1	0	1	0	0	1	1	1	1	1	1	1	1	1	1	0	0	1	1	1	1	1	0	0	0	1	1	0	0	0	1	1	1	1	1	1	1
979692	0	1	1	0	0	1	0	1	1	0	1	1	1	0	1	0	0	1	1	1	1	1	1	1	1	1	1	0	0	1	1	1	1	1	0	0	0	1	1	0	0	0	1	1	1	1	1	1	1
980920	0	1	1	0	0	1	0	1	1	0	1	1	1	0	1	0	0	1	1	1	1	1	1	1	1	1	1	0	0	1	1	1	1	1	0	0	0	1	1	0	0	0	1	1	1	1	1	1	1
981235	0	1	1	0	0	1	0	1	1	0	1	1	1	0	1	0	0	1	1	1	1	1	1	1	1	1	1	0	0	1	1	1	1	1	0	0	0	1	1	0	0	0	1	1	1	1	1	1	1
981798	0	1	1	0	0	1	0	1	1	0	1	1	1	0	1	0	0	1	1	1	1	1	1	1	1	1	1	0	0	1	1	1	1	1	0	0	0	1	1	0	0	0	1	1	1	1	1	1	1
981833	0	1	1	0	0	1	0	1	1	0	1	1	1	0	1	0	0	1	1	1	1	1	1	1	1	1	1	0	0	1	1	1	1	1	0	0	0	1	1	0	0	0	1	1	1	1	1	1	1
982716	0	1	1	0	0	1	0	1	1	0	1	1	1	0	1	0	0	1	1	1	1	1	1	1	1	1	1	0	0	1	1	1	1	1	0	0	0	1	1	0	0	0	1	1	1	1	1	1	1
983031	0	1	1	0	0	1	0	1	1	0	1	1	1	0	1	0	0	1	1	1	1	1	1	1	1	1	1	0	0	1	1	1	1	1	0	0	0	1	1	0	0	0	1	1	1	1	1	1	1
983062	0	1	1	0	0	1	0	1	1	0	1	1	1	0	1	0	0	1	1	1	1	1	1	1	1	1	1	0	0	1	1	1	1	1	0	0	0	1	1	0	0	0	1	1	1	1	1	1	1
983559	0	1	1	0	0	1	0	1	1	0	1	1	1	0	1	0	0	1	1	1	1	1	1	1	1	1	1	0	0	1	1	1	1	1	0	0	0	1	1	0	0	0	1	1	1	1	1	1	1
983890	0	1	1	0	0	1	0	1	1	0	1	1	1	0	1	0	0	1	1	1	1	1	1	1	1	1	1	0	0	1	1	1	1	1	0	0	0	1	1	0	0	0	1	1	1	1	1	1	1
984046	1	0	0	1	1	0	1	0	0	1	0	0	0	1	0	1	1	0	0	0	0	0	0	1	0	0	0	1	1	0	0	0	0	0	1	1	1	0	0	1	1	1	0	1	0	0	0	0	0
984409	0	1	1	0	0	1	0	1	1	0	1	1	1	0	1	0	0	1	1	1	1	1	1	1	1	1	1	0	0	1	1	1	1	1	0	0	0	1	1	0	0	0	1	1	1	1	1	1	1
984548	0	1	1	0	0	1	0	1	1	0	1	1	1	0	1	0	0	1	1	1	1	1	1	1	1	1	1	0	0	1	1	1	1	1	0	0	0	1	1	0	0	0	1	1	1	1	1	1	1
984714	0	1	1	0	0	1	0	1	1	0	1	1	1	0	1	0	0	1	1	1	1	1	1	1	1	1	1	0	0	1	1	1	1	1	0	0	0	1	1	0	0	0	1	1	1	1	1	1	1
985951	0	1	1	0	0	1	0	1	1	0	1	1	1	0	1	0	0	1	1	1	1	1	1	1	1	1	1	0	0	1	1	1	1	1	0	0	0	1	1	0	0	0	1	1	1	1	1	1	1
987512	0	1	1	0	0	1	0	1	1	0	1	1	1	0	1	0	0	1	1	1	1	1	1	1	1	1	1	0	0	1	1	1	1	1	0	0	0	1	1	0	0	0	1	1	1	1	1	1	1
987546	0	1	1	0	0	1	0	1	1	0	1	1	1	0	1	0	0	1	1	1	1	1	1	1	1	1	1	0	0	1	1	1	1	1	0	0	0	1	1	0	0	0	1	1	1	1	1	1	1
989167	0	1	1	0	0	1	0	1	1	0	1	1	1	0	1	0	0	1	1	1	1	1	1	1	1	1	1	0	0	1	1	1	1	1	0	0	0	1	1	0	0	0	1	1	1	1	1	1	1
989369	0	1	1	0	0	1	0	1	1	0	1	1	1	0	1	0	0	1	1	1	1	1	1	1	1	1	1	0	0	1	1	1	1	1	0	0	0	1	1	0	0	0	1	1	1	1	1	1	1
991339	0	1	1	0	0	1	0	1	1	0	1	1	1	0	1	0	0	1	1	1	1	1	1	1	1	1	1	0	0	1	1	1	1	1	0	0	0	1	1	0	0	0	1	1	1	1	1	1	1
991524	0	1	1	0	0	1	0	1	1	0	1	1	1	0	1	0	0	1	1	1	1	1	1	1	1	1	1	0	0	1	1	1	1	1	0	0	0	1	1	0	0	0	1	1	1	1	1	1	1
992751	0	1	1	0	0	1	0	1	1	0	1	1	1	0	1	0	0	1	1	1	1	1	1	1	1	1	1	0	0	1	1	1	1	1	0	0	0	1	1	0	0	0	1	1	1	1	1	1	1
993683	0	1	1	0	0	1	0	1	1	0	1	1	1	0	1	0	0	1	1	1	1	1	1	1	1	1	1	0	0	1	1	1	1	1	0	0	0	1	1	0	0	0	1	1	1	1	1	1	1
995089	0	1	1	0	0	1	0	1	1	0	1	1	1	0	1	0	0	1	1	1	1	1	1	1	1	1	1	0	0	1	1	1	1	1	0	0	0	1	1	0	0	0	1	1	1	1	1	1	1
996139	1	0	0	1	1	0	1	0	0	1	0	0	0	1	0	1	1	0	0	0	0	0	0	2	0	0	0	1	1	0	0	0	0	0	1	1	1	0	0	1	1	1	0	2	0	0	0	0	0
1000820	0	1	1	0	0	1	0	1	1	0	1	1	1	0	1	0	0	1	1	1	1	1	1	1	1	1	1	0	0	1	1	1	1	1	0	0	0	1	1	0	0	0	1	1	1	1	1	1	1
1009274	0	1	1	0	0	1	0	1	1	0	1	1	1	0	1	0	0	1	1	1	1	1	1	1	1	1	1	0	0	1	1	1	1	1	0	0	0	1	1	0	0	0	1	1	1	1	1	1	1
1010023	0	1	1	0	0	1	0	1	1	0	1	1	1	0	1	0	0	1	1	1	1	1	1	1	1	1	1	0	0	1	1	1	1	1	0	0	0	1	1	0	0	0	1	1	1	1	1	1	1
1010723	1	0	0	1	1	0	1	0	0	1	0	0	0	1	0	1	1	0	0	0	0	0	0	2	0	0	0	1	1	0	0	0	0	0	1	1	1	0	0	1	1	1	0	2	0	0	0	0	0
1016512	0	1	1	0	0	1	0	1	1	0	1	1	1	0	1	0	0	1	1	1	1	1	1	1	1	1	1	0	0	1	1	1	1	1	0	0	0	1	1	0	0	0	1	1	1	1	1	1	1
1017002	0	1	1	0	0	1	0	1	1	0	1	1	1	0	1	0	0	1	1	1	1	1	1	1	1	1	1	0	0	1	1	1	1	1	0	0	0	1	1	0	0	0	1	1	1	1	1	1	1
1020054	0	1	1	0	0	1	0	1	1	0	1	1	1	0	1	0	0	1	1	1	1	1	1	1	1	1	1	0	0	1	1	1	1	1	0	0	0	1	1	0	0	0	1	1	1	1	1	1	1
1020282	0	1	1	0	0	1	0	1	1	0	1	1	1	0	1	0	0	1	1	1	1	1	1	1	1	1	1	0	0	1	1	1	1	1	0	0	0	1	1	0	0	0	1	1	1	1	1	1	1
1020560	0	1	1	0	0	1	0	1	1	0	1	1	1	0	1	0	0	1	1	1	1	1	1	1	1	1	1	0	0	1	1	1	1	1	0	0	0	1	1	0	0	0	1	1	1	1	1	1	1
1020691	1	0	0	1	1	0	1	0	0	1	0	0	0	1	0	1	1	0	0	0	0	0	0	2	0	0	0	1	1	0	0	0	0	0	1	1	1	0	0	1	1	1	0	2	0	0	0	0	0
1020931	0	1	1	0	0	1	0	1	1	0	1	1	1	0	1	0	0	1	1	1	1	1	1	1	1	1	1	0	0	1	1	1	1	1	0	0	0	1	1	0	0	0	1	1	1	1	1	1	1
1022183	0	1	1	0	0	1	0	1	1	0	1	1	1	0	1	0	0	1	1	1	1	1	1	1	1	1	1	0	0	1	1	1	1	1	0	0	0	1	1	0	0	0	1	1	1	1	1	1	1
1022291	0	1	1	0	0	1	0	1	1	0	1	1	1	0	1	0	0	1	1	1	1	1	1	1	1	1	1	0	0	1	1	1	1	1	0	0	0	1	1	0	0	0	1	1	1	1	1	1	1
1023062	1	0	0	1	1	0	1	0	0	1	0	0	0	1	0	1	1	0	0	0	0	0	0	2	0	0	0	1	1	0	0	0	0	0	1	1	1	0	0	1	1	1	0	2	0	0	0	0	0
1023072	1	0	0	1	1	0	1	0	0	1	0	0	0	1	0	1	1	0	0	0	0	0	0	2	0	0	0	1	1	0	0	0	0	0	1	1	1	0	0	1	1	1	0	2	0	0	0	0	0
1023812	0	1	1	0	0	1	0	1	1	0	1	1	1	0	1	0	0	1	1	1	1	1	1	1	1	1	1	0	0	1	1	1	1	1	0	0	0	1	1	0	0	0	1	1	1	1	1	1	1
1024000	0	1	1	0	0	1	0	1	1	0	1	1	1	0	1	0	0	1	1	1	1	1	1	1	1	1	1	0	0	1	1	1	1	1	0	0	0	1	1	0	0	0	1	1	1	1	1	1	1
1024576	1	0	0	1	1	0	1	0	0	1	0	0	0	1	0	1	1	0	0	0	0	0	0	2	0	0	0	1	1	0	0	0	0	0	1	1	1	0	0	1	1	1	0	2	0	0	0	0	0
1026286	0	1	1	0	0	1	0	1	1	0	1	1	1	0	1	0	0	1	1	1	1	1	1	1	1	1	1	0	0	1	1	1	1	1	0	0	0	1	1	0	0	0	1	1	1	1	1	1	1
1027640	0	1	1	0	0	1	0	1	1	0	1	1	1	0	1	0	0	1	1	1	1	1	1	1	1	1	1	0	0	1	1	1	1	1	0	0	0	1	1	0	0	0	1	1	1	1	1	1	1
1028798	0	1	1	0	0	1	0	1	1	0	1	1	1	0	1	0	0	1	1	1	1	1	1	1	1	1	1	0	0	1	1	1	1	1	0	0	0	1	1	0	0	0	1	1	1	1	1	1	1
1029808	0	1	1	0	0	1	0	1	1	0	1	1	1	0	1	0	0	1	1	1	1	1	1	1	1	1	1	0	0	1	1	1	1	1	0	0	0	1	1	0	0	0	1	1	1	1	1	1	1
1031228	0	1	1	0	0	1	0	1	1	0	1	1	1	0	1	0	0	1	1	1	1	1	1	1	1	1	1	0	0	1	1	1	1	1	0	0	0	1	1	0	0	0	1	1	1	1	1	1	1
1031906	0	1	1	0	0	1	0	1	1	0	1	1	1	0	1	0	0	1	1	1	1	1	1	1	1	1	1	0	0	1	1	1	1	1	0	0	0	1	1	0	0	0	1	1	1	1	1	1	1
1032247	0	1	1	0	0	1	0	1	1	0	1	1	1	0	1	0	0	1	1	1	1	1	1	1	1	1	1	0	0	1	1	1	1	1	0	0	0	1	1	0	0	0	1	1	1	1	1	1	1
1033127	0	1	1	0	0	1	0	1	1	0	1	1	1	0	1	0	0	1	1	1	1	1	1	1	1	1	1	0	0	1	1	1	1	1	0	0	0	1	1	0	0	0	1	1	1	1	1	1	1
1033459	0	1	1	0	0	1	0	1	1	0	1	1	1	0	1	0	0	1	1	1	1	1	1	1	1	1	1	0	0	1	1	1	1	1	0	0	0	1	1	0	0	0	1	1	1	1	1	1	1
1033566	0	1	1	0	0	1	0	1	1	0	1	1	1	0	1	0	0	1	1	1	1	1	1	1	1	1	1	0	0	1	1	1	1	1	0	0	0	1	1	0	0	0	1	1	1	1	1	1	1
1033742	0	1	1	0	0	1	0	1	1	0	1	1	1	0	1	0	0	1	1	1	1	1	1	1	1	1	1	0	0	1	1	1	1	1	0	0	0	1	1	0	0	0	1	1	1	1	1	1	1
1035015	0	1	1	0	0	1	0	1	1	0	1	1	1	0	1	0	0	1	1	1	1	1	1	1	1	1	1	0	0	1	1	1	1	1	0	0	0	1	1	0	0	0	1	1	1	1	1	1	1
1036303	1	0	0	1	1	0	1	0	0	1	0	0	0	1	0	1	1	0	0	0	0	0	0	1	0	0	0	1	1	0	0	0	0	0	1	1	1	0	0	1	1	1	0	1	0	0	0	0	0
1037630	0	1	1	0	0	1	0	1	1	0	1	1	1	0	1	0	0	1	1	1	1	1	1	1	1	1	1	0	0	1	1	1	1	1	0	0	0	1	1	0	0	0	1	1	1	1	1	1	1
1038547	0	1	1	0	0	1	0	1	1	0	1	1	1	0	1	0	0	1	1	1	1	1	1	1	1	1	1	0	0	1	1	1	1	1	0	0	0	1	1	0	0	0	1	1	1	1	1	1	1
1038736	1	0	0	1	1	0	1	0	0	1	0	0	0	1	0	1	1	0	0	0	0	0	0	2	0	0	0	1	1	0	0	0	0	0	1	1	1	0	0	1	1	1	0	2	0	0	0	0	0
1045419	0	1	1	0	0	1	0	1	1	0	1	1	1	0	1	0	0	1	1	1	1	1	1	1	1	1	1	0	0	1	1	1	1	1	0	0	0	1	1	0	0	0	1	1	1	1	1	1	1
1048070	0	1	1	0	0	1	0	1	1	0	1	1	1	0	1	0	0	1	1	1	1	1	1	1	1	1	1	0	0	1	1	1	1	1	0	0	0	1	1	0	0	0	1	1	1	1	1	1	1
1048220	0	1	1	0	0	1	0	1	1	0	1	1	1	0	1	0	0	1	1	1	1	1	1	1	1	1	1	0	0	1	1	1	1	1	0	0	0	1	1	0	0	0	1	1	1	1	1	1	1
1049761	0	1	1	0	0	1	0	1	1	0	1	1	1	0	1	0	0	1	1	1	1	0	1	1	1	1	1	0	0	1	1	1	1	1	0	0	0	1	1	0	0	0	1	1	1	1	1	1	1
1049867	1	0	0	1	1	0	1	0	0	1	0	0	0	1	0	1	1	0	0	0	0	0	0	2	0	0	0	1	1	0	0	0	0	0	1	1	1	0	0	1	1	1	0	2	0	0	0	0	0
1051688	0	1	1	0	0	1	0	1	1	0	1	1	1	0	1	0	0	1	1	1	1	1	1	1	1	1	1	0	0	1	1	1	1	1	0	0	0	1	1	0	0	0	1	1	1	1	1	1	1
1051712	0	1	1	0	0	1	0	1	1	0	1	1	1	0	1	0	0	1	1	1	1	1	1	1	1	1	1	0	0	1	1	1	1	1	0	0	0	1	1	0	0	0	1	1	1	1	1	1	1
1053847	0	1	1	0	0	1	0	1	1	0	1	1	1	0	1	0	0	1	1	1	1	1	1	1	1	1	1	0	0	1	1	1	1	1	0	0	0	1	1	0	0	0	1	1	1	1	1	1	1
1055078	0	1	1	0	0	1	0	1	1	0	1	1	1	0	1	0	0	1	1	1	1	1	1	1	1	1	1	0	0	1	1	1	1	1	0	0	0	1	1	0	0	0	1	1	1	1	1	1	1
1057540	0	1	1	0	0	1	0	1	1	0	1	1	1	0	1	0	0	1	1	1	1	1	1	1	1	1	1	0	0	1	1	1	1	1	0	0	0	1	1	0	0	0	1	1	1	1	1	1	1
1058012	0	1	1	0	0	1	0	1	1	0	1	1	1	0	1	0	0	1	1	1	1	1	1	1	1	1	1	0	0	1	1	1	1	1	0	0	0	1	1	0	0	0	1	1	1	1	1	1	1
1059307	0	1	1	0	0	1	0	1	1	0	1	1	1	0	1	0	0	1	1	1	1	1	1	1	1	1	1	0	0	1	1	1	1	1	0	0	0	1	1	0	0	0	1	1	1	1	1	1	1
1060489	0	1	1	0	0	1	0	1	1	0	1	1	1	0	1	0	0	1	1	1	1	1	1	1	1	1	1	0	0	1	1	1	1	1	0	0	0	1	1	0	0	0	1	1	1	1	1	1	1
1062074	0	1	1	0	0	1	0	1	1	0	1	1	1	0	1	0	0	1	1	1	1	1	1	1	1	1	1	0	0	1	1	1	1	1	0	0	0	1	1	0	0	0	1	1	1	1	1	1	1
1062951	0	1	1	0	0	1	0	1	1	0	1	1	1	0	1	0	0	1	1	1	1	1	1	1	1	1	1	0	0	1	1	1	1	1	0	0	0	1	1	0	0	0	1	1	1	1	1	1	1
1063674	0	1	1	0	0	1	0	1	1	0	1	1	1	0	1	0	0	1	1	1	1	1	1	1	1	1	1	0	0	1	1	1	1	1	0	0	0	1	1	0	0	0	1	1	1	1	1	1	1
1064518	0	1	1	0	0	1	0	1	1	0	1	1	1	0	1	0	0	1	1	1	1	1	1	1	1	1	1	0	0	1	1	1	1	1	0	0	0	1	1	0	0	0	1	1	1	1	1	1	1
1064649	0	1	1	0	0	1	0	1	1	0	1	1	1	0	1	0	0	1	1	1	1	1	1	1	1	1	1	0	0	1	1	1	1	1	0	0	0	1	1	0	0	0	1	1	1	1	1	1	1
1065088	0	1	1	0	0	1	0	1	1	0	1	1	1	0	1	0	0	1	1	1	1	1	1	1	1	1	1	0	0	1	1	1	1	1	0	0	0	1	1	0	0	0	1	1	1	1	1	1	1
1065220	0	1	1	0	0	1	0	1	1	0	1	1	1	0	1	0	0	1	1	1	1	1	1	1	1	1	1	0	0	1	1	1	1	1	0	0	0	1	1	0	0	0	1	1	1	1	1	1	1
1065780	0	1	1	0	0	1	0	1	1	0	1	1	1	0	1	0	0	1	1	1	1	1	1	1	1	1	1	0	0	1	1	1	1	1	0	0	0	1	1	0	0	0	1	1	1	1	1	1	1
1067390	0	1	1	0	0	1	0	1	1	0	1	1	1	0	1	0	0	1	1	1	1	1	1	2	1	1	1	0	0	1	1	1	1	1	0	0	0	1	1	0	0	0	1	2	1	1	1	1	1
1067541	0	1	1	0	0	1	0	1	1	0	1	1	1	0	1	0	0	1	1	1	1	1	1	1	1	1	1	0	0	1	1	1	1	1	0	0	0	1	1	0	0	0	1	1	1	1	1	1	1
1067780	0	1	1	0	0	1	0	1	1	0	1	1	1	0	1	0	0	1	1	1	1	1	1	1	1	1	1	0	0	1	1	1	1	1	0	0	0	1	1	0	0	0	1	1	1	1	1	1	1
1068781	0	1	1	0	0	1	0	1	1	0	1	1	1	0	1	0	0	1	1	1	1	1	1	1	1	1	1	0	0	1	1	1	1	1	0	0	0	1	1	0	0	0	1	1	1	1	1	1	1
1068871	0	1	1	0	0	1	0	1	1	0	1	1	1	0	1	0	0	1	1	1	1	1	1	1	1	1	1	0	0	1	1	1	1	1	0	0	0	1	1	0	0	0	1	1	1	1	1	1	1
1068908	0	1	1	0	0	1	0	1	1	0	1	1	1	0	1	0	0	1	1	1	1	1	1	1	1	1	1	0	0	1	1	1	1	1	0	0	0	1	1	0	0	0	1	1	1	1	1	1	1
1069301	0	1	1	0	0	1	0	1	1	0	1	1	1	0	1	0	0	1	1	1	1	1	1	1	1	1	1	0	0	1	1	1	1	1	0	0	0	1	1	0	0	0	1	1	1	1	1	1	1
1071498	0	1	1	0	0	1	0	1	1	0	1	1	1	0	1	0	0	1	1	1	1	1	1	1	1	1	1	0	0	1	1	1	1	1	0	0	0	1	1	0	0	0	1	1	1	1	1	1	1
1072469	1	0	0	1	1	0	1	0	0	1	0	0	0	1	0	1	1	0	0	0	0	0	0	2	0	0	0	1	1	0	0	0	0	0	1	1	1	0	0	1	1	1	0	2	0	0	0	0	0
1073071	1	0	0	1	1	0	1	0	0	1	0	0	0	1	0	1	1	0	0	0	0	0	0	2	0	0	0	1	1	0	0	0	0	0	1	1	1	0	0	1	1	1	0	2	0	0	0	0	0
1073493	0	1	1	0	0	1	0	1	1	0	1	1	1	0	1	0	0	1	1	1	1	1	1	1	1	1	1	0	0	1	1	1	1	1	0	0	0	1	1	0	0	0	1	1	1	1	1	1	1
1073557	0	1	1	0	0	1	0	1	1	0	1	1	1	0	1	0	0	1	1	1	1	1	1	1	1	1	1	0	0	1	1	1	1	1	0	0	0	1	1	0	0	0	1	1	1	1	1	1	1
1074450	0	1	1	0	0	1	0	1	1	0	1	1	1	0	1	0	0	1	1	1	1	1	1	1	1	1	1	0	0	1	1	1	1	1	0	0	0	1	1	0	0	0	1	1	1	1	1	1	1
1074831	0	1	1	0	0	1	0	1	1	0	1	1	1	0	1	0	0	1	1	1	1	1	1	1	1	1	1	0	0	1	1	1	1	1	0	0	0	1	1	0	0	0	1	1	1	1	1	1	1
1075048	0	1	1	0	0	1	0	1	1	0	1	1	1	0	1	0	0	1	1	1	1	1	1	1	1	1	1	0	0	1	1	1	1	1	0	0	0	1	1	0	0	0	1	1	1	1	1	1	1
1076227	0	1	1	0	0	1	0	1	1	0	1	1	1	0	1	0	0	1	1	1	1	1	1	1	1	1	1	0	0	1	1	1	1	1	0	0	0	1	1	0	0	0	1	1	1	1	1	1	1
1076915	0	1	1	0	0	1	0	1	1	0	1	1	1	0	1	0	0	1	1	1	1	1	1	1	1	1	1	0	0	1	1	1	1	1	0	0	0	1	1	0	0	0	1	1	1	1	1	1	1
1077087	0	1	1	0	0	1	0	1	1	0	1	1	1	0	1	0	0	1	1	1	1	1	1	1	1	1	1	0	0	1	1	1	1	1	0	0	0	1	1	0	0	0	1	1	1	1	1	1	1
1078006	0	1	1	0	0	1	0	1	1	0	1	1	1	0	1	0	0	1	1	1	1	1	1	1	1	1	1	0	0	1	1	1	1	1	0	0	0	1	1	0	0	0	1	1	1	1	1	1	1
1078676	0	1	1	0	0	1	0	1	1	0	1	1	1	0	1	0	0	1	1	1	1	1	1	1	1	1	1	0	0	1	1	1	1	1	0	0	0	1	1	0	0	0	1	1	1	1	1	1	1
1079041	0	1	1	0	0	1	0	1	1	0	1	1	1	0	1	0	0	1	1	1	1	1	1	1	1	1	1	0	0	1	1	1	1	1	0	0	0	1	1	0	0	0	1	1	1	1	1	1	1
1079617	0	1	1	0	0	1	0	1	1	0	1	1	1	0	1	0	0	1	1	1	1	1	1	1	1	1	1	0	0	1	1	1	1	1	0	0	0	1	1	0	0	0	1	1	1	1	1	1	1
1080080	0	1	1	0	0	1	0	1	1	0	1	1	1	0	1	0	0	1	1	1	1	1	1	1	1	1	1	0	0	1	1	1	1	1	0	0	0	1	1	0	0	0	1	1	1	1	1	1	1
1080218	0	1	1	0	0	1	0	1	1	0	1	1	1	0	1	0	0	1	1	1	1	1	1	1	1	1	1	0	0	1	1	1	1	1	0	0	0	1	1	0	0	0	1	1	1	1	1	1	1
1081254	0	1	1	0	0	1	0	1	1	0	1	1	1	0	1	0	0	1	1	1	1	1	1	1	1	1	1	0	0	1	1	1	1	1	0	0	0	1	1	0	0	0	1	1	1	1	1	1	1
1081768	1	0	0	1	1	0	1	0	0	1	0	0	0	1	0	1	1	0	0	0	0	0	0	2	0	0	0	1	1	0	0	0	0	0	1	1	1	0	0	1	1	1	0	2	0	0	0	0	0
1083679	0	1	1	0	0	1	0	1	1	0	1	1	1	0	1	0	0	1	1	1	1	1	1	1	1	1	1	0	0	1	1	1	1	1	0	0	0	1	1	0	0	0	1	1	1	1	1	1	1
1083966	0	1	1	0	0	1	0	1	1	0	1	1	1	0	1	0	0	1	1	1	1	1	1	1	1	1	1	0	0	1	1	1	1	1	0	0	0	1	1	0	0	0	1	1	1	1	1	1	1
1084551	0	1	1	0	0	1	0	1	1	0	1	1	1	0	1	0	0	1	1	1	1	1	1	1	1	1	1	0	0	1	1	1	1	1	0	0	0	1	1	0	0	0	1	1	1	1	1	1	1
1085163	1	0	0	1	1	0	1	0	0	1	0	0	0	1	0	1	1	0	0	0	0	0	0	2	0	0	0	1	1	0	0	0	0	0	1	1	1	0	0	1	1	1	0	2	0	0	0	0	0
1086771	0	1	1	0	0	1	0	1	1	0	1	1	1	0	1	0	0	1	1	1	1	1	1	1	1	1	1	0	0	1	1	1	1	1	0	0	0	1	1	0	0	0	1	1	1	1	1	1	1
1087811	0	1	1	0	0	1	0	1	1	0	1	1	1	0	1	0	0	1	1	1	1	1	1	1	1	1	1	0	0	1	1	1	1	1	0	0	0	1	1	0	0	0	1	1	1	1	1	1	1
1088134	0	1	1	0	0	1	0	1	1	0	1	1	1	0	1	0	0	1	1	1	1	1	1	1	1	1	1	0	0	1	1	1	1	1	0	0	0	1	1	0	0	0	1	1	1	1	1	1	1
1088189	0	1	1	0	0	1	0	1	1	0	1	1	1	0	1	0	0	1	1	1	1	1	1	1	1	1	1	0	0	1	1	1	1	1	0	0	0	1	1	0	0	0	1	1	1	1	1	1	1
1088697	0	1	1	0	0	1	0	1	1	0	1	1	1	0	1	0	0	1	1	1	1	1	1	1	1	1	1	0	0	1	1	1	1	1	0	0	0	1	1	0	0	0	1	1	1	1	1	1	1
1089112	0	1	1	0	0	1	0	1	1	0	1	1	1	0	1	0	0	1	1	1	1	1	1	1	1	1	1	0	0	1	1	1	1	1	0	0	0	1	1	0	0	0	1	1	1	1	1	1	1
1089464	0	1	1	0	0	1	0	1	1	0	1	1	1	0	1	0	0	1	1	1	1	1	1	1	1	1	1	0	0	1	1	1	1	1	0	0	0	1	1	0	0	0	1	1	1	1	1	1	1
1089668	0	1	1	0	0	1	0	1	1	0	1	1	1	0	1	0	0	1	1	1	1	1	1	1	1	1	1	0	0	1	1	1	1	1	0	0	0	1	1	0	0	0	1	1	1	1	1	1	1
1089991	0	1	1	0	0	1	0	1	1	0	1	1	1	0	1	0	0	1	1	1	1	1	1	1	1	1	1	0	0	1	1	1	1	1	0	0	0	1	1	0	0	0	1	1	1	1	1	1	1
1090232	0	1	1	0	0	1	0	1	1	0	1	1	1	0	1	0	0	1	1	1	1	1	1	1	1	1	1	0	0	1	1	1	1	1	0	0	0	1	1	0	0	0	1	1	1	1	1	1	1
1090383	0	1	1	0	0	1	0	1	1	0	1	1	1	0	1	0	0	1	1	1	1	1	1	1	1	1	1	0	0	1	1	1	1	1	0	0	0	1	1	0	0	0	1	1	1	1	1	1	1
1090475	1	0	0	1	1	0	1	0	0	1	0	0	0	1	0	1	1	0	0	0	0	0	0	2	0	0	0	1	1	0	0	0	0	0	1	1	1	0	0	1	1	1	0	2	0	0	0	0	0
1090728	0	1	1	0	0	1	0	1	1	0	1	1	1	0	1	0	0	1	1	1	1	1	1	1	1	1	1	0	0	1	1	1	1	1	0	0	0	1	1	0	0	0	1	1	1	1	1	1	1
1091183	0	1	1	0	0	1	0	1	1	0	1	1	1	0	1	0	0	1	1	1	1	1	1	1	1	1	1	0	0	1	1	1	1	1	0	0	0	1	1	0	0	0	1	1	1	1	1	1	1
1091447	0	1	1	0	0	1	0	1	1	0	1	1	1	0	1	0	0	1	1	1	1	1	1	1	1	1	1	0	0	1	1	1	1	1	0	0	0	1	1	0	0	0	1	1	1	1	1	1	1
1092354	0	1	1	0	0	1	0	1	1	0	1	1	1	0	1	0	0	1	1	1	1	1	1	1	1	1	1	0	0	1	1	1	1	1	0	0	0	1	1	0	0	0	1	1	1	1	1	1	1
1093203	0	1	1	0	0	1	0	1	1	0	1	1	1	0	1	0	0	1	1	1	1	1	1	1	1	1	1	0	0	1	1	1	1	1	0	0	0	1	1	0	0	0	1	1	1	1	1	1	1
1093432	1	0	0	1	1	0	1	0	0	1	0	0	0	1	0	1	1	0	0	0	0	0	0	2	0	0	0	1	1	0	0	0	0	0	1	1	1	0	0	1	1	1	0	2	0	0	0	0	0
1093483	0	1	1	0	0	1	0	1	1	0	1	1	1	0	1	0	0	1	1	1	1	1	1	1	1	1	1	0	0	1	1	1	1	1	0	0	0	1	1	0	0	0	1	1	1	1	1	1	1
1093590	0	1	1	0	0	1	0	1	1	0	1	1	1	0	1	0	0	1	1	1	1	1	1	1	1	1	1	0	0	1	1	1	1	1	0	0	0	1	1	0	0	0	1	1	1	1	1	1	1
1093740	0	1	1	0	0	1	0	1	1	0	1	1	1	0	1	0	0	1	1	1	1	1	1	1	1	1	1	0	0	1	1	1	1	1	0	0	0	1	1	0	0	0	1	1	1	1	1	1	1
1093885	0	1	1	0	0	1	0	1	1	0	1	1	1	0	1	0	0	1	1	1	1	1	1	1	1	1	1	0	0	1	1	1	1	1	0	0	0	1	1	0	0	0	1	1	1	1	1	1	1
1094104	0	1	1	0	0	1	0	1	1	0	1	1	1	0	1	0	0	1	1	1	1	1	1	1	1	1	1	0	0	1	1	1	1	1	0	0	0	1	1	0	0	0	1	1	1	1	1	1	1
1094584	0	1	1	0	0	1	0	1	1	0	1	1	1	0	1	0	0	1	1	1	1	1	1	1	1	1	1	0	0	1	1	1	1	1	0	0	0	1	1	0	0	0	1	1	1	1	1	1	1
1094831	0	1	1	0	0	1	0	1	1	0	1	1	1	0	1	0	0	1	1	1	1	1	1	1	1	1	1	0	0	1	1	1	1	1	0	0	0	1	1	0	0	0	1	1	1	1	1	1	1
1095193	0	1	1	0	0	1	0	1	1	0	1	1	1	0	1	0	0	1	1	1	1	1	1	1	1	1	1	0	0	1	1	1	1	1	0	0	0	1	1	0	0	0	1	1	1	1	1	1	1
1095266	0	1	1	0	0	1	0	1	1	0	1	1	1	0	1	0	0	1	1	1	1	1	1	1	1	1	1	0	0	1	1	1	1	1	0	0	0	1	1	0	0	0	1	1	1	1	1	1	1
1095372	0	1	1	0	0	1	0	1	1	0	1	1	1	0	1	0	0	1	1	1	1	1	1	1	1	1	1	0	0	1	1	1	1	1	0	0	0	1	1	0	0	0	1	1	1	1	1	1	1
1095690	0	1	1	0	0	1	0	1	1	0	1	1	1	0	1	0	0	1	1	1	1	1	1	1	1	1	1	0	0	1	1	1	1	1	0	0	0	1	1	0	0	0	1	1	1	1	1	1	1
1095747	0	1	1	0	0	1	0	1	1	0	1	1	1	0	1	0	0	1	1	1	1	1	1	1	1	1	1	0	0	1	1	1	1	1	0	0	0	1	1	0	0	0	1	1	1	1	1	1	1
1099577	0	1	1	0	0	1	0	1	1	0	1	1	1	0	1	0	0	1	1	1	1	1	1	1	1	1	1	0	0	1	1	1	1	1	0	0	0	1	1	0	0	0	1	1	1	1	1	1	1
1099755	0	1	1	0	0	1	0	1	1	0	1	1	1	0	1	0	0	1	1	1	1	1	1	1	1	1	1	0	0	1	1	1	1	1	0	0	0	1	1	0	0	0	1	1	1	1	1	1	1
1100040	0	1	1	0	0	1	0	1	1	0	1	1	1	0	1	0	0	1	1	1	1	1	1	1	1	1	1	0	0	1	1	1	1	1	0	0	0	1	1	0	0	0	1	1	1	1	1	1	1
1100456	0	1	1	0	0	1	0	1	1	0	1	1	1	0	1	0	0	1	1	1	1	1	1	1	1	1	1	0	0	1	1	1	1	1	0	0	0	1	1	0	0	0	1	1	1	1	1	1	1
1100632	0	1	1	0	0	1	0	1	1	0	1	1	1	0	1	0	0	1	1	1	1	1	1	1	1	1	1	0	0	1	1	1	1	1	0	0	0	1	1	0	0	0	1	1	1	1	1	1	1
1101585	0	1	1	0	0	1	0	1	1	0	1	1	1	0	1	0	0	1	1	1	1	1	1	1	1	1	1	0	0	1	1	1	1	1	0	0	0	1	1	0	0	0	1	1	1	1	1	1	1
1101630	0	1	1	0	0	1	0	1	1	0	1	1	1	0	1	0	0	1	1	1	1	1	1	1	1	1	1	0	0	1	1	1	1	1	0	0	0	1	1	0	0	0	1	1	1	1	1	1	1
1102066	0	1	1	0	0	1	0	1	1	0	1	1	1	0	1	0	0	1	1	1	1	1	1	1	1	1	1	0	0	1	1	1	1	1	0	0	0	1	1	0	0	0	1	1	1	1	1	1	1
1102351	0	1	1	0	0	1	0	1	1	0	1	1	1	0	1	0	0	1	1	1	1	1	1	1	1	1	1	0	0	1	1	1	1	1	0	0	0	1	1	0	0	0	1	1	1	1	1	1	1
1102640	0	1	1	0	0	1	0	1	1	0	1	1	1	0	1	0	0	1	1	1	1	1	1	1	1	1	1	0	0	1	1	1	1	1	0	0	0	1	1	0	0	0	1	1	1	1	1	1	1
1102976	0	1	1	0	0	1	0	1	1	0	1	1	1	0	1	0	0	1	1	1	1	1	1	1	1	1	1	0	0	1	1	1	1	1	0	0	0	1	1	0	0	0	1	1	1	1	1	1	1
1103492	0	1	1	0	0	1	0	1	1	0	1	1	1	0	1	0	0	1	1	1	1	1	1	1	1	1	1	0	0	1	1	1	1	1	0	0	0	1	1	0	0	0	1	1	1	1	1	1	1
1104558	0	1	1	0	0	1	0	1	1	0	1	1	1	0	1	0	0	1	1	1	1	1	1	1	1	1	1	0	0	1	1	1	1	1	0	0	0	1	1	0	0	0	1	1	1	1	1	1	1
1104713	0	1	1	0	0	1	0	1	1	0	1	1	1	0	1	0	0	1	1	1	1	1	1	1	1	1	1	0	0	1	1	1	1	1	0	0	0	1	1	0	0	0	1	1	1	1	1	1	1
1105435	0	1	1	0	0	1	0	1	1	0	1	1	1	0	1	0	0	1	1	1	1	1	1	1	1	1	1	0	0	1	1	1	1	1	0	0	0	1	1	0	0	0	1	1	1	1	1	1	1
1106435	0	1	1	0	0	1	0	1	1	0	1	1	1	0	1	0	0	1	1	1	1	1	1	1	1	1	1	0	0	1	1	1	1	1	0	0	0	1	1	0	0	0	1	1	1	1	1	1	1
1106846	0	1	1	0	0	1	0	1	1	0	1	1	1	0	1	0	0	1	1	1	1	1	1	1	1	1	1	0	0	1	1	1	1	1	0	0	0	1	1	0	0	0	1	1	1	1	1	1	1
1107243	0	1	1	0	0	1	0	1	1	0	1	1	1	0	1	0	0	1	1	1	1	1	1	1	1	1	1	0	0	1	1	1	1	1	0	0	0	1	1	0	0	0	1	1	1	1	1	1	1
1107305	0	1	1	0	0	1	0	1	1	0	1	1	1	0	1	0	0	1	1	1	1	1	1	1	1	1	1	0	0	1	1	1	1	1	0	0	0	1	1	0	0	0	1	1	1	1	1	1	1
1107437	0	1	1	0	0	1	0	1	1	0	1	1	1	0	1	0	0	1	1	1	1	1	1	1	1	1	1	0	0	1	1	1	1	1	0	0	0	1	1	0	0	0	1	1	1	1	1	1	1
1110104	0	1	1	0	0	1	0	1	1	0	1	1	1	0	1	0	0	1	1	1	1	1	1	1	1	1	1	0	0	1	1	1	1	1	0	0	0	1	1	0	0	0	1	1	1	1	1	1	1
1110483	0	1	1	0	0	1	0	1	1	0	1	1	1	0	1	0	0	1	1	1	1	1	1	1	1	1	1	0	0	1	1	1	1	1	0	0	0	1	1	0	0	0	1	1	1	1	1	1	1
1115814	1	0	0	1	1	0	1	0	0	1	0	0	0	1	0	1	1	0	0	0	0	0	0	2	0	0	0	1	1	0	0	0	0	0	1	1	1	0	0	1	1	1	0	2	0	0	0	0	0
1116644	1	0	0	1	1	0	1	0	0	1	0	0	0	1	0	1	1	0	0	0	0	0	0	2	0	0	0	1	1	0	0	0	0	0	1	1	1	0	0	1	1	1	0	2	0	0	0	0	0
1116963	0	1	1	0	0	1	0	1	1	0	1	1	1	0	1	0	0	1	1	1	1	1	1	1	1	1	1	0	0	1	1	1	1	1	0	0	0	1	1	0	0	0	1	1	1	1	1	1	1
1117619	0	1	1	0	0	1	0	1	1	0	1	1	1	0	1	0	0	1	1	1	1	1	1	1	1	1	1	0	0	1	1	1	1	1	0	0	0	1	1	0	0	0	1	1	1	1	1	1	1
1118607	0	1	1	0	0	1	0	1	1	0	1	1	1	0	1	0	0	1	1	1	1	1	1	1	1	1	1	0	0	1	1	1	1	1	0	0	0	1	1	0	0	0	1	1	1	1	1	1	1
1122498	0	1	1	0	0	1	0	1	1	0	1	1	1	0	1	0	0	1	1	1	1	1	1	1	1	1	1	0	0	1	1	1	1	1	0	0	0	1	1	0	0	0	1	1	1	1	1	1	1
1123418	0	1	1	0	0	1	0	1	1	0	1	1	1	0	1	0	0	1	1	1	1	1	1	1	1	1	1	0	0	1	1	1	1	1	0	0	0	1	1	0	0	0	1	1	1	1	1	1	1
1124127	0	1	1	0	0	1	0	1	1	0	1	1	1	0	1	0	0	1	1	1	1	1	1	1	1	1	1	0	0	1	1	1	1	1	0	0	0	1	1	0	0	0	1	1	1	1	1	1	1
1125763	0	1	1	0	0	1	0	1	1	0	1	1	1	0	1	0	0	1	1	1	1	1	1	1	1	1	1	0	0	1	1	1	1	1	0	0	0	1	1	0	0	0	1	1	1	1	1	1	1
1126092	0	1	1	0	0	1	0	1	1	0	1	1	1	0	1	0	0	1	1	1	1	1	1	1	1	1	1	0	0	1	1	1	1	1	0	0	0	1	1	0	0	0	1	1	1	1	1	1	1
1126836	0	1	1	0	0	1	0	1	1	0	1	1	1	0	1	0	0	1	1	1	1	1	1	1	1	1	1	0	0	1	1	1	1	1	0	0	0	1	1	0	0	0	1	1	1	1	1	1	1
1128157	0	1	1	0	0	1	0	1	1	0	1	1	1	0	1	0	0	1	1	1	1	1	1	1	1	1	1	0	0	1	1	1	1	1	0	0	0	1	1	0	0	0	1	1	1	1	1	1	1
1128983	0	1	1	0	0	1	0	1	1	0	1	1	1	0	1	0	0	1	1	1	1	1	1	1	1	1	1	0	0	1	1	1	1	1	0	0	0	1	1	0	0	0	1	1	1	1	1	1	1
1129940	0	1	1	0	0	1	0	1	1	0	1	1	1	0	1	0	0	1	1	1	1	1	1	1	1	1	1	0	0	1	1	1	1	1	0	0	0	1	1	0	0	0	1	1	1	1	1	1	1
1138459	0	1	1	0	0	1	0	1	1	0	1	1	1	0	1	0	0	1	1	1	1	1	1	1	1	1	1	0	0	1	1	1	1	1	0	0	0	1	1	0	0	0	1	1	1	1	1	1	1
1141486	0	1	1	0	0	1	0	1	1	0	1	1	1	0	1	0	0	1	1	1	1	1	1	1	1	1	1	0	0	1	1	1	1	1	0	0	0	1	1	0	0	0	1	1	1	1	1	1	1
1142135	0	1	1	0	0	1	0	1	1	0	1	1	1	0	1	0	0	1	1	1	1	1	1	1	1	1	1	0	0	1	1	1	1	1	0	0	0	1	1	0	0	0	1	1	1	1	1	1	1
1145625	0	1	1	0	0	1	0	1	1	0	1	1	1	0	1	0	0	1	1	1	1	1	1	1	1	1	1	0	0	1	1	1	1	1	0	0	0	1	1	0	0	0	1	1	1	1	1	1	1
1149751	0	1	1	0	0	1	0	1	1	0	1	1	1	0	1	0	0	1	1	1	1	1	1	1	1	1	1	0	0	1	1	1	1	1	0	0	0	1	1	0	0	0	1	1	1	1	1	1	1
1150269	0	1	1	0	0	1	0	1	1	0	1	1	1	0	1	0	0	1	1	1	1	1	1	1	1	1	1	0	0	1	1	1	1	1	0	0	0	1	1	0	0	0	1	1	1	1	1	1	1
1151097	0	1	1	0	0	1	0	1	1	0	1	1	1	0	1	0	0	1	1	1	1	1	1	1	1	1	1	0	0	1	1	1	1	1	0	0	0	1	1	0	0	0	1	1	1	1	1	1	1
1151874	1	0	0	1	1	0	1	0	0	1	0	0	0	1	0	1	1	0	0	0	0	0	0	2	0	0	0	1	1	0	0	0	0	0	1	1	1	0	0	1	1	1	0	2	0	0	0	0	0
1160197	0	1	1	0	0	1	0	1	1	0	1	1	1	0	1	0	0	1	1	1	1	1	1	1	1	1	1	0	0	1	1	1	1	1	0	0	0	1	1	0	0	0	1	1	1	1	1	1	1
1160493	0	1	1	0	0	1	0	1	1	0	1	1	1	0	1	0	0	1	1	1	1	1	1	1	1	1	1	0	0	1	1	1	1	1	0	0	0	1	1	0	0	0	1	1	1	1	1	1	1
1161427	0	1	1	0	0	1	0	1	1	0	1	1	1	0	1	0	0	1	1	1	1	1	1	1	1	1	1	0	0	1	1	1	1	1	0	0	0	1	1	0	0	0	1	1	1	1	1	1	1
1177651	1	0	0	1	1	0	1	0	0	1	0	0	0	1	0	1	1	0	0	0	0	0	0	1	0	0	0	1	1	0	0	0	0	0	1	1	1	0	0	1	1	1	0	1	0	0	0	0	0
1188404	1	0	0	1	1	0	1	0	0	1	0	0	0	1	0	1	1	0	0	0	0	0	0	1	0	0	0	1	1	0	0	0	0	0	1	1	1	0	0	1	1	1	0	1	0	0	0	0	0
1191453	1	0	0	1	1	0	1	0	0	1	0	0	0	1	0	1	1	0	0	0	0	0	0	1	0	0	0	1	1	0	0	0	0	0	1	1	1	0	0	1	1	1	0	1	0	0	0	0	0
1193260	1	0	0	1	1	0	1	0	0	1	0	0	0	1	0	1	1	0	0	0	0	0	0	1	0	0	0	1	1	0	0	0	0	0	1	1	1	0	0	1	1	1	0	1	0	0	0	0	0
1202590	0	1	1	0	0	1	0	1	0	0	1	1	1	0	1	0	0	1	1	1	1	1	1	1	1	1	1	0	0	1	1	1	1	1	0	0	0	1	1	0	0	0	1	1	1	1	1	1	1
1202636	0	1	1	0	0	1	0	1	1	0	1	1	1	0	1	0	0	1	1	1	1	1	1	1	1	1	1	0	0	1	1	1	1	1	0	0	0	1	1	0	0	0	1	1	1	1	1	1	1
1202736	0	1	1	0	0	1	0	1	1	0	1	1	1	0	1	0	0	1	1	1	1	1	1	1	1	1	1	0	0	1	1	1	1	1	0	0	0	1	1	0	0	0	1	1	1	1	1	1	1
1204912	0	1	1	0	0	1	0	1	1	0	1	1	1	0	1	0	0	1	1	1	1	1	1	1	1	1	1	0	0	1	1	1	1	1	0	0	0	1	1	0	0	0	1	1	1	1	1	1	1
1205877	0	1	1	0	0	1	0	1	1	0	1	1	1	0	1	0	0	1	1	1	1	1	1	1	1	1	1	0	0	1	1	1	1	1	0	0	0	1	1	0	0	0	1	1	1	1	1	1	1
1207394	0	1	1	0	0	1	0	1	1	0	1	1	1	0	1	0	0	1	1	1	1	1	1	1	1	1	1	0	0	1	1	1	1	1	0	0	0	1	1	0	0	0	1	1	1	1	1	1	1
1215922	0	1	1	0	0	1	0	1	1	0	1	1	1	0	1	0	0	1	1	1	1	1	1	1	1	1	1	0	0	1	1	1	1	1	0	0	0	1	1	0	0	0	1	1	1	1	1	1	1
1216062	0	1	1	0	0	1	0	1	1	0	1	1	1	0	1	0	0	1	1	1	1	1	1	1	1	1	1	0	0	1	1	1	1	1	0	0	0	1	1	0	0	0	1	1	1	1	1	1	1
1216091	0	1	1	0	0	1	0	1	1	0	1	1	1	0	1	0	0	1	1	1	1	1	1	1	1	1	1	0	0	1	1	1	1	1	0	0	0	1	1	0	0	0	1	1	1	1	1	1	1
1217640	0	1	1	0	0	1	0	1	1	0	1	1	1	0	1	0	0	1	1	1	1	1	1	1	1	1	1	0	0	1	1	1	1	1	0	0	0	1	1	0	0	0	1	1	1	1	1	1	1
1217671	0	1	1	0	0	1	0	1	1	0	1	1	1	0	1	0	0	1	1	1	1	1	1	1	1	1	1	0	0	1	1	1	1	1	0	0	0	1	1	0	0	0	1	1	1	1	1	1	1
1218027	0	1	1	0	0	1	0	1	1	0	1	1	1	0	1	0	0	1	1	1	1	1	1	1	1	1	1	0	0	1	1	1	1	1	0	0	0	1	1	0	0	0	1	1	1	1	1	1	1
1218917	0	1	1	0	0	1	0	1	1	0	1	1	1	0	1	0	0	1	1	1	1	1	1	1	1	1	1	0	0	1	1	1	1	1	0	0	0	1	1	0	0	0	1	1	1	1	1	1	1
1219262	0	1	1	0	0	1	0	1	1	0	1	1	1	0	1	0	0	1	1	1	1	1	1	1	1	1	1	0	0	1	1	1	1	1	0	0	0	1	1	0	0	0	1	1	1	1	1	1	1
1221103	0	1	1	0	0	1	0	1	1	0	1	1	1	0	1	0	0	1	1	0	1	1	1	1	1	1	1	0	0	1	1	1	1	1	0	0	0	1	1	0	0	0	1	1	1	1	1	1	1
1221114	0	1	1	0	0	1	0	1	1	0	1	1	1	0	1	0	0	1	1	1	1	1	1	1	1	1	1	0	0	1	1	1	1	1	0	0	0	1	1	0	0	0	1	1	1	1	1	1	1
1221198	0	1	1	0	0	1	0	1	1	0	1	1	1	0	1	0	0	1	1	1	1	1	1	1	1	1	1	0	0	1	1	1	1	1	0	0	0	1	1	0	0	0	1	1	1	1	1	1	1
1221202	0	1	1	0	0	1	0	1	1	0	1	1	1	0	1	0	0	1	1	1	1	1	1	1	1	1	1	0	0	1	1	1	1	1	0	0	0	1	1	0	0	0	1	1	1	1	1	1	1
1223165	1	0	0	1	1	0	1	0	0	1	0	0	0	1	0	1	1	0	0	0	0	0	0	1	0	0	0	1	1	0	0	0	0	0	1	1	1	0	0	1	1	1	0	1	0	0	0	0	0
1223578	0	1	1	0	0	1	0	1	1	0	1	1	1	0	1	0	0	1	1	1	1	1	1	1	1	1	1	0	0	1	1	1	1	1	0	0	0	1	1	0	0	0	1	1	1	1	1	1	1
1224984	1	0	0	1	1	0	1	0	0	1	0	0	0	1	0	1	1	0	0	0	0	0	0	2	0	0	0	1	1	0	0	0	0	0	1	1	1	0	0	1	1	1	0	2	0	0	0	0	0
1225425	1	0	0	1	1	0	1	0	0	1	0	0	0	1	0	1	1	0	0	0	0	0	0	1	0	0	0	1	1	0	0	0	0	0	1	1	1	0	0	1	1	1	0	1	0	0	0	0	0
1226800	1	0	0	1	1	0	1	0	0	1	0	0	0	1	0	1	1	0	0	0	0	0	0	1	0	0	0	1	1	0	0	0	0	0	1	1	1	0	0	1	1	1	0	1	0	0	0	0	0
1227050	1	0	0	1	1	0	1	0	0	1	0	0	0	1	0	1	1	0	0	0	0	0	0	1	0	0	0	1	1	0	0	0	0	0	1	1	1	0	0	1	1	1	0	1	0	0	0	0	0
1227119	1	0	0	1	1	0	1	0	0	1	0	0	0	1	0	1	1	0	0	0	0	0	0	1	0	0	0	1	1	0	0	0	0	0	1	1	1	0	0	1	1	1	0	1	0	0	0	0	0
1228049	1	0	0	1	1	0	1	0	0	1	0	0	0	1	0	1	1	0	0	0	0	0	0	1	0	0	0	1	1	0	0	0	0	0	1	1	1	0	0	1	1	1	0	1	0	0	0	0	0
1228059	1	0	0	1	1	0	1	0	0	1	0	0	0	1	0	1	1	0	0	0	0	0	0	1	0	0	0	1	1	0	0	0	0	0	1	1	1	0	0	1	1	1	0	1	0	0	0	0	0
1228076	1	0	0	1	1	0	1	0	0	1	0	0	0	1	0	1	1	0	0	0	0	0	0	1	0	0	0	1	1	0	0	0	0	0	1	1	1	0	0	1	1	1	0	1	0	0	0	0	0
1228082	1	0	0	1	1	0	1	0	0	1	0	0	0	1	0	1	1	0	0	0	0	0	0	1	0	0	0	1	1	0	0	0	0	0	1	1	1	0	0	1	1	1	0	1	0	0	0	0	0
1228121	1	0	0	1	1	0	1	0	0	1	0	0	0	1	0	1	1	0	0	0	0	0	0	1	0	0	0	1	1	0	0	0	0	0	1	1	1	0	0	1	1	1	0	1	0	0	0	0	0
1228136	1	0	0	1	1	0	1	0	0	1	0	0	0	1	0	1	1	0	0	0	0	0	0	1	0	0	0	1	1	0	0	0	0	0	1	1	1	0	0	1	1	1	0	1	0	0	0	0	0
1228191	1	0	0	1	1	0	1	0	0	1	0	0	0	1	0	1	1	0	0	0	0	0	0	1	0	0	0	1	1	0	0	0	0	0	1	1	1	0	0	1	1	1	0	1	0	0	0	0	0
1228201	1	0	0	1	1	0	1	0	0	1	0	0	0	1	0	1	1	0	0	0	0	0	0	1	0	0	0	1	1	0	0	0	0	0	1	1	1	0	0	1	1	1	0	1	0	0	0	0	0
1228204	1	0	0	1	1	0	1	0	0	1	0	0	0	1	0	1	1	0	0	0	0	0	0	1	0	0	0	1	1	0	0	0	0	0	1	1	1	0	0	1	1	1	0	1	0	0	0	0	0
1228263	1	0	0	1	1	0	1	0	0	1	0	0	0	1	0	1	1	0	0	0	0	0	0	1	0	0	0	1	1	0	0	0	0	0	1	1	1	0	0	1	1	1	0	1	0	0	0	0	0
1228271	1	0	0	1	1	0	1	0	0	1	0	0	0	1	0	1	1	0	0	0	0	0	0	1	0	0	0	1	1	0	0	0	0	0	1	1	1	0	0	1	1	1	0	1	0	0	0	0	0
1228298	1	0	0	1	1	0	1	0	0	1	0	0	0	1	0	1	1	0	0	0	0	0	0	1	0	0	0	1	1	0	0	0	0	0	1	1	1	0	0	1	1	1	0	1	0	0	0	0	0
1228327	1	0	0	1	1	0	1	0	0	1	0	0	0	1	0	1	1	0	0	0	0	0	0	1	0	0	0	1	1	0	0	0	0	0	1	1	1	0	0	1	1	1	0	1	0	0	0	0	0
1228353	1	0	0	1	1	0	1	0	0	1	0	0	0	1	0	1	1	0	0	0	0	0	0	1	0	0	0	1	1	0	0	0	0	0	1	1	1	0	0	1	1	1	0	1	0	0	0	0	0
1228610	1	0	0	1	1	0	1	0	0	1	0	0	0	1	0	1	1	0	0	0	0	0	0	1	0	0	0	1	1	0	0	0	0	0	1	1	1	0	0	1	1	1	0	1	0	0	0	0	0
1228644	1	0	0	1	1	0	1	0	0	1	0	0	0	1	0	1	1	0	0	0	0	0	0	1	0	0	0	1	1	0	0	0	0	0	1	1	1	0	0	1	1	1	0	1	0	0	0	0	0
1228700	1	0	0	1	1	0	1	0	0	1	0	0	0	1	0	1	1	0	0	0	0	0	0	1	0	0	0	1	1	0	0	0	0	0	1	1	1	0	0	1	1	1	0	1	0	0	0	0	0
1229065	0	1	1	0	0	1	0	1	1	0	1	1	1	0	1	0	0	1	1	1	1	1	1	1	1	1	1	0	0	1	1	1	1	1	0	0	0	1	1	0	0	0	1	1	1	1	1	1	1
1229128	1	0	0	1	1	0	1	0	0	1	0	0	0	1	0	1	1	0	0	0	0	0	0	1	0	0	0	1	1	0	0	0	0	0	1	1	1	0	0	1	1	1	0	1	0	0	0	0	0
1229138	1	0	0	1	1	0	1	0	0	1	0	0	0	1	0	1	1	0	0	0	0	0	0	1	0	0	0	1	1	0	0	0	0	0	1	1	1	0	0	1	1	1	0	1	0	0	0	0	0
1229225	1	0	0	1	1	0	1	0	0	1	0	0	0	1	0	1	1	0	0	0	0	0	0	1	0	0	0	1	1	0	0	0	0	0	1	1	1	0	0	1	1	1	0	1	0	0	0	0	0
1229249	1	0	0	1	1	0	1	0	0	1	0	0	0	1	0	1	1	0	0	0	0	0	0	1	0	0	0	1	1	0	0	0	0	0	1	1	1	0	0	1	1	1	0	1	0	0	0	0	0
1229264	1	0	0	1	1	0	1	0	0	1	0	0	0	1	0	1	1	0	0	0	0	0	0	1	0	0	0	1	1	0	0	0	0	0	1	1	1	0	0	1	1	1	0	1	0	0	0	0	0
1229328	1	0	0	1	1	0	1	0	0	1	0	0	0	1	0	1	1	0	0	0	0	0	0	1	0	0	0	1	1	0	0	0	0	0	1	1	1	0	0	1	1	1	0	1	0	0	0	0	0
1229605	1	0	0	1	1	0	1	0	0	1	0	0	0	1	0	1	1	0	0	0	0	0	0	1	0	0	0	1	1	0	0	0	0	0	1	1	1	0	0	1	1	1	0	1	0	0	0	0	0
1229852	0	1	1	0	0	1	0	1	1	0	1	1	1	0	1	0	0	1	1	1	1	1	1	2	1	1	1	0	0	1	1	1	1	1	0	0	0	1	1	0	0	0	1	2	1	1	1	1	1
1230710	1	0	0	1	1	0	1	0	0	1	0	0	0	1	0	1	1	0	0	0	0	0	0	1	0	0	0	1	1	0	0	0	0	0	1	1	1	0	0	1	1	1	0	1	0	0	0	0	0
1231176	1	0	0	1	1	0	1	0	0	1	0	0	0	1	0	1	1	0	0	0	0	0	0	1	0	0	0	1	1	0	0	0	0	0	1	1	1	0	0	1	1	1	0	1	0	0	0	0	0
1231984	1	0	0	1	1	0	1	0	0	1	0	0	0	1	0	1	1	0	0	0	0	0	0	1	0	0	0	1	1	0	0	0	0	0	1	1	1	0	0	1	1	1	0	1	0	0	0	0	0
1232435	1	0	0	1	1	0	1	0	0	1	0	0	0	1	0	1	1	0	0	0	0	0	0	1	0	0	0	1	1	0	0	0	0	0	1	1	1	0	0	1	1	1	0	1	0	0	0	0	0
1232447	1	0	0	1	1	0	1	0	0	1	0	0	0	1	0	1	1	0	0	0	0	0	0	1	0	0	0	1	1	0	0	0	0	0	1	1	1	0	0	1	1	1	0	1	0	0	0	0	0
1232880	1	0	0	1	1	0	1	0	0	1	0	0	0	1	0	1	1	0	0	0	0	0	0	1	0	0	0	1	1	0	0	0	0	0	1	1	1	0	0	1	1	1	0	1	0	0	0	0	0
1232976	1	0	0	1	1	0	1	0	0	1	0	0	0	1	0	1	1	0	0	0	0	0	0	1	0	0	0	1	1	0	0	0	0	0	1	1	1	0	0	1	1	1	0	1	0	0	0	0	0
1233018	1	0	0	1	1	0	1	0	0	1	0	0	0	1	0	1	1	0	0	0	0	0	0	1	0	0	0	1	1	0	0	0	0	0	1	1	1	0	0	1	1	1	0	1	0	0	0	0	0
1233021	1	0	0	1	1	0	1	0	0	1	0	0	0	1	0	1	1	0	0	0	0	0	0	1	0	0	0	1	1	0	0	0	0	0	1	1	1	0	0	1	1	1	0	1	0	0	0	0	0
1233023	1	0	0	1	1	0	1	0	0	1	0	0	0	1	0	1	1	0	0	0	0	0	0	1	0	0	0	1	1	0	0	0	0	0	1	1	1	0	0	1	1	1	0	1	0	0	0	0	0
1233075	1	0	0	1	1	0	1	0	0	1	0	0	0	1	0	1	1	0	0	0	0	0	0	1	0	0	0	1	1	0	0	0	0	0	1	1	1	0	0	1	1	1	0	1	0	0	0	0	0
1233159	1	0	0	1	1	0	1	0	0	1	0	0	0	1	0	1	1	0	0	0	0	0	0	1	0	0	0	1	1	0	0	0	0	0	1	1	1	0	0	1	1	1	0	1	0	0	0	0	0
1233161	1	0	0	1	1	0	1	0	0	1	0	0	0	1	0	1	1	0	0	0	0	0	0	1	0	0	0	1	1	0	0	0	0	0	1	1	1	0	0	1	1	1	0	1	0	0	0	0	0
1233234	1	0	0	1	1	0	1	0	0	1	0	0	0	1	0	1	1	0	0	0	0	0	0	1	0	0	0	1	1	0	0	0	0	0	1	1	1	0	0	1	1	1	0	1	0	0	0	0	0
1233244	1	0	0	1	1	0	1	0	0	1	0	0	0	1	0	1	1	0	0	0	0	0	0	1	0	0	0	1	1	0	0	0	0	0	1	1	1	0	0	1	1	1	0	1	0	0	0	0	0
1233260	1	0	0	1	1	0	1	0	0	1	0	0	0	1	0	1	1	0	0	0	0	0	0	1	0	0	0	1	1	0	0	0	0	0	1	1	1	0	0	1	1	1	0	1	0	0	0	0	0
1233283	1	0	0	1	1	0	1	0	0	1	0	0	0	1	0	1	1	0	0	0	0	0	0	1	0	0	0	1	1	0	0	0	0	0	1	1	1	0	0	1	1	1	0	1	0	0	0	0	0
1233303	1	0	0	1	1	0	1	0	0	1	0	0	0	1	0	1	1	0	0	0	0	0	0	1	0	0	0	1	1	0	0	0	0	0	1	1	1	0	0	1	1	1	0	1	0	0	0	0	0
1233345	1	0	0	1	1	0	1	0	0	1	0	0	0	1	0	1	1	0	0	0	0	0	0	1	0	0	0	1	1	0	0	0	0	0	1	1	1	0	0	1	1	1	0	1	0	0	0	0	0
1233352	1	0	0	1	1	0	1	0	0	1	0	0	0	1	0	1	1	0	0	0	0	0	0	1	0	0	0	1	1	0	0	0	0	0	1	1	1	0	0	1	1	1	0	1	0	0	0	0	0
1233392	1	0	0	1	1	0	1	0	0	1	0	0	0	1	0	1	1	0	0	0	0	0	0	1	0	0	0	1	1	0	0	0	0	0	1	1	1	0	0	1	1	1	0	1	0	0	0	0	0
1233495	1	0	0	1	1	0	1	0	0	1	0	0	0	1	0	1	1	0	0	0	0	0	0	1	0	0	0	1	1	0	0	0	0	0	1	1	1	0	0	1	1	1	0	1	0	0	0	0	0
1233576	1	0	0	1	1	0	1	0	0	1	0	0	0	1	0	1	1	0	0	0	0	0	0	1	0	0	0	1	1	0	0	0	0	0	1	1	1	0	0	1	1	1	0	1	0	0	0	0	0
1233733	1	0	0	1	1	0	1	0	0	1	0	0	0	1	0	1	1	0	0	0	0	0	0	1	0	0	0	1	1	0	0	0	0	0	1	1	1	0	0	1	1	1	0	1	0	0	0	0	0
1233770	1	0	0	1	1	0	1	0	0	1	0	0	0	1	0	1	1	0	0	0	0	0	0	1	0	0	0	1	1	0	0	0	0	0	1	1	1	0	0	1	1	1	0	1	0	0	0	0	0
1233774	1	0	0	1	1	0	1	0	0	1	0	0	0	1	0	1	1	0	0	0	0	0	0	1	0	0	0	1	1	0	0	0	0	0	1	1	1	0	0	1	1	1	0	1	0	0	0	0	0
1233810	1	0	0	1	1	0	1	0	0	1	0	0	0	1	0	1	1	0	0	0	0	0	0	1	0	0	0	1	1	0	0	0	0	0	1	1	1	0	0	1	1	1	0	1	0	0	0	0	0
1233823	1	0	0	1	1	0	1	0	0	1	0	0	0	1	0	1	1	0	0	0	0	0	0	1	0	0	0	1	1	0	0	0	0	0	1	1	1	0	0	1	1	1	0	1	0	0	0	0	0
1233832	1	0	0	1	1	0	1	0	0	1	0	0	0	1	0	1	1	0	0	0	0	0	0	1	0	0	0	1	1	0	0	0	0	0	1	1	1	0	0	1	1	1	0	1	0	0	0	0	0
1233957	1	0	0	1	1	0	1	0	0	1	0	0	0	1	0	1	1	0	0	0	0	0	0	1	0	0	0	1	1	0	0	0	0	0	1	1	1	0	0	1	1	1	0	1	0	0	0	0	0
1233961	1	0	0	1	1	0	1	0	0	1	0	0	0	1	0	1	1	0	0	0	0	0	0	1	0	0	0	1	1	0	0	0	0	0	1	1	1	0	0	1	1	1	0	1	0	0	0	0	0
1233997	1	0	0	1	1	0	1	0	0	1	0	0	0	1	0	1	1	0	0	0	0	0	0	1	0	0	0	1	1	0	0	0	0	0	1	1	1	0	0	1	1	1	0	1	0	0	0	0	0
1234009	1	0	0	1	1	0	1	0	0	1	0	0	0	1	0	1	1	0	0	0	0	0	0	1	0	0	0	1	1	0	0	0	0	0	1	1	1	0	0	1	1	1	0	1	0	0	0	0	0
1234084	1	0	0	1	1	0	1	0	0	1	0	0	0	1	0	1	1	0	0	0	0	0	0	1	0	0	0	1	1	0	0	0	0	0	1	1	1	0	0	1	1	1	0	1	0	0	0	0	0
1234095	1	0	0	1	1	0	1	0	0	1	0	0	0	1	0	1	1	0	0	0	0	0	0	1	0	0	0	1	1	0	0	0	0	0	1	1	1	0	0	1	1	1	0	1	0	0	0	0	0
1234173	1	0	0	1	1	0	1	0	0	1	0	0	0	1	0	1	1	0	0	0	0	0	0	1	0	0	0	1	1	0	0	0	0	0	1	1	1	0	0	1	1	1	0	1	0	0	0	0	0
1234185	1	0	0	1	1	0	1	0	0	1	0	0	0	1	0	1	1	0	0	0	0	0	0	1	0	0	0	1	1	0	0	0	0	0	1	1	1	0	0	1	1	1	0	1	0	0	0	0	0
1234214	1	0	0	1	1	0	1	0	0	1	0	0	0	1	0	1	1	0	0	0	0	0	0	1	0	0	0	1	1	0	0	0	0	0	1	1	1	0	0	1	1	1	0	1	0	0	0	0	0
1234343	1	0	0	1	1	0	1	0	0	1	0	0	0	1	0	1	1	0	0	0	0	0	0	1	0	0	0	1	1	0	0	0	0	0	1	1	1	0	0	1	1	1	0	1	0	0	0	0	0
1234360	1	0	0	1	1	0	1	0	0	1	0	0	0	1	0	1	1	0	0	0	0	0	0	1	0	0	0	1	1	0	0	0	0	0	1	1	1	0	0	1	1	1	0	1	0	0	0	0	0
1234381	1	0	0	1	1	0	1	0	0	1	0	0	0	1	0	1	1	0	0	0	0	0	0	1	0	0	0	1	1	0	0	0	0	0	1	1	1	0	0	1	1	1	0	1	0	0	0	0	0
1234409	1	0	0	1	1	0	1	0	0	1	0	0	0	1	0	1	1	0	0	0	0	0	0	1	0	0	0	1	1	0	0	0	0	0	1	1	1	0	0	1	1	1	0	1	0	0	0	0	0
1234457	0	1	1	0	0	1	0	1	1	0	1	1	1	0	1	0	0	1	1	1	1	1	1	2	1	1	1	0	0	1	1	1	1	1	0	0	0	1	1	0	0	0	1	2	1	1	1	1	1
1234484	1	0	0	1	1	0	1	0	0	1	0	0	0	1	0	1	1	0	0	0	0	0	0	1	0	0	0	1	1	0	0	0	0	0	1	1	1	0	0	1	1	1	0	1	0	0	0	0	0
1234511	1	0	0	1	1	0	1	0	0	1	0	0	0	1	0	1	1	0	0	0	0	0	0	1	0	0	0	1	1	0	0	0	0	0	1	1	1	0	0	1	1	1	0	1	0	0	0	0	0
1234585	1	0	0	1	1	0	1	0	0	1	0	0	0	1	0	1	1	0	0	0	0	0	0	1	0	0	0	1	1	0	0	0	0	0	1	1	1	0	0	1	1	1	0	1	0	0	0	0	0
1234590	1	0	0	1	1	0	1	0	0	1	0	0	0	1	0	1	1	0	0	0	0	0	0	1	0	0	0	1	1	0	0	0	0	0	1	1	1	0	0	1	1	1	0	1	0	0	0	0	0
1234595	1	0	0	1	1	0	1	0	0	1	0	0	0	1	0	1	1	0	0	0	0	0	0	1	0	0	0	1	1	0	0	0	0	0	1	1	1	0	0	1	1	1	0	1	0	0	0	0	0
1234644	1	0	0	1	1	0	1	0	0	1	0	0	0	1	0	1	1	0	0	0	0	0	0	1	0	0	0	1	1	0	0	0	0	0	1	1	1	0	0	1	1	1	0	1	0	0	0	0	0
1234730	1	0	0	1	1	0	1	0	0	1	0	0	0	1	0	1	1	0	0	0	0	0	0	1	0	0	0	1	1	0	0	0	0	0	1	1	1	0	0	1	1	1	0	1	0	0	0	0	0
1234867	1	0	0	1	1	0	1	0	0	1	0	0	0	1	0	1	1	0	0	0	0	0	0	1	0	0	0	1	1	0	0	0	0	0	1	1	1	0	0	1	1	1	0	1	0	0	0	0	0
1235038	1	0	0	1	1	0	1	0	0	1	0	0	0	1	0	1	1	0	0	0	0	0	0	1	0	0	0	1	1	0	0	0	0	0	1	1	1	0	0	1	1	1	0	1	0	0	0	0	0
1235228	1	0	0	1	1	0	1	0	0	1	0	0	0	1	0	1	1	0	0	0	0	0	0	1	0	0	0	1	1	0	0	0	0	0	1	1	1	0	0	1	1	1	0	1	0	0	0	0	0
1235293	1	0	0	1	1	0	1	0	0	1	0	0	0	1	0	1	1	0	0	0	0	0	0	1	0	0	0	1	1	0	0	0	0	0	1	1	1	0	0	1	1	1	0	1	0	0	0	0	0
1235640	1	0	0	1	1	0	1	0	0	1	0	0	0	1	0	1	1	0	0	0	0	0	0	1	0	0	0	1	1	0	0	0	0	0	1	1	1	0	0	1	1	1	0	1	0	0	0	0	0
1235798	1	0	0	1	1	0	1	0	0	1	0	0	0	1	0	1	1	0	0	0	0	0	0	1	0	0	0	1	1	0	0	0	0	0	1	1	1	0	0	1	1	1	0	1	0	0	0	0	0
1235823	1	0	0	1	1	0	1	0	0	1	0	0	0	1	0	1	1	0	0	0	0	0	0	1	0	0	0	1	1	0	0	0	0	0	1	1	1	0	0	1	1	1	0	1	0	0	0	0	0
1235960	1	0	0	1	1	0	1	0	0	1	0	0	0	1	0	1	1	0	0	0	0	0	0	1	0	0	0	1	1	0	0	0	0	0	1	1	1	0	0	1	1	1	0	1	0	0	0	0	0
1236464	1	0	0	1	1	0	1	0	0	1	0	0	0	1	0	1	1	0	0	0	0	0	0	1	0	0	0	1	1	0	0	0	0	0	1	1	1	0	0	1	1	1	0	1	0	0	0	0	0
1236721	1	0	0	1	1	0	1	0	0	1	0	0	0	1	0	1	1	0	0	0	0	0	0	1	0	0	0	1	1	0	0	0	0	0	1	1	1	0	0	1	1	1	0	1	0	0	0	0	0
1236859	1	0	0	1	1	0	1	0	0	1	0	0	0	1	0	1	1	0	0	0	0	0	0	1	0	0	0	1	1	0	0	0	0	0	1	1	1	0	0	1	1	1	0	1	0	0	0	0	0
1236941	1	0	0	1	1	0	1	0	0	1	0	0	0	1	0	1	1	0	0	0	0	0	0	1	0	0	0	1	1	0	0	0	0	0	1	1	1	0	0	1	1	1	0	1	0	0	0	0	0
1237110	1	0	0	1	1	0	1	0	0	1	0	0	0	1	0	1	1	0	0	0	0	0	0	1	0	0	0	1	1	0	0	0	0	0	1	1	1	0	0	1	1	1	0	1	0	0	0	0	0
1237215	1	0	0	1	1	0	1	0	0	1	0	0	0	1	0	1	1	0	0	0	0	0	0	1	0	0	0	1	1	0	0	0	0	0	1	1	1	0	0	1	1	1	0	1	0	0	0	0	0
1237334	1	0	0	1	1	0	1	0	0	1	0	0	0	1	0	1	1	0	0	0	0	0	0	1	0	0	0	1	1	0	0	0	0	0	1	1	1	0	0	1	1	1	0	1	0	0	0	0	0
1237340	1	0	0	1	1	0	1	0	0	1	0	0	0	1	0	1	1	0	0	0	0	0	0	1	0	0	0	1	1	0	0	0	0	0	1	1	1	0	0	1	1	1	0	1	0	0	0	0	0
1237476	1	0	0	1	1	0	1	0	0	1	0	0	0	1	0	1	1	0	0	0	0	0	0	1	0	0	0	1	1	0	0	0	0	0	1	1	1	0	0	1	1	1	0	1	0	0	0	0	0
1237510	1	0	0	1	1	0	1	0	0	1	0	0	0	1	0	1	1	0	0	0	0	0	0	1	0	0	0	1	1	0	0	0	0	0	1	1	1	0	0	1	1	1	0	1	0	0	0	0	0
1237576	1	0	0	1	1	0	1	0	0	1	0	0	0	1	0	1	1	0	0	0	0	0	0	1	0	0	0	1	1	0	0	0	0	0	1	1	1	0	0	1	1	1	0	1	0	0	0	0	0
1237711	1	0	0	1	1	0	1	0	0	1	0	0	0	1	0	1	1	0	0	0	0	0	0	1	0	0	0	1	1	0	0	0	0	0	1	1	1	0	0	1	1	1	0	1	0	0	0	0	0
1237842	1	0	0	1	1	0	1	0	0	1	0	0	0	1	0	1	1	0	0	0	0	0	0	1	0	0	0	1	1	0	0	0	0	0	1	1	1	0	0	1	1	1	0	1	0	0	0	0	0
1237892	1	0	0	1	1	0	1	0	0	1	0	0	0	1	0	1	1	0	0	0	0	0	0	1	0	0	0	1	1	0	0	0	0	0	1	1	1	0	0	1	1	1	0	1	0	0	0	0	0
1238001	1	0	0	1	1	0	1	0	0	1	0	0	0	1	0	1	1	0	0	0	0	0	0	1	0	0	0	1	1	0	0	0	0	0	1	1	1	0	0	1	1	1	0	1	0	0	0	0	0
1238249	1	0	0	1	1	0	1	0	0	1	0	0	0	1	0	1	1	0	0	0	0	0	0	1	0	0	0	1	1	0	0	0	0	0	1	1	1	0	0	1	1	1	0	1	0	0	0	0	0
1238473	1	0	0	1	1	0	1	0	0	1	0	0	0	1	0	1	1	0	0	0	0	0	0	1	0	0	0	1	1	0	0	0	0	0	1	1	1	0	0	1	1	1	0	1	0	0	0	0	0
1238500	1	0	0	1	1	0	1	0	0	1	0	0	0	1	0	1	1	0	0	0	0	0	0	1	0	0	0	1	1	0	0	0	0	0	1	1	1	0	0	1	1	1	0	1	0	0	0	0	0
1238627	1	0	0	1	1	0	1	0	0	1	0	0	0	1	0	1	1	0	0	0	0	0	0	1	0	0	0	1	1	0	0	0	0	0	1	1	1	0	0	1	1	1	0	1	0	0	0	0	0
1238858	1	0	0	1	1	0	1	0	0	1	0	0	0	1	0	1	1	0	0	0	0	0	0	1	0	0	0	1	1	0	0	0	0	0	1	1	1	0	0	1	1	1	0	1	0	0	0	0	0
1239221	1	0	0	1	1	0	1	0	0	1	0	0	0	1	0	1	1	0	0	0	0	0	0	1	0	0	0	1	1	0	0	0	0	0	1	1	1	0	0	1	1	1	0	1	0	0	0	0	0
1239375	1	0	0	1	1	0	1	0	0	1	0	0	0	1	0	1	1	0	0	0	0	0	0	1	0	0	0	1	1	0	0	0	0	0	1	1	1	0	0	1	1	1	0	1	0	0	0	0	0
1239529	1	0	0	1	1	0	1	0	0	1	0	0	0	1	0	1	1	0	0	0	0	0	0	1	0	0	0	1	1	0	0	0	0	0	1	1	1	0	0	1	1	1	0	1	0	0	0	0	0
1239534	1	0	0	1	1	0	1	0	0	1	0	0	0	1	0	1	1	0	0	0	0	0	0	1	0	0	0	1	1	0	0	0	0	0	1	1	1	0	0	1	1	1	0	1	0	0	0	0	0
1239815	1	0	0	1	1	0	1	0	0	1	0	0	0	1	0	1	1	0	0	0	0	0	0	1	0	0	0	1	1	0	0	0	0	0	1	1	1	0	0	1	1	1	0	1	0	0	0	0	0
1239889	1	0	0	1	1	0	1	0	0	1	0	0	0	1	0	1	1	0	0	0	0	0	0	1	0	0	0	1	1	0	0	0	0	0	1	1	1	0	0	1	1	1	0	1	0	0	0	0	0
1239918	1	0	0	1	1	0	1	0	0	1	0	0	0	1	0	1	1	0	0	0	0	0	0	1	0	0	0	1	1	0	0	0	0	0	1	1	1	0	0	1	1	1	0	1	0	0	0	0	0
1240007	1	0	0	1	1	0	1	0	0	1	0	0	0	1	0	1	1	0	0	0	0	0	0	1	0	0	0	1	1	0	0	0	0	0	1	1	1	0	0	1	1	1	0	1	0	0	0	0	0
1240567	1	0	0	1	1	0	1	0	0	1	0	0	0	1	0	1	1	0	0	0	0	0	0	1	0	0	0	1	1	0	0	0	0	0	1	1	1	0	0	1	1	1	0	1	0	0	0	0	0
1240568	1	0	0	1	1	0	1	0	0	1	0	0	0	1	0	1	1	0	0	0	0	0	0	1	0	0	0	1	1	0	0	0	0	0	1	1	1	0	0	1	1	1	0	1	0	0	0	0	0
1240681	1	0	0	1	1	0	1	0	0	1	0	0	0	1	0	1	1	0	0	0	0	0	0	1	0	0	0	1	1	0	0	0	0	0	1	1	1	0	0	1	1	1	0	1	0	0	0	0	0
1240699	1	0	0	1	1	0	1	0	0	1	0	0	0	1	0	1	1	0	0	0	0	0	0	1	0	0	0	1	1	0	0	0	0	0	1	1	1	0	0	1	1	1	0	1	0	0	0	0	0
1240839	1	0	0	1	1	0	1	0	0	1	0	0	0	1	0	1	1	0	0	0	0	0	0	1	0	0	0	1	1	0	0	0	0	0	1	1	1	0	0	1	1	1	0	1	0	0	0	0	0
1241352	1	0	0	1	1	0	1	0	0	1	0	0	0	1	0	1	1	0	0	0	0	0	0	1	0	0	0	1	1	0	0	0	0	0	1	1	1	0	0	1	1	1	0	1	0	0	0	0	0
1241522	1	0	0	1	1	0	1	0	0	1	0	0	0	1	0	1	1	0	0	0	0	0	0	1	0	0	0	1	1	0	0	0	0	0	1	1	1	0	0	1	1	1	0	1	0	0	0	0	0
1241542	1	0	0	1	1	0	1	0	0	1	0	0	0	1	0	1	1	0	0	0	0	0	0	1	0	0	0	1	1	0	0	0	0	0	1	1	1	0	0	1	1	1	0	1	0	0	0	0	0
1241582	1	0	0	1	1	0	1	0	0	1	0	0	0	1	0	1	1	0	0	0	0	0	0	1	0	0	0	1	1	0	0	0	0	0	1	1	1	0	0	1	1	1	0	1	0	0	0	0	0
1241835	1	0	0	1	1	0	1	0	0	1	0	0	0	1	0	1	1	0	0	0	0	0	0	1	0	0	0	1	1	0	0	0	0	0	1	1	1	0	0	1	1	1	0	1	0	0	0	0	0
1241965	1	0	0	1	1	0	1	0	0	1	0	0	0	1	0	1	1	0	0	0	0	0	0	1	0	0	0	1	1	0	0	0	0	0	1	1	1	0	0	1	1	1	0	1	0	0	0	0	0
1242706	1	0	0	1	1	0	1	0	0	1	0	0	0	1	0	1	1	0	0	0	0	0	0	1	0	0	0	1	1	0	0	0	0	0	1	1	1	0	0	1	1	1	0	1	0	0	0	0	0
1242834	1	0	0	1	1	0	1	0	0	1	0	0	0	1	0	1	1	0	0	0	0	0	0	1	0	0	0	1	1	0	0	0	0	0	1	1	1	0	0	1	1	1	0	1	0	0	0	0	0
1244314	1	0	0	1	1	0	1	0	0	1	0	0	0	1	0	1	1	0	0	0	0	0	0	1	0	0	0	1	1	0	0	0	0	0	1	1	1	0	0	1	1	1	0	1	0	0	0	0	0
1244421	1	0	0	1	1	0	1	0	0	1	0	0	0	1	0	1	1	0	0	0	0	0	0	1	0	0	0	1	1	0	0	0	0	0	1	1	1	0	0	1	1	1	0	1	0	0	0	0	0
1244863	1	0	0	1	1	0	1	0	0	1	0	0	0	1	0	1	1	0	0	0	0	0	0	1	0	0	0	1	1	0	0	0	0	0	1	1	1	0	0	1	1	1	0	1	0	0	0	0	0
1244985	1	0	0	1	1	0	1	0	0	1	0	0	0	1	0	1	1	0	0	0	0	0	0	1	0	0	0	1	1	0	0	0	0	0	1	1	1	0	0	1	1	1	0	1	0	0	0	0	0
1245427	1	0	0	1	1	0	1	0	0	1	0	0	0	1	0	1	1	0	0	0	0	0	0	1	0	0	0	1	1	0	0	0	0	0	1	1	1	0	0	1	1	1	0	1	0	0	0	0	0
1245779	1	0	0	1	1	0	1	0	0	1	0	0	0	1	0	1	1	0	0	0	0	0	0	1	0	0	0	1	1	0	0	0	0	0	1	1	1	0	0	1	1	1	0	1	0	0	0	0	0
1245810	1	0	0	1	1	0	1	0	0	1	0	0	0	1	0	1	1	0	0	0	0	0	0	1	0	0	0	1	1	0	0	0	0	0	1	1	1	0	0	1	1	1	0	1	0	0	0	0	0
1246171	1	0	0	1	1	0	1	0	0	1	0	0	0	1	0	1	1	0	0	0	0	0	0	1	0	0	0	1	1	0	0	0	0	0	1	1	1	0	0	1	1	1	0	1	0	0	0	0	0
1246215	1	0	0	1	1	0	1	0	0	1	0	0	0	1	0	1	1	0	0	0	0	0	0	1	0	0	0	1	1	0	0	0	0	0	1	1	1	0	0	1	1	1	0	1	0	0	0	0	0
1246427	1	0	0	1	1	0	1	0	0	1	0	0	0	1	0	1	1	0	0	0	0	0	0	1	0	0	0	1	1	0	0	0	0	0	1	1	1	0	0	1	1	1	0	1	0	0	0	0	0
1247192	1	0	0	1	1	0	1	0	0	1	0	0	0	1	0	1	1	0	0	0	0	0	0	1	0	0	0	1	1	0	0	0	0	0	1	1	1	0	0	1	1	1	0	1	0	0	0	0	0
1247408	1	0	0	1	1	0	1	0	0	1	0	0	0	1	0	1	1	0	0	0	0	0	0	1	0	0	0	1	1	0	0	0	0	0	1	1	1	0	0	1	1	1	0	1	0	0	0	0	0
1247803	1	0	0	1	1	0	1	0	0	1	0	0	0	1	0	1	1	0	0	0	0	0	0	1	0	0	0	1	1	0	0	0	0	0	1	1	1	0	0	1	1	1	0	1	0	0	0	0	0
1248900	1	0	0	1	1	0	1	0	0	1	0	0	0	1	0	1	1	0	0	0	0	0	0	1	0	0	0	1	1	0	0	0	0	0	1	1	1	0	0	1	1	1	0	1	0	0	0	0	0
1248930	1	0	0	1	1	0	1	0	0	1	0	0	0	1	0	1	1	0	0	0	0	0	0	1	0	0	0	1	1	0	0	0	0	0	1	1	1	0	0	1	1	1	0	1	0	0	0	0	0
1249759	1	0	0	1	1	0	1	0	0	1	0	0	0	1	0	1	1	0	0	0	0	0	0	1	0	0	0	1	1	0	0	0	0	0	1	1	1	0	0	1	1	1	0	1	0	0	0	0	0
1250089	1	0	0	1	1	0	1	0	0	1	0	0	0	1	0	1	1	0	0	0	0	0	0	1	0	0	0	1	1	0	0	0	0	0	1	1	1	0	0	1	1	1	0	1	0	0	0	0	0
1250567	1	0	0	1	1	0	1	0	0	1	0	0	0	1	0	1	1	0	0	0	0	0	0	1	0	0	0	1	1	0	0	0	0	0	1	1	1	0	0	1	1	1	0	1	0	0	0	0	0
1251174	1	0	0	1	1	0	1	0	0	1	0	0	0	1	0	1	1	0	0	0	0	0	0	1	0	0	0	1	1	0	0	0	0	0	1	1	1	0	0	1	1	1	0	1	0	0	0	0	0
1251829	1	0	0	1	1	0	1	0	0	1	0	0	0	1	0	1	1	0	0	0	0	0	0	1	0	0	0	1	1	0	0	0	0	0	1	1	1	0	0	1	1	1	0	1	0	0	0	0	0
1252764	1	0	0	1	1	0	1	0	0	1	0	0	0	1	0	1	1	0	0	0	0	0	0	1	0	0	0	1	1	0	0	0	0	0	1	1	1	0	0	1	1	1	0	1	0	0	0	0	0
1252802	1	0	0	1	1	0	1	0	0	1	0	0	0	1	0	1	1	0	0	0	0	0	0	1	0	0	0	1	1	0	0	0	0	0	1	1	1	0	0	1	1	1	0	1	0	0	0	0	0
1252805	1	0	0	1	1	0	1	0	0	1	0	0	0	1	0	1	1	0	0	0	0	0	0	1	0	0	0	1	1	0	0	0	0	0	1	1	1	0	0	1	1	1	0	1	0	0	0	0	0
1252867	1	0	0	1	1	0	1	0	0	1	0	0	0	1	0	1	1	0	0	0	0	0	0	1	0	0	0	1	1	0	0	0	0	0	1	1	1	0	0	1	1	1	0	1	0	0	0	0	0
1253023	1	0	0	1	1	0	1	0	0	1	0	0	0	1	0	1	1	0	0	0	0	0	0	1	0	0	0	1	1	0	0	0	0	0	1	1	1	0	0	1	1	1	0	1	0	0	0	0	0
1253518	1	0	0	1	1	0	1	0	0	1	0	0	0	1	0	1	1	0	0	0	0	0	0	1	0	0	0	1	1	0	0	0	0	0	1	1	1	0	0	1	1	1	0	1	0	0	0	0	0
1254119	1	0	0	1	1	0	1	0	0	1	0	0	0	1	0	1	1	0	0	0	0	0	0	1	0	0	0	1	1	0	0	0	0	0	1	1	1	0	0	1	1	1	0	1	0	0	0	0	0
1254245	1	0	0	1	1	0	1	0	0	1	0	0	0	1	0	1	1	0	0	0	0	0	0	1	0	0	0	1	1	0	0	0	0	0	1	1	1	0	0	1	1	1	0	1	0	0	0	0	0
1254301	1	0	0	1	1	0	1	0	0	1	0	0	0	1	0	1	1	0	0	0	0	0	0	1	0	0	0	1	1	0	0	0	0	0	1	1	1	0	0	1	1	1	0	1	0	0	0	0	0
1255952	0	1	1	0	0	1	0	1	1	0	1	1	1	0	1	0	0	1	1	1	1	1	1	2	1	1	1	0	0	1	1	1	1	1	0	0	0	1	1	0	0	0	1	2	1	1	1	1	1
1255968	1	0	0	1	1	0	1	0	0	1	0	0	0	1	0	1	1	0	0	0	0	0	0	1	0	0	0	1	1	0	0	0	0	0	1	1	1	0	0	1	1	1	0	1	0	0	0	0	0
1256149	1	0	0	1	1	0	1	0	0	1	0	0	0	1	0	1	1	0	0	0	0	0	0	1	0	0	0	1	1	0	0	0	0	0	1	1	1	0	0	1	1	1	0	1	0	0	0	0	0
1256169	1	0	0	1	1	0	1	0	0	1	0	0	0	1	0	1	1	0	0	0	0	0	0	1	0	0	0	1	1	0	0	0	0	0	1	1	1	0	0	1	1	1	0	1	0	0	0	0	0
1256275	1	0	0	1	1	0	1	0	0	1	0	0	0	1	0	1	1	0	0	0	0	0	0	1	0	0	0	1	1	0	0	0	0	0	1	1	1	0	0	1	1	1	0	1	0	0	0	0	0
1256373	1	0	0	1	1	0	1	0	0	1	0	0	0	1	0	1	1	0	0	0	0	0	0	1	0	0	0	1	1	0	0	0	0	0	1	1	1	0	0	1	1	1	0	1	0	0	0	0	0
1256492	0	1	1	0	0	1	0	1	1	0	1	1	1	0	1	0	0	1	1	1	1	1	1	2	1	1	1	0	0	1	1	1	1	1	0	0	0	1	1	0	0	0	1	2	1	1	1	1	1
1262015	1	0	0	1	1	0	1	0	0	1	0	0	0	1	0	1	1	0	0	0	0	0	0	2	0	0	0	1	1	0	0	0	0	0	1	1	1	0	0	1	1	1	0	2	0	0	0	0	0
1263607	0	1	1	0	0	1	0	1	1	0	1	1	1	0	1	0	0	1	1	1	1	1	1	1	1	1	1	0	0	1	1	1	1	1	0	0	0	1	1	0	0	0	1	1	1	1	1	1	1
1264097	0	1	1	0	0	1	0	1	1	0	1	1	1	0	1	0	0	1	1	1	1	1	1	1	1	1	1	0	0	1	1	1	1	1	0	0	0	1	1	0	0	0	1	1	1	1	1	1	1
1265133	0	1	1	0	0	1	0	1	1	0	1	1	1	0	1	0	0	1	1	1	1	1	1	1	1	1	1	0	0	1	1	1	1	1	0	0	0	1	1	0	0	0	1	1	1	1	1	1	1
1276036	0	1	1	0	0	1	0	1	1	0	1	1	1	0	1	0	0	1	1	1	1	1	1	1	1	1	1	0	0	1	1	1	1	1	0	0	0	1	1	0	0	0	1	1	1	1	1	1	1
1280252	0	1	1	0	0	1	0	1	1	0	1	1	1	0	1	0	0	1	1	1	1	1	1	1	1	1	1	0	0	1	1	1	1	1	0	0	0	1	1	0	0	0	1	1	1	1	1	1	1
1290347	0	1	1	0	0	1	0	1	1	0	1	1	1	0	1	0	0	1	1	1	1	1	1	1	1	1	1	0	0	1	1	1	1	1	0	0	0	1	1	0	0	0	1	1	1	1	1	1	1
1298635	1	0	0	1	1	0	1	0	0	1	0	0	0	1	0	1	1	0	0	0	0	0	0	1	0	0	0	1	1	0	0	0	0	0	1	1	1	0	0	1	1	1	0	1	0	0	0	0	0
1300930	1	0	0	1	1	0	1	0	0	1	0	0	0	1	0	1	1	0	0	0	0	0	0	1	0	0	0	1	1	0	0	0	0	0	1	1	1	0	0	1	1	1	0	1	0	0	0	0	0
1301639	1	0	0	1	1	0	1	0	0	1	0	0	0	1	0	1	1	0	0	0	0	0	0	1	0	0	0	1	1	0	0	0	0	0	1	1	1	0	0	1	1	1	0	1	0	0	0	0	0
1304990	1	0	0	1	1	0	1	0	0	1	0	0	0	1	0	1	1	0	0	0	0	0	0	1	0	0	0	1	1	0	0	0	0	0	1	1	1	0	0	1	1	1	0	1	0	0	0	0	0
1307553	1	0	0	1	1	0	1	0	0	1	0	0	0	1	0	1	1	0	0	0	0	0	0	1	0	0	0	1	1	0	0	0	0	0	1	1	1	0	0	1	1	1	0	1	0	0	0	0	0
1376868	0	1	1	0	0	1	0	1	1	0	1	1	1	0	1	0	0	1	1	1	1	1	1	2	1	1	1	0	0	1	1	1	1	1	0	0	0	1	1	0	0	0	1	2	1	1	1	1	1
1393321	0	1	1	0	0	1	0	1	1	0	1	1	1	0	1	0	0	1	1	1	1	1	1	1	1	1	1	0	0	1	1	1	1	1	0	0	0	1	1	0	0	0	1	1	1	1	1	1	1
1394637	0	1	1	0	0	1	0	1	1	0	1	1	1	0	1	0	0	1	1	1	1	1	1	1	1	1	1	0	0	1	1	1	1	1	0	0	0	1	1	0	0	0	1	1	1	1	1	1	1
1397574	0	1	1	0	0	1	0	1	1	0	1	1	1	0	1	0	0	1	1	1	1	1	1	1	1	1	1	0	0	1	1	1	1	1	0	0	0	1	1	0	0	0	1	1	1	1	1	1	1
1398087	0	1	1	0	0	1	0	1	1	0	1	1	1	0	1	0	0	1	1	1	1	1	1	1	1	1	1	0	0	1	1	1	1	1	0	0	0	1	1	0	0	0	1	1	1	1	1	1	1
1399673	0	1	1	0	0	1	0	1	1	0	1	1	1	0	1	0	0	1	1	1	1	1	1	1	1	1	1	0	0	1	1	1	1	1	0	0	0	1	1	0	0	0	1	1	1	1	1	1	1
1405059	0	1	1	0	0	1	0	1	1	0	1	1	1	0	1	0	0	1	1	1	1	1	1	1	1	1	1	0	0	1	1	1	1	1	0	0	0	1	1	0	0	0	1	1	1	1	1	1	1
1666581	0	1	1	0	0	1	0	1	1	0	1	1	1	0	1	0	0	1	1	1	1	1	1	1	1	1	1	0	0	1	1	1	1	1	0	0	0	1	1	0	0	0	1	1	1	1	1	1	1
1667050	0	1	1	0	0	1	0	1	1	0	1	1	1	0	1	0	0	1	1	1	1	1	1	1	1	1	1	0	0	1	1	1	1	1	0	0	0	1	1	0	0	0	1	1	1	1	1	1	1
1673505	0	1	1	0	0	1	0	1	1	0	1	1	1	0	1	0	0	1	1	1	1	1	1	1	1	1	1	0	0	1	1	1	1	1	0	0	0	1	1	0	0	0	1	1	1	1	1	1	1
1696252	0	1	1	0	0	1	0	1	1	0	1	1	1	0	1	0	0	1	1	1	1	1	1	1	1	1	1	0	0	1	1	1	1	1	0	0	0	1	1	0	0	0	1	1	1	1	1	1	1
1698488	0	1	1	0	0	1	0	1	1	0	1	1	1	0	1	0	0	1	1	1	1	1	1	1	1	1	1	0	0	1	1	1	1	1	0	0	0	1	1	0	0	0	1	1	1	1	1	1	1
1698732	1	0	0	1	1	0	1	0	0	1	0	0	0	1	0	1	1	0	0	0	0	0	0	2	0	0	0	1	1	0	0	0	0	0	1	1	1	0	0	1	1	1	0	2	0	0	0	0	0
1708312	1	0	0	1	1	0	1	0	0	1	0	0	0	1	0	1	1	0	0	0	0	0	0	1	0	0	0	1	1	0	0	0	0	0	1	1	1	0	0	1	1	1	0	1	0	0	0	0	0
1712806	0	1	1	0	0	1	0	1	1	0	1	1	1	0	1	0	0	1	1	1	1	1	1	1	1	1	1	0	0	1	1	0	1	1	0	0	0	1	1	0	0	0	1	1	1	1	1	1	1
1719681	0	1	1	0	0	1	0	1	1	0	1	1	1	0	1	0	0	1	1	1	1	1	1	1	1	1	1	0	0	1	1	1	1	1	0	0	0	1	1	0	0	0	1	1	1	1	1	1	1
1751237	1	0	0	1	1	0	1	0	0	1	0	0	0	1	0	1	1	0	0	0	0	0	0	1	0	0	0	1	1	0	0	0	0	0	1	1	1	0	0	1	1	1	0	1	0	0	0	0	0
1766106	0	1	1	0	0	1	0	1	1	0	1	1	1	0	1	0	0	1	1	1	1	1	1	1	1	1	1	0	0	1	1	1	1	1	0	0	0	1	1	0	0	0	1	1	1	1	1	1	1
1862655	1	0	0	1	1	0	1	0	0	1	0	0	0	1	0	1	1	0	0	0	0	0	0	1	0	0	0	1	1	0	0	0	0	0	1	1	1	0	0	1	1	1	0	1	0	0	0	0	0
1863657	0	1	1	0	0	1	0	1	1	0	1	1	1	0	1	0	0	1	1	1	1	1	1	2	1	1	1	0	0	1	1	1	1	1	0	0	0	1	1	0	0	0	1	2	1	1	1	1	1
1864032	0	1	1	0	0	1	0	1	1	0	1	1	1	0	1	0	0	1	1	1	1	1	1	1	1	1	1	0	0	1	1	1	1	1	0	0	0	1	1	0	0	0	1	1	1	1	1	1	1
2252573	1	0	0	1	1	0	1	0	0	1	0	0	0	1	0	1	1	0	0	0	0	0	0	1	0	0	0	1	1	0	0	0	0	0	1	1	1	0	0	1	1	1	0	1	0	0	0	0	0
2252828	1	0	0	1	1	0	1	0	0	1	0	0	0	1	0	1	1	0	0	0	0	0	0	1	0	0	0	1	1	0	0	0	0	0	1	1	1	0	0	1	1	1	0	1	0	0	0	0	0
2254254	1	0	0	1	1	0	1	0	0	1	0	0	0	1	0	1	1	0	0	0	0	0	0	1	0	0	0	1	1	0	0	0	0	0	1	1	1	0	0	1	1	1	0	1	0	0	0	0	0
2255150	0	1	1	0	0	1	0	1	1	0	1	1	1	0	1	0	0	1	1	1	1	1	1	1	1	1	1	0	0	1	1	1	1	1	0	0	0	1	1	0	0	0	1	1	1	1	1	1	1
2255497	0	1	1	0	0	1	0	1	1	0	1	1	1	0	1	0	0	1	1	1	1	1	1	1	1	1	1	0	0	1	1	1	1	1	0	0	0	1	1	0	0	0	1	1	1	1	1	1	1
2255798	1	0	0	1	1	0	1	0	0	1	0	0	0	1	0	1	1	0	0	0	0	0	0	1	0	0	0	1	1	0	0	0	0	0	1	1	1	0	0	1	1	1	0	1	0	0	0	0	0
2256097	0	1	1	0	0	1	0	1	1	0	1	1	1	0	1	0	0	1	1	1	1	1	1	1	1	1	1	0	0	1	1	1	1	1	0	0	0	1	1	0	0	0	1	1	1	1	1	1	1
2256143	1	0	0	1	1	0	1	0	0	1	0	0	0	1	0	1	1	0	0	0	0	0	0	1	0	0	0	1	1	0	0	0	0	0	1	1	1	0	0	1	1	1	0	1	0	0	0	0	0
2256926	0	1	1	0	0	1	0	1	1	0	1	1	1	0	1	0	0	1	1	1	1	1	1	1	1	1	1	0	0	1	1	1	1	1	0	0	0	1	1	0	0	0	1	1	1	1	1	1	1
2257944	1	0	0	1	1	0	1	0	0	1	0	0	0	1	0	1	1	0	0	0	0	0	0	1	0	0	0	1	1	0	0	0	0	0	1	1	1	0	0	1	1	1	0	1	0	0	0	0	0
2258791	0	1	1	0	0	1	0	1	1	0	1	1	1	0	1	0	0	1	1	1	1	1	1	1	1	1	1	0	0	1	1	1	1	1	0	0	0	1	1	0	0	0	1	1	1	1	1	1	1
2259165	1	0	0	1	1	0	1	0	0	1	0	0	0	1	0	1	1	0	0	0	0	0	0	1	0	0	0	1	1	0	0	0	0	0	1	1	1	0	0	1	1	1	0	1	0	0	0	0	0
2259618	0	1	1	0	0	1	0	1	1	0	1	1	1	0	1	0	0	1	1	1	1	1	1	2	1	1	1	0	0	1	1	1	1	1	0	0	0	1	1	0	0	0	1	2	1	1	1	1	1
2261275	0	1	1	0	0	1	0	1	1	0	1	1	1	0	1	0	0	1	1	1	1	1	1	1	1	1	1	0	0	1	1	1	1	1	0	0	0	1	1	0	0	0	1	1	1	1	1	1	1
2275135	0	1	1	0	0	1	0	1	1	0	1	1	1	0	1	0	0	1	1	1	1	1	1	1	1	1	1	0	0	1	1	1	1	1	0	0	0	1	1	0	0	0	1	1	1	1	1	1	1
2275270	0	1	1	0	0	1	0	1	1	0	1	1	1	0	1	0	0	1	1	1	1	1	1	1	1	1	1	0	0	1	1	1	1	1	0	0	0	1	1	0	0	0	1	1	1	1	1	1	1
2275278	0	1	1	0	0	1	0	1	1	0	1	1	1	0	1	0	0	1	1	1	1	1	1	1	1	1	1	0	0	1	1	1	1	1	0	0	0	1	1	0	0	0	1	1	1	1	1	1	1
2275303	0	1	1	0	0	1	0	1	1	0	1	1	1	0	1	0	0	1	1	1	1	1	1	1	1	1	1	0	0	1	1	1	1	1	0	0	0	1	1	0	0	0	1	1	1	1	1	1	1
2275353	0	1	1	0	0	1	0	1	1	0	1	1	1	0	1	0	0	1	1	1	1	1	1	1	1	1	1	0	0	1	1	1	1	1	0	0	0	1	1	0	0	0	1	1	1	1	1	1	1
2275366	0	1	1	0	0	1	0	1	1	0	1	1	1	0	1	0	0	1	1	1	1	1	1	1	1	1	1	0	0	1	1	1	1	1	0	0	0	1	1	0	0	0	1	1	1	1	1	1	1
2275621	0	1	1	0	0	1	0	1	1	0	1	1	1	0	1	0	0	1	1	1	1	1	1	1	1	1	1	0	0	1	1	1	1	1	0	0	0	1	1	0	0	0	1	1	1	1	1	1	1
2276106	0	1	1	0	0	1	0	1	1	0	1	1	1	0	1	0	0	1	1	1	1	1	1	1	1	1	1	0	0	1	1	1	1	1	0	0	0	1	1	0	0	0	1	1	1	1	1	1	1
2276779	0	1	1	0	0	1	0	1	1	0	1	1	1	0	1	0	0	1	1	1	1	1	1	1	1	1	1	0	0	1	1	1	1	1	0	0	0	1	1	0	0	0	1	1	1	1	1	1	1
2277600	0	1	1	0	0	1	0	1	1	0	1	1	1	0	1	0	0	1	1	1	1	1	1	1	1	1	1	0	0	1	1	1	1	1	0	0	0	1	1	0	0	0	1	1	1	1	1	1	1
2277835	0	1	1	0	0	1	0	1	1	0	1	1	1	0	1	0	0	1	1	1	1	1	1	1	1	1	1	0	0	1	1	1	1	1	0	0	0	1	1	0	0	0	1	1	1	1	1	1	1
2278290	0	1	1	0	0	1	0	1	1	0	1	1	1	0	1	0	0	1	1	1	1	1	1	1	1	1	1	0	0	1	1	1	1	1	0	0	0	1	1	0	0	0	1	1	1	1	1	1	1
2280288	0	1	1	0	0	1	0	1	1	0	1	1	1	0	1	0	0	1	1	1	1	1	1	1	1	1	1	0	0	1	1	1	1	1	0	0	0	1	1	0	0	0	1	1	1	1	1	1	1
2282507	0	1	1	0	0	1	0	1	1	0	1	1	1	0	1	0	0	1	1	1	1	1	1	1	1	1	1	0	0	1	1	1	1	1	0	0	0	1	1	0	0	0	1	1	1	1	1	1	1
2288877	0	1	1	0	0	1	0	1	1	0	1	1	1	0	1	0	0	1	1	1	1	1	1	1	1	1	1	0	0	1	1	1	1	1	0	0	0	1	1	0	0	0	1	1	1	1	1	1	1
2289375	1	0	0	1	1	0	1	0	0	1	0	0	0	1	0	1	1	0	0	0	0	0	0	1	0	0	0	1	1	0	0	0	0	0	1	1	1	0	0	1	1	1	0	1	0	0	0	0	0
2289496	0	1	1	0	0	1	0	1	1	0	1	1	1	0	1	0	0	1	1	1	1	1	1	1	1	1	1	0	0	1	1	1	1	1	0	0	0	1	1	0	0	0	1	1	1	1	1	1	1
2289576	1	0	0	1	1	0	1	0	0	1	0	0	0	1	0	1	1	0	0	0	0	0	0	1	0	0	0	1	1	0	0	0	0	0	1	1	1	0	0	1	1	1	0	1	0	0	0	0	0
2289679	0	1	1	0	0	1	0	1	1	0	1	1	1	0	1	0	0	1	1	1	1	1	1	1	1	1	1	0	0	1	1	1	1	1	0	0	0	1	1	0	0	0	1	1	1	1	1	1	1
2289680	1	0	0	1	1	0	1	0	0	1	0	0	0	1	0	1	1	0	0	0	0	0	0	1	0	0	0	1	1	0	0	0	0	0	1	1	1	0	0	1	1	1	0	1	0	0	0	0	0
2289863	1	0	0	1	1	0	1	0	0	1	0	0	0	1	0	1	1	0	0	0	0	0	0	1	0	0	0	1	1	0	0	0	0	0	1	1	1	0	0	1	1	1	0	1	0	0	0	0	0
2290015	1	0	0	1	1	0	1	0	0	1	0	0	0	1	0	1	1	0	0	0	0	0	0	1	0	0	0	1	1	0	0	0	0	0	1	1	1	0	0	1	1	1	0	1	0	0	0	0	0
2290369	0	1	1	0	0	1	0	1	1	0	1	1	1	0	1	0	0	1	1	1	1	1	1	1	1	1	1	0	0	1	1	1	1	1	0	0	0	1	1	0	0	0	1	1	1	1	1	1	1
2290633	1	0	0	1	1	0	1	0	0	1	0	0	0	1	0	1	1	0	0	0	0	0	0	1	0	0	0	1	1	0	0	0	0	0	1	1	1	0	0	1	1	1	0	1	0	0	0	0	0
2290783	1	0	0	1	1	0	1	0	0	1	0	0	0	1	0	1	1	0	0	0	0	0	0	1	0	0	0	1	1	0	0	0	0	0	1	1	1	0	0	1	1	1	0	1	0	0	0	0	0
2292027	1	0	0	1	1	0	1	0	0	1	0	0	0	1	0	1	1	0	0	0	0	0	0	1	0	0	0	1	1	0	0	0	0	0	1	1	1	0	0	1	1	1	0	1	0	0	0	0	0
2292701	1	0	0	1	1	0	1	0	0	1	0	0	0	1	0	1	1	0	0	0	0	0	0	1	0	0	0	1	1	0	0	0	0	0	1	1	1	0	0	1	1	1	0	1	0	0	0	0	0
2293581	0	1	1	0	0	1	0	1	1	0	1	1	1	0	1	0	0	1	1	1	1	1	1	1	1	1	1	0	0	1	1	1	1	1	0	0	0	1	1	0	0	0	1	1	1	1	1	1	1
2293657	0	1	1	0	0	1	0	1	1	0	1	1	1	0	1	0	0	1	1	1	1	1	1	1	1	1	1	0	0	1	1	1	1	1	0	0	0	1	1	0	0	0	1	1	1	1	1	1	1
2293716	1	0	0	1	1	0	1	0	0	1	0	0	0	1	0	1	1	0	0	0	0	0	0	1	0	0	0	1	1	0	0	0	0	0	1	1	1	0	0	1	1	1	0	1	0	0	0	0	0
2297966	0	1	1	0	0	1	0	1	1	0	1	1	1	0	1	0	0	1	1	1	1	1	1	1	1	1	1	0	0	1	1	1	1	1	0	0	0	1	1	0	0	0	1	1	1	1	1	1	1
2300105	1	0	0	1	1	0	1	0	0	1	0	0	0	1	0	1	1	0	0	0	0	0	0	1	0	0	0	1	1	0	0	0	0	0	1	1	1	0	0	1	1	1	0	1	0	0	0	0	0
2300716	1	0	0	1	1	0	1	0	0	1	0	0	0	1	0	1	1	0	0	0	0	0	0	1	0	0	0	1	1	0	0	0	0	0	1	1	1	0	0	1	1	1	0	1	0	0	0	0	0
2324020	0	1	1	0	0	1	0	1	1	0	1	1	1	0	1	0	0	1	1	1	1	1	1	1	1	1	1	0	0	1	1	1	1	1	0	0	0	1	1	0	0	0	1	1	1	1	1	1	1
2343835	1	0	0	1	1	0	1	0	0	1	0	0	0	1	0	1	1	0	0	0	0	0	0	1	0	0	0	1	1	0	0	0	0	0	1	1	1	0	0	1	1	1	0	1	0	0	0	0	0
2348022	0	1	1	0	0	1	0	1	1	0	1	1	1	0	1	0	0	1	1	1	1	1	1	1	1	1	1	0	0	1	1	1	1	1	0	0	0	1	1	0	0	0	1	1	1	1	1	1	1
2358056	1	0	0	1	1	0	1	0	0	1	0	0	0	1	0	1	1	0	0	0	0	0	0	1	0	0	0	1	1	0	0	0	0	0	1	1	1	0	0	1	1	1	0	1	0	0	0	0	0
3020364	0	1	1	0	0	1	0	1	1	0	1	1	1	0	1	0	0	1	1	1	1	1	1	1	1	1	1	0	0	1	1	1	1	1	0	0	0	1	1	0	0	0	1	1	1	1	1	1	1
3020448	0	1	1	0	0	1	0	1	1	0	1	1	1	0	1	0	0	1	1	1	1	1	1	1	1	1	1	0	0	1	1	1	1	1	0	0	0	1	1	0	0	0	1	1	1	1	1	1	1
3020845	0	1	1	0	0	1	0	1	1	0	1	1	1	0	1	0	0	1	1	1	1	1	1	1	1	1	1	0	0	1	1	1	1	1	0	0	0	1	1	0	0	0	1	1	1	1	1	1	1
3021114	0	1	1	0	0	1	0	1	1	0	1	1	1	0	1	0	0	1	1	1	1	1	1	1	1	1	1	0	0	1	1	1	1	1	0	0	0	1	1	0	0	0	1	1	1	1	1	1	1
3021126	0	1	1	0	0	1	0	1	1	0	1	1	1	0	1	0	0	1	1	1	1	1	1	1	1	1	1	0	0	1	1	1	1	1	0	0	0	1	1	0	0	0	1	1	1	1	1	1	1
3021370	0	1	1	0	0	1	0	1	1	0	1	1	1	0	1	0	0	1	1	1	1	1	1	1	1	1	1	0	0	1	1	1	1	1	0	0	0	1	1	0	0	0	1	1	1	1	1	1	1
3021417	0	1	1	0	0	1	0	1	1	0	1	1	1	0	1	0	0	1	1	1	1	1	1	1	1	1	1	0	0	1	1	1	1	1	0	0	0	1	1	0	0	0	1	1	1	1	1	1	1
3021625	0	1	1	0	0	1	0	1	1	0	1	1	1	0	1	0	0	1	1	1	1	1	1	1	1	1	1	0	0	1	1	1	1	1	0	0	0	1	1	0	0	0	1	1	1	1	1	1	1
3021770	0	1	1	0	0	1	0	1	1	0	1	1	1	0	1	0	0	1	1	1	1	1	1	1	1	1	1	0	0	1	1	1	1	1	0	0	0	1	1	0	0	0	1	1	1	1	1	1	1
3022823	0	1	1	0	0	1	0	1	1	0	1	1	1	0	1	0	0	1	1	1	1	1	1	1	1	1	1	0	0	1	1	1	1	1	0	0	0	1	1	0	0	0	1	1	1	1	1	1	1
3022965	0	1	1	0	0	1	0	1	1	0	1	1	1	0	1	0	0	1	1	1	1	1	1	1	1	1	1	0	0	1	1	1	1	1	0	0	0	1	1	0	0	0	1	1	1	1	1	1	1
3023214	0	1	1	0	0	1	0	1	1	0	1	1	1	0	1	0	0	1	1	1	1	1	1	1	1	1	1	0	0	1	1	1	1	1	0	0	0	1	1	0	0	0	1	1	1	1	1	1	1
3023686	0	1	1	0	0	1	0	1	1	0	1	1	1	0	1	0	0	1	1	1	1	1	1	1	1	1	1	0	0	1	1	1	1	1	0	0	0	1	1	0	0	0	1	1	1	1	1	1	1
3024477	0	1	1	0	0	1	0	1	1	0	1	1	1	0	1	0	0	1	1	1	1	1	1	1	1	1	1	0	0	1	1	1	1	1	0	0	0	1	1	0	0	0	1	1	1	1	1	1	1
3024550	0	1	1	0	0	1	0	1	1	0	1	1	1	0	1	0	0	1	1	1	1	1	1	1	1	1	1	0	0	1	1	1	1	1	0	0	0	1	1	0	0	0	1	1	1	1	1	1	1
3024762	0	1	1	0	0	1	0	1	1	0	1	1	1	0	1	0	0	1	1	1	1	1	1	1	1	1	1	0	0	1	1	1	1	1	0	0	0	1	1	0	0	0	1	1	1	1	1	1	1
3025692	0	1	1	0	0	1	0	1	1	0	1	1	1	0	1	0	0	1	1	1	1	1	1	1	1	1	1	0	0	1	1	1	1	1	0	0	0	1	1	0	0	0	1	1	1	1	1	1	1
3025870	0	1	1	0	0	1	0	1	1	0	1	1	1	0	1	0	0	1	1	1	1	1	1	1	1	1	1	0	0	1	1	1	1	1	0	0	0	1	1	0	0	0	1	1	1	1	1	1	1
3026672	1	0	0	1	1	0	1	0	0	1	0	0	0	1	0	1	1	0	0	0	0	0	0	1	0	0	0	1	1	0	0	0	0	0	1	1	1	0	0	1	1	1	0	1	0	0	0	0	0
3026754	0	1	1	0	0	1	0	1	1	0	1	1	1	0	1	0	0	1	1	1	1	1	1	1	1	1	1	0	0	1	1	1	1	1	0	0	0	1	1	0	0	0	1	1	1	1	1	1	1
3027139	0	1	1	0	0	1	0	1	1	0	1	1	1	0	1	0	0	1	1	1	1	1	1	1	1	1	1	0	0	1	1	1	1	1	0	0	0	1	1	0	0	0	1	1	1	1	1	1	1
3028291	0	1	1	0	0	1	0	1	1	0	1	1	1	0	1	0	0	1	1	1	1	1	1	1	1	1	1	0	0	1	1	1	1	1	0	0	0	1	1	0	0	0	1	1	1	1	1	1	1
3028618	0	1	1	0	0	1	0	1	1	0	1	1	1	0	1	0	0	1	1	1	1	1	1	1	1	1	1	0	0	1	1	1	1	1	0	0	0	1	1	0	0	0	1	1	1	1	1	1	1
3029920	1	0	0	1	1	0	1	0	0	1	0	0	0	1	0	1	1	0	0	0	0	0	0	2	0	0	0	1	1	0	0	0	0	0	1	1	1	0	0	1	1	1	0	2	0	0	0	0	0
3031435	0	1	1	0	0	1	0	1	1	0	1	1	1	0	1	0	0	1	1	1	1	1	1	1	1	1	1	0	0	1	1	1	1	1	0	0	0	1	1	0	0	0	1	1	1	1	1	1	1
3033389	0	1	1	0	0	1	0	1	1	0	1	1	1	0	1	0	0	1	1	1	1	1	1	1	1	1	1	0	0	1	1	1	1	1	0	0	0	1	1	0	0	0	1	1	1	1	1	1	1
3064462	0	1	1	0	0	1	0	1	1	0	1	1	1	0	1	0	0	1	1	1	1	1	1	1	1	1	1	0	0	1	1	1	1	1	0	0	0	1	1	0	0	0	1	1	1	1	1	1	1
3064689	0	1	1	0	0	1	0	1	1	0	1	1	1	0	1	0	0	1	1	1	1	1	1	1	1	1	1	0	0	1	1	1	1	1	0	0	0	1	1	0	0	0	1	1	1	1	1	1	1
3064902	0	1	1	0	0	1	0	1	1	0	1	1	1	0	1	0	0	1	1	1	1	1	1	1	1	1	1	0	0	1	1	1	1	1	0	0	0	1	1	0	0	0	1	1	1	1	1	1	1
3222542	1	0	0	1	1	0	1	0	0	1	0	0	0	1	0	1	1	0	0	0	0	0	0	2	0	0	0	1	1	0	0	0	0	0	1	1	1	0	0	1	1	1	0	2	0	0	0	0	0
3384623	1	0	0	1	1	0	1	0	0	1	0	0	0	1	0	1	1	0	0	0	0	0	0	1	0	0	0	1	1	0	0	0	0	0	1	1	1	0	0	1	1	1	0	1	0	0	0	0	0
3384736	1	0	0	1	1	0	1	0	0	1	0	0	0	1	0	1	1	0	0	0	0	0	0	1	0	0	0	1	1	0	0	0	0	0	1	1	1	0	0	1	1	1	0	1	0	0	0	0	0
3384746	1	0	0	1	1	0	1	0	0	1	0	0	0	1	0	1	1	0	0	0	0	0	0	1	0	0	0	1	1	0	0	0	0	0	1	1	1	0	0	1	1	1	0	1	0	0	0	0	0
3384756	0	1	1	0	0	1	0	1	1	0	1	1	1	0	1	0	0	1	1	1	1	1	1	1	1	1	1	0	0	1	1	1	1	1	0	0	0	1	1	0	0	0	1	1	1	1	1	1	1
3384786	0	1	1	0	0	1	0	1	1	0	1	1	1	0	1	0	0	1	1	1	1	1	1	1	1	1	1	0	0	1	1	1	1	1	0	0	0	1	1	0	0	0	1	1	1	1	1	1	1
3384893	1	0	0	1	1	0	1	0	0	1	0	0	0	1	0	1	1	0	0	0	0	0	0	1	0	0	0	1	1	0	0	0	0	0	1	1	1	0	0	1	1	1	0	1	0	0	0	0	0
3385244	0	1	1	0	0	1	0	1	1	0	1	1	1	0	1	0	0	1	1	1	1	1	1	1	1	1	1	0	0	1	1	1	1	1	0	0	0	1	1	0	0	0	1	1	1	1	1	1	1
3385315	1	0	0	1	1	0	1	0	0	1	0	0	0	1	0	1	1	0	0	0	0	0	0	1	0	0	0	1	1	0	0	0	0	0	1	1	1	0	0	1	1	1	0	1	0	0	0	0	0
3385347	0	1	1	0	0	1	0	1	1	0	1	1	1	0	1	0	0	1	1	1	1	1	1	1	1	1	1	0	0	1	1	1	1	1	0	0	0	1	1	0	0	0	1	1	1	1	1	1	1
3385600	0	1	1	0	0	1	0	1	1	0	1	1	1	0	1	0	0	1	1	1	1	1	1	2	1	1	1	0	0	1	1	1	1	1	0	0	0	1	1	0	0	0	1	2	1	1	1	1	1
3533277	0	1	1	0	0	1	0	1	1	0	1	1	1	0	1	0	0	1	1	1	1	1	1	1	1	1	1	0	0	1	1	1	1	1	0	0	0	1	1	0	0	0	1	1	1	1	1	1	1
3533704	0	1	1	0	0	1	0	1	1	0	1	1	1	0	1	0	0	1	1	1	1	1	1	1	1	1	1	0	0	1	1	1	1	1	0	0	0	1	1	0	0	0	1	1	1	1	1	1	1
3533908	0	1	1	0	0	1	0	1	1	0	1	1	1	0	1	0	0	1	1	1	1	1	1	1	1	1	1	0	0	1	1	1	1	1	0	0	0	1	1	0	0	0	1	1	1	1	1	1	1
3534149	0	1	1	0	0	1	0	1	1	0	1	1	1	0	1	0	0	1	1	1	1	1	1	1	1	1	1	0	0	1	1	1	1	1	0	0	0	1	1	0	0	0	1	1	1	1	1	1	1
3570165	0	1	1	0	0	1	0	1	1	0	1	1	1	0	1	0	0	1	1	1	1	1	1	1	1	1	1	0	0	1	1	1	1	1	0	0	0	1	1	0	0	0	1	1	1	1	1	1	1
3934044	1	0	0	1	1	0	1	0	0	1	0	0	0	1	0	1	1	0	0	0	0	0	0	1	0	0	0	1	1	0	0	0	0	0	1	1	1	0	0	1	1	1	0	1	0	0	0	0	0
3934090	1	0	0	1	1	0	1	0	0	1	0	0	0	1	0	1	1	0	0	0	0	0	0	1	0	0	0	1	1	0	0	0	0	0	1	1	1	0	0	1	1	1	0	1	0	0	0	0	0
3934103	0	1	1	0	0	1	0	1	1	0	1	1	1	0	1	0	0	1	1	1	1	1	1	1	1	1	1	0	0	1	1	1	1	1	0	0	0	1	1	0	0	0	1	1	1	1	1	1	1
3934172	0	1	1	0	0	1	0	1	1	0	1	1	1	0	1	0	0	1	1	1	1	1	1	1	1	1	1	0	0	1	1	1	1	1	0	0	0	1	1	0	0	0	1	0	1	1	1	1	1
3934227	1	0	0	1	1	0	1	0	0	1	0	0	0	1	0	1	1	0	0	0	0	0	0	1	0	0	0	1	1	0	0	0	0	0	1	1	1	0	0	1	1	1	0	1	0	0	0	0	0
3934354	0	1	1	0	0	1	0	1	1	0	1	1	1	0	1	0	0	1	1	1	1	1	1	1	1	1	1	0	0	1	1	1	1	1	0	0	0	1	1	0	0	0	1	1	1	1	1	1	1
3934715	1	0	0	1	1	0	1	0	0	1	0	0	0	1	0	1	1	0	0	0	0	0	0	1	0	0	0	1	1	0	0	0	0	0	1	1	1	0	0	1	1	1	0	1	0	0	0	0	0
3934936	0	1	1	0	0	1	0	1	1	0	1	1	1	0	1	0	0	1	1	1	1	1	1	1	1	1	1	0	0	1	1	1	1	1	0	0	0	1	1	0	0	0	1	1	1	1	1	1	1
3935077	1	0	0	1	1	0	1	0	0	1	0	0	0	1	0	1	1	0	0	0	0	0	0	1	0	0	0	1	1	0	0	0	0	0	1	1	1	0	0	1	1	1	0	1	0	0	0	0	0
3935338	0	1	1	0	0	1	0	1	1	0	1	1	1	0	1	0	0	1	1	1	1	1	1	1	1	1	1	0	0	1	1	1	1	1	0	0	0	1	1	0	0	0	1	1	1	1	1	1	1
3935477	0	1	1	0	0	1	0	1	1	0	1	1	1	0	1	0	0	1	1	1	1	1	1	1	1	1	1	0	0	1	1	1	1	1	0	0	0	1	1	0	0	0	1	1	1	1	1	1	1
3935702	1	0	0	1	1	0	1	0	0	1	0	0	0	1	0	1	1	0	0	0	0	0	0	1	0	0	0	1	1	0	0	0	0	0	1	1	1	0	0	1	1	1	0	1	0	0	0	0	0
3936214	0	1	1	0	0	1	0	1	1	0	1	1	1	0	1	0	0	1	1	1	1	1	1	1	1	1	1	0	0	1	1	1	1	1	0	0	0	1	1	0	0	0	1	1	1	1	1	1	1
3936316	0	1	1	0	0	1	0	1	1	0	1	1	1	0	1	0	0	1	1	1	1	1	1	1	1	1	1	0	0	1	1	1	1	1	0	0	0	1	1	0	0	0	1	1	1	1	1	1	1
3936412	1	0	0	1	1	0	1	0	0	1	0	0	0	1	0	1	1	0	0	0	0	0	0	1	0	0	0	1	1	0	0	0	0	0	1	1	1	0	0	1	1	1	0	1	0	0	0	0	0
3936523	0	1	1	0	0	1	0	1	1	0	1	1	1	0	1	0	0	1	1	1	1	1	1	1	1	1	1	0	0	1	1	1	1	1	0	0	0	1	1	0	0	0	1	1	1	1	1	1	1
3936866	1	0	0	1	1	0	1	0	0	1	0	0	0	1	0	1	1	0	0	0	0	0	0	1	0	0	0	1	1	0	0	0	0	0	1	1	1	0	0	1	1	1	0	1	0	0	0	0	0
3936997	0	1	1	0	0	1	0	1	1	0	1	1	1	0	1	0	0	1	1	1	1	1	1	1	1	1	1	0	0	1	1	1	1	1	0	0	0	1	1	0	0	0	1	1	1	1	1	1	1
3937301	1	0	0	1	1	0	1	0	0	1	0	0	0	1	0	1	1	0	0	0	0	0	0	1	0	0	0	1	1	0	0	0	0	0	1	1	1	0	0	1	1	1	0	1	0	0	0	0	0
3937388	1	0	0	1	1	0	1	0	0	1	0	0	0	1	0	1	1	0	0	0	0	0	0	1	0	0	0	1	1	0	0	0	0	0	1	1	1	0	0	1	1	1	0	1	0	0	0	0	0
3937582	0	1	1	0	0	1	0	1	1	0	1	1	1	0	1	0	0	1	1	1	1	1	1	1	1	1	1	0	0	1	1	1	1	1	0	0	0	1	1	0	0	0	1	1	1	1	1	1	1
3937596	0	1	1	0	0	1	0	1	1	0	1	1	1	0	1	0	0	1	1	1	1	1	1	1	1	1	1	0	0	1	1	1	1	1	0	0	0	1	1	0	0	0	1	1	1	1	1	1	1
3937834	0	1	1	0	0	1	0	1	1	0	1	1	1	0	1	0	0	1	1	1	1	1	1	1	1	1	1	0	0	1	1	1	1	1	0	0	0	1	1	0	0	0	1	1	1	1	1	1	1
3937886	1	0	0	1	1	0	1	0	0	1	0	0	0	1	0	1	1	0	0	0	0	0	0	1	0	0	0	1	1	0	0	0	0	0	1	1	1	0	0	1	1	1	0	1	0	0	0	0	0
3937895	0	1	1	0	0	1	0	1	1	0	1	1	1	0	1	0	0	1	1	1	1	1	1	1	1	1	1	0	0	1	1	1	1	1	0	0	0	1	1	0	0	0	1	1	1	1	1	1	1
3937896	1	0	0	1	1	0	1	0	0	1	0	0	0	1	0	1	1	0	0	0	0	0	0	1	0	0	0	1	1	0	0	0	0	0	1	1	1	0	0	1	1	1	0	1	0	0	0	0	0
3938363	0	1	1	0	0	1	0	1	1	0	1	1	1	0	1	0	0	1	1	1	1	1	1	1	1	1	1	0	0	1	1	1	1	1	0	0	0	1	1	0	0	0	1	1	1	1	1	1	1
3938574	0	1	1	0	0	1	0	1	1	0	1	1	1	0	1	0	0	1	1	1	1	1	1	1	1	1	1	0	0	1	1	1	1	1	0	0	0	1	1	0	0	0	1	1	1	1	1	1	1
3938655	1	0	0	1	1	0	1	0	0	1	0	0	0	1	0	1	1	0	0	0	0	0	0	1	0	0	0	1	1	0	0	0	0	0	1	1	1	0	0	1	1	1	0	1	0	0	0	0	0
3938757	0	1	1	0	0	1	0	1	1	0	1	1	1	0	1	0	0	1	1	1	1	1	1	1	1	1	1	0	0	1	1	1	1	1	0	0	0	1	1	0	0	0	1	1	1	1	1	1	1
3939353	0	1	1	0	0	1	0	1	1	0	1	1	1	0	1	0	0	1	1	1	1	1	1	2	1	1	1	0	0	1	1	1	1	1	0	0	0	1	1	0	0	0	1	2	1	1	1	1	1
3939643	0	1	1	0	0	1	0	1	1	0	1	1	1	0	1	0	0	1	1	1	1	1	1	1	1	1	1	0	0	1	1	1	1	1	0	0	0	1	1	0	0	0	1	1	1	1	1	1	1
3939896	1	0	0	1	1	0	1	0	0	1	0	0	0	1	0	1	1	0	0	0	0	0	0	1	0	0	0	1	1	0	0	0	0	0	1	1	1	0	0	1	1	1	0	1	0	0	0	0	0
3939914	1	0	0	1	1	0	1	0	0	1	0	0	0	1	0	1	1	0	0	0	0	0	0	1	0	0	0	1	1	0	0	0	0	0	1	1	1	0	0	1	1	1	0	1	0	0	0	0	0
3941221	0	1	1	0	0	1	0	1	1	0	1	1	1	0	1	0	0	1	1	1	1	1	1	1	1	1	1	0	0	1	1	1	1	1	0	0	0	1	1	0	0	0	1	1	1	1	1	1	1
3941419	1	0	0	1	1	0	1	0	0	1	0	0	0	1	0	1	1	0	0	0	0	0	0	1	0	0	0	1	1	0	0	0	0	0	1	1	1	0	0	1	1	1	0	1	0	0	0	0	0
3941755	0	1	1	0	0	1	0	1	1	0	1	1	1	0	1	0	0	1	1	1	1	1	1	1	1	1	1	0	0	1	1	1	1	1	0	0	0	1	1	0	0	0	1	1	1	1	1	1	1
3941998	0	1	1	0	0	1	0	1	1	0	1	1	1	0	1	0	0	1	1	1	1	1	1	1	1	1	1	0	0	1	1	1	1	1	0	0	0	1	1	0	0	0	1	1	1	1	1	1	1
3942120	0	1	1	0	0	1	0	1	1	0	1	1	1	0	1	0	0	1	1	1	1	1	1	1	1	1	1	0	0	1	1	1	1	1	0	0	0	1	1	0	0	0	1	1	1	1	1	1	1
3942173	1	0	0	1	1	0	1	0	0	1	0	0	0	1	0	1	1	0	0	0	0	0	0	1	0	0	0	1	1	0	0	0	0	0	1	1	1	0	0	1	1	1	0	1	0	0	0	0	0
3942295	0	1	1	0	0	1	0	1	1	0	1	1	1	0	1	0	0	1	1	1	1	1	1	1	1	1	1	0	0	1	1	1	1	1	0	0	0	1	1	0	0	0	1	1	1	1	1	1	1
3942437	1	0	0	1	1	0	1	0	0	1	0	0	0	1	0	1	1	0	0	0	0	0	0	1	0	0	0	1	1	0	0	0	0	0	1	1	1	0	0	1	1	1	0	1	0	0	0	0	0
3942646	0	1	1	0	0	1	0	1	1	0	1	1	1	0	1	0	0	1	1	1	1	1	1	1	1	1	1	0	0	1	1	1	1	1	0	0	0	1	1	0	0	0	1	1	1	1	1	1	1
3942739	0	1	1	0	0	1	0	1	1	0	1	1	1	0	1	0	0	1	1	1	1	1	1	1	1	1	1	0	0	1	1	1	1	1	0	0	0	1	1	0	0	0	1	1	1	1	1	1	1
3942757	1	0	0	1	1	0	1	0	0	1	0	0	0	1	0	1	1	0	0	0	0	0	0	1	0	0	0	1	1	0	0	0	0	0	1	1	1	0	0	1	1	1	0	1	0	0	0	0	0
3942920	1	0	0	1	1	0	1	0	0	1	0	0	0	1	0	1	1	0	0	0	0	0	0	1	0	0	0	1	1	0	0	0	0	0	1	1	1	0	0	1	1	1	0	1	0	0	0	0	0
3943130	0	1	1	0	0	1	0	1	1	0	1	1	1	0	1	0	0	1	1	1	1	1	1	1	1	1	1	0	0	1	1	1	1	1	0	0	0	1	1	0	0	0	1	1	1	1	1	1	1
3943279	1	0	0	1	1	0	1	0	0	1	0	0	0	1	0	1	1	0	0	0	0	0	0	1	0	0	0	1	1	0	0	0	0	0	1	1	1	0	0	1	1	1	0	1	0	0	0	0	0
3943383	1	0	0	1	1	0	1	0	0	1	0	0	0	1	0	1	1	0	0	0	0	0	0	1	0	0	0	1	1	0	0	0	0	0	1	1	1	0	0	1	1	1	0	1	0	0	0	0	0
3943399	1	0	0	1	1	0	1	0	0	1	0	0	0	1	0	1	1	0	0	0	0	0	0	1	0	0	0	1	1	0	0	0	0	0	1	1	1	0	0	1	1	1	0	1	0	0	0	0	0
3943499	1	0	0	1	1	0	1	0	0	1	0	0	0	1	0	1	1	0	0	0	0	0	0	1	0	0	0	1	1	0	0	0	0	0	1	1	1	0	0	1	1	1	0	1	0	0	0	0	0
3943653	1	0	0	1	1	0	1	0	0	1	0	0	0	1	0	1	1	0	0	0	0	0	0	1	0	0	0	1	1	0	0	0	0	0	1	1	1	0	0	1	1	1	0	1	0	0	0	0	0
3943739	1	0	0	1	1	0	1	0	0	1	0	0	0	1	0	1	1	0	0	0	0	0	0	1	0	0	0	1	1	0	0	0	0	0	1	1	1	0	0	1	1	1	0	1	0	0	0	0	0
3943757	1	0	0	1	1	0	1	0	0	1	0	0	0	1	0	1	1	0	0	0	0	0	0	1	0	0	0	1	1	0	0	0	0	0	1	1	1	0	0	1	1	1	0	1	0	0	0	0	0
3944067	1	0	0	1	1	0	1	0	0	1	0	0	0	1	0	1	1	0	0	0	0	0	0	1	0	0	0	1	1	0	0	0	0	0	1	1	1	0	0	1	1	1	0	1	0	0	0	0	0
3944130	0	1	1	0	0	1	0	1	1	0	1	1	1	0	1	0	0	1	1	1	1	1	1	1	1	1	1	0	0	1	1	1	1	1	0	0	0	1	1	0	0	0	1	1	1	1	1	1	1
3944165	0	1	1	0	0	1	0	1	1	0	1	1	1	0	1	0	0	1	1	1	1	1	1	1	1	1	1	0	0	1	1	1	1	1	0	0	0	1	1	0	0	0	1	1	1	1	1	1	1
3944244	1	0	0	1	1	0	1	0	0	1	0	0	0	1	0	1	1	0	0	0	0	0	0	1	0	0	0	1	1	0	0	0	0	0	1	1	1	0	0	1	1	1	0	1	0	0	0	0	0
3944651	0	1	1	0	0	1	0	1	1	0	1	1	1	0	1	0	0	1	1	1	1	1	1	1	1	1	1	0	0	1	1	1	1	1	0	0	0	1	1	0	0	0	1	1	1	1	1	1	1
3944795	0	1	1	0	0	1	0	1	1	0	1	1	1	0	1	0	0	1	1	1	1	1	1	1	1	1	1	0	0	1	1	1	1	1	0	0	0	1	1	0	0	0	1	1	1	1	1	1	1
3944943	0	1	1	0	0	1	0	1	1	0	1	1	1	0	1	0	0	1	1	1	1	1	1	1	1	1	1	0	0	1	1	1	1	1	0	0	0	1	1	0	0	0	1	1	1	1	1	1	1
3945151	0	1	1	0	0	1	0	1	1	0	1	1	1	0	1	0	0	1	1	1	1	1	1	1	1	1	1	0	0	1	1	1	1	1	0	0	0	1	1	0	0	0	1	1	1	1	1	1	1
3945215	1	0	0	1	1	0	1	0	0	1	0	0	0	1	0	1	1	0	0	0	0	0	0	1	0	0	0	1	1	0	0	0	0	0	1	1	1	0	0	1	1	1	0	1	0	0	0	0	0
3945843	1	0	0	1	1	0	1	0	0	1	0	0	0	1	0	1	1	0	0	0	0	0	0	1	0	0	0	1	1	0	0	0	0	0	1	1	1	0	0	1	1	1	0	1	0	0	0	0	0
3945988	1	0	0	1	1	0	1	0	0	1	0	0	0	1	0	1	1	0	0	0	0	0	0	1	0	0	0	1	1	0	0	0	0	0	1	1	1	0	0	1	1	1	0	1	0	0	0	0	0
3946512	1	0	0	1	1	0	1	0	0	1	0	0	0	1	0	1	1	0	0	0	0	0	0	1	0	0	0	1	1	0	0	0	0	0	1	1	1	0	0	1	1	1	0	1	0	0	0	0	0
3946583	0	1	1	0	0	1	0	1	1	0	1	1	1	0	1	0	0	1	1	1	1	1	1	1	1	1	1	0	0	1	1	1	1	1	0	0	0	1	1	0	0	0	1	1	1	1	1	1	1
3946778	0	1	1	0	0	1	0	1	1	0	1	1	1	0	1	0	0	1	1	1	1	1	1	1	1	1	1	0	0	1	1	1	1	1	0	0	0	1	1	0	0	0	1	1	1	1	1	1	1
3947460	0	1	1	0	0	1	0	1	1	0	1	1	1	0	1	0	0	1	1	1	1	1	1	1	1	1	1	0	0	1	1	1	1	1	0	0	0	1	1	0	0	0	1	1	1	1	1	1	1
3947675	0	1	1	0	0	1	0	1	1	0	1	1	1	0	1	0	0	1	1	1	1	1	1	1	1	1	1	0	0	1	1	1	1	1	0	0	0	1	1	0	0	0	1	1	1	1	1	1	1
3947927	1	0	0	1	1	0	1	0	0	1	0	0	0	1	0	1	1	0	0	0	0	0	0	1	0	0	0	1	1	0	0	0	0	0	1	1	1	0	0	1	1	1	0	1	0	0	0	0	0
3948526	1	0	0	1	1	0	1	0	0	1	0	0	0	1	0	1	1	0	0	0	0	0	0	1	0	0	0	1	1	0	0	0	0	0	1	1	1	0	0	1	1	1	0	1	0	0	0	0	0
3948583	1	0	0	1	1	0	1	0	0	1	0	0	0	1	0	1	1	0	0	0	0	0	0	1	0	0	0	1	1	0	0	0	0	0	1	1	1	0	0	1	1	1	0	1	0	0	0	0	0
3949592	1	0	0	1	1	0	1	0	0	1	0	0	0	1	0	1	1	0	0	0	0	0	0	1	0	0	0	1	1	0	0	0	0	0	1	1	1	0	0	1	1	1	0	1	0	0	0	0	0
3949832	0	1	1	0	0	1	0	1	1	0	1	1	1	0	1	0	0	1	1	1	1	1	1	1	1	1	1	0	0	1	1	1	1	1	0	0	0	1	1	0	0	0	1	1	1	1	1	1	1
3950468	0	1	1	0	0	1	0	1	1	0	1	1	1	0	1	0	0	1	1	1	1	1	1	1	1	1	1	0	0	1	1	1	1	1	0	0	0	1	1	0	0	0	1	1	1	1	1	1	1
3951403	1	0	0	1	1	0	1	0	0	1	0	0	0	1	0	1	1	0	0	0	0	0	0	1	0	0	0	1	1	0	0	0	0	0	1	1	1	0	0	1	1	1	0	1	0	0	0	0	0
3951989	0	1	1	0	0	1	0	1	1	0	1	1	1	0	1	0	0	1	1	1	1	1	1	1	1	1	1	0	0	1	1	1	1	1	0	0	0	1	1	0	0	0	1	1	1	1	1	1	1
3952194	1	0	0	1	1	0	1	0	0	1	0	0	0	1	0	1	1	0	0	0	0	0	0	1	0	0	0	1	1	0	0	0	0	0	1	1	1	0	0	1	1	1	0	1	0	0	0	0	0
3953498	0	1	1	0	0	1	0	1	1	0	1	1	1	0	1	0	0	1	1	1	1	1	1	1	1	1	1	0	0	1	1	1	1	1	0	0	0	1	1	0	0	0	1	1	1	1	1	1	1
3954079	0	1	1	0	0	1	0	1	1	0	1	1	1	0	1	0	0	1	1	1	1	1	1	1	1	1	1	0	0	1	1	1	1	1	0	0	0	1	1	0	0	0	1	1	1	1	1	1	1
3954106	1	0	0	1	1	0	1	0	0	1	0	0	0	1	0	1	1	0	0	0	0	0	0	1	0	0	0	1	1	0	0	0	0	0	1	1	1	0	0	1	1	1	0	1	0	0	0	0	0
3954339	0	1	1	0	0	1	0	1	1	0	1	1	1	0	1	0	0	1	1	1	1	1	1	1	1	1	1	0	0	1	1	1	1	1	0	0	0	1	1	0	0	0	1	1	1	1	1	1	1
3954726	1	0	0	1	1	0	1	0	0	1	0	0	0	1	0	1	1	0	0	0	0	0	0	1	0	0	0	1	1	0	0	0	0	0	1	1	1	0	0	1	1	1	0	1	0	0	0	0	0
3954731	1	0	0	1	1	0	1	0	0	1	0	0	0	1	0	1	1	0	0	0	0	0	0	1	0	0	0	1	1	0	0	0	0	0	1	1	1	0	0	1	1	1	0	1	0	0	0	0	0
3955188	1	0	0	1	1	0	1	0	0	1	0	0	0	1	0	1	1	0	0	0	0	0	0	1	0	0	0	1	1	0	0	0	0	0	1	1	1	0	0	1	1	1	0	1	0	0	0	0	0
3955277	0	1	1	0	0	1	0	1	1	0	1	1	1	0	1	0	0	1	1	1	1	1	1	1	1	1	1	0	0	1	1	1	1	1	0	0	0	1	1	0	0	0	1	1	1	1	1	1	1
3955312	1	0	0	1	1	0	1	0	0	1	0	0	0	1	0	1	1	0	0	0	0	0	0	1	0	0	0	1	1	0	0	0	0	0	1	1	1	0	0	1	1	1	0	1	0	0	0	0	0
3955460	1	0	0	1	1	0	1	0	0	1	0	0	0	1	0	1	1	0	0	0	0	0	0	1	0	0	0	1	1	0	0	0	0	0	1	1	1	0	0	1	1	1	0	1	0	0	0	0	0
3955648	0	1	1	0	0	1	0	1	1	0	1	1	1	0	1	0	0	1	1	1	1	1	1	1	1	1	1	0	0	1	1	1	1	1	0	0	0	1	1	0	0	0	1	1	1	1	1	1	1
3955744	1	0	0	1	1	0	1	0	0	1	0	0	0	1	0	1	1	0	0	0	0	0	0	1	0	0	0	1	1	0	0	0	0	0	1	1	1	0	0	1	1	1	0	1	0	0	0	0	0
3956138	0	1	1	0	0	1	0	1	1	0	1	1	1	0	1	0	0	1	1	1	1	1	1	1	1	1	1	0	0	1	1	1	1	1	0	0	0	1	1	0	0	0	1	1	1	1	1	1	1
3956161	0	1	1	0	0	1	0	1	1	0	1	1	1	0	1	0	0	1	1	1	1	1	1	1	1	1	1	0	0	1	1	1	1	1	0	0	0	1	1	0	0	0	1	1	1	1	1	1	1
3956443	1	0	0	1	1	0	1	0	0	1	0	0	0	1	0	1	1	0	0	0	0	0	0	1	0	0	0	1	1	0	0	0	0	0	1	1	1	0	0	1	1	1	0	1	0	0	0	0	0
3956497	1	0	0	1	1	0	1	0	0	1	0	0	0	1	0	1	1	0	0	0	0	0	0	1	0	0	0	1	1	0	0	0	0	0	1	1	1	0	0	1	1	1	0	1	0	0	0	0	0
3956533	1	0	0	1	1	0	1	0	0	1	0	0	0	1	0	1	1	0	0	0	0	0	0	1	0	0	0	1	1	0	0	0	0	0	1	1	1	0	0	1	1	1	0	1	0	0	0	0	0
3956747	1	0	0	1	1	0	1	0	0	1	0	0	0	1	0	1	1	0	0	0	0	0	0	1	0	0	0	1	1	0	0	0	0	0	1	1	1	0	0	1	1	1	0	1	0	0	0	0	0
3956941	0	1	1	0	0	1	0	1	1	0	1	1	1	0	1	0	0	1	1	1	1	1	1	1	1	1	1	0	0	1	1	1	1	1	0	0	0	1	1	0	0	0	1	1	1	1	1	1	1
3956987	1	0	0	1	1	0	1	0	0	1	0	0	0	1	0	1	1	0	0	0	0	0	0	1	0	0	0	1	1	0	0	0	0	0	1	1	1	0	0	1	1	1	0	1	0	0	0	0	0
3957258	0	1	1	0	0	1	0	1	1	0	1	1	1	0	1	0	0	1	1	1	1	1	1	2	1	1	1	0	0	1	1	1	1	1	0	0	0	1	1	0	0	0	1	2	1	1	1	1	1
3958193	0	1	1	0	0	1	0	1	1	0	1	1	1	0	1	0	0	1	1	1	1	1	1	1	1	1	1	0	0	1	1	1	1	1	0	0	0	1	1	0	0	0	1	1	1	1	1	1	1
3958230	1	0	0	1	1	0	1	0	0	1	0	0	0	1	0	1	1	0	0	0	0	0	0	1	0	0	0	1	1	0	0	0	0	0	1	1	1	0	0	1	1	1	0	1	0	0	0	0	0
3958959	0	1	1	0	0	1	0	1	1	0	1	1	1	0	1	0	0	1	1	1	1	1	1	1	1	1	1	0	0	1	1	1	1	1	0	0	0	1	1	0	0	0	1	1	1	1	1	1	1
3959041	1	0	0	1	1	0	1	0	0	1	0	0	0	1	0	1	1	0	0	0	0	0	0	1	0	0	0	1	1	0	0	0	0	0	1	1	1	0	0	1	1	1	0	1	0	0	0	0	0
3959093	0	1	1	0	0	1	0	1	1	0	1	1	1	0	1	0	0	1	1	1	1	1	1	1	1	1	1	0	0	1	1	1	1	1	0	0	0	1	1	0	0	0	1	1	1	1	1	1	1
3959181	1	0	0	1	1	0	1	0	0	1	0	0	0	1	0	1	1	0	0	0	0	0	0	1	0	0	0	1	1	0	0	0	0	0	1	1	1	0	0	1	1	1	0	1	0	0	0	0	0
3959427	0	1	1	0	0	1	0	1	1	0	1	1	1	0	1	0	0	1	1	1	1	1	1	2	1	1	1	0	0	1	1	1	1	1	0	0	0	1	1	0	0	0	1	2	1	1	1	1	1
3959793	0	1	1	0	0	1	0	1	1	0	1	1	1	0	1	0	0	1	1	1	1	1	1	1	1	1	1	0	0	1	1	1	1	1	0	0	0	1	1	0	0	0	1	1	1	1	1	1	1
3960288	0	1	1	0	0	1	0	1	1	0	1	1	1	0	1	0	0	1	1	1	1	1	1	1	1	1	1	0	0	1	1	1	1	1	0	0	0	1	1	0	0	0	1	1	1	1	1	1	1
3960470	0	1	1	0	0	1	0	1	1	0	1	1	1	0	1	0	0	1	1	1	1	1	1	1	1	1	1	0	0	1	1	1	1	1	0	0	0	1	1	0	0	0	1	1	1	1	1	1	1
3960596	0	1	1	0	0	1	0	1	1	0	1	1	1	0	1	0	0	1	1	1	1	1	1	1	1	1	1	0	0	1	1	1	1	1	0	0	0	1	1	0	0	0	1	1	1	1	1	1	1
3960892	0	1	1	0	0	1	0	1	1	0	1	1	1	0	1	0	0	1	1	1	1	1	1	1	1	1	1	0	0	1	1	1	1	1	0	0	0	1	1	0	0	0	1	1	1	1	1	1	1
3960917	1	0	0	1	1	0	1	0	0	1	0	0	0	1	0	1	1	0	0	0	0	0	0	1	0	0	0	1	1	0	0	0	0	0	1	1	1	0	0	1	1	1	0	1	0	0	0	0	0
3961213	0	1	1	0	0	1	0	1	1	0	1	1	1	0	1	0	0	1	1	1	1	1	1	1	1	1	1	0	0	1	1	1	1	1	0	0	0	1	1	0	0	0	1	1	1	1	1	1	1
3961394	1	0	0	1	1	0	1	0	0	1	0	0	0	1	0	1	1	0	0	0	0	0	0	1	0	0	0	1	1	0	0	0	0	0	1	1	1	0	0	1	1	1	0	1	0	0	0	0	0
3961452	0	1	1	0	0	1	0	1	1	0	1	1	1	0	1	0	0	1	1	1	1	1	1	1	1	1	1	0	0	1	1	1	1	1	0	0	0	1	1	0	0	0	1	1	1	1	1	1	1
4007915	0	1	1	0	0	1	0	1	1	0	1	1	1	0	1	0	0	1	1	1	1	1	1	1	1	1	1	0	0	1	1	1	1	1	0	0	0	1	1	0	0	0	1	1	1	1	1	1	1
4009942	0	1	1	0	0	1	0	1	1	0	1	1	1	0	1	0	0	1	1	1	1	1	1	1	1	1	1	0	0	1	1	1	1	1	0	0	0	1	1	0	0	0	1	1	1	1	1	1	1
4020477	1	0	0	1	1	0	1	0	0	1	0	0	0	1	0	1	1	0	0	0	0	0	0	1	0	0	0	1	1	0	0	0	0	0	1	1	1	0	0	1	1	1	0	1	0	0	0	0	0
4021118	0	1	1	0	0	1	0	1	1	0	1	1	1	0	1	0	0	1	1	1	1	1	1	1	1	1	1	0	0	1	1	1	1	1	0	0	0	1	1	0	0	0	1	1	1	1	1	1	1
4260657	1	0	0	1	1	0	1	0	0	1	0	0	0	1	0	1	1	0	0	0	0	0	0	2	0	0	0	1	1	0	0	0	0	0	1	1	1	0	0	1	1	1	0	2	0	0	0	0	0
4261554	0	1	1	0	0	1	0	1	1	0	1	1	1	0	1	0	0	1	1	1	1	1	1	1	1	1	1	0	0	1	1	1	1	1	0	0	0	1	1	0	0	0	1	1	1	1	1	1	1
4262372	0	1	1	0	0	1	0	1	1	0	1	1	1	0	1	0	0	1	1	1	1	1	1	1	1	1	1	0	0	1	1	1	1	1	0	0	0	1	1	0	0	0	1	1	1	1	1	1	1
4262723	0	1	1	0	0	1	0	1	1	0	1	1	1	0	1	0	0	1	1	1	1	1	1	1	1	1	1	0	0	1	1	1	1	1	0	0	0	1	1	0	0	0	1	1	1	1	1	1	1
4393710	1	0	0	1	1	0	1	0	0	1	0	0	0	1	0	1	1	0	0	0	0	0	0	1	0	0	0	1	1	0	0	0	0	0	1	1	1	0	0	1	1	1	0	1	0	0	0	0	0
4393742	0	1	1	0	0	1	0	1	1	0	1	1	1	0	1	0	0	1	1	1	1	1	1	2	1	1	1	0	0	1	1	1	1	1	0	0	0	1	1	0	0	0	1	2	1	1	1	1	1
4393834	0	1	1	0	0	1	0	1	1	0	1	1	1	0	1	0	0	1	1	1	1	1	1	1	1	1	1	0	0	1	1	1	1	1	0	0	0	1	1	0	0	0	1	1	1	1	1	1	1
4393864	1	0	0	1	1	0	1	0	0	1	0	0	0	1	0	1	1	0	0	0	0	0	0	1	0	0	0	1	1	0	0	0	0	0	1	1	1	0	0	1	1	1	0	1	0	0	0	0	0
4394087	0	1	1	0	0	1	0	1	1	0	1	1	1	0	1	0	0	1	1	1	1	1	1	1	1	1	1	0	0	1	1	1	1	1	0	0	0	1	1	0	0	0	1	1	1	1	1	1	1
4394141	1	0	0	1	1	0	1	0	0	1	0	0	0	1	0	1	1	0	0	0	0	0	0	1	0	0	0	1	1	0	0	0	0	0	1	1	1	0	0	1	1	1	0	1	0	0	0	0	0
4394145	1	0	0	1	1	0	1	0	0	1	0	0	0	1	0	1	1	0	0	0	0	0	0	1	0	0	0	1	1	0	0	0	0	0	1	1	1	0	0	1	1	1	0	1	0	0	0	0	0
4394439	0	1	1	0	0	1	0	1	1	0	1	1	1	0	1	0	0	1	1	1	1	1	1	1	1	1	1	0	0	1	1	1	1	1	0	0	0	1	1	0	0	0	1	1	1	1	1	1	1
4394670	0	1	1	0	0	1	0	1	1	0	1	1	1	0	1	0	0	1	1	1	1	1	1	1	1	1	1	0	0	1	1	1	1	1	0	0	0	1	1	0	0	0	1	1	1	1	1	1	1
4394986	0	1	1	0	0	1	0	1	1	0	1	1	1	0	1	0	0	1	1	1	1	1	1	1	1	1	1	0	0	1	1	1	1	1	0	0	0	1	1	0	0	0	1	1	1	1	1	1	1
4396153	0	1	1	0	0	1	0	1	1	0	1	1	1	0	1	0	0	1	1	1	1	1	1	1	1	1	1	0	0	1	1	1	1	1	0	0	0	1	1	0	0	0	1	1	1	1	1	1	1
4396429	1	0	0	1	1	0	1	0	0	1	0	0	0	1	0	1	1	0	0	0	0	0	0	1	0	0	0	1	1	0	0	0	0	0	1	1	1	0	0	1	1	1	0	1	0	0	0	0	0
4396484	1	0	0	1	1	0	1	0	0	1	0	0	0	1	0	1	1	0	0	0	0	0	0	1	0	0	0	1	1	0	0	0	0	0	1	1	1	0	0	1	1	1	0	1	0	0	0	0	0
4396547	1	0	0	1	1	0	1	0	0	1	0	0	0	1	0	1	1	0	0	0	0	0	0	1	0	0	0	1	1	0	0	0	0	0	1	1	1	0	0	1	1	1	0	1	0	0	0	0	0
4396605	0	1	1	0	0	1	0	1	1	0	1	1	1	0	1	0	0	1	1	1	1	1	1	2	1	1	1	0	0	1	1	1	1	1	0	0	0	1	1	0	0	0	1	2	1	1	1	1	1
4396610	1	0	0	1	1	0	1	0	0	1	0	0	0	1	0	1	1	0	0	0	0	0	0	1	0	0	0	1	1	0	0	0	0	0	1	1	1	0	0	1	1	1	0	1	0	0	0	0	0
4396869	1	0	0	1	1	0	1	0	0	1	0	0	0	1	0	1	1	0	0	0	0	0	0	1	0	0	0	1	1	0	0	0	0	0	1	1	1	0	0	1	1	1	0	1	0	0	0	0	0
4397137	1	0	0	1	1	0	1	0	0	1	0	0	0	1	0	1	1	0	0	0	0	0	0	1	0	0	0	1	1	0	0	0	0	0	1	1	1	0	0	1	1	1	0	1	0	0	0	0	0
4397237	1	0	0	1	1	0	1	0	0	1	0	0	0	1	0	1	1	0	0	0	0	0	0	1	0	0	0	1	1	0	0	0	0	0	1	1	1	0	0	1	1	1	0	1	0	0	0	0	0
4397303	1	0	0	1	1	0	1	0	0	1	0	0	0	1	0	1	1	0	0	0	0	0	0	1	0	0	0	1	1	0	0	0	0	0	1	1	1	0	0	1	1	1	0	1	0	0	0	0	0
4397600	0	1	1	0	0	1	0	1	1	0	1	1	1	0	1	0	0	1	1	1	1	1	1	1	1	1	1	0	0	1	1	1	1	1	0	0	0	1	1	0	0	0	1	1	1	1	1	1	1
4397657	1	0	0	1	1	0	1	0	0	1	0	0	0	1	0	1	1	0	0	0	0	0	0	1	0	0	0	1	1	0	0	0	0	0	1	1	1	0	0	1	1	1	0	1	0	0	0	0	0
4397725	1	0	0	1	1	0	1	0	0	1	0	0	0	1	0	1	1	0	0	0	0	0	0	1	0	0	0	1	1	0	0	0	0	0	1	1	1	0	0	1	1	1	0	1	0	0	0	0	0
4397747	1	0	0	1	1	0	1	0	0	1	0	0	0	1	0	1	1	0	0	0	0	0	0	1	0	0	0	1	1	0	0	0	0	0	1	1	1	0	0	1	1	1	0	1	0	0	0	0	0
4398083	1	0	0	1	1	0	1	0	0	1	0	0	0	1	0	1	1	0	0	0	0	0	0	1	0	0	0	1	1	0	0	0	0	0	1	1	1	0	0	1	1	1	0	1	0	0	0	0	0
4398181	1	0	0	1	1	0	1	0	0	1	0	0	0	1	0	1	1	0	0	0	0	0	0	1	0	0	0	1	1	0	0	0	0	0	1	1	1	0	0	1	1	1	0	1	0	0	0	0	0
4398291	0	1	1	0	0	1	0	1	1	0	1	1	1	0	1	0	0	1	1	1	1	1	1	1	1	1	1	0	0	1	1	1	1	1	0	0	0	1	1	0	0	0	1	1	1	1	1	1	1
4398403	0	1	1	0	0	1	0	1	1	0	1	1	1	0	1	0	0	1	1	1	1	1	1	1	1	1	1	0	0	1	1	1	1	1	0	0	0	1	1	0	0	0	1	1	1	1	1	1	1
4405241	0	1	1	0	0	1	0	1	1	0	1	1	1	0	1	0	0	1	1	1	1	1	1	1	1	1	1	0	0	1	1	1	1	1	0	0	0	1	1	0	0	0	1	1	1	1	1	1	1
4405434	0	1	1	0	0	1	0	1	1	0	1	1	1	0	1	0	0	1	1	1	1	1	1	1	1	1	1	0	0	1	1	1	1	1	0	0	0	1	1	0	0	0	1	1	1	1	1	1	1
4408497	0	1	1	0	0	1	0	1	1	0	1	1	1	0	1	0	0	1	1	1	1	1	1	1	1	1	1	0	0	1	1	1	1	1	0	0	0	1	1	0	0	0	1	1	1	1	1	1	1
4408607	0	1	1	0	0	1	0	1	1	0	1	1	1	0	1	0	0	1	1	1	1	1	1	1	1	1	1	0	0	1	1	1	1	1	0	0	0	1	1	0	0	0	1	1	1	1	1	1	1
4408707	0	1	1	0	0	1	0	1	1	0	1	1	1	0	1	0	0	1	1	1	1	1	1	1	1	1	1	0	0	1	1	1	1	1	0	0	0	1	1	0	0	0	1	1	1	1	1	1	1
4409980	0	1	1	0	0	1	0	1	1	0	1	1	1	0	1	0	0	1	1	1	1	1	1	1	1	1	1	0	0	1	1	1	1	1	0	0	0	1	1	0	0	0	1	1	1	1	1	1	1
4411001	0	1	1	0	0	1	0	1	1	0	1	1	1	0	1	0	0	1	1	1	1	1	1	1	1	1	1	0	0	1	1	1	1	1	0	0	0	1	1	0	0	0	1	1	1	1	1	1	1
4439793	0	1	1	0	0	1	0	1	1	0	1	1	1	0	1	0	0	1	1	1	1	1	1	1	1	1	1	0	0	1	1	1	1	1	0	0	0	1	1	0	0	0	1	1	1	1	1	1	1
4439875	0	1	1	0	0	1	0	1	1	0	1	1	1	0	1	0	0	1	1	1	1	1	1	1	1	1	1	0	0	1	1	1	1	1	0	0	0	1	1	0	0	0	1	1	1	1	1	1	1
4440037	0	1	1	0	0	1	0	1	1	0	1	1	1	0	1	0	0	1	1	1	1	1	1	1	1	1	1	0	0	1	1	1	1	1	0	0	0	1	1	0	0	0	1	1	1	1	1	1	1
4440100	0	1	1	0	0	1	0	1	1	0	1	1	1	0	1	0	0	1	1	1	1	1	1	1	1	1	1	0	0	1	1	1	1	1	0	0	0	1	1	0	0	0	1	1	1	1	1	1	1
4440158	0	1	1	0	0	1	0	1	1	0	1	1	1	0	1	0	0	1	1	1	1	1	1	1	1	1	1	0	0	1	1	1	1	1	0	0	0	1	1	0	0	0	1	1	1	1	1	1	1
4440182	0	1	1	0	0	1	0	1	1	0	1	1	1	0	1	0	0	1	1	1	1	1	1	1	1	1	1	0	0	1	1	1	1	1	0	0	0	1	1	0	0	0	1	1	1	1	1	1	1
4440250	1	0	0	1	1	0	1	0	0	1	0	0	0	1	0	1	1	0	0	0	0	0	0	1	0	0	0	1	1	0	0	0	0	0	1	1	1	0	0	1	1	1	0	1	0	0	0	0	0
4537630	0	1	1	0	0	1	0	1	1	0	1	1	1	0	1	0	0	1	1	1	1	1	1	1	1	1	1	0	0	1	1	1	1	1	0	0	0	1	1	0	0	0	1	1	1	1	1	1	1
4537721	1	0	0	1	1	0	1	0	0	1	0	0	0	1	0	1	1	0	0	0	0	0	0	1	0	0	0	1	1	0	0	0	0	0	1	1	1	0	0	1	1	1	0	1	0	0	0	0	0
4538008	0	1	1	0	0	1	0	1	1	0	1	1	1	0	1	0	0	1	1	1	1	1	1	1	1	1	1	0	0	1	1	1	1	1	0	0	0	1	1	0	0	0	1	1	1	1	1	1	1
4538684	0	1	1	0	0	1	0	1	0	0	1	1	1	0	1	0	0	1	1	1	1	1	1	1	1	1	1	0	0	1	1	1	1	1	0	0	0	1	1	0	0	0	1	1	1	1	1	1	1
4538777	1	0	0	1	1	0	1	0	0	1	0	0	0	1	0	1	1	0	0	0	0	0	0	1	0	0	0	1	1	0	0	0	0	0	1	1	1	0	0	1	1	1	0	1	0	0	0	0	0
4538855	1	0	0	1	1	0	1	0	0	1	0	0	0	1	0	1	1	0	0	0	0	0	0	1	0	0	0	1	1	0	0	0	0	0	1	1	1	0	0	1	1	1	0	1	0	0	0	0	0
4539223	0	1	1	0	0	1	0	1	1	0	1	1	1	0	1	0	0	1	1	1	1	1	1	1	1	1	1	0	0	1	1	1	1	1	0	0	0	1	1	0	0	0	1	1	1	1	1	1	1
4540612	0	1	1	0	0	1	0	1	1	0	1	1	1	0	1	0	0	1	1	1	1	1	1	1	1	1	1	0	0	1	1	1	1	1	0	0	0	1	1	0	0	0	1	1	1	1	1	1	1
4540714	0	1	1	0	0	1	0	1	1	0	1	1	1	0	1	0	0	1	1	1	1	1	1	1	1	1	1	0	0	1	1	1	1	1	0	0	0	1	1	0	0	0	1	1	1	1	1	1	1
4541101	0	1	1	0	0	1	0	1	1	0	1	1	1	0	1	0	0	1	1	1	1	1	1	1	1	1	1	0	0	1	1	1	1	1	0	0	0	1	1	0	0	0	1	1	1	1	1	1	1
4541147	0	1	1	0	0	1	0	1	1	0	1	1	1	0	1	0	0	1	1	1	1	1	1	1	1	1	1	0	0	1	1	1	1	1	0	0	0	1	1	0	0	0	1	1	1	1	1	1	1
4541202	0	1	1	0	0	1	0	1	1	0	1	1	1	0	1	0	0	1	1	1	1	1	1	1	1	1	1	0	0	1	1	1	1	1	0	0	0	1	1	0	0	0	1	1	1	1	1	1	1
4541690	0	1	1	0	0	1	0	1	1	0	1	1	1	0	1	0	0	1	1	1	1	1	1	1	1	1	1	0	0	1	1	1	1	1	0	0	0	1	1	0	0	0	1	1	1	1	1	1	1
4542137	0	1	1	0	0	1	0	1	1	0	1	1	1	0	1	0	0	1	1	1	1	1	1	1	1	1	1	0	0	1	1	1	1	1	0	0	0	1	1	0	0	0	1	1	1	1	1	1	1
4542210	0	1	1	0	0	1	0	1	1	0	1	1	1	0	1	0	0	1	1	1	1	1	1	1	1	1	1	0	0	1	1	1	1	1	0	0	0	1	1	0	0	0	1	1	1	1	1	1	1
4542474	0	1	1	0	0	1	0	1	1	0	1	1	1	0	1	0	0	1	1	1	1	1	1	1	1	1	1	0	0	1	1	1	1	1	0	0	0	1	1	0	0	0	1	1	1	1	1	1	1
4543188	0	1	1	0	0	1	0	1	1	0	1	1	1	0	1	0	0	1	1	1	1	1	1	1	1	1	1	0	0	1	1	1	1	1	0	0	0	1	1	0	0	0	1	1	1	1	1	1	1
4543599	0	1	1	0	0	1	0	1	1	0	1	1	1	0	1	0	0	1	1	1	1	1	1	1	1	1	1	0	0	1	1	1	1	1	0	0	0	1	1	0	0	0	1	1	1	1	1	1	1
4543683	0	1	1	0	0	1	0	1	1	0	1	1	1	0	1	0	0	1	1	1	1	1	1	1	1	1	1	0	0	1	1	1	1	1	0	0	0	1	1	0	0	0	1	1	1	1	1	1	1
4544466	0	1	1	0	0	1	0	1	1	0	1	1	1	0	1	0	0	1	1	1	1	1	1	1	1	1	1	0	0	1	1	1	1	1	0	0	0	1	1	0	0	0	1	1	1	1	1	1	1
4910249	0	1	1	0	0	1	0	1	1	0	1	1	1	0	1	0	0	1	1	1	1	1	1	1	1	1	1	0	0	1	1	1	1	1	0	0	0	1	1	0	0	0	1	1	1	1	1	1	1
4910712	0	1	1	0	0	1	0	1	1	0	1	1	1	0	1	0	0	1	1	1	1	1	1	1	1	1	1	0	0	1	1	1	1	1	0	0	0	1	1	0	0	0	1	1	1	1	1	1	1
4910863	0	1	1	0	0	1	0	1	1	0	1	1	1	0	1	0	0	1	1	1	1	1	1	1	1	1	1	0	0	1	1	1	1	1	0	0	0	1	1	0	0	0	1	1	1	1	1	1	1
4989039	1	0	0	1	1	0	1	0	0	1	0	0	0	1	0	1	1	0	0	0	0	0	0	2	0	0	0	1	1	0	0	0	0	0	1	1	1	0	0	1	1	1	0	2	0	0	0	0	0
4989076	0	1	1	0	0	1	0	1	1	0	1	1	1	0	1	0	0	1	1	1	1	1	1	2	1	1	1	0	0	1	1	1	1	1	0	0	0	1	1	0	0	0	1	2	1	1	1	1	1
4989131	0	1	1	0	0	1	0	1	1	0	1	1	1	0	1	0	0	1	1	1	1	1	1	2	1	1	1	0	0	1	1	1	1	1	0	0	0	1	1	0	0	0	1	2	1	1	1	1	1
4989161	1	0	0	1	1	0	1	0	0	1	0	0	0	1	0	1	1	0	0	0	0	0	0	2	0	0	0	1	1	0	0	0	0	0	1	1	1	0	0	1	1	1	0	2	0	0	0	0	0
4989241	1	0	0	1	1	0	1	0	0	1	0	0	0	1	0	1	1	0	0	0	0	0	0	1	0	0	0	1	1	0	0	0	0	0	1	1	1	0	0	1	1	1	0	1	0	0	0	0	0
4989306	0	1	1	0	0	1	0	1	1	0	1	1	1	0	1	0	0	1	1	1	1	1	1	1	1	1	1	0	0	1	1	1	1	1	0	0	0	1	1	0	0	0	1	1	1	1	1	1	1
4989404	0	1	1	0	0	1	0	1	1	0	1	1	1	0	1	0	0	1	1	1	1	1	1	1	1	1	1	0	0	1	1	1	1	1	0	0	0	1	1	0	0	0	1	1	1	1	1	1	1
4989432	1	0	0	1	1	0	1	0	0	1	0	0	0	1	0	1	1	0	0	0	0	0	0	1	0	0	0	1	1	0	0	0	0	0	1	1	1	0	0	1	1	1	0	1	0	0	0	0	0
4989487	1	0	0	1	1	0	1	0	0	1	0	0	0	1	0	1	1	0	0	0	0	0	0	1	0	0	0	1	1	0	0	0	0	0	1	1	1	0	0	1	1	1	0	1	0	0	0	0	0
4989544	1	0	0	1	1	0	1	0	0	1	0	0	0	1	0	1	1	0	0	0	0	0	0	1	0	0	0	1	1	0	0	0	0	0	1	1	1	0	0	1	1	1	0	1	0	0	0	0	0
4989547	1	0	0	1	1	0	1	0	0	1	0	0	0	1	0	1	1	0	0	0	0	0	0	1	0	0	0	1	1	0	0	0	0	0	1	1	1	0	0	1	1	1	0	1	0	0	0	0	0
4989565	1	0	0	1	1	0	1	0	0	1	0	0	0	1	0	1	1	0	0	0	0	0	0	1	0	0	0	1	1	0	0	0	0	0	1	1	1	0	0	1	1	1	0	1	0	0	0	0	0
4989577	1	0	0	1	1	0	1	0	0	1	0	0	0	1	0	1	1	0	0	0	0	0	0	1	0	0	0	1	1	0	0	0	0	0	1	1	1	0	0	1	1	1	0	1	0	0	0	0	0
4989580	1	0	0	1	1	0	1	0	0	1	0	0	0	1	0	1	1	0	0	0	0	0	0	1	0	0	0	1	1	0	0	0	0	0	1	1	1	0	0	1	1	1	0	1	0	0	0	0	0
4989624	0	1	1	0	0	1	0	1	1	0	1	1	1	0	1	0	0	1	1	1	1	1	1	1	1	1	1	0	0	1	1	1	1	1	0	0	0	1	1	0	0	0	1	1	1	1	1	1	1
4989684	1	0	0	1	1	0	1	0	0	1	0	0	0	1	0	1	1	0	0	0	0	0	0	1	0	0	0	1	1	0	0	0	0	0	1	1	1	0	0	1	1	1	0	1	0	0	0	0	0
4989719	0	1	1	0	0	1	0	1	1	0	1	1	1	0	1	0	0	1	1	1	1	1	1	1	1	1	1	0	0	1	1	1	1	1	0	0	0	1	1	0	0	0	1	1	1	1	1	1	1
4989741	0	1	1	0	0	1	0	1	1	0	1	1	1	0	1	0	0	1	1	1	1	1	1	1	1	1	1	0	0	1	1	1	1	1	0	0	0	1	1	0	0	0	1	1	1	1	1	1	1
4989760	1	0	0	1	1	0	1	0	0	1	0	0	0	1	0	1	1	0	0	0	0	0	0	1	0	0	0	1	1	0	0	0	0	0	1	1	1	0	0	1	1	1	0	1	0	0	0	0	0
4989794	1	0	0	1	1	0	1	0	0	1	0	0	0	1	0	1	1	0	0	0	0	0	0	1	0	0	0	1	1	0	0	0	0	0	1	1	1	0	0	1	1	1	0	1	0	0	0	0	0
4989814	1	0	0	1	1	0	1	0	0	1	0	0	0	1	0	1	1	0	0	0	0	0	0	1	0	0	0	1	1	0	0	0	0	0	1	1	1	0	0	1	1	1	0	1	0	0	0	0	0
4989870	1	0	0	1	1	0	1	0	0	1	0	0	0	1	0	1	1	0	0	0	0	0	0	1	0	0	0	1	1	0	0	0	0	0	1	1	1	0	0	1	1	1	0	1	0	0	0	0	0
4989931	1	0	0	1	1	0	1	0	0	1	0	0	0	1	0	1	1	0	0	0	0	0	0	1	0	0	0	1	1	0	0	0	0	0	1	1	1	0	0	1	1	1	0	1	0	0	0	0	0
4989952	1	0	0	1	1	0	1	0	0	1	0	0	0	1	0	1	1	0	0	0	0	0	0	1	0	0	0	1	1	0	0	0	0	0	1	1	1	0	0	1	1	1	0	1	0	0	0	0	0
4990070	1	0	0	1	1	0	1	0	0	1	0	0	0	1	0	1	1	0	0	0	0	0	0	1	0	0	0	1	1	0	0	0	0	0	1	1	1	0	0	1	1	1	0	1	0	0	0	0	0
4990086	1	0	0	1	1	0	1	0	0	1	0	0	0	1	0	1	1	0	0	0	0	0	0	1	0	0	0	1	1	0	0	0	0	0	1	1	1	0	0	1	1	1	0	1	0	0	0	0	0
4990102	1	0	0	1	1	0	1	0	0	1	0	0	0	1	0	1	1	0	0	0	0	0	0	1	0	0	0	1	1	0	0	0	0	0	1	1	1	0	0	1	1	1	0	1	0	0	0	0	0
4990169	0	1	1	0	0	1	0	1	1	0	1	1	1	0	1	0	0	1	1	1	1	1	1	2	1	1	1	0	0	1	1	1	1	1	0	0	0	1	1	0	0	0	1	2	1	1	1	1	1
4990242	0	1	1	0	0	1	0	1	1	0	1	1	1	0	1	0	0	1	1	1	1	1	1	1	1	1	1	0	0	1	1	1	1	1	0	0	0	1	1	0	0	0	1	1	1	1	1	1	1
4990244	1	0	0	1	1	0	1	0	0	1	0	0	0	1	0	1	1	0	0	0	0	0	0	1	0	0	0	1	1	0	0	0	0	0	1	1	1	0	0	1	1	1	0	1	0	0	0	0	0
4990301	0	1	1	0	0	1	0	1	1	0	1	1	1	0	1	0	0	1	1	1	1	1	1	2	1	1	1	0	0	1	1	1	1	1	0	0	0	1	1	0	0	0	1	2	1	1	1	1	1
4990321	0	1	1	0	0	1	0	1	1	0	1	1	1	0	1	0	0	1	1	1	1	1	1	1	1	1	1	0	0	1	1	1	1	1	0	0	0	1	1	0	0	0	1	1	1	1	1	1	1
4990371	1	0	0	1	1	0	1	0	0	1	0	0	0	1	0	1	1	0	0	0	0	0	0	1	0	0	0	1	1	0	0	0	0	0	1	1	1	0	0	1	1	1	0	1	0	0	0	0	0
4990386	1	0	0	1	1	0	1	0	0	1	0	0	0	1	0	1	1	0	0	0	0	0	0	1	0	0	0	1	1	0	0	0	0	0	1	1	1	0	0	1	1	1	0	1	0	0	0	0	0
4990431	1	0	0	1	1	0	1	0	0	1	0	0	0	1	0	1	1	0	0	0	0	0	0	1	0	0	0	1	1	0	0	0	0	0	1	1	1	0	0	1	1	1	0	1	0	0	0	0	0
4990481	1	0	0	1	1	0	1	0	0	1	0	0	0	1	0	1	1	0	0	0	0	0	0	1	0	0	0	1	1	0	0	0	0	0	1	1	1	0	0	1	1	1	0	1	0	0	0	0	0
4990490	1	0	0	1	1	0	1	0	0	1	0	0	0	1	0	1	1	0	0	0	0	0	0	1	0	0	0	1	1	0	0	0	0	0	1	1	1	0	0	1	1	1	0	1	0	0	0	0	0
4990496	1	0	0	1	1	0	1	0	0	1	0	0	0	1	0	1	1	0	0	0	0	0	0	1	0	0	0	1	1	0	0	0	0	0	1	1	1	0	0	1	1	1	0	1	0	0	0	0	0
4990523	1	0	0	1	1	0	1	0	0	1	0	0	0	1	0	1	1	0	0	0	0	0	0	1	0	0	0	1	1	0	0	0	0	0	1	1	1	0	0	1	1	1	0	1	0	0	0	0	0
4990527	1	0	0	1	1	0	1	0	0	1	0	0	0	1	0	1	1	0	0	0	0	0	0	1	0	0	0	1	1	0	0	0	0	0	1	1	1	0	0	1	1	1	0	1	0	0	0	0	0
4990556	1	0	0	1	1	0	1	0	0	1	0	0	0	1	0	1	1	0	0	0	0	0	0	1	0	0	0	1	1	0	0	0	0	0	1	1	1	0	0	1	1	1	0	1	0	0	0	0	0
4990559	1	0	0	1	1	0	1	0	0	1	0	0	0	1	0	1	1	0	0	0	0	0	0	1	0	0	0	1	1	0	0	0	0	0	1	1	1	0	0	1	1	1	0	1	0	0	0	0	0
4990580	1	0	0	1	1	0	1	0	0	1	0	0	0	1	0	1	1	0	0	1	0	0	0	1	0	0	0	1	1	0	0	0	0	0	1	1	1	0	0	1	1	1	0	1	0	0	0	0	0
4990619	1	0	0	1	1	0	1	0	0	1	0	0	0	1	0	1	1	0	0	0	0	0	0	1	0	0	0	1	1	0	0	0	0	0	1	1	1	0	0	1	1	1	0	1	0	0	0	0	0
4990629	1	0	0	1	1	0	1	0	0	1	0	0	0	1	0	1	1	0	0	0	0	0	0	1	0	0	0	1	1	0	0	0	0	0	1	1	1	0	0	1	1	1	0	1	0	0	0	0	0
4990651	1	0	0	1	1	0	1	0	0	1	0	0	0	1	0	1	1	0	0	0	0	0	0	1	0	0	0	1	1	0	0	0	0	0	1	1	1	0	0	1	1	1	0	1	0	0	0	0	0
4990747	0	1	1	0	0	1	0	1	1	0	1	1	1	0	1	0	0	1	1	1	1	1	1	1	1	1	1	0	0	1	1	1	1	1	0	0	0	1	1	0	0	0	1	1	1	1	1	0	1
4990756	0	1	1	0	0	1	0	1	1	0	1	1	1	0	1	0	0	1	1	1	1	1	1	1	1	1	1	0	0	1	1	1	1	1	0	0	0	1	1	0	0	0	1	1	1	1	1	1	1
4990757	1	0	0	1	1	0	1	0	0	1	0	0	0	1	0	1	1	0	0	0	0	0	0	1	0	0	0	1	1	0	0	0	0	0	1	1	1	0	0	1	1	1	0	1	0	0	0	0	0
4990760	1	0	0	1	1	0	1	0	0	1	0	0	0	1	0	1	1	0	0	0	0	0	0	1	0	0	0	1	1	0	0	0	0	0	1	1	1	0	0	1	1	1	0	1	0	0	0	0	0
4990765	0	1	1	0	0	1	0	1	1	0	1	1	1	0	1	0	0	1	1	1	1	1	1	1	1	1	1	0	0	1	1	1	1	1	0	0	0	1	1	0	0	0	1	1	1	1	1	1	1
4990783	1	0	0	1	1	0	1	0	0	1	0	0	0	1	0	1	1	0	0	0	0	0	0	1	0	0	0	1	1	0	0	0	0	0	1	1	1	0	0	1	1	1	0	1	0	0	0	0	0
4990834	0	1	1	0	0	1	0	1	1	0	1	1	1	0	1	0	0	1	1	1	1	1	1	2	1	1	1	0	0	1	1	1	1	1	0	0	0	1	1	0	0	0	1	2	1	1	1	1	1
4990838	1	0	0	1	1	0	1	0	0	1	0	0	0	1	0	1	1	0	0	0	0	0	0	1	0	0	0	1	1	0	0	0	0	0	1	1	1	0	0	1	1	1	0	1	0	0	0	0	0
4990859	1	0	0	1	1	0	1	0	0	1	0	0	0	1	0	1	1	0	0	0	0	0	0	1	0	0	0	1	1	0	0	0	0	0	1	1	1	0	0	1	1	1	0	1	0	0	0	0	0
4990915	1	0	0	1	1	0	1	0	0	1	0	0	0	1	0	1	1	0	0	0	0	0	0	1	0	0	0	1	1	0	0	0	0	0	1	1	1	0	0	1	1	1	0	1	0	0	0	0	0
4990939	1	0	0	1	1	0	1	0	0	1	0	0	0	1	0	1	1	0	0	0	0	0	0	1	0	0	0	1	1	0	0	0	0	0	1	1	1	0	0	1	1	1	0	1	0	0	0	0	0
4990952	1	0	0	1	1	0	1	0	0	1	0	0	0	1	0	1	1	0	0	0	0	0	0	1	0	0	0	1	1	0	0	0	0	0	1	1	1	0	0	1	1	1	0	1	0	0	0	0	0
4990979	1	0	0	1	1	0	1	0	0	1	0	0	0	1	0	1	1	0	0	0	0	0	0	1	0	0	0	1	1	0	0	0	0	0	1	1	1	0	0	1	1	1	0	1	0	0	0	0	0
4991000	1	0	0	1	1	0	1	0	0	1	0	0	0	1	0	1	1	0	0	0	0	0	0	1	0	0	0	1	1	0	0	0	0	0	1	1	1	0	0	1	1	1	0	1	0	0	0	0	0
4991016	1	0	0	1	1	0	1	0	0	1	0	0	0	1	0	1	1	0	0	0	0	0	0	1	0	0	0	1	1	0	0	0	0	0	1	1	1	0	0	1	1	1	0	1	0	0	0	0	0
4991053	1	0	0	1	1	0	1	0	0	1	0	0	0	1	0	1	1	0	0	0	0	0	0	1	0	0	0	1	1	0	0	0	0	0	1	1	1	0	0	1	1	1	0	1	0	0	0	0	0
4991161	1	0	0	1	1	0	1	0	0	1	0	0	0	1	0	1	1	0	0	0	0	0	0	1	0	0	0	1	1	0	0	0	0	0	1	1	1	0	0	1	1	1	0	1	0	0	0	0	0
4991167	0	1	1	0	0	1	0	1	1	0	1	1	1	0	1	0	0	1	1	1	1	1	1	2	1	1	1	0	0	1	1	1	1	1	0	0	0	1	1	0	0	0	1	2	1	1	1	1	1
4991190	1	0	0	1	1	0	1	0	0	1	0	0	0	1	0	1	1	0	0	0	0	0	0	1	0	0	0	1	1	0	0	0	0	0	1	1	1	0	0	1	1	1	0	1	0	0	0	0	0
4991193	1	0	0	1	1	0	1	0	0	1	0	0	0	1	0	1	1	0	0	0	0	0	0	1	0	0	0	1	1	0	0	0	0	0	1	1	1	0	0	1	1	1	0	1	0	0	0	0	0
4991268	1	0	0	1	1	0	1	0	0	1	0	0	0	1	0	1	1	0	0	0	0	0	0	1	0	0	0	1	1	0	0	0	0	0	1	1	1	0	0	1	1	1	0	1	0	0	0	0	0
4991370	1	0	0	1	1	0	1	0	0	1	0	0	0	1	0	1	1	0	0	0	0	0	0	1	0	0	0	1	1	0	0	0	0	0	1	1	1	0	0	1	1	1	0	1	0	0	0	0	0
4991439	1	0	0	1	1	0	1	0	0	1	0	0	0	1	0	1	1	0	0	0	0	0	0	1	0	0	0	1	1	0	0	0	0	0	1	1	1	0	0	1	1	1	0	1	0	0	0	0	0
4991472	0	1	1	0	0	1	0	1	1	0	1	1	1	0	1	0	0	1	1	1	1	1	1	1	1	1	1	0	0	1	1	1	1	1	0	0	0	1	1	0	0	0	1	1	1	1	1	1	1
4991484	1	0	0	1	1	0	1	0	0	1	0	0	0	1	0	1	1	0	0	0	0	0	0	1	0	0	0	1	1	0	0	0	0	0	1	1	1	0	0	1	1	1	0	1	0	0	0	0	0
4992041	0	1	1	0	0	1	0	1	1	0	1	1	1	0	1	0	0	1	1	1	1	1	1	2	1	1	1	0	0	1	1	1	1	1	0	0	0	1	1	0	0	0	1	2	1	1	1	1	1
4992243	0	1	1	0	0	1	0	1	1	0	1	1	1	0	1	0	0	1	1	1	1	1	1	1	1	1	1	0	0	1	1	1	1	1	0	0	0	1	1	0	0	0	1	1	1	1	1	1	1
4992306	0	1	1	0	0	1	0	1	1	0	0	1	1	0	1	0	0	1	1	1	1	1	1	1	1	1	1	0	0	1	1	1	1	1	0	0	0	1	1	0	0	0	1	1	1	1	1	1	1
4992335	1	0	0	1	1	0	1	0	0	1	0	0	0	1	0	1	1	0	0	0	0	0	0	1	0	0	0	1	1	0	0	0	0	0	1	1	1	0	0	1	1	1	0	1	0	0	0	0	0
4992390	1	0	0	0	1	0	1	0	0	1	0	0	0	1	0	1	1	0	0	0	0	0	0	1	0	0	0	1	1	0	0	0	0	0	1	1	1	0	0	1	1	1	0	1	0	0	0	0	0
4992868	0	1	1	0	0	1	0	1	1	0	1	1	1	0	1	0	0	1	1	1	1	1	1	1	1	1	1	0	0	1	1	1	1	1	0	0	0	1	1	0	0	0	1	1	1	1	1	1	1
4992907	1	0	0	1	1	0	1	0	0	1	0	0	0	1	0	1	1	0	0	0	0	0	0	1	0	0	0	1	1	0	0	0	0	0	1	1	1	0	0	1	1	1	0	1	0	0	0	0	0
4993221	0	1	1	0	0	1	0	1	1	0	1	1	1	0	1	0	0	1	1	1	1	1	1	2	1	1	1	0	0	1	1	1	1	1	0	0	0	1	1	0	0	0	1	2	1	1	1	1	1
4993225	0	1	1	0	0	1	0	1	1	0	1	1	1	0	1	0	0	1	1	1	1	1	1	2	1	1	1	0	0	1	1	1	1	1	0	0	0	1	1	0	0	0	1	2	1	1	1	1	1
4993289	0	1	1	0	0	1	0	1	1	0	1	1	1	0	1	0	0	1	1	1	1	1	1	2	1	1	1	0	0	1	1	1	1	1	0	0	0	1	1	0	0	0	1	2	1	1	1	1	1
5050360	0	1	1	0	0	1	0	1	1	0	1	1	1	0	1	0	0	1	1	1	1	1	1	1	1	1	1	0	0	1	1	1	1	1	0	0	0	1	1	0	0	0	1	1	1	1	1	1	1
5410510	1	0	0	1	1	0	1	0	0	1	0	0	0	1	0	1	1	0	0	0	0	0	0	1	0	0	0	1	1	0	0	0	0	0	1	1	1	0	0	1	1	1	0	1	0	0	0	0	0
5410777	0	1	1	0	0	1	0	1	1	0	1	1	1	0	1	0	0	1	1	1	1	1	1	1	1	1	1	0	0	1	1	1	1	1	0	0	0	1	1	0	0	0	1	1	1	1	1	1	1
5410920	1	0	0	1	1	0	1	0	0	1	0	0	0	1	0	1	1	0	0	0	0	0	0	1	0	0	0	1	1	0	0	0	0	0	1	1	1	0	0	1	1	1	0	1	0	0	0	0	0
5970883	0	1	1	0	0	1	0	1	1	0	1	1	1	0	1	0	0	1	1	1	1	1	1	2	1	1	1	0	0	1	1	1	1	1	0	0	0	1	1	0	0	0	1	2	1	1	1	1	1
5971516	1	0	0	1	1	0	1	0	0	1	0	0	0	1	0	1	1	0	0	0	0	0	0	2	0	0	0	1	1	0	0	0	0	0	1	1	1	0	0	1	1	1	0	2	0	0	0	0	0
5971568	1	0	0	1	1	0	1	0	0	1	0	0	0	1	0	1	1	0	0	0	0	0	0	1	0	0	0	1	1	0	0	0	0	0	1	1	1	0	0	1	1	1	0	1	0	0	0	0	0
6037767	0	1	1	0	0	1	0	1	1	0	1	1	1	0	1	0	0	1	1	1	1	1	1	2	1	1	1	0	0	1	1	1	1	1	0	0	0	1	1	0	0	0	1	2	1	1	1	1	1
1234237	1	0	0	1	1	0	1	0	0	1	0	0	0	1	0	1	1	0	0	0	0	0	1	1	0	0	0	1	1	0	0	0	0	0	1	1	1	0	0	1	1	1	0	1	0	0	0	0	0
1235483	1	0	0	1	1	0	1	0	0	1	0	0	0	1	0	1	1	0	0	0	0	0	1	1	0	0	0	1	1	0	0	0	0	0	1	1	1	0	0	1	1	1	0	1	0	0	0	0	0
1252558	1	0	0	1	1	0	1	0	0	1	0	0	0	1	0	1	1	0	0	0	0	0	1	1	0	0	0	1	1	0	0	0	0	0	1	1	1	0	0	1	1	1	0	1	0	0	0	0	0
3025532	0	1	1	0	0	1	0	1	1	0	1	1	1	0	1	0	0	1	1	1	1	1	1	1	1	1	1	0	0	1	1	1	1	1	0	0	0	1	1	0	0	0	1	1	1	1	1	1	1
4990548	1	0	0	1	1	0	1	0	0	1	0	0	0	1	0	1	1	0	0	0	0	0	0	1	0	0	0	1	1	0	0	0	0	0	1	1	1	0	0	1	1	1	0	1	0	0	0	0	0
4991229	1	0	0	1	1	0	1	0	0	1	0	0	0	1	0	1	1	0	0	0	0	0	1	1	0	0	0	1	1	0	0	0	0	0	1	1	1	0	0	1	1	1	0	1	0	0	0	0	0
5411388	1	0	0	1	1	0	1	0	0	1	0	0	0	1	0	1	1	0	0	0	0	0	1	1	0	0	0	1	1	0	0	0	0	0	1	1	1	0	0	1	1	1	0	1	0	0	0	0	0
1234074	1	0	0	1	1	0	1	0	0	1	0	0	0	1	0	1	1	0	0	0	0	0	0	1	0	0	0	1	1	0	0	0	0	0	1	1	1	0	0	1	1	1	0	1	0	0	0	0	0
1234813	1	0	0	1	1	0	1	0	0	1	0	0	0	1	0	1	1	0	0	0	0	0	0	1	0	0	0	1	1	0	0	0	0	0	1	1	1	0	0	1	1	1	0	0	0	0	0	0	0
1241887	1	0	0	1	1	0	1	0	0	1	0	0	0	1	0	1	1	0	0	0	0	0	0	1	0	0	0	1	1	0	0	0	0	0	1	1	1	0	0	1	1	1	0	1	0	0	0	0	0
1254877	1	0	0	1	1	0	1	0	0	1	0	0	0	1	0	1	1	0	0	0	0	0	0	0	0	0	0	1	1	0	0	0	0	0	1	1	1	0	0	1	1	1	0	1	0	0	0	0	0
4991414	1	0	0	1	1	0	1	0	0	1	0	0	0	1	0	1	1	0	0	0	0	0	0	1	0	0	0	1	1	0	0	0	0	0	1	1	1	0	0	1	1	1	0	1	0	0	0	0	0
4992178	1	0	0	1	1	0	1	0	0	1	0	0	0	1	0	1	1	0	0	0	0	0	0	1	0	0	0	1	1	0	0	0	0	0	1	1	1	0	0	1	1	1	0	1	0	0	0	0	0
1014057	0	1	1	0	0	1	0	1	1	0	1	1	1	0	1	0	0	1	1	1	1	1	1	1	1	1	1	0	0	1	1	1	1	1	0	0	0	1	1	0	0	0	1	1	1	1	1	1	1
1022144	0	1	1	0	0	1	0	1	1	0	1	1	1	0	1	0	0	1	1	1	1	1	1	1	1	1	1	0	0	1	1	1	1	1	0	0	0	1	1	0	0	0	1	1	1	1	1	1	1
1066331	0	1	1	0	0	1	0	1	1	0	1	1	1	0	1	0	0	1	1	1	1	1	1	1	1	1	1	0	0	1	1	1	1	1	0	0	0	1	1	0	0	0	1	1	1	1	1	1	1
1257075	1	0	0	1	1	0	1	0	0	1	0	0	0	1	0	1	1	0	0	0	0	0	0	1	0	0	0	1	1	0	0	0	0	0	1	1	1	0	0	1	1	1	0	1	0	0	0	0	0
3939365	0	1	1	0	0	1	0	1	1	0	1	1	1	0	1	0	0	1	1	1	1	1	1	1	1	1	1	0	0	1	1	1	1	1	0	0	0	1	1	0	0	0	1	1	1	1	1	1	1
3945408	0	1	1	0	0	1	0	1	1	0	1	1	1	0	1	0	0	1	1	1	1	1	1	1	1	1	1	0	0	1	1	1	1	1	0	0	0	1	1	0	0	0	1	1	1	1	1	1	1
4395596	0	1	1	0	0	1	0	1	1	0	1	1	1	0	1	0	0	1	1	1	1	1	1	1	1	1	1	0	0	1	1	1	1	1	0	0	0	1	1	0	0	0	1	1	1	1	1	1	1
4989392	1	0	0	1	1	0	1	0	0	1	0	0	0	1	0	1	1	0	0	0	0	0	0	1	0	0	0	1	1	0	0	0	0	0	1	1	1	0	0	1	1	1	0	1	0	0	0	0	0
1032217	0	1	1	0	0	1	0	1	1	0	1	1	1	0	1	0	0	1	1	1	1	1	1	0	1	1	1	0	0	1	1	1	1	1	0	0	0	1	1	0	0	0	1	1	1	1	1	1	1
1229481	1	0	0	1	1	0	1	0	0	1	0	0	0	1	0	1	1	0	0	0	0	0	0	1	0	0	0	1	1	0	0	0	0	0	1	1	1	0	0	1	1	1	0	1	0	0	0	0	0
1230807	1	0	0	1	1	0	1	0	0	1	0	0	0	1	0	1	1	0	0	0	0	0	0	1	0	0	0	1	1	0	0	0	0	0	1	1	1	0	0	1	1	1	0	1	0	0	0	0	0
1233749	1	0	0	1	1	0	1	0	0	1	0	0	0	1	0	1	1	0	0	0	0	0	0	1	0	0	0	1	1	0	0	0	0	0	1	1	1	0	0	1	1	1	0	1	0	0	0	0	0
1234580	1	0	0	1	1	0	1	0	0	1	0	0	0	1	0	1	1	0	0	0	0	0	0	1	0	0	0	1	1	0	0	0	0	0	1	1	1	0	0	1	1	1	0	1	0	0	0	0	0
1235117	1	0	0	1	1	0	1	0	0	1	0	0	0	1	0	1	1	0	0	0	0	0	0	1	0	0	0	1	1	0	0	0	0	0	1	1	1	0	0	1	1	1	0	1	0	0	0	0	0
1235536	1	0	0	1	1	0	1	0	0	1	0	0	0	1	0	1	1	0	0	0	0	0	0	1	0	0	0	1	1	0	0	0	0	0	1	1	1	0	0	1	1	1	0	1	0	0	0	0	0
1238940	1	0	0	1	1	0	1	0	0	1	0	0	0	1	0	1	1	0	0	0	0	0	0	1	0	0	0	1	1	0	0	0	0	0	1	1	1	0	0	1	1	1	0	1	0	0	0	0	0
1251014	1	0	0	1	1	0	1	0	0	1	0	0	0	1	0	1	1	0	0	0	0	0	0	1	0	0	0	1	1	0	0	0	0	0	1	1	1	0	0	1	1	1	0	1	0	0	0	0	0
1252479	1	0	0	1	1	0	1	0	0	1	0	0	0	1	0	1	1	0	0	0	0	0	0	1	0	0	0	1	1	0	0	0	0	0	1	1	1	0	0	1	1	1	0	1	0	0	0	0	0
1252720	1	0	0	1	1	0	1	0	0	1	0	0	0	1	0	1	1	0	0	0	0	0	0	1	0	0	0	1	1	0	0	0	0	0	1	1	1	0	0	1	1	1	0	1	0	0	0	0	0
1255374	1	0	0	1	1	0	1	0	0	1	0	0	0	1	0	1	1	0	0	0	0	0	0	1	0	0	0	1	1	0	0	0	0	0	1	1	1	0	0	1	1	1	0	1	0	0	0	0	0
1297414	1	0	0	1	1	0	1	0	0	1	0	0	0	1	0	1	1	0	0	0	0	0	0	1	0	0	0	1	1	0	0	0	0	0	1	1	1	0	0	1	1	1	0	1	0	0	0	0	0
1300381	1	0	0	1	1	0	1	0	0	1	0	0	0	1	0	1	1	0	0	0	0	0	0	1	0	0	0	1	1	0	0	0	0	0	1	1	1	0	0	1	1	1	0	1	0	0	0	0	0
2290084	1	0	0	1	1	0	1	0	0	1	0	0	0	1	0	1	1	0	0	0	0	0	0	1	0	0	0	1	1	0	0	0	0	0	1	1	1	0	0	1	1	1	0	1	0	0	0	0	0
2291187	1	0	0	1	1	0	1	0	0	1	0	0	0	1	0	1	1	0	0	0	0	0	0	1	0	0	0	1	1	0	0	0	0	0	1	1	1	0	0	1	1	1	0	1	0	0	0	0	0
2291278	1	0	0	1	1	0	1	0	0	1	0	0	0	1	0	1	1	0	0	0	0	0	0	1	0	0	0	1	1	0	0	0	0	0	1	1	1	0	0	1	1	1	0	1	0	0	0	0	0
3945380	1	0	0	1	1	0	1	0	0	1	0	0	0	1	0	1	1	0	0	0	0	0	0	1	0	0	0	1	1	0	0	0	0	0	1	1	1	0	0	1	1	1	0	1	0	0	0	0	0
4989319	1	0	0	1	1	0	1	0	0	1	0	0	0	1	0	1	1	0	0	0	0	0	0	1	0	0	0	1	1	0	0	0	0	0	1	1	1	0	0	1	1	1	0	1	0	0	0	0	0
5410919	1	0	0	1	1	0	1	0	0	1	0	0	0	1	0	1	1	0	0	0	0	0	0	1	0	0	0	1	1	0	0	0	0	0	1	1	1	0	0	1	1	1	0	1	0	0	0	0	0
1107013	0	1	1	0	0	1	0	1	1	0	1	1	1	0	1	0	0	1	1	1	1	1	1	0	1	1	1	0	0	1	1	1	1	1	0	0	0	1	1	0	0	0	1	1	1	1	1	1	1
1109815	0	1	1	0	0	1	0	1	1	0	1	1	1	0	1	0	0	1	1	1	1	1	1	0	1	1	1	0	0	1	1	1	1	1	0	0	0	1	1	0	0	0	1	1	1	1	1	1	1
1217888	0	1	1	0	0	1	0	1	1	0	1	1	1	0	1	0	0	1	1	1	1	1	1	0	1	1	1	0	0	1	1	1	1	1	0	0	0	1	1	0	0	0	1	1	1	1	1	1	1
2260661	0	1	1	0	0	1	0	1	1	0	1	1	1	0	1	0	0	1	1	1	1	1	1	0	1	1	1	0	0	1	1	1	1	1	0	0	0	1	1	0	0	0	1	1	1	1	1	1	1
3952804	0	1	1	0	0	1	0	1	1	0	1	1	1	0	1	0	0	1	1	1	1	1	1	0	1	1	1	0	0	1	1	1	1	1	0	0	0	1	1	0	0	0	1	1	1	1	1	1	1
4540205	0	1	1	0	0	1	0	1	1	0	1	1	1	0	1	0	0	1	1	1	1	1	1	0	1	1	1	0	0	1	1	1	1	1	0	0	0	1	1	0	0	0	1	1	1	1	1	1	1
4991154	0	1	0	0	0	1	0	1	1	0	1	1	1	0	1	0	0	1	1	1	1	1	1	0	1	1	1	0	0	1	1	1	1	1	0	0	0	1	1	0	0	0	1	1	1	1	1	1	1
1232736	1	0	0	1	1	0	1	0	0	1	0	0	0	1	0	1	1	0	0	0	0	0	0	1	0	0	0	1	1	0	0	0	0	0	1	1	1	0	0	1	1	1	0	1	0	0	0	0	0
1233339	1	0	0	1	1	0	1	0	0	1	0	0	0	1	0	1	1	0	0	0	0	0	0	1	0	0	0	1	1	0	0	0	0	0	1	1	1	0	0	1	1	1	0	1	0	0	0	0	0
3942755	1	0	0	1	1	0	1	0	0	1	0	0	0	1	0	1	1	0	0	0	0	0	0	1	0	0	0	1	1	0	0	0	0	0	1	1	1	0	0	1	1	1	0	1	0	0	0	0	0
4262299	1	0	0	1	1	0	1	0	0	1	0	0	0	1	0	1	1	0	0	0	0	0	0	1	0	0	0	1	1	0	1	0	0	0	1	1	1	0	0	1	1	1	0	1	0	0	0	0	0
4411452	1	0	0	1	1	0	1	0	0	1	0	0	0	1	0	1	1	0	0	0	0	0	0	1	0	0	0	1	1	0	1	0	0	0	1	1	1	0	0	1	1	1	0	1	0	0	0	0	0
1059859	0	1	1	0	0	1	0	1	1	0	1	1	1	0	1	0	0	1	1	1	1	1	1	0	1	1	1	0	0	1	1	1	1	1	0	0	0	1	1	0	0	0	1	1	1	1	1	1	1
4990428	0	1	1	0	0	1	0	1	1	0	1	1	1	0	1	0	0	1	1	1	1	1	1	0	1	1	1	0	0	1	1	1	1	1	0	0	0	1	1	0	0	0	1	1	1	1	1	1	1
977457	0	1	1	0	0	1	0	1	1	0	1	1	1	0	1	0	0	1	1	1	1	1	1	1	1	1	1	0	0	1	1	1	1	1	0	0	0	1	1	0	0	0	1	1	1	1	1	1	1
1047274	0	1	1	0	0	1	0	1	1	0	1	1	1	0	1	0	0	1	1	1	1	1	1	1	1	1	1	0	0	1	1	1	1	1	0	0	0	1	1	0	0	0	1	1	1	1	1	1	1
1104399	0	1	1	0	0	1	0	1	1	0	1	1	1	0	1	0	0	1	1	1	1	1	1	1	1	1	1	0	0	1	1	1	1	1	0	0	0	1	1	0	0	0	1	1	1	1	1	1	1
1106306	0	1	1	0	0	1	0	1	1	0	1	1	1	0	1	0	0	1	1	1	1	1	1	1	1	1	1	0	0	1	1	1	1	1	0	0	0	1	1	0	0	0	1	1	1	1	1	1	1
1110198	0	1	1	0	0	1	0	1	1	0	1	1	1	0	1	0	0	1	1	1	1	1	1	1	1	1	1	0	0	1	1	1	1	1	0	0	0	1	1	0	0	0	1	1	1	1	1	1	1
3945187	0	1	1	0	0	1	0	1	1	0	1	1	1	0	1	0	0	1	1	1	1	1	1	1	1	1	1	0	0	1	1	1	1	1	0	0	0	1	1	0	0	0	1	1	1	1	1	1	1
4991347	0	1	1	0	0	1	0	1	1	0	1	1	1	0	1	0	0	1	1	1	1	1	1	1	1	1	1	0	0	1	1	1	1	1	0	0	0	1	1	0	0	0	1	1	1	1	1	1	1
1227871	0	1	1	0	0	1	0	1	1	0	1	1	0	0	1	0	0	1	1	1	1	1	1	1	1	1	1	0	0	1	1	1	1	1	0	0	0	1	1	0	0	0	1	1	1	1	1	1	1
3064502	0	1	1	0	0	1	0	1	1	0	1	1	1	0	1	0	0	1	1	1	1	1	1	1	1	1	1	0	0	1	1	1	1	1	0	0	0	1	1	0	0	0	1	1	1	1	1	1	1
1000211	0	1	1	0	0	1	0	1	1	0	1	1	1	0	1	0	0	1	1	1	1	1	1	1	1	1	1	0	0	1	1	1	1	1	0	0	0	1	1	0	0	0	1	1	1	1	1	1	1
1049723	0	1	1	0	0	1	0	1	1	0	1	1	1	0	1	0	0	1	1	1	1	1	1	1	1	1	1	0	0	1	1	1	1	1	0	0	0	1	1	0	0	0	1	1	1	1	1	1	1
1100105	0	1	1	0	0	1	0	1	1	0	1	1	1	0	1	0	0	1	1	1	1	1	0	1	1	1	1	0	0	1	1	1	1	1	0	0	0	1	1	0	0	0	1	1	1	1	1	1	1
1100851	0	1	1	0	0	1	0	1	1	0	1	1	1	0	1	0	0	1	1	1	1	1	1	1	1	1	1	0	0	1	1	1	1	1	0	0	0	1	1	0	0	0	1	1	1	1	1	1	1
1102164	0	1	1	0	0	1	0	1	1	0	1	1	1	0	1	0	0	1	1	1	1	1	1	1	1	1	1	0	0	1	1	1	1	1	0	0	0	1	1	0	0	0	1	1	1	1	1	1	1
1256622	0	1	1	0	0	1	0	1	1	0	1	1	1	0	1	0	0	1	1	1	1	1	1	1	1	1	1	0	0	1	1	1	1	1	0	0	0	1	1	0	0	0	1	1	1	1	1	1	1
3025310	0	1	1	0	0	1	0	1	1	0	1	1	1	0	1	0	0	1	1	1	1	1	1	1	1	1	1	0	0	1	1	1	1	1	0	0	0	1	1	0	0	0	1	1	1	1	1	1	1
3952117	0	1	1	0	0	1	0	1	1	0	1	1	1	0	1	0	0	1	1	1	1	1	1	1	1	1	1	0	0	1	1	1	0	1	0	0	0	1	1	0	0	0	1	1	1	1	1	1	1
4989371	0	1	1	0	0	1	0	1	1	0	1	1	1	0	1	0	0	1	1	1	1	1	1	1	1	1	1	0	0	1	1	1	1	1	0	0	0	1	1	0	0	0	1	1	1	1	1	1	1
4991526	0	1	1	0	0	1	0	1	1	0	1	1	1	0	1	0	0	1	1	1	1	1	1	1	1	1	1	0	0	1	1	1	1	1	0	0	0	1	1	0	0	0	1	1	1	1	1	1	1
978310	0	1	1	0	0	1	0	1	1	0	1	1	1	0	1	0	0	1	1	1	1	1	1	1	1	1	1	0	0	1	1	1	1	1	0	0	0	1	1	0	0	0	1	1	1	1	1	1	1
981580	0	1	1	0	0	1	0	1	1	0	1	1	1	0	1	0	0	1	1	1	1	1	1	1	1	1	1	0	0	1	1	1	1	1	0	0	0	1	1	0	0	0	1	1	1	1	1	1	1
995520	0	1	1	0	0	1	0	1	1	0	1	1	1	0	1	0	0	1	1	1	1	1	1	1	1	1	1	0	0	1	1	1	1	1	0	0	0	1	1	0	0	0	1	1	1	1	1	1	1
1054026	0	1	1	0	0	1	0	1	1	0	1	1	1	0	1	0	0	1	1	1	1	1	1	1	1	1	1	0	0	1	1	1	1	1	0	0	0	1	1	0	0	0	1	1	1	1	1	1	1
1060461	0	1	1	0	0	1	0	1	1	0	1	1	1	0	1	0	0	1	1	1	1	1	1	1	1	1	1	0	0	1	1	1	1	1	0	0	0	1	1	0	0	0	1	1	1	1	1	1	1
1063663	0	1	1	0	0	1	0	1	1	0	1	1	1	0	1	0	0	1	1	1	1	1	1	1	1	1	1	0	0	1	1	1	1	1	0	0	0	1	1	0	0	0	1	1	1	1	1	1	1
1066189	0	1	1	0	0	1	0	1	1	0	1	1	1	0	1	0	0	1	1	1	1	1	1	1	1	1	1	0	0	1	1	1	1	1	0	0	0	1	1	0	0	0	1	1	1	1	1	1	1
1067175	0	1	1	0	0	1	0	1	1	0	1	1	1	0	1	0	0	1	1	1	1	1	1	1	1	1	1	0	0	1	1	1	1	1	0	0	0	1	1	0	0	0	1	1	1	1	1	1	1
1087799	0	1	1	0	0	1	0	1	1	0	1	1	1	0	1	0	0	1	1	1	1	1	1	1	1	1	1	0	0	1	1	1	1	1	0	0	0	1	1	0	0	0	1	1	1	1	1	1	1
1090180	0	1	1	0	0	1	0	1	1	0	1	1	1	0	1	0	0	1	1	1	1	1	1	1	1	1	1	0	0	1	1	1	1	1	0	0	0	1	1	0	0	0	1	1	1	1	1	1	1
1099668	0	1	1	0	0	1	0	1	1	0	1	1	1	0	1	0	0	1	1	1	1	1	1	1	1	1	1	0	0	1	1	1	1	1	0	0	0	1	1	0	0	0	1	1	1	1	1	1	1
1101062	0	1	1	0	0	1	0	1	1	0	1	1	1	0	1	0	0	1	1	1	1	1	1	1	1	1	1	0	0	1	1	1	1	1	0	0	0	1	1	0	0	0	1	1	1	1	1	1	1
1102315	0	1	1	0	0	1	0	1	1	0	1	1	1	0	1	0	0	1	1	1	1	1	1	1	1	1	1	0	0	1	1	1	1	1	0	0	0	1	1	0	0	0	1	1	1	1	1	1	1
1110847	0	1	1	0	0	1	0	1	1	0	1	1	1	0	1	0	0	1	1	1	1	1	1	1	1	1	1	0	0	1	1	1	1	1	0	0	0	1	1	0	0	0	1	1	1	1	1	1	1
1111990	0	1	1	0	0	1	0	1	1	0	1	1	1	0	1	0	0	1	1	1	1	1	1	1	1	1	1	0	0	1	1	1	1	1	0	0	0	1	1	0	0	0	1	1	1	1	1	1	1
1136194	0	1	1	0	0	1	0	1	1	0	1	1	1	0	1	0	0	1	1	1	1	1	1	1	1	1	1	0	0	1	1	1	1	1	0	0	0	1	1	0	0	0	1	1	1	1	1	1	1
1165471	0	1	1	0	0	1	0	1	1	0	1	1	1	0	1	0	0	1	1	1	1	1	1	1	1	1	1	0	0	1	1	1	1	1	0	0	0	1	1	0	0	0	1	1	1	1	1	1	1
1210498	0	1	1	0	0	1	0	1	1	0	1	1	1	0	1	0	0	1	1	1	1	1	1	1	1	1	1	0	0	1	1	1	1	1	0	0	0	1	1	0	0	0	1	1	1	1	1	1	1
1218706	0	1	1	0	0	1	0	1	1	0	1	1	1	0	1	0	0	1	1	1	1	1	1	1	1	1	1	0	0	1	1	1	1	1	0	0	0	1	1	0	0	0	1	1	1	1	1	1	1
1219818	0	1	1	0	0	1	0	1	1	0	1	1	1	0	1	0	0	1	1	1	1	1	1	1	1	1	1	0	0	1	1	1	1	1	0	0	0	1	1	0	0	0	1	1	1	1	1	1	1
1667614	0	1	1	0	0	1	0	1	1	0	1	1	1	0	1	0	0	1	1	1	1	1	1	1	1	1	1	0	0	1	1	1	1	1	0	0	0	1	1	0	0	0	1	1	1	1	1	1	1
2289226	0	1	1	0	0	1	0	1	1	0	1	1	1	0	1	0	0	1	1	1	1	1	1	1	1	1	1	0	0	1	1	1	1	1	0	0	0	1	1	0	0	0	1	1	1	1	1	1	1
3020865	0	1	1	0	0	1	0	1	1	0	1	1	1	0	1	0	0	1	1	1	1	1	1	1	1	1	1	0	0	1	1	1	1	1	0	0	0	1	1	0	0	0	1	1	1	1	1	1	1
3022312	0	1	1	0	0	1	0	1	1	0	1	1	1	0	1	0	0	1	1	1	1	1	1	1	1	1	1	0	0	1	1	1	1	1	0	0	0	1	1	0	0	0	1	1	1	1	1	1	1
3022990	0	1	1	0	0	1	0	1	1	0	1	1	1	0	1	0	0	1	1	1	1	1	1	1	1	1	1	0	0	1	1	1	1	1	0	0	0	1	1	0	0	0	1	1	1	1	1	1	1
3025717	0	1	1	0	0	1	0	1	1	0	1	1	1	0	1	0	0	1	1	1	1	1	1	1	1	1	1	0	0	1	1	1	1	1	0	0	0	1	1	0	0	0	1	1	1	1	1	1	1
3028355	0	1	1	0	0	1	0	1	1	0	1	1	1	0	1	0	0	1	1	1	1	1	1	1	1	1	1	0	0	1	1	1	1	1	0	0	0	1	1	0	0	0	1	1	1	1	1	1	1
3029953	0	1	1	0	0	1	0	1	1	0	1	1	1	0	1	0	0	1	1	1	1	1	1	1	1	1	1	0	0	1	1	1	1	1	0	0	0	1	1	0	0	0	1	1	1	1	1	1	1
3222496	0	1	1	0	0	1	0	1	1	0	1	1	1	0	1	0	0	1	1	1	1	1	1	1	1	1	1	0	0	1	1	1	1	1	0	0	0	1	1	0	0	0	1	1	1	1	1	1	1
3385136	0	1	1	0	0	1	0	1	1	0	1	1	1	0	1	0	0	1	1	1	1	1	1	1	1	1	1	0	0	1	1	1	1	1	0	0	0	1	1	0	0	0	1	1	1	1	1	1	1
3533541	0	1	1	0	0	1	0	1	1	0	1	1	1	0	1	0	0	1	1	1	1	1	1	1	1	1	1	0	0	1	1	1	1	1	0	0	0	1	1	0	0	0	1	1	1	1	1	1	1
3934232	0	1	1	0	0	1	0	1	1	0	1	1	1	0	1	0	0	1	1	1	1	1	1	1	1	1	1	0	0	1	1	1	1	1	0	0	0	1	1	0	0	0	1	1	1	1	1	1	1
3941239	0	1	1	0	0	1	0	1	1	0	1	1	1	0	1	0	0	1	1	1	1	1	1	1	1	1	1	0	0	1	1	1	1	1	0	0	0	1	1	0	0	0	1	1	1	1	1	1	1
3946425	0	1	1	0	0	1	0	1	1	0	1	1	1	0	1	0	0	1	1	1	1	1	1	1	1	1	1	0	0	1	1	1	1	1	0	0	0	1	1	0	0	0	1	1	1	1	1	1	1
3948811	0	1	1	0	0	1	0	1	1	0	1	1	1	0	1	0	0	1	1	1	1	1	1	1	1	1	1	0	0	1	1	1	1	1	0	0	0	1	1	0	0	0	1	1	1	1	1	1	1
3950356	0	1	1	0	0	1	0	1	1	0	1	1	1	0	1	0	0	1	1	1	1	1	1	1	1	1	1	0	0	1	1	1	1	1	0	0	0	1	1	0	0	0	1	1	1	1	1	1	1
3960888	0	1	1	0	0	1	0	1	1	0	1	1	1	0	1	0	0	1	1	1	1	1	1	1	1	1	1	0	0	1	1	1	1	1	0	0	0	1	1	0	0	0	1	1	1	1	1	1	1
4009042	0	1	1	0	0	1	0	1	1	0	1	1	1	0	1	0	0	1	1	1	1	1	1	1	1	1	1	0	0	1	1	1	1	1	0	0	0	1	1	0	0	0	1	1	1	1	1	1	1
4260969	0	1	1	0	0	1	0	1	1	0	1	1	1	0	1	0	0	1	1	1	1	1	1	1	1	1	1	0	0	1	1	1	1	1	0	0	0	1	1	0	0	0	1	1	1	1	1	1	1
4989295	0	1	1	0	0	1	0	1	1	0	1	1	1	0	1	0	0	1	1	1	1	1	1	1	1	1	1	0	0	1	1	1	1	1	0	0	0	1	1	0	0	0	1	1	1	1	1	1	1
4990499	0	1	1	0	0	1	0	1	1	0	1	1	1	0	1	0	0	1	1	1	1	1	1	1	1	1	1	0	0	1	1	1	1	1	0	0	0	1	1	0	0	0	1	1	1	1	1	1	1
4990869	0	1	1	0	0	1	0	1	1	0	1	1	1	0	1	0	0	1	1	1	1	1	1	1	1	1	1	0	0	1	1	1	1	1	0	0	0	1	1	0	0	0	1	0	1	1	1	1	1
4990918	0	1	1	0	0	1	0	1	1	0	1	1	1	0	1	0	0	1	1	1	1	1	1	1	1	1	1	0	0	1	1	1	1	1	0	0	0	1	1	0	0	0	1	1	1	1	1	1	1
4990028	0	1	1	0	0	1	0	1	1	0	1	1	1	0	1	0	0	1	1	1	1	1	1	1	1	1	1	0	0	1	1	1	1	1	0	0	0	1	1	0	0	0	1	1	1	1	1	1	1
1099494	0	1	1	0	0	1	0	1	1	0	1	1	1	0	1	0	0	1	1	1	1	1	1	1	1	1	1	0	0	1	1	1	1	1	0	0	0	1	1	0	0	0	1	1	1	1	1	1	1
2259435	0	1	1	0	0	1	0	1	1	0	1	1	1	0	1	0	0	1	1	1	1	1	1	1	1	1	1	0	0	1	1	1	1	1	0	0	0	1	1	0	0	0	1	1	1	1	1	1	1
3029820	0	1	1	0	0	1	0	1	1	0	1	1	1	0	1	0	0	1	1	1	1	1	1	1	1	1	1	0	0	1	1	1	1	1	0	0	0	1	1	0	0	0	1	1	1	1	1	1	1
3958173	0	1	1	0	0	1	0	1	1	0	1	1	1	0	1	0	0	1	1	1	1	1	1	1	1	1	1	0	0	1	1	1	1	1	0	0	0	1	1	0	0	0	1	1	1	1	1	1	1
4008980	0	1	1	0	0	1	0	1	1	0	1	1	1	0	1	0	0	1	1	1	1	1	1	1	1	1	1	0	0	1	1	1	1	1	0	0	0	1	1	0	0	0	1	1	1	1	1	1	1
1109672	0	1	1	0	0	1	0	1	1	0	1	1	1	0	1	0	0	1	1	1	1	1	1	1	1	1	1	0	0	1	1	1	1	1	0	0	0	1	1	0	0	0	1	1	1	1	1	1	1
1128678	0	1	1	0	0	1	0	1	1	0	1	1	1	0	1	0	0	1	1	1	1	1	1	1	1	1	1	0	0	1	1	1	1	1	0	0	0	1	1	0	0	0	1	1	1	1	1	1	1
1255104	0	1	1	0	0	1	0	1	1	0	1	1	1	0	1	0	0	1	1	1	1	1	1	1	1	1	1	0	0	1	1	1	1	1	0	0	0	1	1	0	0	0	1	1	1	1	1	1	1
3961355	0	1	1	0	0	1	0	1	1	0	1	1	1	0	1	0	0	1	1	1	1	1	1	1	1	1	1	0	0	1	1	1	1	1	0	0	0	1	1	0	0	0	1	1	1	1	1	1	1
4407051	0	1	1	0	0	1	0	1	1	0	1	1	1	0	1	0	0	1	1	1	1	1	1	1	1	1	1	0	0	1	1	1	1	1	0	0	0	1	1	0	0	0	1	1	1	1	1	1	1
4542212	0	1	1	0	0	1	0	1	1	0	1	1	1	0	1	0	0	1	1	1	1	1	1	1	1	1	1	0	0	1	1	1	1	1	0	0	0	1	1	0	0	0	1	1	1	1	1	1	1
1127698	0	1	1	0	0	1	0	1	1	0	1	1	1	0	1	0	0	1	1	1	1	1	1	1	1	1	1	0	0	1	1	0	1	1	0	0	0	1	1	0	0	0	1	1	1	1	1	1	1
1205563	0	1	1	0	0	1	0	1	1	0	1	1	1	0	1	0	0	1	1	1	1	1	1	1	1	1	1	0	0	1	1	0	1	1	0	0	0	1	1	0	0	0	1	1	1	1	1	1	1
1229196	0	1	1	0	0	1	0	1	1	0	1	1	1	0	1	0	0	1	1	1	1	1	1	1	1	1	1	0	0	1	1	0	1	1	0	0	0	1	1	0	0	0	1	1	1	1	1	1	1
1265331	0	1	1	0	0	1	0	1	1	0	1	1	1	0	1	0	0	1	1	1	1	1	1	1	1	1	1	0	0	1	1	0	1	1	0	0	0	1	1	0	0	0	1	1	1	1	1	1	1
2280828	0	1	1	0	0	1	0	1	1	0	1	1	1	0	1	0	0	1	1	1	1	1	1	0	1	1	1	0	0	1	1	0	1	1	0	0	0	1	1	0	0	0	1	1	1	1	1	1	1
3024056	0	1	1	0	0	1	0	1	1	0	1	1	1	0	1	0	0	1	1	1	1	1	1	1	1	1	1	0	0	1	1	0	1	1	0	0	0	1	1	0	0	0	1	1	1	1	1	1	1
4993037	0	1	1	0	0	1	0	1	1	0	1	1	1	0	1	0	0	1	1	1	1	1	1	1	1	1	1	0	0	1	1	0	1	1	0	0	0	1	1	0	0	0	1	1	1	1	1	1	1
1095402	0	1	1	0	0	1	0	1	1	0	1	1	1	0	1	0	0	1	1	1	1	1	1	1	1	1	1	0	0	1	1	0	1	1	0	0	0	1	1	0	0	0	1	1	1	1	1	1	1
3953706	0	1	1	0	0	1	0	1	1	0	1	1	1	0	1	0	0	1	1	1	1	1	1	1	1	1	1	0	0	1	1	0	1	1	0	0	0	1	1	0	0	0	1	1	1	1	1	1	1
1056483	0	1	1	0	0	1	0	1	1	0	1	1	1	0	1	0	0	1	1	1	1	1	1	1	1	1	1	0	0	1	1	0	1	1	0	0	0	0	1	0	0	0	0	1	1	1	1	1	1
1092660	0	1	1	0	0	1	0	1	1	0	1	1	1	0	1	0	0	1	1	1	1	1	1	1	1	1	1	0	0	1	1	0	1	1	0	0	0	1	1	0	0	0	1	1	1	1	1	1	1
1094011	0	1	1	0	0	1	0	1	1	0	1	1	1	0	1	0	0	1	1	1	1	1	1	1	1	1	1	0	0	1	1	0	1	1	0	0	0	1	1	0	0	0	1	1	1	1	1	1	1
1099649	0	1	1	0	0	1	0	1	1	0	1	1	1	0	1	0	0	1	1	1	1	1	1	1	1	1	1	0	0	1	1	0	1	1	0	0	0	1	1	0	0	0	1	1	1	1	1	1	1
1099844	0	1	1	0	0	1	0	1	1	0	1	1	1	0	1	0	0	1	1	1	1	1	1	1	1	1	1	0	0	1	1	0	1	1	0	0	0	1	1	0	0	0	1	1	1	1	1	1	1
1100397	0	1	1	0	0	1	0	1	1	0	1	1	1	0	1	0	0	1	1	1	1	1	1	1	1	1	1	0	0	1	1	0	1	1	0	0	0	1	1	0	0	0	1	1	1	1	1	1	1
1104616	0	1	1	0	0	1	0	1	1	0	1	1	1	0	1	0	0	1	1	1	1	1	1	1	1	1	1	0	0	1	1	0	1	1	0	0	0	1	1	0	0	0	1	1	1	1	1	1	1
1126017	0	1	1	0	0	1	0	1	1	0	1	1	1	0	1	0	0	1	1	1	1	1	1	1	1	1	1	0	0	1	1	0	1	1	0	0	0	1	1	0	0	0	1	1	1	1	1	1	1
1169602	0	1	1	0	0	1	0	1	1	0	1	1	1	0	1	0	0	1	1	1	1	1	1	1	1	1	1	0	0	1	1	0	1	1	0	0	0	1	1	0	0	0	1	1	1	1	1	1	1
1195188	0	1	1	0	0	1	0	1	1	0	1	1	1	0	1	0	0	1	1	1	1	1	1	1	1	1	1	0	0	1	1	0	1	1	0	0	0	1	1	0	0	0	1	1	1	1	1	1	1
1229564	0	1	1	0	0	1	0	1	1	0	1	1	1	0	1	0	0	1	1	1	1	1	1	1	1	1	1	0	0	1	1	0	1	1	0	0	0	1	1	0	0	0	1	1	1	1	1	1	1
2276464	0	1	1	0	0	1	0	1	1	0	1	1	1	0	1	0	0	1	1	1	1	1	1	1	1	1	1	0	0	1	1	0	1	1	0	0	0	1	1	0	0	0	1	1	1	1	1	1	1
2330874	0	1	1	0	0	1	0	1	1	0	1	1	1	0	1	0	0	1	1	1	1	1	1	1	1	1	1	0	0	1	1	0	1	1	0	0	0	1	1	0	0	0	1	1	1	1	1	1	1
3942840	0	1	1	0	0	1	0	1	1	0	1	1	1	0	1	0	0	1	1	1	1	1	1	1	1	1	1	0	0	1	1	0	1	1	0	0	0	1	1	0	0	0	1	1	1	1	1	1	1
4989579	0	1	1	0	0	1	0	1	1	0	1	1	1	0	1	0	0	1	1	1	1	1	1	1	1	1	1	0	0	1	1	0	1	1	0	0	0	1	1	0	0	0	1	1	1	1	1	1	1
4989721	0	1	1	0	0	1	0	1	1	0	1	1	1	0	1	0	0	1	1	1	1	1	1	1	1	1	1	0	0	1	1	0	1	1	0	0	0	1	1	0	0	0	1	1	1	1	1	1	1
4990469	0	1	1	0	0	1	0	1	1	0	1	1	1	0	1	0	0	1	1	1	1	1	1	1	1	1	1	0	0	1	1	0	1	1	0	0	0	1	1	0	0	0	1	1	1	1	1	1	1
4993115	0	1	1	0	0	1	0	1	1	0	1	1	1	0	1	0	0	1	1	1	1	1	1	1	1	1	1	0	0	1	1	0	1	1	0	0	0	1	1	0	0	0	1	1	1	1	1	1	1
990828	0	1	1	0	0	1	0	1	1	0	1	1	1	0	1	0	0	1	1	1	1	1	1	1	1	1	1	0	0	1	1	0	1	1	0	0	0	1	1	0	0	0	1	1	1	1	1	1	1
996494	0	1	1	0	0	1	0	1	1	0	1	1	1	0	1	0	0	1	1	1	1	1	1	1	1	1	1	0	0	1	1	0	1	1	0	0	0	1	1	0	0	0	1	1	1	1	1	1	1
1006746	0	1	1	0	0	1	0	1	1	0	1	1	1	0	1	0	0	1	1	1	1	1	1	1	1	1	1	0	0	1	1	0	1	1	0	0	0	1	1	0	0	0	1	1	1	1	1	1	1
1055751	0	1	1	0	0	1	0	1	1	0	1	1	1	0	1	0	0	1	1	1	1	1	1	1	1	1	1	0	0	1	1	0	1	1	0	0	0	1	1	0	0	0	1	1	1	1	1	1	1
1087990	0	1	1	0	0	1	0	1	1	0	1	1	1	0	1	0	0	1	1	1	1	1	1	1	1	1	1	0	0	1	1	0	1	1	0	0	0	1	1	0	0	0	1	1	1	1	1	1	1
1096606	0	1	1	0	0	1	0	1	1	0	1	1	1	0	1	0	0	1	1	1	1	1	1	1	1	1	1	0	0	1	1	0	1	1	0	0	0	1	1	0	0	0	1	1	1	1	1	1	1
1102041	0	1	1	0	0	1	0	1	1	0	1	1	1	0	1	0	0	1	1	1	1	1	1	1	1	1	1	0	0	1	1	0	1	1	0	0	0	1	1	0	0	0	1	1	1	1	1	1	1
1108556	0	1	1	0	0	1	0	1	1	0	1	1	1	0	1	0	0	1	1	1	1	1	1	1	1	1	1	0	0	1	1	0	1	1	0	0	0	1	1	0	0	0	1	1	1	1	1	1	1
1119497	0	1	1	0	0	1	0	1	1	0	1	1	1	0	1	0	0	1	1	1	1	1	1	1	1	1	1	0	0	1	1	0	1	1	0	0	0	1	1	0	0	0	1	1	1	1	1	1	1
1125459	0	1	1	0	0	1	0	1	1	0	1	1	1	0	1	0	0	1	1	1	1	1	1	1	1	1	1	0	0	1	1	0	1	1	0	0	0	1	1	0	0	0	1	1	1	1	1	1	1
1128469	0	1	1	0	0	1	0	1	1	0	0	1	1	0	1	0	0	1	1	1	1	1	1	1	1	1	1	0	0	1	1	0	1	1	0	0	0	1	1	0	0	0	1	1	1	1	1	1	1
1159175	0	1	1	0	0	1	0	1	1	0	1	1	1	0	1	0	0	1	1	1	1	1	1	1	1	1	1	0	0	1	1	0	1	1	0	0	0	1	1	0	0	0	1	1	1	1	1	1	1
1168714	0	1	1	0	0	1	0	1	1	0	1	1	1	0	1	0	0	1	1	1	1	1	1	1	1	1	1	0	0	1	1	0	1	1	0	0	0	1	1	0	0	0	1	1	1	1	1	1	1
1236954	0	1	1	0	0	1	0	1	1	0	1	1	1	0	1	0	0	1	1	1	1	1	1	1	1	1	1	0	0	1	1	0	1	1	0	0	0	1	1	0	0	0	1	1	1	1	1	1	1
1239070	0	1	1	0	0	1	0	1	1	0	1	1	1	0	1	0	0	1	1	1	1	1	1	1	1	1	1	0	0	1	1	0	1	1	0	0	0	1	1	0	0	0	1	1	1	1	1	1	1
1242215	0	1	1	0	0	1	0	1	1	0	1	1	1	0	1	0	0	1	1	1	1	1	1	1	1	1	1	0	0	1	1	0	1	1	0	0	0	1	1	0	0	0	1	1	1	1	1	1	1
1258616	0	1	1	0	0	1	0	1	1	0	1	1	1	0	1	0	0	1	1	1	1	1	1	1	1	1	1	0	0	1	1	0	1	1	0	0	0	1	1	0	0	0	1	1	1	1	1	1	1
1262626	0	1	1	0	0	1	0	1	1	0	1	1	1	0	1	0	0	1	1	1	1	1	1	1	1	1	1	0	0	1	1	0	1	1	0	0	0	1	1	0	0	0	1	1	1	1	1	1	1
1266691	0	1	1	0	0	1	0	1	1	0	1	1	1	0	1	0	0	1	1	1	1	1	1	1	1	1	1	0	0	1	1	0	1	1	0	0	0	1	1	0	0	0	1	1	1	1	1	1	1
1268227	0	1	1	0	0	1	0	1	1	0	1	1	1	0	1	0	0	1	1	1	1	1	1	1	1	1	1	0	0	1	1	0	1	1	0	0	0	1	1	0	0	0	1	1	1	1	1	1	1
1268781	0	1	1	0	0	1	0	1	1	0	1	1	1	0	1	0	0	1	1	1	1	1	1	1	1	1	1	0	0	1	1	0	1	1	0	0	0	1	1	0	0	0	1	1	1	1	1	1	1
1270922	0	1	1	0	0	1	0	1	1	0	1	1	1	0	1	0	0	1	1	1	1	1	1	1	1	1	1	0	0	1	1	0	1	1	0	0	0	1	1	0	0	0	1	1	1	1	1	1	1
1377658	0	1	1	0	0	1	0	1	1	0	1	1	1	0	1	0	0	1	1	1	1	1	1	1	1	1	1	0	0	1	1	0	1	1	0	0	0	1	1	0	0	0	1	1	1	1	1	1	1
1697187	0	1	1	0	0	1	0	1	1	0	1	1	1	0	1	0	0	1	1	1	1	1	1	1	1	1	1	0	0	1	1	0	1	1	0	0	0	1	1	0	0	0	1	1	1	1	1	1	1
1698435	0	1	1	0	0	1	0	1	1	0	1	1	1	0	1	0	0	1	1	1	1	1	1	1	1	1	1	0	0	1	1	0	1	1	0	0	0	1	1	0	0	0	1	1	1	1	1	1	1
1745245	0	1	1	0	0	1	0	1	1	0	1	1	1	0	1	0	0	1	1	1	1	1	1	1	1	1	1	0	0	1	1	0	1	1	0	0	0	1	1	0	0	0	1	1	1	1	1	1	1
2275404	0	1	1	0	0	1	0	1	1	0	1	1	1	0	1	0	0	1	1	1	1	1	1	1	1	1	1	0	0	1	1	0	1	1	0	0	0	1	1	0	0	0	1	1	1	1	1	1	1
2277028	0	1	1	0	0	1	0	1	1	0	1	1	1	0	1	0	0	1	1	1	1	1	1	1	1	1	1	0	0	1	1	0	1	1	0	0	0	1	1	0	0	0	1	1	1	1	1	1	1
2288907	0	1	1	0	0	1	0	1	1	0	1	1	1	0	1	0	0	1	1	1	1	1	1	1	1	1	1	0	0	1	1	0	1	1	0	0	0	1	1	0	0	0	1	1	1	1	1	1	1
2324371	0	1	1	0	0	1	0	1	1	0	1	1	1	0	1	0	0	1	1	1	1	1	1	1	1	1	1	0	0	1	1	0	1	1	0	0	0	1	1	0	0	0	1	1	1	1	1	1	1
3533475	0	1	1	0	0	1	0	1	1	0	1	1	1	0	1	0	0	1	1	1	1	1	1	1	1	1	1	0	0	1	1	0	1	1	0	0	0	1	1	0	0	0	1	1	1	1	1	1	1
4005968	0	1	1	0	0	1	0	1	1	0	1	1	1	0	1	0	0	1	1	1	1	1	1	1	1	1	1	0	0	1	1	0	1	1	0	0	0	1	1	0	0	0	1	1	1	1	1	1	1
4405124	0	1	1	0	0	1	0	1	1	0	1	1	1	0	1	0	0	1	1	1	1	1	1	1	1	1	1	0	0	1	1	0	1	1	0	0	0	1	1	0	0	0	1	1	1	1	1	1	1
4410387	0	1	1	0	0	1	0	1	1	0	1	1	1	0	1	0	0	1	1	1	1	1	1	1	1	1	1	0	0	1	1	0	1	1	0	0	0	1	1	0	0	0	1	1	1	1	1	1	1
4537859	0	1	1	0	0	1	0	1	1	0	1	1	1	0	1	0	0	1	1	1	1	1	1	1	1	1	1	0	0	1	1	0	1	1	0	0	0	1	1	0	0	0	1	1	1	1	1	1	1
4991863	0	1	1	0	0	1	0	1	1	0	1	1	1	0	1	0	0	1	1	1	1	1	1	1	1	1	1	0	0	1	1	0	1	1	0	0	0	1	1	0	0	0	1	1	1	1	1	1	1
4992040	0	1	1	0	0	1	0	1	1	0	1	1	1	0	1	0	0	1	1	1	1	1	1	1	1	1	1	0	0	1	1	0	1	1	0	0	0	1	1	0	0	0	1	1	1	1	1	1	1
4992340	0	1	1	0	0	1	0	1	1	0	1	1	1	0	1	0	0	1	1	1	1	1	1	1	1	1	1	0	0	1	1	0	1	1	0	0	0	1	1	0	0	0	1	1	1	1	1	1	1
4992359	0	1	1	0	0	1	0	1	1	0	1	1	1	0	1	0	0	1	1	1	1	1	1	1	1	1	1	0	0	1	1	0	1	1	0	0	0	1	1	0	0	0	1	1	1	1	1	1	1
1077756	0	1	1	0	0	1	0	1	1	0	1	1	1	0	1	0	0	1	1	1	1	1	1	1	1	1	1	0	0	1	1	0	1	1	0	0	0	1	1	0	0	0	1	1	1	1	1	1	1
1323535	0	1	1	0	0	1	0	1	1	0	1	1	1	0	1	0	0	1	1	1	1	1	1	1	1	1	1	0	0	1	1	0	1	1	0	0	0	1	1	0	0	0	1	1	1	1	1	1	1
5970905	0	1	1	0	0	1	0	1	1	0	1	1	1	0	1	0	0	1	1	1	1	1	1	1	1	1	1	0	0	1	1	0	1	1	0	0	0	1	1	0	0	0	1	1	1	1	1	1	1
2293828	0	1	1	0	0	1	0	1	1	0	1	1	1	0	1	0	0	1	1	1	1	1	1	1	1	1	1	0	0	1	1	1	1	1	0	0	0	1	1	0	0	0	1	1	1	1	1	1	1
3939417	0	1	1	0	0	1	0	1	1	0	1	1	1	0	1	0	0	1	1	1	1	1	1	1	1	1	1	0	0	1	1	1	1	1	0	0	0	1	1	0	0	0	1	1	1	1	1	1	1
986183	0	1	1	0	0	1	0	1	1	0	1	1	1	0	1	0	0	1	1	1	1	1	1	1	1	1	1	0	0	1	1	1	1	1	0	0	0	1	1	0	0	0	1	1	1	1	1	1	1
1003475	0	1	1	0	0	1	0	1	1	0	1	1	1	0	1	0	0	1	1	1	1	1	1	1	1	1	1	0	0	1	1	1	1	1	0	0	0	1	1	0	0	0	1	1	1	1	1	1	1
1036841	0	1	1	0	0	1	0	1	1	0	1	1	1	0	1	0	0	1	1	1	1	1	1	1	1	1	1	0	0	1	1	1	1	1	0	0	0	1	1	0	0	0	1	1	1	1	1	1	1
1096765	0	1	1	0	0	1	0	1	1	0	1	1	1	0	1	0	0	1	1	1	1	1	1	1	1	1	1	0	0	1	1	1	1	1	0	0	0	1	1	0	0	0	1	1	1	1	1	1	1
1115206	0	1	1	0	0	1	0	1	1	0	1	1	1	0	1	0	0	1	1	1	1	1	1	1	1	1	1	0	0	1	1	1	1	1	0	0	0	1	1	0	0	0	1	1	1	1	1	1	1
1135495	0	1	1	0	0	1	0	1	1	0	1	1	1	0	1	0	0	1	1	1	1	1	1	1	1	1	1	0	0	1	1	1	1	1	0	0	0	1	1	0	0	0	1	1	1	1	1	1	1
1206482	0	1	1	0	0	1	0	1	1	0	1	1	1	0	1	0	0	1	1	1	1	1	1	1	1	1	1	0	0	1	1	1	1	1	0	0	0	1	1	0	0	0	1	1	1	1	1	1	1
1233736	0	1	1	0	0	1	0	1	1	0	1	1	1	0	1	0	0	1	1	1	1	1	1	1	1	1	1	0	0	1	1	1	1	1	0	0	0	1	1	0	0	0	1	1	1	1	1	1	1
3020833	0	1	1	0	0	1	0	1	1	0	1	1	1	0	1	0	0	1	1	1	1	1	1	1	1	1	1	0	0	1	1	1	1	1	0	0	0	1	1	0	0	0	1	1	1	1	1	1	1
3022615	0	1	1	0	0	1	0	1	1	0	1	1	1	0	1	0	0	1	1	1	1	1	1	1	1	1	1	0	0	1	1	1	1	1	0	0	0	1	1	0	0	0	1	1	1	1	1	1	1
3029271	0	1	1	0	0	1	0	1	1	0	1	1	1	0	1	0	0	1	1	1	1	1	1	1	1	1	1	0	0	1	1	1	1	1	0	0	0	1	1	0	0	0	1	1	1	1	1	1	1
3935796	0	1	1	0	0	1	0	1	1	0	1	1	1	0	1	0	0	1	1	1	1	1	1	1	1	1	1	0	0	1	1	1	1	1	0	0	0	1	1	0	0	0	1	1	1	1	1	1	1
3941914	0	1	1	0	0	1	0	1	1	0	1	1	1	0	1	0	0	1	1	1	1	1	1	1	1	1	1	0	0	1	1	1	1	1	0	0	0	1	1	0	0	0	1	1	1	1	1	1	1
3951610	0	1	1	0	0	1	0	1	1	0	1	1	1	0	1	0	0	1	1	1	1	1	1	1	1	1	1	0	0	1	1	1	1	1	0	0	0	1	1	0	0	0	1	1	1	1	1	1	1
3953130	0	1	1	0	0	1	0	1	1	0	1	1	1	0	1	0	0	1	1	1	1	1	1	1	1	1	1	0	0	1	1	1	1	1	0	0	0	1	1	0	0	0	1	1	1	1	1	1	1
4009781	0	1	1	0	0	1	0	1	1	0	1	1	1	0	1	0	0	1	1	1	1	1	1	1	1	1	1	0	0	1	1	1	1	1	0	0	0	1	1	0	0	0	1	1	1	1	1	1	1
4395241	0	1	1	0	0	1	0	1	1	0	1	1	1	0	1	0	0	1	1	1	1	1	1	1	1	1	1	0	0	1	1	1	1	1	0	0	0	1	1	0	0	0	1	1	1	1	1	1	1
4990996	0	1	1	0	0	1	0	1	1	0	1	1	1	0	1	0	0	1	1	1	1	1	1	1	1	1	1	0	0	1	1	1	1	1	0	0	0	1	1	0	0	0	1	1	1	1	1	1	1
4395414	0	1	1	0	0	1	0	1	1	0	1	1	1	0	1	0	0	1	1	1	1	1	1	1	1	1	1	0	0	1	1	1	1	1	0	0	0	1	1	0	0	0	1	1	1	1	1	1	1
998819	0	1	1	0	0	1	0	1	1	0	1	1	1	0	1	0	0	1	1	1	1	1	1	1	1	1	1	0	0	1	1	1	1	1	0	0	0	1	1	0	0	0	1	1	1	1	1	1	1
1066430	0	1	1	0	0	1	0	1	1	0	1	1	1	0	1	0	0	1	1	1	1	1	1	1	1	1	1	0	0	1	1	1	1	1	0	0	0	1	1	0	0	0	1	1	1	1	1	1	1
1082178	0	1	1	0	0	1	0	1	1	0	1	1	1	0	1	0	0	1	1	1	1	1	1	1	1	1	1	0	0	1	1	1	1	1	0	0	0	1	1	0	0	0	1	1	1	1	1	1	1
1093327	0	1	1	0	0	1	0	1	1	0	1	1	1	0	1	0	0	1	1	1	1	1	1	1	1	1	1	0	0	1	1	1	1	1	0	0	0	1	1	0	0	0	1	1	1	1	1	1	1
3940083	0	1	1	0	0	1	0	1	1	0	1	1	1	0	1	0	0	1	1	1	1	1	1	1	1	1	1	0	0	1	1	1	1	1	0	0	0	1	1	0	0	0	1	1	1	1	1	1	1
1115249	0	1	1	0	0	1	0	1	1	0	1	1	1	0	1	0	0	1	1	1	1	1	1	1	1	1	1	0	0	1	1	1	1	1	0	0	0	1	1	0	0	0	1	1	1	1	1	1	1
976889	0	1	1	0	0	1	0	1	1	0	1	1	1	0	1	0	0	1	1	1	1	1	1	1	1	1	1	0	0	1	1	1	1	1	0	0	0	1	1	0	0	0	1	1	1	1	1	1	1
979302	0	1	1	0	0	1	0	1	1	0	1	1	1	0	1	0	0	1	1	1	1	1	1	1	1	1	1	0	0	1	1	1	1	1	0	0	0	1	1	0	0	0	1	1	1	1	1	1	1
983709	0	1	1	0	0	1	0	1	1	0	1	1	1	0	1	0	0	1	1	1	1	1	1	1	1	1	1	0	0	1	1	1	1	1	0	0	0	1	1	0	0	0	1	1	1	1	1	1	1
988167	0	1	1	0	0	1	0	1	1	0	1	1	1	0	1	0	0	1	1	1	1	1	1	1	1	1	1	0	0	1	1	1	1	1	0	0	0	1	1	0	0	0	1	1	1	1	1	1	1
1001817	0	1	1	0	0	1	0	1	1	0	1	1	1	0	1	0	0	1	1	1	1	1	1	1	1	1	1	0	0	1	1	1	1	1	0	0	0	1	1	0	0	0	1	1	1	1	1	1	1
1048131	0	1	1	0	0	1	0	1	1	0	1	1	1	0	1	0	0	1	1	1	1	1	1	1	1	1	1	0	0	1	1	1	1	1	0	0	0	1	1	0	0	0	1	1	1	1	1	1	1
1059563	0	1	1	0	0	1	0	1	1	0	1	1	1	0	1	0	0	1	1	1	1	1	1	1	1	1	1	0	0	1	1	1	1	1	0	0	0	1	1	0	0	0	1	1	1	1	1	1	1
1061292	0	1	1	0	0	1	0	1	1	0	1	1	1	0	1	0	0	1	1	1	1	1	1	1	1	1	1	0	0	1	1	1	1	1	0	0	0	1	1	0	0	0	1	1	1	1	1	1	1
1083436	0	1	1	0	0	1	0	1	1	0	1	1	1	0	1	0	0	1	1	1	1	1	1	1	1	1	1	0	0	1	1	1	1	1	0	0	0	1	1	0	0	0	1	1	1	1	1	1	1
1115763	0	1	1	0	0	1	0	1	1	0	1	1	1	0	1	0	0	1	1	1	1	1	1	1	1	1	1	0	0	1	1	1	1	1	0	0	0	1	1	0	0	0	1	1	1	1	1	1	1
1118979	0	1	1	0	0	1	0	1	1	0	1	1	1	0	1	0	0	1	1	1	1	1	1	1	1	1	1	0	0	1	1	1	1	1	0	0	0	1	1	0	0	0	1	1	1	1	1	1	1
1123911	0	1	1	0	0	1	0	1	1	0	1	1	1	0	1	0	0	1	1	1	1	1	1	1	1	1	1	0	0	1	1	1	1	1	0	0	0	1	1	0	0	0	1	1	1	1	1	1	1
1128117	0	1	1	0	0	1	0	1	1	0	1	1	1	0	1	0	0	1	1	1	1	1	1	1	1	1	1	0	0	1	1	1	1	1	0	0	0	1	1	0	0	0	1	1	1	1	1	1	1
1132391	0	1	1	0	0	1	0	1	1	0	1	1	1	0	1	0	0	1	1	1	1	1	1	1	1	1	1	0	0	1	1	1	1	1	0	0	0	1	1	0	0	0	1	1	1	1	1	1	1
1135339	0	1	1	0	0	1	0	1	1	0	1	1	1	0	1	0	0	1	1	1	1	1	1	1	1	1	1	0	0	1	1	1	1	1	0	0	0	1	1	0	0	0	1	1	1	1	1	1	1
1152153	0	1	1	0	0	1	0	1	1	0	1	1	1	0	1	0	0	1	1	1	1	1	1	1	1	1	1	0	0	1	1	1	1	1	0	0	0	1	1	0	0	0	1	1	1	1	1	1	1
1160344	0	1	1	0	0	1	0	1	1	0	1	1	1	0	1	0	0	1	1	1	1	1	1	1	1	1	1	0	0	1	1	1	1	1	0	0	0	1	1	0	0	0	1	1	1	1	1	1	1
1190905	0	1	1	0	0	1	0	1	1	0	1	1	1	0	1	0	0	1	1	1	1	1	1	1	1	1	1	0	0	1	1	1	1	1	0	0	0	1	1	0	0	0	1	1	1	1	1	1	1
1206403	0	1	1	0	0	1	0	1	1	0	1	1	1	0	1	0	0	1	1	1	1	1	1	1	1	1	1	0	0	1	1	1	1	1	0	0	0	1	1	0	0	0	1	1	1	1	1	1	1
1210473	0	1	1	0	0	1	0	1	1	0	1	1	1	0	1	0	0	1	1	1	1	1	1	1	1	1	1	0	0	1	1	1	1	1	0	0	0	1	1	0	0	0	1	1	1	1	1	1	1
1225892	0	1	1	0	0	1	0	1	1	0	1	1	1	0	1	0	0	1	1	1	1	1	1	1	1	1	1	0	0	1	1	1	1	1	0	0	0	1	1	0	0	0	1	1	1	1	1	1	1
1235936	0	1	1	0	0	1	0	1	1	0	1	1	1	0	1	0	0	1	1	1	1	1	1	1	1	1	1	0	0	1	1	1	1	1	0	0	0	1	1	0	0	0	1	1	1	1	1	1	1
1236554	0	1	1	0	0	1	0	1	1	0	1	1	1	0	1	0	0	1	1	1	1	1	1	1	1	1	1	0	0	1	1	1	1	1	0	0	0	1	1	0	0	0	1	1	1	1	1	1	1
1266019	0	1	1	0	0	1	0	1	1	0	1	1	1	0	1	0	0	1	1	1	1	1	1	1	1	1	1	0	0	1	1	1	1	1	0	0	0	1	1	0	0	0	1	1	1	1	1	1	1
1718382	0	1	1	0	0	1	0	1	1	0	1	1	1	0	1	0	0	1	1	1	1	1	1	1	1	1	1	0	0	1	1	1	1	1	0	0	0	1	1	0	0	0	1	1	1	1	1	1	1
2257647	0	1	1	0	0	1	0	1	1	0	1	1	1	0	1	0	0	1	1	1	1	1	1	1	1	1	1	0	0	1	1	1	1	1	0	0	0	1	1	0	0	0	1	1	1	1	1	1	1
2318542	0	1	1	0	0	1	0	1	1	0	1	1	1	0	1	0	0	1	1	1	1	1	1	1	1	1	1	0	0	1	1	1	1	1	0	0	0	1	1	0	0	0	1	1	1	1	1	1	1
3024381	0	1	1	0	0	1	0	1	1	0	1	1	1	0	1	0	0	1	1	1	1	1	1	1	1	1	1	0	0	1	1	1	1	1	0	0	0	1	1	0	0	0	1	1	1	1	1	1	1
3034432	0	1	1	0	0	1	0	1	1	0	1	1	1	0	1	0	0	1	1	1	1	1	1	1	1	1	1	0	0	1	1	1	1	1	0	0	0	1	1	0	0	0	1	1	1	1	1	1	1
3940159	0	1	1	0	0	1	0	1	1	0	1	1	1	0	1	0	0	1	1	1	1	1	1	1	1	1	1	0	0	1	1	1	1	1	0	0	0	1	1	0	0	0	1	1	1	1	1	1	1
3948351	0	1	1	0	0	1	0	1	1	0	1	1	1	0	1	0	0	1	1	1	1	1	1	1	1	1	1	0	0	1	1	1	1	1	0	0	0	1	1	0	0	0	1	1	1	1	1	1	1
3948797	0	1	1	0	0	1	0	1	1	0	1	1	1	0	1	0	0	1	1	1	1	1	1	1	1	1	1	0	0	1	1	1	1	1	0	0	0	1	1	0	0	0	1	1	1	1	1	1	1
3951960	0	1	1	0	0	1	0	1	1	0	1	1	1	0	1	0	0	1	1	1	1	1	1	1	1	1	1	0	0	1	1	1	1	1	0	0	0	1	1	0	0	0	1	1	1	1	1	1	1
3953120	0	1	1	0	0	1	0	1	1	0	1	1	1	0	1	0	0	1	1	1	1	1	1	1	1	1	1	0	0	1	1	1	1	1	0	0	0	1	1	0	0	0	1	1	1	1	1	1	1
3954844	0	1	1	0	0	1	0	1	1	0	1	1	1	0	1	0	0	1	1	1	1	1	1	1	1	1	1	0	0	1	1	1	1	1	0	0	0	1	1	0	0	0	1	1	1	1	1	1	1
3958249	0	1	1	0	0	1	0	1	1	0	1	1	1	0	1	0	0	1	1	1	1	1	1	1	1	1	1	0	0	1	1	1	1	1	0	0	0	1	1	0	0	0	1	1	1	1	1	1	1
3960505	0	1	1	0	0	1	0	1	1	0	1	1	1	0	1	0	0	1	1	1	1	1	1	1	1	1	1	0	0	1	1	1	1	1	0	0	0	1	1	0	0	0	1	1	1	1	1	1	1
4394259	0	1	1	0	0	1	0	1	1	0	1	1	1	0	1	0	0	1	1	1	1	1	1	1	1	1	1	0	0	1	1	1	1	1	0	0	0	1	1	0	0	0	1	1	1	1	1	1	1
4536523	0	1	1	0	0	1	0	1	1	0	1	1	1	0	1	0	0	1	1	1	1	1	1	1	1	1	1	0	0	1	1	1	1	1	0	0	0	1	1	0	0	0	1	1	1	1	1	1	1
4542806	0	1	1	0	0	1	0	1	1	0	1	1	1	0	1	0	0	1	1	1	1	1	1	1	1	1	1	0	0	1	1	1	1	1	0	0	0	1	1	0	0	0	1	1	1	1	1	1	1
4909618	0	1	1	0	0	1	0	1	1	0	1	1	1	0	1	0	0	1	1	1	1	1	1	1	1	1	1	0	0	1	1	1	1	1	0	0	0	1	1	0	0	0	1	1	1	1	1	1	1
4992556	0	1	1	0	0	1	0	1	1	0	1	1	1	0	1	0	0	1	1	1	1	1	1	1	1	1	1	0	0	1	1	1	1	1	0	0	0	1	1	0	0	0	1	1	1	1	1	1	1
1075108	0	1	1	0	0	1	0	1	1	0	1	1	1	0	1	0	0	1	1	1	1	1	1	1	1	1	1	0	0	1	1	1	1	1	0	0	0	1	1	0	0	0	1	1	1	1	1	1	1
1145079	0	1	1	0	0	1	0	1	1	0	1	1	1	0	1	0	0	1	1	1	1	1	1	1	1	1	1	0	0	1	1	1	1	1	0	0	0	1	1	0	0	0	1	1	1	1	1	1	1
1123594	0	1	1	0	0	1	0	1	1	0	1	1	1	0	1	0	0	1	1	1	1	1	1	1	1	1	1	0	0	1	1	0	1	1	0	0	0	1	1	0	0	0	1	1	1	1	1	1	1
1242366	0	1	1	0	0	1	0	1	1	0	1	1	1	0	1	0	0	1	1	1	1	1	1	1	1	1	1	0	0	1	1	0	1	1	0	0	0	1	1	0	0	0	1	1	1	1	1	1	1
1672244	0	1	1	0	0	1	0	1	1	0	1	1	1	0	1	0	0	1	1	1	1	1	1	1	1	1	1	0	0	1	1	0	1	1	0	0	0	1	1	0	0	0	1	1	1	1	1	1	1
4003336	0	1	1	0	0	1	0	1	1	0	1	1	1	0	1	0	0	1	1	1	1	1	1	1	1	1	1	0	0	1	1	0	1	1	0	0	0	1	1	0	0	0	1	1	1	1	1	1	1
1091047	0	1	1	0	0	1	0	1	1	0	1	1	1	0	1	0	0	1	1	1	1	1	1	1	1	1	1	0	0	1	1	0	1	1	0	0	0	1	1	0	0	0	1	1	1	1	1	1	1
1119950	0	1	1	0	0	1	0	1	1	0	1	1	1	0	1	0	0	1	1	1	1	1	1	1	1	1	1	0	0	1	1	0	1	1	0	0	0	1	1	0	0	0	1	1	1	1	1	1	1
4991533	0	1	1	0	0	1	0	1	1	0	1	1	1	0	1	0	0	1	1	1	1	1	1	1	1	1	1	0	0	1	1	0	1	1	0	0	0	1	1	0	0	0	1	1	1	1	1	1	1
1242303	0	1	1	0	0	1	0	1	1	0	1	1	1	0	1	0	0	1	1	1	1	1	1	1	1	1	1	0	0	1	1	0	1	1	0	0	0	1	1	0	0	0	1	1	1	1	1	1	1
1151931	0	1	1	0	0	1	0	1	1	0	1	1	1	0	1	0	0	1	1	1	1	1	1	1	1	1	1	0	0	1	1	1	1	1	0	0	0	1	1	0	0	0	1	1	1	1	1	1	1
1161479	0	1	1	0	0	1	0	1	1	0	1	1	1	0	1	0	0	1	1	1	1	1	1	1	1	1	1	0	0	1	1	1	1	1	0	0	0	1	1	0	0	0	1	1	1	1	1	1	1
1203198	0	1	1	0	0	1	0	1	1	0	1	1	1	0	1	0	0	1	1	1	1	1	1	1	1	1	1	0	0	1	1	1	1	1	0	0	0	1	1	0	0	0	1	1	1	1	1	1	1
2275664	0	1	1	0	0	1	0	1	1	0	1	1	1	0	1	0	0	1	1	1	1	1	1	1	1	1	1	0	0	1	1	1	1	1	0	0	0	1	1	0	0	0	1	1	1	1	1	1	1
3941581	0	1	1	0	0	1	0	1	1	0	1	1	1	0	1	0	0	1	1	1	1	1	1	1	1	1	1	0	0	1	1	1	1	1	0	0	0	1	1	0	0	0	1	1	1	1	1	1	1
4440069	0	1	1	0	0	1	0	1	1	0	1	1	1	0	1	0	0	1	1	1	1	1	1	1	1	1	1	0	0	1	1	1	1	1	0	0	0	1	1	0	0	0	1	1	1	1	1	1	1
995398	0	1	1	0	0	1	0	1	1	0	1	1	1	0	1	0	0	1	1	1	1	1	1	1	1	1	1	0	0	1	1	1	1	1	0	0	0	1	1	0	0	0	1	1	1	1	1	1	1
1210535	0	1	1	0	0	1	0	1	1	0	1	1	1	0	1	0	0	1	1	1	1	1	1	1	1	1	1	0	0	1	1	1	1	1	0	0	0	1	1	0	0	0	1	1	1	1	1	1	1
3028638	0	1	1	0	0	1	0	1	1	0	1	1	1	0	1	0	0	1	1	1	1	1	1	1	1	1	1	0	0	1	1	1	1	1	0	0	0	1	1	0	0	0	1	1	1	1	1	1	1
4992887	0	1	1	0	0	1	0	1	1	0	1	1	1	0	1	0	0	1	1	1	1	1	1	1	1	1	1	0	0	1	1	1	1	1	0	0	0	1	1	0	0	0	1	1	1	1	1	1	1
1092704	0	1	1	0	0	2	0	1	1	0	1	1	1	0	1	0	0	1	1	1	1	1	1	2	1	1	1	0	0	1	0	2	1	1	0	0	0	1	1	0	0	0	1	2	1	1	1	1	1
1105781	0	1	1	0	0	1	0	1	1	0	1	1	1	0	1	0	0	1	1	1	1	1	1	1	1	1	1	0	0	1	0	1	1	1	0	0	0	1	1	0	0	0	1	1	1	1	1	1	1
1110373	1	0	0	1	1	0	1	0	0	1	0	0	0	1	0	1	1	0	0	0	0	0	0	1	0	0	0	1	1	0	1	1	0	0	1	1	1	0	0	1	1	1	0	1	0	0	0	0	0
1129214	0	1	1	0	0	1	0	1	1	0	1	1	1	0	1	0	0	1	1	1	1	1	1	1	1	1	1	0	0	1	0	1	1	1	0	0	0	1	1	0	0	0	1	1	1	1	1	1	1
1215559	0	1	1	0	0	1	0	1	1	0	1	1	1	0	1	0	0	1	1	1	1	1	1	1	1	1	1	0	0	1	0	1	1	1	0	0	0	1	1	0	0	0	1	1	1	1	1	1	1
1694766	0	1	1	0	0	1	0	1	1	0	1	1	1	0	1	0	0	1	1	1	1	1	1	1	1	1	1	0	0	1	0	1	1	1	0	0	0	1	1	0	0	0	1	1	1	1	1	1	1
2276098	1	0	0	1	1	0	1	0	0	1	0	0	0	1	0	1	1	0	0	0	0	0	2	2	0	0	0	1	1	0	1	0	0	0	1	1	1	0	0	1	1	1	0	2	0	0	0	0	0
4538662	0	1	1	0	0	1	0	1	1	0	1	1	1	0	1	0	0	1	1	1	1	1	1	1	1	1	1	0	0	1	0	1	1	1	0	0	0	1	1	0	0	0	1	1	1	1	1	1	1
1048643	0	1	1	0	0	2	0	1	1	0	1	1	1	0	1	0	0	1	1	1	1	1	1	2	1	1	1	0	0	1	0	2	1	1	0	0	0	1	1	0	0	0	0	2	1	1	1	1	1
1085087	0	1	1	0	0	2	0	1	1	0	1	1	1	0	1	0	0	1	1	1	1	1	1	2	1	1	1	0	0	1	0	2	1	1	0	0	0	1	1	0	0	0	0	2	1	1	1	1	1
4991666	0	1	1	0	0	1	0	1	1	0	1	1	1	0	1	0	0	1	1	1	1	1	1	1	1	1	1	0	0	1	0	1	1	1	0	0	0	1	1	0	0	0	0	1	1	1	1	1	1
988758	1	0	0	1	1	0	1	0	0	1	0	0	0	1	0	1	1	0	0	0	0	0	0	2	0	0	0	1	1	0	1	2	0	0	1	1	1	0	0	1	1	1	1	2	0	0	1	0	0
1097146	1	0	0	1	1	0	1	0	0	1	0	0	0	1	0	1	1	0	0	0	0	0	0	1	0	0	0	1	1	0	1	1	0	0	1	1	1	0	0	1	1	1	1	1	0	0	1	0	0
1124734	1	0	0	1	1	0	1	0	0	1	0	0	0	1	0	1	1	0	0	0	0	0	0	1	0	0	0	1	1	0	1	1	0	0	1	1	1	0	0	1	1	1	1	1	0	0	1	0	0
1219577	0	1	1	0	0	1	0	1	1	0	1	1	1	0	1	0	0	1	1	1	1	1	1	2	1	1	1	0	0	1	0	2	1	1	0	0	0	1	1	0	0	0	0	2	1	1	0	1	1
1229218	0	1	1	0	0	1	0	1	1	0	1	1	1	0	1	0	0	1	1	1	1	1	1	2	1	1	1	0	0	1	0	2	1	1	0	0	0	1	1	0	0	0	0	2	1	1	0	1	1
1240602	1	0	0	1	1	0	1	0	0	1	0	0	0	1	0	1	1	0	0	0	0	0	0	1	0	0	0	1	1	0	1	1	0	0	1	1	1	0	0	1	1	1	1	1	0	0	1	0	0
1241039	0	1	1	0	0	1	0	1	1	0	1	1	1	0	1	0	0	1	1	1	1	1	1	1	1	1	1	0	0	1	0	1	1	1	0	0	0	1	1	0	0	0	0	1	1	1	0	1	1
1862853	0	1	1	0	0	1	0	1	1	0	1	1	1	0	1	0	0	1	1	1	1	1	1	2	1	1	1	0	0	1	0	2	1	1	0	0	0	1	1	0	0	0	0	2	1	1	0	1	1
2275580	0	1	1	0	0	1	0	1	1	0	1	1	1	0	1	0	0	1	1	1	1	1	1	1	1	1	1	0	0	1	0	1	1	1	0	0	0	1	1	0	0	0	0	1	1	1	0	1	1
4404200	0	1	1	0	0	1	0	1	1	0	1	1	1	0	1	0	0	1	1	1	1	1	1	1	1	1	1	0	0	1	0	1	1	1	0	0	0	1	1	0	0	0	0	1	1	1	0	1	1
4404492	0	1	1	0	0	1	0	1	1	0	1	1	1	0	1	0	0	1	1	1	1	1	1	1	1	1	1	0	0	1	0	1	1	1	0	0	0	1	1	0	0	0	0	1	1	1	0	1	1
4911035	1	0	0	1	1	0	1	0	0	1	0	0	0	1	0	1	1	0	0	0	0	0	0	2	0	0	0	1	1	0	1	2	0	0	1	1	1	0	0	1	1	1	1	2	0	0	1	0	0
4990293	0	1	1	0	0	1	0	1	1	0	1	1	1	0	1	0	0	1	1	1	1	1	1	1	1	1	1	0	0	1	0	1	1	1	0	0	0	1	1	0	0	0	0	1	1	1	0	1	1
4992492	1	0	0	1	1	0	1	0	0	1	0	0	0	1	0	1	1	0	0	0	0	0	0	2	0	0	0	1	1	0	1	2	0	0	1	1	1	0	0	1	1	1	1	2	0	0	1	0	0
977195	1	0	0	1	1	0	1	0	0	1	0	0	0	1	0	1	1	0	0	0	0	0	0	1	0	0	0	1	1	0	1	1	0	0	1	1	1	1	0	1	1	1	1	1	0	0	1	0	0
1049140	1	0	0	1	1	0	1	0	0	1	0	0	0	1	0	1	1	0	0	0	0	0	0	1	0	0	0	1	1	0	1	1	0	0	1	1	1	1	0	1	1	1	1	1	0	0	1	0	0
1081812	1	0	0	1	1	0	1	0	0	1	0	0	0	1	0	1	1	0	0	0	0	0	0	1	0	0	0	1	1	0	1	1	0	0	1	1	1	1	0	1	1	1	1	1	0	0	1	0	0
1092679	1	0	0	1	1	0	1	0	0	1	0	0	0	1	0	1	1	0	0	0	0	0	0	1	0	0	0	1	1	0	1	1	0	0	1	1	1	1	0	1	1	1	1	1	0	0	1	0	0
1098887	0	1	1	0	0	1	0	1	1	0	1	1	1	0	1	0	0	1	1	1	1	1	1	2	1	1	1	0	0	1	0	2	1	1	0	0	0	0	1	0	0	0	0	2	1	1	0	1	1
1141318	0	1	1	0	0	1	0	1	1	0	1	1	1	0	1	0	0	1	1	1	1	1	1	1	1	1	1	0	0	1	0	1	1	1	0	0	0	0	1	0	0	0	0	1	1	1	0	1	1
2258499	0	1	1	0	0	1	0	1	1	0	1	1	1	0	1	0	0	1	1	1	1	1	1	2	1	1	1	0	0	1	0	2	1	1	0	0	0	0	1	0	0	0	0	2	1	1	0	1	1
4004369	0	1	1	0	0	1	0	1	1	0	1	1	1	0	1	0	0	1	1	1	1	1	1	1	1	1	1	0	0	1	0	1	1	1	0	0	0	0	1	0	0	0	0	1	1	1	0	1	1
4992822	0	1	1	0	0	1	0	1	1	0	1	1	1	0	1	0	0	1	1	1	1	1	1	1	1	1	1	0	0	1	0	1	1	1	0	0	0	0	1	0	0	0	0	1	1	1	0	1	1
1030268	0	1	1	0	0	1	0	1	1	0	1	1	1	0	1	0	0	1	1	1	1	1	1	1	1	1	1	0	0	1	0	1	1	1	0	0	0	0	1	0	0	0	0	1	0	1	1	1	0
1031818	1	0	0	1	1	0	1	0	0	1	0	0	0	1	0	1	1	0	0	0	0	0	0	1	0	0	0	1	1	0	1	0	0	0	1	1	1	1	0	1	1	1	1	1	1	0	0	0	1
1091605	0	1	1	0	0	1	0	1	1	0	1	1	1	0	1	0	0	1	1	2	1	1	1	2	1	1	1	0	0	1	0	1	1	1	0	0	0	0	1	0	0	0	0	2	0	1	1	1	0
1161137	0	1	1	0	0	1	0	1	1	0	1	1	1	0	1	0	0	1	1	1	1	1	1	1	1	1	1	0	0	1	0	1	1	1	0	0	0	0	1	0	0	0	0	1	0	1	1	1	0
1257177	0	1	1	0	0	1	0	1	1	0	1	1	1	0	1	0	0	1	1	1	1	1	1	1	1	1	1	0	0	1	0	1	1	1	0	0	0	0	1	0	0	0	0	1	0	1	1	1	0
3024271	0	1	1	0	0	1	0	1	1	0	1	1	1	0	1	0	0	1	1	1	1	1	1	1	1	1	1	0	0	1	0	1	1	1	0	0	0	0	1	0	0	0	0	1	0	1	1	1	0
3385476	0	1	1	0	0	1	0	1	1	0	1	1	1	0	1	0	0	1	1	2	1	1	1	2	1	1	1	0	0	1	0	1	1	1	0	0	0	0	1	0	0	0	0	2	0	1	1	1	0
3533523	1	0	0	1	1	0	1	0	0	1	0	0	0	1	0	1	1	0	0	0	0	0	0	1	0	0	0	1	1	0	1	0	0	0	1	1	1	1	0	1	1	1	1	1	1	0	0	0	1
4394565	1	0	0	1	1	0	1	0	0	1	0	0	0	1	0	1	1	0	0	0	0	0	0	1	0	0	0	1	1	0	1	0	0	0	1	1	1	1	0	1	1	1	1	1	1	0	0	0	1
1064807	0	1	1	0	0	1	0	1	1	0	1	1	1	0	1	0	0	1	1	1	1	1	1	2	1	1	1	0	0	1	0	1	1	1	0	0	0	0	1	0	0	0	0	2	0	1	1	1	0
996292	1	0	0	1	1	0	1	0	0	1	0	0	0	1	0	1	1	0	0	0	0	1	0	1	0	0	0	1	1	0	1	1	0	0	1	1	1	1	0	1	1	1	1	0	1	0	0	0	1
1000810	0	1	1	0	0	1	0	1	1	0	1	1	1	0	1	0	0	1	1	1	1	0	1	2	1	1	1	0	0	1	0	1	1	1	0	0	0	0	1	0	0	0	0	2	0	1	1	1	0
1039694	1	0	0	1	1	0	1	0	0	1	0	0	0	1	0	1	1	0	0	0	0	1	0	1	0	0	0	1	1	0	1	0	0	0	1	1	1	1	0	1	1	1	1	1	1	0	0	0	1
1116925	0	1	1	0	0	1	0	1	1	0	1	1	1	0	1	0	0	1	1	1	1	0	1	1	1	1	1	0	0	1	0	1	1	1	0	0	0	0	1	0	0	0	0	1	0	1	1	1	0
1168691	0	1	1	0	0	1	0	1	1	0	1	1	1	0	1	0	0	1	1	1	1	0	1	1	1	1	1	0	0	1	0	1	1	1	0	0	0	0	1	0	0	0	0	1	0	1	1	1	0
1212317	1	0	0	1	1	0	1	0	0	1	0	0	0	1	0	1	1	0	0	0	0	1	0	1	0	0	0	1	1	0	1	0	0	0	1	1	1	1	0	1	1	1	1	1	1	0	0	0	1
1225005	1	0	0	1	1	0	1	0	0	1	0	0	0	1	0	1	1	0	0	0	0	1	0	1	0	0	0	1	1	0	1	0	0	0	1	1	1	1	0	1	1	1	1	0	1	0	0	0	1
2252961	1	0	0	1	1	0	1	0	0	1	0	0	0	1	0	1	1	0	0	0	0	1	0	1	0	0	0	1	1	0	1	0	0	0	1	1	1	1	0	1	1	1	1	1	1	0	0	0	1
2255213	1	0	0	1	1	0	1	0	0	1	0	0	0	1	0	1	1	0	0	0	0	1	0	2	0	0	0	1	1	0	1	0	0	0	1	1	1	1	0	1	1	1	1	2	1	0	0	0	1
2279403	1	0	0	1	1	0	1	0	0	1	0	0	0	1	0	1	1	0	0	0	0	1	0	1	0	0	0	1	1	0	1	0	0	0	1	1	1	1	0	1	1	1	1	1	1	0	0	0	1
3946686	0	1	1	0	0	1	0	1	1	0	1	1	1	0	1	0	0	1	1	1	1	0	1	1	1	1	1	0	0	1	0	1	1	1	0	0	0	0	1	0	0	0	0	1	0	1	1	1	0
3948637	0	1	1	0	0	1	0	1	1	0	1	1	1	0	1	0	0	1	1	1	1	0	1	1	1	1	1	0	0	1	0	1	1	1	0	0	0	0	1	0	0	0	0	1	0	1	1	1	0
4396886	1	0	0	1	1	0	1	0	0	1	0	0	0	1	0	1	1	0	0	0	0	1	0	2	0	0	0	1	1	0	1	0	0	0	1	1	1	1	0	1	1	1	1	2	1	0	0	0	1
4404488	1	0	0	1	1	0	1	0	0	1	0	0	0	1	0	1	1	0	0	0	0	1	0	1	0	0	0	1	1	0	1	0	0	0	1	1	1	1	0	1	1	1	1	1	1	0	0	0	1
4404628	0	1	1	0	0	1	0	1	1	0	1	1	1	0	1	0	0	1	1	1	1	0	1	1	1	1	1	0	0	1	0	1	1	1	0	0	0	0	1	0	0	0	0	1	0	1	1	1	0
4989067	0	1	1	0	0	1	0	1	1	0	1	1	1	0	1	0	0	1	1	1	1	0	1	1	1	1	1	0	0	1	0	1	1	1	0	0	0	0	1	0	0	0	0	1	0	1	1	1	0
5350122	1	0	0	1	1	0	1	0	0	1	0	0	0	1	0	1	1	0	0	0	0	1	0	1	0	0	0	1	1	0	1	0	0	0	1	1	1	1	0	1	1	1	1	1	1	0	0	0	1
996849	0	1	1	0	0	1	0	1	1	0	1	1	1	0	1	0	0	1	1	1	1	0	1	2	1	1	1	0	0	1	0	1	1	1	0	0	0	0	1	0	0	0	0	0	0	1	1	1	0
1003396	0	1	1	0	0	1	0	1	1	0	1	1	1	0	1	0	0	1	1	1	1	0	1	2	1	1	1	0	0	1	0	1	1	1	0	0	0	0	1	0	0	0	0	0	0	1	1	1	0
1004273	0	1	1	0	0	1	0	1	1	0	1	1	1	0	1	0	0	1	1	1	1	0	1	2	1	1	1	0	0	1	0	1	1	1	0	0	0	0	1	0	0	0	0	0	0	1	1	1	0
1107069	0	1	1	0	0	1	0	1	1	0	1	1	1	0	1	0	0	1	1	1	1	0	1	1	1	1	1	0	0	1	0	1	1	1	0	0	0	0	1	0	0	0	0	0	0	1	1	1	0
2262729	0	1	1	0	0	1	0	1	1	0	1	1	1	0	1	0	0	1	1	1	1	0	1	2	1	1	1	0	0	1	0	1	1	1	0	0	0	0	1	0	0	0	0	0	0	1	1	1	0
2316840	0	1	1	0	0	1	0	1	1	0	1	1	1	0	1	0	0	1	1	1	1	0	1	1	1	1	1	0	0	1	0	1	1	1	0	0	0	0	1	0	0	0	0	0	0	1	1	1	0
986384	1	0	0	1	1	0	2	0	0	1	0	0	0	1	0	1	1	0	0	0	0	1	0	2	0	0	0	1	1	0	1	0	0	0	1	1	1	1	0	1	1	1	1	2	1	0	0	0	1
987187	1	0	0	1	1	0	2	0	0	1	0	0	0	1	0	1	1	0	0	0	0	1	0	2	0	0	0	1	1	0	1	0	0	0	1	1	1	1	0	1	1	1	1	2	1	0	0	0	1
994762	1	0	0	1	1	0	2	0	0	1	0	0	0	1	0	1	1	0	0	0	0	1	0	2	0	0	0	1	1	0	1	0	0	0	1	1	1	1	0	1	1	1	1	2	1	0	0	0	1
1004052	1	0	0	1	1	0	2	0	0	1	0	0	0	1	0	1	1	0	0	0	0	1	0	2	0	0	0	1	1	0	1	0	0	0	1	1	1	1	0	1	1	1	1	2	1	0	0	0	1
1862820	1	0	0	1	1	0	2	0	0	1	0	0	0	1	0	1	1	0	0	0	0	1	0	2	0	0	0	1	1	0	1	0	0	0	1	1	1	1	0	1	1	1	1	2	1	0	0	0	1
2277115	1	0	0	1	1	0	2	0	0	1	0	0	0	1	0	1	1	0	0	0	0	1	0	2	0	0	0	1	1	0	1	0	0	0	1	1	1	1	0	1	1	1	1	2	1	0	0	0	1
1009924	1	0	0	1	1	0	2	0	0	1	0	0	0	1	0	1	1	0	0	0	0	1	0	2	0	0	0	1	1	0	1	0	0	0	1	1	1	1	0	1	1	1	1	1	1	0	0	0	1
1043194	0	1	1	0	0	1	2	1	1	0	1	1	1	0	1	0	0	1	1	1	1	0	1	2	1	1	1	0	0	1	0	1	1	1	0	0	0	0	1	0	0	0	0	0	0	1	1	1	0
1153793	0	1	1	0	0	1	2	1	1	0	1	1	1	0	1	0	0	1	1	1	1	0	1	2	1	1	1	0	0	1	0	1	1	1	0	0	0	0	1	0	0	0	0	0	0	1	1	1	0
2266474	0	1	1	0	0	1	2	1	1	0	1	1	1	0	1	0	0	1	1	1	1	0	1	2	1	1	1	0	0	1	0	1	1	1	0	0	0	0	1	0	0	0	0	0	0	1	1	1	0
2292556	0	1	1	0	0	1	1	1	1	0	1	1	1	0	1	0	0	1	1	1	1	0	1	1	1	1	1	0	0	1	0	1	1	1	0	0	0	0	1	0	0	0	0	0	0	1	1	1	0
3026450	0	1	1	0	0	1	1	1	1	0	1	1	1	0	1	0	0	1	1	1	1	0	1	1	1	1	1	0	0	1	0	1	1	1	0	0	0	0	1	0	0	0	0	0	0	1	1	1	0
3940195	0	1	1	0	0	1	1	1	1	0	1	1	1	0	1	0	0	1	1	1	1	0	1	1	1	1	1	0	0	1	0	1	1	1	0	0	0	0	1	0	0	0	0	0	0	1	1	1	0
3954814	0	1	1	0	0	1	2	1	1	0	1	1	1	0	1	0	0	1	1	1	1	0	1	2	1	1	1	0	0	1	0	1	1	1	0	0	0	0	1	0	0	0	0	0	0	1	1	1	0
4989004	0	1	1	0	0	1	2	1	1	0	1	1	1	0	1	0	0	1	1	1	1	0	1	2	1	1	1	0	0	1	0	1	1	1	0	0	0	0	1	0	0	0	0	0	0	1	1	1	0
1090302	0	1	1	0	0	1	2	1	1	0	1	1	1	0	1	0	0	1	1	1	1	0	1	2	1	1	1	0	0	1	0	1	1	1	0	0	0	0	1	0	0	0	0	0	0	0	1	1	0
1109614	0	1	1	0	0	1	0	1	1	0	1	1	1	0	1	0	0	1	1	1	1	0	1	1	1	1	1	0	0	1	0	1	1	1	0	0	0	0	1	0	0	0	0	0	0	0	1	1	0
4002083	0	1	1	0	0	1	0	1	1	0	1	1	1	0	1	0	0	1	1	1	1	0	1	1	1	1	1	0	0	1	0	1	1	1	0	0	0	0	1	0	0	0	0	0	0	0	1	1	0
4910355	1	0	0	1	1	0	2	0	0	1	0	0	0	1	0	1	1	0	0	0	0	1	0	2	0	0	0	1	1	0	1	0	0	0	1	1	1	1	0	1	1	1	1	1	1	1	0	0	1
1014052	1	0	0	1	1	0	1	0	0	1	0	0	0	1	0	1	1	0	0	0	0	1	0	2	0	0	0	1	1	0	1	0	0	0	1	1	1	1	0	1	1	1	1	1	1	1	0	0	1
1032650	1	0	0	1	1	0	2	0	0	1	0	0	0	1	0	1	1	0	0	0	0	1	0	2	0	0	0	1	1	0	1	0	0	0	1	1	1	1	0	1	1	1	1	1	1	1	0	0	1
1109268	0	1	1	0	0	1	1	1	1	0	1	1	1	0	1	0	0	1	1	1	1	0	1	1	1	1	1	0	0	1	0	1	1	1	0	0	0	0	1	0	0	0	0	0	0	0	1	1	0
1122574	0	1	1	0	0	1	1	1	1	0	1	1	1	0	1	0	0	1	1	1	1	0	1	1	1	1	1	0	0	1	0	1	1	1	0	0	0	0	1	0	0	0	0	0	0	0	1	1	0
1231437	0	1	1	0	0	1	1	1	1	0	1	1	1	0	1	0	0	1	1	1	1	0	1	1	1	1	1	0	0	1	0	1	1	1	0	0	0	0	1	0	0	0	0	0	0	0	1	1	0
2284499	0	1	1	0	0	1	2	1	1	0	1	1	1	0	1	0	0	1	1	1	1	0	1	2	1	1	1	0	0	1	0	1	1	1	0	0	0	0	1	0	0	0	0	0	0	0	1	1	0
4406436	0	1	1	0	0	1	1	1	1	0	1	1	1	0	1	0	0	1	1	1	1	0	1	1	1	1	1	0	0	1	0	1	1	1	0	0	0	0	1	0	0	0	0	0	0	0	1	1	0
4410536	0	1	1	0	0	1	0	1	1	0	1	1	1	0	1	0	0	1	1	1	1	0	1	1	1	1	1	0	0	1	0	1	1	1	0	0	0	0	1	0	0	0	0	0	0	0	1	1	0
5050457	0	1	1	0	0	1	2	1	1	0	1	1	1	0	1	0	0	1	1	1	1	0	1	2	1	1	1	0	0	1	0	1	1	1	0	0	0	0	1	0	0	0	0	0	0	0	1	1	0
2263027	1	0	0	1	1	0	1	0	0	1	0	0	0	1	0	1	1	0	0	0	0	1	0	1	0	0	0	1	1	0	1	0	0	0	1	1	1	1	0	1	1	1	1	1	1	1	0	0	1
1006460	0	1	1	0	0	1	2	1	1	0	1	1	1	0	1	0	0	1	1	1	1	0	1	2	1	1	1	0	0	1	0	1	1	1	0	0	0	0	1	0	0	0	0	0	0	0	1	1	0
1107496	0	1	1	0	0	1	1	1	1	0	1	1	1	0	1	0	0	1	1	1	1	0	1	1	1	1	1	0	0	1	0	1	1	1	0	0	0	0	1	0	0	0	0	0	0	0	1	1	0
1111254	0	1	1	0	0	1	0	1	1	0	1	1	1	0	1	0	0	1	1	1	1	0	1	1	1	1	1	0	0	1	0	1	1	1	0	0	0	0	1	0	0	0	0	0	0	0	1	1	0
1126270	0	1	1	0	0	1	0	1	1	0	1	1	1	0	1	0	0	1	1	1	1	0	1	1	1	1	1	0	0	1	0	1	1	1	0	0	0	0	1	0	0	0	0	0	0	0	1	1	0
1064097	1	0	0	1	1	0	1	0	0	1	0	0	0	1	0	1	1	0	0	0	0	1	0	1	0	0	0	1	1	0	1	1	0	0	1	1	1	1	0	1	1	1	1	1	1	1	0	0	1
3957463	1	0	0	1	1	0	1	0	0	1	0	0	0	1	0	1	1	0	0	0	0	1	0	1	0	0	0	1	1	0	1	1	0	0	1	1	1	1	0	1	1	1	1	1	1	1	0	0	1
3959976	1	0	0	1	1	0	1	0	0	1	0	0	0	1	0	1	1	0	0	0	0	1	0	1	0	0	0	1	1	0	1	1	0	0	1	1	1	1	0	1	1	1	1	1	1	1	0	0	1
997310	1	0	0	1	1	0	1	0	0	1	0	0	0	1	0	1	1	0	0	0	0	1	0	1	0	0	0	1	1	0	1	0	0	0	1	1	1	1	0	1	1	1	1	1	1	1	0	0	1
1010881	1	0	0	1	1	0	1	0	0	1	0	0	0	1	0	1	1	0	0	0	0	1	0	1	0	0	0	1	1	0	1	0	0	0	1	1	1	1	0	1	1	1	1	1	1	1	0	0	1
1048122	1	0	0	1	1	0	1	0	0	1	0	0	0	1	0	1	1	0	0	0	0	1	0	1	0	0	0	1	1	0	1	0	0	0	1	1	1	1	0	1	1	1	1	1	1	1	0	0	1
1158022	1	0	0	1	1	0	1	0	0	1	0	0	0	1	0	1	1	0	0	0	0	1	0	1	0	0	0	1	1	0	1	0	0	0	1	1	1	1	0	1	1	1	1	1	1	1	0	0	1
1203543	1	0	0	1	1	0	1	0	0	1	0	0	0	1	0	1	1	0	0	0	0	1	0	1	0	0	0	1	1	0	1	0	0	0	1	1	1	1	0	1	1	1	1	1	1	1	0	0	1
1207019	1	0	0	1	1	0	1	0	0	1	0	0	0	1	0	1	1	0	0	0	0	1	0	1	0	0	0	1	1	0	1	0	0	0	1	1	1	1	0	1	1	1	1	1	1	1	0	0	1
1212844	1	0	0	1	1	0	1	0	0	1	0	0	0	1	0	1	1	0	0	0	0	1	0	1	0	0	0	1	1	0	1	0	0	0	1	1	1	1	0	1	1	1	1	1	1	1	0	0	1
1219853	1	0	0	1	1	0	1	0	0	1	0	0	0	1	0	1	1	0	0	0	0	1	0	1	0	0	0	1	1	0	1	0	0	0	1	1	1	1	0	1	1	1	1	1	1	1	0	0	1
1766767	1	0	0	1	1	0	1	0	0	1	0	0	0	1	0	1	1	0	0	0	0	1	0	1	0	0	0	1	1	0	1	0	0	0	1	1	1	1	0	1	1	1	1	1	1	1	0	0	1
2278315	1	0	0	1	1	0	1	0	0	1	0	0	0	1	0	1	1	0	0	0	0	1	0	1	0	0	0	1	1	0	1	0	0	0	1	1	1	1	0	1	1	1	1	1	1	1	0	0	1
2303277	1	0	0	1	1	0	1	0	0	1	0	0	0	1	0	1	1	0	0	0	0	1	0	1	0	0	0	1	1	0	1	0	0	0	1	1	1	1	0	1	1	1	1	1	1	1	0	0	1
3021884	1	0	0	1	1	0	1	0	0	1	0	0	0	1	0	1	1	0	0	0	0	1	0	1	0	0	0	1	1	0	1	0	0	0	1	1	1	1	0	1	1	1	1	1	1	1	0	0	1
3023323	1	0	0	1	1	0	1	0	0	1	0	0	0	1	0	1	1	0	0	0	0	1	0	1	0	0	0	1	1	0	1	0	0	0	1	1	1	1	0	1	1	1	1	1	1	1	0	0	1
3935527	1	0	0	1	1	0	1	0	0	1	0	0	0	1	0	1	1	0	0	0	0	1	0	1	0	0	0	1	1	0	1	0	0	0	1	1	1	1	0	1	1	1	1	1	1	1	0	0	1
3940288	1	0	0	1	1	0	1	0	0	1	0	0	0	1	0	1	1	0	0	0	0	1	0	1	0	0	0	1	1	0	1	0	0	0	1	1	1	1	0	1	1	1	1	1	1	1	0	0	1
3951661	1	0	0	1	1	0	1	0	0	1	0	0	0	1	0	1	1	0	0	0	0	1	0	1	0	0	0	1	1	0	1	0	0	0	1	1	1	1	0	1	1	1	1	1	1	1	0	0	1
4008673	1	0	0	1	1	0	1	0	0	1	0	0	0	1	0	1	1	0	0	0	0	1	0	1	0	0	0	1	1	0	1	0	0	0	1	1	1	1	0	1	1	1	1	1	1	1	0	0	1
4404950	1	0	0	1	1	0	1	0	0	1	0	0	0	1	0	1	1	0	0	0	0	1	0	1	0	0	0	1	1	0	1	0	0	0	1	1	1	1	0	1	1	1	1	1	1	1	0	0	1
3943138	0	1	1	0	0	1	2	1	1	0	1	1	1	0	1	0	0	1	1	1	1	0	1	2	1	1	1	0	0	1	0	2	1	1	0	0	0	0	1	0	0	0	0	0	0	0	1	1	0
4409190	1	0	0	1	1	0	1	0	0	1	0	0	0	1	0	1	1	0	0	0	0	1	0	1	0	0	0	1	1	0	1	0	0	0	1	1	1	1	0	1	1	1	1	1	1	1	0	0	1
1082842	1	0	0	1	1	0	2	0	0	1	0	0	0	1	0	1	1	0	0	0	0	1	0	2	0	0	0	1	1	0	1	0	0	0	1	1	1	1	0	1	1	1	1	1	1	1	0	0	1
1203688	0	1	1	0	0	1	1	1	1	0	1	1	1	0	1	0	0	1	1	1	1	0	1	1	1	1	1	0	0	1	0	1	1	1	0	0	0	0	1	0	0	0	0	0	0	0	1	1	0
3946249	0	1	1	0	0	1	1	1	1	0	1	1	1	0	1	0	0	1	1	1	1	0	1	1	1	1	1	0	0	1	0	1	1	1	0	0	0	0	1	0	0	0	0	0	0	0	1	1	0
3956119	0	1	1	0	0	1	0	1	1	0	1	1	1	0	1	0	0	1	1	1	1	0	1	1	1	1	1	0	0	1	0	1	1	1	0	0	0	0	1	0	0	0	0	0	0	0	1	1	0
1235824	0	1	1	0	0	1	0	1	1	0	1	1	1	0	1	0	0	1	1	1	1	0	1	1	1	1	1	0	0	1	0	1	1	1	0	0	0	0	1	0	0	0	0	0	0	0	1	1	0
1262196	0	1	1	0	0	1	0	1	1	0	1	1	1	0	1	0	0	1	1	1	1	0	1	1	1	1	1	0	0	1	0	1	1	1	0	0	0	0	1	0	0	0	0	0	0	0	1	1	0
2259299	1	0	0	1	1	0	1	0	0	1	0	0	0	1	0	1	1	0	0	0	0	1	0	2	0	0	0	1	1	0	1	0	0	0	1	1	1	1	0	1	1	1	1	1	1	1	0	0	1
3950850	0	1	1	0	0	1	0	1	1	0	1	1	1	0	1	0	0	1	1	1	1	0	1	1	1	1	1	0	0	1	0	1	1	1	0	0	0	0	1	0	0	0	0	0	0	0	1	1	0
1115515	0	1	1	0	0	1	0	1	1	0	0	1	1	0	1	0	0	1	1	1	1	0	1	1	1	1	1	0	0	1	0	1	1	1	0	0	0	0	1	0	0	0	0	0	0	0	1	1	0
1129099	0	1	1	0	0	1	0	1	1	0	0	1	1	0	1	0	0	1	1	1	1	0	1	1	1	1	1	0	0	1	0	1	1	1	0	0	0	0	1	0	0	0	0	0	0	0	1	1	0
1138816	0	1	1	0	0	1	0	1	1	0	0	1	1	0	1	0	0	1	1	1	1	0	1	1	1	1	1	0	0	1	0	1	1	1	0	0	0	0	1	0	0	0	0	0	0	0	1	1	0
1219886	0	1	1	0	0	1	0	1	1	0	0	1	1	0	1	0	0	1	1	1	1	0	1	2	1	1	1	0	0	1	0	2	1	1	0	0	0	0	1	0	0	0	0	0	0	0	1	1	0
1220264	0	1	2	0	0	2	0	1	2	0	0	2	1	0	2	0	0	2	2	2	1	0	2	2	1	1	2	0	0	2	0	2	2	2	0	0	0	0	2	0	0	0	0	0	0	0	1	1	0
1235358	0	1	1	0	0	1	0	1	1	0	0	1	1	0	1	0	0	1	1	1	1	0	1	2	1	1	1	0	0	1	0	1	1	1	0	0	0	0	1	0	0	0	0	0	0	0	1	1	0
1237977	0	1	1	0	0	1	0	1	1	0	0	1	1	0	1	0	0	1	1	1	1	0	1	1	1	1	1	0	0	1	0	1	1	1	0	0	0	0	1	0	0	0	0	0	0	0	1	1	0
1243839	0	1	1	0	0	1	0	1	1	0	0	1	1	0	1	0	0	1	1	1	1	0	1	1	1	1	1	0	0	1	0	1	1	1	0	0	0	0	1	0	0	0	0	0	0	0	1	1	0
1244270	0	1	1	0	0	1	0	1	1	0	0	1	1	0	1	0	0	1	1	1	1	0	1	1	1	1	1	0	0	1	0	1	1	1	0	0	0	0	1	0	0	0	0	0	0	0	1	1	0
1293354	0	1	1	0	0	1	0	1	1	0	0	1	1	0	1	0	0	1	1	1	1	0	1	1	1	1	1	0	0	1	0	1	1	1	0	0	0	0	1	0	0	0	0	0	0	0	1	1	0
4991669	0	1	1	0	0	1	0	1	1	0	0	1	1	0	1	0	0	1	1	1	1	0	1	1	1	1	1	0	0	1	0	1	1	1	0	0	0	0	1	0	0	0	0	0	0	0	1	1	0
4991726	0	1	1	0	0	1	0	1	1	0	0	1	1	0	1	0	0	1	1	1	1	0	1	1	1	1	1	0	0	1	0	1	1	1	0	0	0	0	1	0	0	0	0	0	0	0	1	1	0
990089	1	0	0	1	1	0	1	0	0	1	1	0	0	1	0	1	1	0	0	0	0	1	0	1	0	0	0	1	1	0	1	0	0	0	1	1	1	1	0	1	1	1	1	1	1	1	0	0	1
1029624	0	1	1	0	0	1	2	1	1	0	0	1	1	0	1	0	0	1	1	1	1	0	1	2	1	1	1	0	0	1	0	1	1	1	0	0	0	0	1	0	0	0	0	0	0	0	1	1	0
4538688	1	0	0	1	1	0	1	0	0	1	1	0	0	1	0	1	1	0	0	0	0	1	0	1	0	0	0	1	1	0	1	0	0	0	1	1	1	1	0	1	1	1	1	1	1	1	0	0	1
1092534	0	1	1	0	0	1	1	1	1	0	0	1	1	0	1	0	0	1	1	1	1	0	1	1	1	1	1	0	0	1	0	1	1	1	0	0	0	0	1	0	0	0	0	0	0	0	1	1	0
1266896	0	1	1	0	0	1	1	1	1	0	0	1	1	0	1	0	0	1	1	1	1	0	1	1	1	1	1	0	0	1	0	1	1	1	0	0	0	0	1	0	0	0	0	0	0	0	1	1	0
1695125	0	1	1	0	0	1	2	1	1	0	0	1	1	0	1	0	0	1	1	1	1	0	1	2	1	1	1	0	0	1	0	1	1	1	0	0	0	0	1	0	0	0	0	0	0	0	1	1	0
2322584	1	0	0	1	1	0	1	0	0	1	1	0	0	1	0	1	1	0	0	0	0	1	0	1	0	0	0	1	1	0	1	0	0	0	1	1	1	1	0	1	1	1	1	1	1	1	0	0	1
3951345	1	0	0	1	1	0	1	0	0	1	1	0	0	1	0	1	1	0	0	0	0	1	0	1	0	0	0	1	1	0	1	0	0	0	1	1	1	1	0	1	1	1	1	1	1	1	0	0	1
1081588	0	1	1	0	0	1	1	1	1	0	0	1	1	0	1	0	0	1	0	1	1	0	1	1	1	1	1	0	0	1	0	1	1	1	0	0	0	0	1	0	0	0	0	0	0	0	1	1	0
1151515	1	0	0	1	1	0	0	0	0	1	1	0	0	1	0	1	1	0	1	0	0	1	0	2	0	0	0	1	1	0	1	0	0	0	1	1	1	1	0	1	1	1	1	1	1	1	0	0	1
1234671	0	1	1	0	0	1	1	1	1	0	0	1	1	0	1	0	0	1	0	1	1	0	1	1	1	1	1	0	0	1	0	1	1	1	0	0	0	0	1	0	0	0	0	0	0	0	1	1	0
1238842	0	1	1	0	0	1	1	1	1	0	0	1	1	0	1	0	0	1	0	1	1	0	1	2	1	1	1	0	0	1	0	1	1	1	0	0	0	0	1	0	0	0	0	0	0	0	1	1	0
1696675	1	0	0	1	1	0	0	0	0	1	1	0	0	1	0	1	1	0	1	0	0	1	0	1	0	0	0	1	1	0	1	0	0	0	1	1	1	1	0	1	1	1	1	1	1	1	0	0	1
3024957	0	1	1	0	0	1	1	1	1	0	0	1	1	0	1	0	0	1	0	1	1	0	1	2	1	1	1	0	0	1	0	1	1	1	0	0	0	0	1	0	0	0	0	0	0	0	1	1	0
3937784	1	0	0	1	1	0	0	0	0	1	1	0	0	1	0	1	1	0	1	0	0	1	0	1	0	0	0	1	1	0	1	0	0	0	1	1	1	1	0	1	1	1	1	1	1	1	0	0	1
1127974	0	1	1	0	0	1	1	1	1	0	0	1	1	0	1	0	0	1	0	1	1	0	1	1	1	1	1	0	0	1	0	1	1	1	0	0	0	0	1	0	0	0	0	0	0	0	1	1	0
3222477	0	1	1	0	0	1	1	1	1	0	0	1	1	0	1	0	0	1	0	1	1	0	1	1	1	1	1	0	0	1	0	1	1	1	0	0	0	0	1	0	0	0	0	0	0	0	1	1	0
1003195	1	0	0	1	1	0	0	0	0	1	1	0	0	0	0	1	1	0	1	0	0	1	0	1	0	0	0	1	1	0	1	1	0	0	1	1	1	1	0	1	1	1	1	1	1	1	0	0	1
2275207	1	0	0	1	1	0	0	0	0	1	1	0	0	0	0	1	1	0	1	0	0	1	0	1	0	0	0	1	1	0	1	1	0	0	1	1	1	1	0	1	1	1	1	1	1	1	0	0	1
4405231	1	0	0	1	1	0	0	0	0	1	1	0	0	0	0	1	1	0	1	0	0	1	0	1	0	0	0	1	1	0	1	1	0	0	1	1	1	1	0	1	1	1	1	1	1	1	0	0	1
1273237	0	1	1	0	0	1	1	1	1	0	0	1	1	1	1	0	0	1	0	1	1	0	1	1	1	1	1	0	0	1	0	1	1	1	0	0	0	0	1	0	0	0	0	0	0	0	1	1	0
3960360	0	1	1	0	0	1	1	1	1	0	0	1	1	1	1	0	0	1	0	1	1	0	1	1	1	1	1	0	0	1	0	1	1	1	0	0	0	0	1	0	0	0	0	0	0	0	1	1	0
4394510	0	1	1	0	0	1	1	1	1	0	0	1	1	1	1	0	0	1	0	1	1	0	1	1	1	1	1	0	0	1	0	1	1	1	0	0	0	0	1	0	0	0	0	0	0	0	1	1	0
1074158	0	1	1	0	0	1	1	1	1	0	0	1	1	1	1	0	0	1	0	1	1	0	1	2	1	1	1	0	0	1	0	2	1	1	0	0	0	0	1	0	0	0	0	0	0	0	1	1	0
1101962	1	0	0	1	1	0	0	0	0	1	1	0	0	0	0	1	1	0	1	0	0	1	0	1	0	0	0	1	1	0	1	1	0	0	1	1	1	1	0	1	1	1	1	1	1	1	0	0	1
1209708	0	1	1	0	0	1	1	1	1	0	0	1	1	1	1	0	0	1	0	1	1	0	1	2	1	1	1	0	0	1	0	2	1	1	0	0	0	0	1	0	0	0	0	0	0	0	1	1	0
1211535	1	0	0	1	1	0	0	0	0	1	1	0	0	0	0	1	1	0	1	0	0	1	0	1	0	0	0	1	1	0	1	1	0	0	1	1	1	1	0	1	1	1	1	1	1	1	0	0	1
1218849	1	0	0	1	1	0	0	0	0	1	1	0	0	0	0	1	1	0	1	0	0	1	0	1	0	0	0	1	1	0	1	1	0	0	1	1	1	1	0	1	1	1	1	1	1	1	0	0	1
1219891	1	0	0	1	1	0	0	0	0	1	1	0	0	0	0	1	1	0	1	0	0	1	0	1	0	0	0	1	1	0	1	1	0	0	1	1	1	1	0	1	1	1	1	1	1	1	0	0	1
1260970	1	0	0	1	1	0	0	0	0	1	1	0	0	0	0	1	1	0	1	0	0	1	0	1	0	0	0	1	1	0	1	1	0	0	1	1	1	1	0	1	1	1	1	1	1	1	0	0	1
1302112	1	0	0	1	1	0	0	0	0	1	1	0	0	0	0	1	1	0	1	0	0	1	0	1	0	0	0	1	1	0	1	1	0	0	1	1	1	1	0	1	1	1	1	1	1	1	0	0	1
2260946	0	1	1	0	0	1	1	1	1	0	0	1	1	1	1	0	0	1	0	1	1	0	1	2	1	1	1	0	0	1	0	2	1	1	0	0	0	0	1	0	0	0	0	0	0	0	1	1	0
2291522	1	0	0	1	1	0	0	0	0	1	1	0	0	0	0	1	1	0	1	0	0	1	0	1	0	0	0	1	1	0	1	1	0	0	1	1	1	1	0	1	1	1	1	1	1	1	0	0	1
3939764	1	0	0	1	1	0	0	0	0	1	1	0	0	0	0	1	1	0	1	0	0	1	0	1	0	0	0	1	1	0	1	1	0	0	1	1	1	1	0	1	1	1	1	1	1	1	0	0	1
3956672	0	1	1	0	0	1	1	1	1	0	0	1	1	1	1	0	0	1	0	1	1	0	1	1	1	1	1	0	0	1	0	1	1	1	0	0	0	0	1	0	0	0	0	0	0	0	1	1	0
4003070	0	1	1	0	0	1	1	1	1	0	0	1	1	1	1	0	0	1	0	1	1	0	1	2	1	1	1	0	0	1	0	2	1	1	0	0	0	0	1	0	0	0	0	0	0	0	1	1	0
4008599	0	1	1	0	0	1	1	1	1	0	0	1	1	1	1	0	0	1	0	1	1	0	1	1	1	1	1	0	0	1	0	1	1	1	0	0	0	0	1	0	0	0	0	0	0	0	1	1	0
4992090	1	0	0	1	1	0	0	0	0	1	1	0	0	0	0	1	1	0	1	0	0	1	0	1	0	0	0	1	1	0	1	1	0	0	1	1	1	1	0	1	1	1	1	1	1	1	0	0	1
5323591	1	0	0	1	1	0	0	0	0	1	1	0	0	0	0	1	1	0	1	0	0	1	0	1	0	0	0	1	1	0	1	1	0	0	1	1	1	1	0	1	1	1	1	1	1	1	0	0	1
1064677	0	1	1	0	0	1	1	1	1	0	0	1	1	1	1	0	0	1	0	1	1	0	1	2	1	0	1	0	0	1	0	2	1	1	0	0	0	0	1	0	0	1	0	0	0	0	1	0	0
1229124	1	0	0	1	1	0	0	0	0	1	1	0	0	0	0	1	1	0	1	0	0	1	0	1	0	1	0	1	1	0	1	1	0	0	1	1	1	1	0	1	1	0	1	1	1	1	0	1	1
1666917	1	0	0	1	1	0	0	0	0	1	1	0	0	0	0	1	1	0	1	0	0	1	0	2	0	1	0	1	1	0	1	2	0	0	1	1	1	1	0	1	1	0	1	1	1	1	0	1	1
1772143	0	1	1	0	0	1	1	1	1	0	0	1	1	1	1	0	0	1	0	1	1	0	1	1	1	0	1	0	0	1	0	1	1	1	0	0	0	0	1	0	0	1	0	0	0	0	1	0	0
3034534	1	0	0	1	1	0	0	0	0	1	1	0	0	0	0	1	1	0	1	0	0	1	0	1	0	1	0	1	1	0	1	1	0	0	1	1	1	1	0	1	1	0	1	1	1	1	0	1	1
3948019	1	0	0	1	1	0	0	0	0	1	1	0	0	0	0	1	1	0	1	0	0	1	0	0	0	1	0	1	1	0	1	1	0	0	1	1	1	1	0	1	1	0	1	1	1	1	0	1	1
1054439	0	1	1	0	0	1	1	1	1	0	0	1	1	1	1	0	0	1	0	1	1	0	1	2	1	0	1	0	0	1	0	2	1	1	0	0	0	0	1	0	0	1	0	0	0	0	1	0	0
2258021	1	0	0	1	1	0	0	0	0	1	1	0	0	0	0	1	1	0	1	0	0	1	2	2	0	1	0	1	1	0	1	2	0	0	1	1	1	1	0	1	1	0	1	1	1	1	0	1	1
2261292	1	0	0	1	1	0	0	0	0	1	1	0	0	0	0	1	1	0	1	0	0	1	2	2	0	1	0	1	1	0	1	2	0	0	1	1	1	1	0	1	1	0	1	1	1	1	0	1	1
3942658	1	0	0	1	1	0	0	0	0	1	1	0	0	0	0	1	1	0	1	0	0	1	0	1	0	1	0	1	1	0	1	1	0	0	1	1	1	1	0	1	1	0	1	1	1	1	0	1	1
4992397	1	0	0	1	1	0	0	0	0	1	1	0	0	0	0	1	1	0	1	0	0	1	2	2	0	1	0	1	1	0	1	2	0	0	1	1	1	1	0	1	1	0	1	1	1	1	0	1	1
1102589	0	1	1	0	0	1	1	1	1	0	0	1	1	1	1	0	0	1	0	1	1	0	1	1	1	0	1	0	0	1	0	1	1	1	0	0	0	0	1	0	0	1	0	0	0	0	1	0	0
1105355	0	1	1	0	0	1	1	1	1	0	0	1	1	1	1	0	0	1	0	1	1	0	1	1	1	0	1	0	0	1	0	1	1	1	0	0	0	0	1	0	0	1	0	0	0	0	1	0	0
1153333	0	1	1	0	0	1	1	1	1	0	0	1	1	1	1	0	0	1	0	1	1	0	1	1	1	0	1	0	0	1	0	1	1	1	0	0	0	0	1	0	0	1	0	0	0	0	1	0	0
1167674	0	1	1	0	0	1	1	1	1	0	0	1	1	1	1	0	0	1	0	1	1	0	1	1	1	0	1	0	0	1	0	1	1	1	0	0	0	0	1	0	0	1	0	0	0	0	1	0	0
1202107	0	1	1	0	0	1	1	1	1	0	0	1	1	1	1	0	0	1	0	1	1	0	1	1	1	0	1	0	0	1	0	1	1	1	0	0	0	0	1	0	0	1	0	0	0	0	1	0	0
1220150	0	1	1	0	0	1	1	1	1	0	0	1	1	1	1	0	0	1	0	1	1	0	1	1	1	0	1	0	0	1	0	1	1	1	0	0	0	0	1	0	0	1	0	0	0	0	1	0	0
1228103	0	1	1	0	0	1	1	1	1	0	0	1	1	1	1	0	0	1	0	1	1	0	1	1	1	0	1	0	0	1	0	1	1	1	0	0	0	0	1	0	0	1	0	0	0	0	1	0	0
3064440	0	1	1	0	0	1	1	1	1	0	0	1	1	1	1	0	0	1	0	1	1	0	1	1	1	0	1	0	0	1	0	1	1	1	0	0	0	0	1	0	0	1	0	0	0	0	1	0	0
3384993	0	1	1	0	0	1	1	1	1	0	0	1	1	1	1	0	0	1	0	1	1	0	1	1	1	0	1	0	0	1	0	1	1	1	0	0	0	0	1	0	0	1	0	0	0	0	1	0	0
3934432	0	1	1	0	0	1	1	1	1	0	0	1	1	1	1	0	0	1	0	1	1	0	1	1	1	0	1	0	0	1	0	1	1	1	0	0	0	0	1	0	0	1	0	0	0	0	1	0	0
4003995	0	1	1	0	0	1	1	1	1	0	0	1	1	1	1	0	0	1	0	1	1	0	1	1	1	0	1	0	0	1	0	1	1	1	0	0	0	0	1	0	0	1	0	0	0	0	1	0	0
4542325	0	1	1	0	0	1	1	1	1	0	0	1	1	1	1	0	0	1	0	1	1	0	1	1	1	0	1	0	0	1	0	1	1	1	0	0	0	0	1	0	0	1	0	0	0	0	1	0	0
4991919	0	1	1	0	0	1	1	1	1	0	0	1	1	1	1	0	0	1	0	1	1	0	1	1	1	0	1	0	0	1	0	1	1	1	0	0	0	0	1	0	0	1	0	0	0	0	1	0	0
4992341	0	1	1	0	0	1	1	1	1	0	0	1	1	1	1	0	0	1	0	1	1	0	1	1	1	0	1	0	0	1	0	1	1	1	0	0	0	0	1	0	0	1	0	0	0	0	1	0	0
1075810	1	0	0	1	1	0	0	0	0	1	1	0	0	0	0	1	1	0	1	0	0	1	0	1	0	1	0	1	1	0	1	1	0	0	1	1	1	1	0	1	1	0	1	1	1	1	0	1	1
3021599	0	1	1	0	0	1	1	1	1	0	0	1	1	1	1	0	0	1	0	1	1	0	1	1	1	0	1	0	0	1	0	1	1	1	0	0	0	0	1	0	0	1	0	0	0	0	1	0	0
3941988	1	0	0	1	1	0	0	0	0	1	1	0	0	0	0	1	1	0	1	0	0	1	0	1	0	1	0	1	1	0	1	1	0	0	1	1	1	1	0	1	1	0	1	1	1	1	0	1	1
4002495	0	1	1	0	0	1	1	1	1	0	0	1	1	1	1	0	0	1	0	1	1	0	1	1	1	0	1	0	0	1	0	1	1	1	0	0	0	0	1	0	0	1	0	0	0	0	1	0	0
4539925	1	0	0	1	1	0	0	0	0	1	1	0	0	0	0	1	1	0	1	0	0	1	0	1	0	1	0	1	1	0	1	1	0	0	1	1	1	1	0	1	1	0	1	1	1	1	0	1	1
1093485	1	0	0	1	1	0	0	0	0	1	1	0	0	0	0	1	1	0	1	0	0	1	0	1	0	1	0	1	1	0	1	1	0	0	1	1	1	1	0	1	1	0	1	1	1	1	0	1	1
1116243	1	0	0	1	1	0	0	0	0	1	1	0	0	0	0	1	1	0	1	0	0	1	0	1	0	1	0	1	1	0	1	1	0	0	1	1	1	1	0	1	1	0	1	1	1	1	0	1	1
2288936	1	0	0	1	1	0	0	0	0	1	1	0	0	0	0	1	1	0	1	0	0	1	0	1	0	1	0	1	1	0	1	1	0	0	1	1	1	1	0	1	1	0	1	1	1	1	0	1	1
2303473	1	0	0	1	1	0	0	0	0	1	1	0	0	0	0	1	1	0	1	0	0	1	0	1	0	1	0	1	1	0	1	1	0	0	1	1	1	1	0	1	1	0	1	1	1	1	0	1	1
3533833	1	0	0	1	1	0	0	0	0	1	1	0	0	0	0	1	1	0	1	0	0	1	0	1	0	1	0	1	1	0	1	1	0	0	1	1	1	1	0	1	1	0	1	1	1	1	0	1	1
1107486	0	1	1	0	0	1	1	1	1	0	0	1	1	1	1	0	0	1	0	1	1	0	1	1	1	0	1	0	0	1	0	1	1	1	0	0	0	0	1	0	0	1	0	0	0	0	1	0	0
1242275	1	0	0	1	1	0	0	0	0	1	1	0	0	0	0	1	1	0	1	0	0	1	0	2	0	1	0	1	1	0	1	2	0	0	1	1	1	1	0	1	1	0	1	1	1	1	0	1	1
4993244	1	0	0	1	1	0	0	0	0	1	1	0	0	0	0	1	1	0	1	0	0	1	0	2	0	1	0	1	1	0	1	2	0	0	1	1	1	1	0	1	1	0	1	1	1	1	0	1	1
1098402	0	1	1	0	0	1	1	1	1	0	0	1	1	1	1	0	0	0	0	1	1	0	1	1	1	0	1	0	0	1	0	1	1	0	0	0	0	0	1	0	0	1	0	0	0	0	1	1	0
1122484	0	1	1	0	0	1	1	1	1	0	0	1	1	1	1	0	0	0	0	1	1	0	1	1	1	0	1	0	0	1	0	1	1	0	0	0	0	0	1	0	0	1	0	0	0	0	1	1	0
1136175	0	1	1	0	0	1	1	1	1	0	0	1	1	1	1	0	0	0	0	1	1	0	1	1	1	0	1	0	0	1	0	1	1	0	0	0	0	0	1	0	0	1	0	0	0	0	1	1	0
1137826	0	1	1	0	0	1	1	1	1	0	0	1	1	1	1	0	0	0	0	1	1	0	1	1	1	0	1	0	0	1	0	1	1	0	0	0	0	0	1	0	0	1	0	0	0	0	1	1	0
1214354	0	1	1	0	0	1	1	1	1	0	0	1	1	1	1	0	0	0	0	1	1	0	1	1	1	0	1	0	0	1	0	1	1	0	0	0	0	0	1	0	0	1	0	0	0	0	1	1	0
1215769	0	1	1	0	0	1	1	1	1	0	0	1	1	1	1	0	0	0	0	1	1	0	1	1	1	0	1	0	0	1	0	1	1	0	0	0	0	0	1	0	0	1	0	0	0	0	1	1	0
1235724	0	1	1	0	0	1	1	1	1	0	0	1	1	1	1	0	0	0	0	1	1	0	1	1	1	0	1	0	0	1	0	1	1	0	0	0	0	0	1	0	0	1	0	0	0	0	1	1	0
1243774	0	1	1	0	0	1	1	1	1	0	0	1	1	1	1	0	0	0	0	1	1	0	1	1	1	0	1	0	0	1	0	1	1	0	0	0	0	0	1	0	0	1	0	0	0	0	1	1	0
2282074	0	1	1	0	0	1	1	1	1	0	0	1	1	1	1	0	0	0	0	1	1	0	1	1	1	0	1	0	0	1	0	1	1	0	0	0	0	0	1	0	0	1	0	0	0	0	1	1	0
2290309	0	1	1	0	0	1	1	1	1	0	0	1	1	1	1	0	0	0	0	1	1	0	1	1	1	0	1	0	0	1	0	1	1	0	0	0	0	0	1	0	0	1	0	0	0	0	1	1	0
3941793	0	1	1	0	0	1	1	1	1	0	0	1	1	1	1	0	0	0	0	1	1	0	1	1	1	0	1	0	0	1	0	1	1	0	0	0	0	0	1	0	0	1	0	0	0	0	1	1	0
4405622	1	0	0	1	1	0	0	0	0	1	1	0	0	2	0	1	1	1	1	0	0	1	0	0	0	1	0	1	1	0	1	2	0	1	1	1	1	1	0	1	1	0	1	1	1	1	2	0	1
4406994	0	1	1	0	0	1	1	1	1	0	0	1	1	1	1	0	0	0	0	1	1	0	1	1	1	0	1	0	0	1	0	1	1	0	0	0	0	0	1	0	0	1	0	0	0	0	1	1	0
4407405	0	1	1	0	0	1	1	1	1	0	0	1	1	1	1	0	0	0	0	1	1	0	1	1	1	0	1	0	0	1	0	1	1	0	0	0	0	0	1	0	0	1	0	0	0	0	1	1	0
4537364	0	1	1	0	0	1	1	1	1	0	0	1	1	1	1	0	0	0	0	1	1	0	1	1	1	0	1	0	0	1	0	1	1	0	0	0	0	0	1	0	0	1	0	0	0	0	1	1	0
4992146	0	1	1	0	0	1	1	1	1	0	0	1	1	1	1	0	0	0	0	1	1	0	1	1	1	0	1	0	0	1	0	1	1	0	0	0	0	0	1	0	0	1	0	0	0	0	1	1	0
4992509	1	0	0	1	1	0	0	0	0	1	1	0	0	2	0	1	1	1	1	0	0	1	0	0	0	1	0	1	1	0	1	2	0	1	1	1	1	1	0	1	1	0	1	1	1	1	2	0	1
4992891	0	1	1	0	0	1	1	1	1	0	0	1	1	1	1	0	0	0	0	1	1	0	1	1	1	0	1	0	0	1	0	1	1	0	0	0	0	0	1	0	0	1	0	0	0	0	1	1	0
1037914	1	0	0	1	1	0	1	0	0	1	1	0	0	1	0	1	1	1	1	0	0	1	1	0	0	1	0	1	1	0	1	1	0	1	1	1	1	1	0	1	1	0	1	1	1	1	1	0	1
1233402	1	0	0	1	1	0	1	0	0	1	1	0	0	1	0	1	1	1	1	0	0	1	0	0	0	1	0	1	1	0	1	1	0	1	1	1	1	1	0	1	1	0	1	1	1	1	1	0	1
4539517	1	0	0	1	1	0	1	0	0	1	1	0	0	1	0	1	1	1	1	0	0	1	0	0	0	1	0	1	1	0	1	1	0	1	1	1	1	1	0	1	1	0	1	1	1	1	1	0	1
1023614	1	0	0	1	1	0	1	0	0	1	1	0	0	1	0	1	1	1	1	0	0	1	0	0	0	1	0	1	1	0	1	1	0	1	1	1	1	1	0	1	1	0	1	1	1	1	0	0	1
1042663	1	0	0	1	1	0	1	0	0	1	1	0	0	1	0	1	1	1	1	0	0	1	0	0	0	1	0	1	1	0	1	1	0	1	1	1	1	1	0	1	1	0	1	1	1	1	0	0	1
1093470	1	0	0	1	1	0	1	0	0	1	1	0	0	1	0	1	1	1	1	0	0	1	0	0	0	1	0	1	1	0	1	1	0	1	1	1	1	0	0	1	1	0	1	1	1	1	0	0	1
3020938	1	0	0	1	1	0	1	0	0	1	1	0	0	1	0	1	1	1	1	0	0	1	0	0	0	1	0	1	1	0	1	1	0	1	1	1	1	1	0	1	1	0	1	1	1	1	0	0	1
3027286	1	0	0	1	1	0	1	0	0	1	1	0	0	1	0	1	1	1	1	0	0	1	0	0	0	1	0	1	1	0	1	1	0	1	1	1	1	1	0	1	1	0	1	1	1	1	0	0	1
3034276	1	0	0	1	1	0	1	0	0	1	1	0	0	1	0	1	1	1	1	0	0	1	0	0	0	1	0	1	1	0	1	1	0	1	1	1	1	1	0	1	1	0	1	1	1	1	0	0	1
4405517	1	0	0	1	1	0	1	0	0	1	1	0	0	1	0	1	1	1	1	0	0	1	0	0	0	1	0	1	1	0	1	1	0	1	1	1	1	1	0	1	1	0	1	1	1	1	0	0	1
3533870	1	0	0	1	1	0	0	0	0	1	1	0	0	1	0	1	1	1	1	0	0	1	0	0	0	1	0	1	1	0	1	1	0	1	1	1	1	1	0	1	1	0	1	1	1	1	0	0	1
977296	0	1	1	0	0	1	2	1	1	0	0	1	1	2	1	0	0	0	0	1	1	0	1	1	1	0	1	0	0	1	0	2	1	0	0	0	0	0	1	0	0	1	0	0	0	0	2	1	0
1254743	0	1	1	0	0	1	2	1	1	0	0	1	1	2	1	0	0	0	0	1	1	0	1	1	1	0	1	0	0	1	0	2	1	0	0	0	0	0	1	0	0	1	0	0	0	0	2	1	0
2257560	0	1	1	0	0	1	2	1	1	0	0	1	1	2	1	0	0	0	0	1	1	0	1	1	1	0	1	0	0	1	0	2	1	0	0	0	0	0	1	0	0	1	0	0	0	0	2	1	0
4910661	0	1	1	0	0	1	2	1	1	0	0	1	1	2	1	0	0	0	0	1	1	0	1	1	1	0	1	0	0	1	0	2	1	0	0	0	0	0	1	0	0	1	0	0	0	0	2	1	0
1073456	0	1	1	0	0	1	1	1	1	0	0	1	1	1	1	0	0	0	0	1	1	0	1	1	1	0	1	0	0	1	0	1	1	0	0	0	0	0	1	0	0	1	0	0	0	0	1	1	0
1100726	0	1	1	0	0	1	1	1	1	0	0	1	1	1	1	0	0	0	0	1	1	0	1	1	1	0	1	0	0	1	0	1	1	0	0	0	0	0	1	0	0	1	0	0	0	0	1	1	0
1109266	0	1	1	0	0	1	1	1	1	0	0	1	1	1	1	0	0	0	0	1	1	0	1	1	1	0	1	0	0	1	0	1	1	0	0	0	0	0	1	0	0	1	0	0	0	0	1	1	0
1150498	0	1	1	0	0	1	1	1	1	0	0	1	1	1	1	0	0	0	0	1	1	0	1	1	1	0	1	0	0	1	0	1	1	0	0	0	0	0	1	0	0	1	0	0	0	0	1	1	0
1153340	1	0	0	1	1	0	2	0	0	1	1	0	0	2	0	1	1	1	1	0	0	1	0	0	0	1	0	1	1	0	1	2	0	1	1	1	1	1	0	1	1	0	1	1	1	1	2	0	1
1287515	0	1	1	0	0	1	1	1	1	0	0	1	1	1	1	0	0	0	0	1	1	0	1	1	1	0	1	0	0	1	0	1	1	0	0	0	0	0	1	0	0	1	0	0	0	0	1	1	0
2374385	1	0	0	1	1	0	1	0	0	1	1	0	0	1	0	1	1	1	1	0	0	1	0	0	0	1	0	1	1	0	1	1	0	1	1	1	1	1	0	1	1	0	1	1	1	1	1	0	1
1106689	0	1	1	0	0	1	1	1	1	0	0	1	1	1	1	0	0	0	0	1	1	0	1	1	1	0	1	0	0	1	0	1	1	0	0	0	0	0	1	0	0	1	0	0	0	0	1	1	0
4991921	0	1	1	0	0	1	1	1	1	0	0	1	1	1	1	0	0	0	0	1	1	0	1	1	1	0	1	0	0	1	0	1	1	0	0	0	0	0	1	0	0	1	0	0	0	0	1	1	0
1113207	0	1	1	0	0	1	1	1	1	0	0	1	1	1	1	0	0	0	0	1	1	0	1	1	1	0	1	0	0	1	0	1	1	0	0	0	0	0	1	0	0	1	0	0	0	0	1	1	0
3935151	0	1	1	0	0	1	1	1	1	0	0	1	1	1	1	0	0	0	0	1	1	0	1	1	1	0	1	0	0	1	0	1	1	0	0	0	0	0	1	0	0	1	0	0	0	0	1	1	0
1098727	0	1	1	0	0	1	1	1	1	0	0	1	1	1	1	0	0	0	0	1	1	0	1	1	1	0	1	0	0	1	0	1	1	0	0	0	0	0	1	0	0	1	0	0	0	0	1	1	0
1101606	0	1	1	0	0	1	1	1	1	0	0	1	1	1	1	0	0	0	0	1	1	0	1	1	1	0	1	0	0	1	0	1	1	0	0	0	0	0	1	0	0	1	0	0	0	0	1	1	0
1102844	0	1	1	0	0	1	1	1	1	0	0	1	1	1	1	0	0	0	0	1	1	0	1	1	1	0	1	0	0	1	0	1	1	0	0	0	0	0	1	0	0	1	0	0	0	0	1	1	0
4992832	0	1	1	0	0	1	1	1	1	0	0	1	1	1	1	0	0	0	0	1	1	0	1	1	1	0	1	0	0	1	0	1	1	0	0	0	0	0	1	0	0	1	0	0	0	0	1	1	0
3025614	0	1	1	0	0	1	1	1	1	0	0	1	1	1	1	0	0	0	0	1	1	0	1	1	1	0	1	0	0	1	0	1	1	0	0	0	0	0	1	0	0	1	0	0	0	0	1	1	0
4991720	0	1	1	0	0	1	1	1	1	0	0	1	1	1	1	0	0	0	0	1	1	0	1	1	1	0	1	0	0	1	0	1	1	0	0	0	0	0	1	0	0	1	0	0	0	0	1	1	0
999132	0	1	1	0	0	1	1	1	1	0	0	1	1	2	1	0	0	0	0	1	1	0	1	1	1	0	1	0	0	1	0	2	1	0	2	0	0	0	1	0	0	1	0	0	0	0	2	1	0
1098323	1	0	0	1	1	0	2	0	0	1	1	0	0	2	0	1	1	1	1	0	0	1	0	0	0	1	0	1	1	0	1	2	0	1	2	1	1	1	0	1	1	0	1	1	1	1	2	0	1
1125564	1	0	0	1	1	0	0	0	0	1	1	0	0	1	0	1	1	1	1	0	0	1	0	0	0	1	0	1	1	0	1	1	0	1	1	1	1	1	0	1	1	0	1	1	1	1	1	0	1
1168776	1	0	0	1	1	0	0	0	0	1	1	0	0	1	0	1	1	1	1	0	0	1	0	0	0	1	0	1	1	0	1	1	0	1	1	1	1	1	0	1	1	0	1	1	1	1	1	0	1
1202836	1	0	0	1	1	0	0	0	0	1	1	0	0	1	0	1	1	1	1	0	0	1	0	0	0	1	0	1	1	0	1	1	0	1	1	1	1	1	0	1	1	0	1	1	1	1	1	0	1
1216002	1	0	0	1	1	0	0	0	0	1	1	0	0	1	0	1	1	1	1	0	0	1	0	0	0	1	0	1	1	0	1	1	0	1	1	1	1	1	0	1	1	0	1	1	1	1	1	0	1
1217619	1	0	0	1	1	0	0	0	0	1	1	0	0	1	0	1	1	1	1	0	0	1	0	0	0	1	0	1	1	0	1	1	0	1	1	1	1	1	0	1	1	0	1	1	1	1	1	0	1
1233705	1	0	0	1	1	0	0	0	0	1	1	0	0	1	0	1	1	1	1	0	0	1	0	0	0	1	0	1	1	0	1	1	0	1	1	1	1	1	0	1	1	0	1	1	1	1	1	0	1
2290687	1	0	0	1	1	0	0	0	0	1	1	0	0	1	0	1	1	1	1	0	0	1	0	0	0	1	0	1	1	0	1	1	0	1	1	1	1	1	0	1	1	0	1	1	1	1	1	0	1
2290693	1	0	0	1	1	0	0	0	0	1	1	0	0	1	0	1	1	1	1	0	0	1	0	0	0	1	0	1	1	0	1	1	0	1	1	1	1	1	0	1	1	0	1	1	1	1	1	0	1
4005397	1	0	0	1	1	0	0	0	0	1	1	0	0	1	0	1	1	1	1	0	0	1	0	0	0	1	0	1	1	0	1	1	0	1	1	1	1	1	0	1	1	0	1	1	1	1	1	0	1
4260633	1	0	0	1	1	0	0	0	0	1	1	0	0	1	0	1	1	1	1	0	0	1	0	0	0	1	0	1	1	0	1	1	0	1	1	1	1	1	0	1	1	0	1	1	1	1	1	0	1
4396010	1	0	0	1	1	0	0	0	0	1	1	0	0	1	0	1	1	1	1	0	0	1	0	0	0	1	0	1	1	0	1	1	0	1	1	1	1	1	0	1	1	0	1	1	1	1	1	0	1
1216401	1	0	0	1	1	0	0	0	0	1	1	0	0	1	0	1	1	1	1	0	0	1	0	0	0	1	0	1	1	0	1	1	0	1	1	1	1	1	0	1	1	0	1	1	1	1	1	0	1
3025597	1	0	0	1	1	0	0	0	0	1	1	0	0	1	0	1	1	1	1	1	0	1	0	0	0	1	0	1	1	0	1	1	0	1	1	1	1	1	0	1	1	0	1	1	1	1	1	0	1
3384730	1	0	0	1	1	0	0	0	0	1	1	0	0	1	0	1	1	1	1	0	0	1	0	0	0	1	0	1	1	0	1	1	0	1	1	1	1	1	0	1	1	0	1	1	1	1	1	0	1
1061145	1	0	0	1	1	0	2	0	0	1	1	0	0	2	0	1	1	1	1	0	0	1	0	0	0	1	0	1	1	0	1	2	0	1	2	1	1	1	0	1	1	0	1	1	1	1	2	0	1
1108680	1	0	0	1	1	0	2	0	0	1	1	0	0	2	0	1	1	1	1	0	0	1	0	0	0	1	0	1	1	0	1	2	0	1	2	1	1	1	0	1	1	0	1	1	1	1	2	0	1
3942270	1	0	0	1	1	0	1	0	0	1	1	0	0	1	0	1	1	1	1	0	0	1	0	0	0	1	0	1	1	0	1	1	0	1	1	1	1	1	0	1	1	0	1	1	1	1	1	0	1
1666488	1	0	0	1	1	0	2	0	0	1	1	0	0	2	0	1	1	1	1	0	0	1	0	0	0	1	0	1	1	0	1	2	0	1	2	1	1	1	0	1	1	0	1	1	1	1	2	0	1
2322126	1	0	0	1	1	0	1	0	0	1	1	0	0	1	0	1	1	1	1	0	0	1	0	0	0	1	0	1	1	0	1	1	0	1	1	1	1	1	0	1	1	0	1	1	1	1	1	0	1
992991	1	0	0	1	1	0	2	0	0	1	1	0	0	2	0	1	1	1	1	0	0	1	0	0	0	1	0	1	1	0	1	2	0	2	2	1	1	1	0	1	1	0	1	1	1	1	1	0	1
1708374	1	0	0	1	1	0	1	0	0	1	1	0	0	1	0	1	1	1	1	0	1	1	0	0	0	1	0	1	1	0	1	1	0	1	1	1	1	1	0	1	1	0	1	1	1	1	1	0	1
4992979	1	0	0	1	1	0	1	0	0	1	1	0	0	1	0	1	1	1	1	0	1	1	0	0	0	1	0	1	1	0	1	1	0	1	1	1	1	1	0	1	1	0	1	1	1	1	1	0	1
1074770	1	0	0	1	1	0	2	0	0	1	1	0	0	2	0	1	1	1	1	0	1	1	0	1	0	1	0	1	1	0	1	2	0	2	1	1	1	1	0	1	1	0	1	1	1	1	1	0	1
1083078	1	0	0	1	1	0	2	0	0	1	1	0	0	2	0	1	1	1	1	0	1	1	0	1	0	1	0	1	1	0	1	2	0	2	1	1	1	1	0	1	1	0	1	1	1	1	1	0	1
1088931	1	0	0	1	1	0	2	0	0	1	1	0	0	2	0	1	1	1	1	0	1	1	0	1	0	1	0	1	1	0	1	2	0	2	1	1	1	1	0	1	1	0	1	1	1	1	1	0	1
1203589	1	0	0	1	1	0	2	0	0	1	1	0	0	2	0	1	1	1	1	0	1	1	0	1	0	1	0	1	1	0	1	2	0	2	1	1	1	1	0	1	1	0	1	1	1	1	1	0	1
2300676	0	1	1	0	0	1	2	1	1	0	0	1	1	2	1	0	-	0	0	1	0	0	1	0	1	0	1	0	0	1	0	2	1	2	0	0	0	0	1	0	0	1	0	0	0	0	0	1	0
4993019	1	0	0	1	1	0	1	0	0	1	1	0	0	1	0	1	1	1	1	0	1	1	0	1	0	1	0	1	1	0	1	1	0	1	1	1	1	1	0	1	1	0	1	1	1	1	1	0	1
1027656	0	1	1	0	0	1	1	1	1	0	0	1	1	1	1	0	0	0	0	1	0	0	1	1	1	0	1	0	0	1	0	1	1	1	0	0	0	0	1	0	0	1	0	0	0	0	0	1	0
1066531	0	1	1	0	0	1	1	1	1	0	0	1	1	1	1	0	0	0	0	1	0	0	1	1	1	0	1	0	0	1	0	1	1	1	0	0	0	0	1	0	0	1	0	0	0	0	0	1	0
1073790	0	1	1	0	0	1	1	1	1	0	0	1	1	1	1	0	0	0	0	1	0	0	1	1	1	0	1	0	0	1	0	1	1	1	0	0	0	0	1	0	0	1	0	0	0	0	0	1	0
2276478	0	1	1	0	0	1	1	1	1	0	0	1	1	1	1	0	0	0	0	1	0	0	1	1	1	0	1	0	0	1	0	1	1	1	0	0	0	0	1	0	0	1	0	0	0	0	0	1	0
5970544	0	1	1	0	0	1	1	1	1	0	0	1	1	1	1	0	0	0	0	1	0	0	1	1	1	0	1	0	0	1	0	1	1	1	0	0	0	0	1	0	0	1	0	0	0	0	0	1	0
1113227	0	1	0	0	1	0	2	0	1	0	1	0	1	0	0	0	0	1	0	0	0	1	0	1	2	0	0	1	2	1	2	1	1	2	0	1	0	0	0	1	1	1	1	0	1	0	2	0	1
1120483	1	0	1	1	0	1	1	1	0	1	0	1	0	1	1	1	1	0	1	1	1	0	1	0	1	1	1	0	1	0	1	0	0	1	1	0	1	1	1	0	0	0	0	1	0	1	1	1	0
1218354	1	0	1	1	0	1	1	1	0	1	0	1	0	1	1	1	1	0	1	1	1	0	1	0	1	1	1	0	1	0	1	0	0	1	1	0	1	1	1	0	0	0	0	1	0	1	1	1	0
1220566	1	0	1	1	0	1	1	1	0	1	0	1	0	1	1	1	1	0	1	1	1	0	1	0	1	1	1	0	1	0	1	0	0	1	1	0	1	1	1	0	0	0	0	1	0	1	1	1	0
1235531	1	0	1	1	0	1	1	1	0	1	0	1	0	1	1	1	1	0	1	1	1	0	1	0	1	1	1	0	1	0	1	0	0	1	1	0	1	1	1	0	0	0	0	1	0	1	1	1	0
1668857	1	0	1	1	0	1	1	1	0	1	0	1	0	1	1	1	1	0	1	1	1	0	1	0	1	1	1	0	1	0	1	0	0	1	1	0	1	1	1	0	0	0	0	1	0	1	1	1	0
1105137	0	1	0	0	1	0	1	0	1	0	1	0	1	0	0	0	0	1	0	0	0	1	0	1	1	0	0	1	1	1	1	1	1	0	0	1	0	0	0	1	1	1	1	0	1	0	1	0	1
4395953	0	1	0	0	1	0	1	0	1	0	1	0	1	0	0	0	0	1	0	0	0	1	0	1	1	0	0	1	1	1	1	1	1	0	0	1	0	0	0	1	1	1	1	0	1	0	1	0	1
1001137	1	0	1	1	0	1	1	1	0	1	0	1	0	1	1	1	1	0	1	1	1	0	1	0	1	1	1	0	1	0	1	0	0	1	1	0	1	1	1	0	0	0	0	1	0	1	1	1	0
1140567	1	0	1	1	0	1	1	1	0	1	0	1	0	1	1	1	1	0	1	1	1	0	1	0	1	1	1	0	1	0	1	0	0	1	1	0	1	1	1	0	0	0	0	1	0	1	1	1	0
1234211	1	0	1	1	0	1	1	1	0	1	0	1	0	1	1	1	1	0	1	1	1	0	1	0	1	1	1	0	1	0	1	0	0	1	1	0	1	1	1	0	0	0	0	1	0	1	1	1	0
4396331	1	0	1	1	0	1	1	1	0	1	0	1	0	1	1	1	1	0	1	1	1	0	1	0	1	1	1	0	1	0	1	0	0	1	1	0	1	1	1	0	0	0	0	1	0	1	1	1	0
1055730	1	0	1	1	0	1	1	1	0	1	0	1	0	1	1	1	1	0	1	1	1	0	1	0	1	1	1	0	1	0	1	0	0	1	1	0	1	1	1	0	0	0	0	1	0	1	1	1	0
3028391	0	1	0	0	1	0	2	0	1	0	1	0	1	0	0	0	0	1	0	0	0	1	0	1	0	0	0	1	2	1	2	1	1	2	0	1	0	0	0	1	1	1	1	0	1	0	2	0	1
981077	0	1	0	0	1	0	2	0	1	0	1	0	0	0	0	0	0	1	0	0	0	1	0	1	0	0	0	1	2	1	2	1	1	0	0	1	0	0	0	1	1	1	1	0	1	0	2	0	1
991664	0	1	0	0	1	0	2	0	1	0	1	0	0	0	0	0	0	1	0	0	0	1	0	1	0	0	2	1	2	1	2	1	1	0	0	1	0	0	0	1	1	1	1	0	1	0	2	0	1
2243260	0	1	0	0	1	0	2	0	1	0	1	0	0	0	0	0	0	-	0	0	0	1	0	1	0	0	0	1	2	1	2	1	1	2	0	1	0	0	0	1	1	1	1	0	1	0	2	0	1
4396640	1	0	1	1	0	1	1	1	0	1	0	1	1	1	1	1	1	0	1	1	1	0	1	0	1	1	1	0	0	0	1	0	0	1	1	0	1	1	1	0	0	0	0	1	0	1	1	1	0
1118872	1	0	1	1	0	1	1	1	0	1	0	1	1	1	1	1	1	0	0	1	1	0	1	0	1	1	1	0	1	0	1	0	0	1	1	0	1	1	1	0	0	0	0	1	0	1	1	1	0
1142437	1	0	1	1	0	1	1	1	0	1	0	1	1	1	1	1	1	0	0	1	1	0	1	0	1	1	1	0	1	0	1	0	0	1	1	0	1	1	1	0	0	0	0	1	0	1	1	1	0
1242418	0	1	0	0	1	0	1	0	1	0	1	0	0	0	0	0	0	1	1	0	0	0	0	1	0	0	0	1	1	1	1	1	1	0	0	1	0	0	0	1	1	1	1	0	1	0	1	0	1
1251811	0	1	0	0	1	0	1	0	1	0	1	0	0	0	0	0	0	1	1	0	0	0	0	1	0	0	1	1	1	1	1	1	1	0	0	1	0	0	0	1	1	1	1	0	1	0	1	0	1
1252691	0	1	0	0	1	0	1	0	1	0	1	0	0	0	0	0	0	1	1	0	0	0	0	1	0	0	0	1	1	1	1	1	1	0	0	1	0	0	0	1	1	1	1	0	1	0	1	0	1
992285	0	1	0	0	1	0	2	0	1	0	1	0	0	0	0	0	0	2	1	0	0	0	0	1	0	0	2	1	2	1	2	1	1	0	0	1	0	0	0	1	1	1	1	0	1	0	2	0	1
1057133	0	1	0	0	1	0	2	0	1	0	1	0	0	0	0	0	0	2	1	0	0	0	0	1	0	0	2	1	2	1	2	1	1	0	0	1	0	0	0	1	1	1	1	0	1	0	2	0	1
980272	1	0	1	1	0	1	1	1	0	1	0	1	1	1	1	1	1	1	0	1	1	1	1	0	1	1	1	0	1	0	1	0	0	1	1	0	1	1	1	0	0	0	0	1	0	1	1	1	0
1020992	1	0	1	1	0	1	2	1	0	1	0	1	1	1	1	1	1	0	0	1	1	1	1	0	1	1	1	0	2	0	2	0	0	1	1	0	1	1	1	0	0	0	0	1	0	1	2	1	0
4910003	1	0	1	1	0	1	2	1	0	1	0	1	1	1	1	1	1	2	0	1	1	1	1	0	1	1	1	0	0	0	2	0	0	1	1	0	1	1	1	0	0	0	0	1	0	1	2	1	0
1862252	1	0	1	1	0	1	2	1	0	1	0	1	1	1	1	1	1	1	0	1	1	1	1	0	1	1	1	0	1	0	2	0	0	1	1	0	1	1	1	0	0	0	0	1	0	1	2	1	0
4993204	0	1	0	0	1	1	1	0	1	0	1	0	0	0	0	0	1	0	0	0	0	1	0	0	0	1	0	1	1	1	0	1	1	0	1	1	0	0	0	0	1	1	1	0	1	1	1	1	1
1081628	0	1	0	0	1	1	1	0	1	0	1	0	0	0	0	0	1	0	0	0	0	1	0	0	0	1	0	1	1	1	0	1	1	0	1	1	0	0	0	0	1	1	1	0	1	1	1	1	1
1132622	0	1	0	0	1	1	1	0	1	0	1	0	0	0	0	0	1	0	0	0	0	1	0	0	0	1	0	1	1	1	0	1	1	0	1	1	0	0	0	0	1	1	1	0	1	1	1	0	1
4990162	0	1	0	0	1	1	1	0	1	0	1	0	0	0	0	0	1	0	0	0	0	1	0	0	0	1	0	1	1	1	0	1	1	0	1	1	0	0	0	0	1	1	1	0	1	1	1	0	1
1136542	0	1	0	0	0	1	1	0	1	0	1	0	0	0	0	0	1	0	0	0	0	1	0	0	0	1	0	1	1	1	0	1	1	0	1	1	0	0	0	0	1	1	1	0	1	1	1	0	1
1697486	0	1	0	0	0	1	1	0	1	0	1	0	0	0	0	0	1	0	0	0	0	1	0	0	0	1	0	1	1	1	0	1	1	0	1	1	0	0	0	0	1	1	1	0	1	1	1	0	1
4396231	0	1	0	0	0	1	1	0	1	0	1	0	0	0	0	0	1	0	0	0	0	1	0	0	0	1	0	1	1	1	0	1	1	0	1	1	0	0	0	0	1	1	1	0	1	1	1	0	1
4990391	0	1	0	0	0	1	1	0	1	0	1	0	0	0	0	0	1	0	0	0	0	1	0	0	0	1	0	1	1	1	0	1	1	0	1	1	0	0	0	0	1	1	1	0	1	1	1	0	1
1005316	0	1	0	0	0	2	2	0	1	0	2	0	0	0	0	0	1	0	0	0	0	1	0	0	2	1	0	1	2	1	0	1	1	0	1	1	0	0	0	0	1	1	1	0	1	1	1	0	1
1022670	1	0	2	1	1	0	1	0	1	1	2	0	0	0	1	0	0	1	1	0	0	2	2	1	0	2	2	1	0	0	1	0	1	1	0	0	1	0	1	0	1	1	1	0	1	1	1	1	0
1040190	1	0	1	1	1	1	1	1	0	1	1	1	1	1	1	1	0	1	1	1	1	0	1	1	1	0	1	0	0	0	1	0	0	1	0	0	1	1	1	1	0	0	0	1	0	0	0	1	0
1043105	1	0	1	1	1	2	2	1	0	1	2	1	1	1	1	1	0	1	1	1	1	0	1	1	2	0	1	0	2	0	1	0	0	1	0	0	1	1	1	1	0	0	0	1	0	0	0	1	0
1057945	0	1	0	0	0	2	2	0	1	0	2	0	0	0	0	0	1	0	0	0	0	1	0	0	2	1	0	1	2	1	0	1	1	0	1	1	0	0	0	0	1	1	1	0	1	1	1	0	1
1089532	1	0	1	1	1	2	2	1	0	1	2	1	1	1	1	1	0	1	1	1	1	0	1	1	2	0	1	0	2	0	1	0	0	1	0	0	1	1	1	1	0	0	0	1	0	0	0	1	0
1094529	1	0	1	1	1	1	1	1	0	1	1	1	1	1	1	1	0	1	1	1	1	0	1	1	1	0	1	0	1	0	1	0	0	1	0	0	1	1	1	1	0	0	0	1	0	0	0	1	0
1096247	1	0	1	1	1	2	2	1	0	1	2	1	1	1	1	1	0	1	1	1	1	0	1	1	2	0	1	0	2	0	1	0	0	1	0	0	1	1	1	1	0	0	0	1	0	0	0	1	0
1097261	1	0	1	1	1	1	1	1	0	1	1	1	1	1	1	1	0	1	1	1	1	0	1	1	1	0	1	0	1	0	1	0	0	1	0	0	1	1	1	1	0	0	0	1	0	0	0	1	0
1101281	1	0	1	1	1	2	2	1	0	1	2	1	1	1	1	1	0	1	1	1	1	0	1	1	2	0	1	0	2	0	1	0	0	1	0	0	1	1	1	1	0	0	0	1	0	0	0	1	0
1104151	0	1	0	0	0	1	1	0	1	0	1	0	0	0	0	0	1	0	0	0	0	1	0	0	1	1	0	1	1	1	0	1	1	0	1	1	0	0	0	0	1	1	1	0	1	1	1	0	1
1122716	1	0	1	1	1	2	2	1	0	1	2	1	1	1	1	1	0	1	1	1	1	0	1	1	2	0	1	0	2	0	1	0	0	1	0	0	1	1	1	1	0	0	0	1	0	0	0	1	0
1123464	0	1	0	0	0	1	1	0	1	0	1	0	0	0	0	0	1	0	0	0	0	1	0	0	1	1	0	1	1	1	0	1	1	0	1	1	0	0	0	0	1	1	1	0	1	1	1	0	1
1126182	1	0	1	1	1	2	2	1	0	1	2	1	1	1	1	1	0	1	1	1	1	0	1	1	2	0	1	0	2	0	1	0	0	1	0	0	1	1	1	1	0	0	0	1	0	0	0	1	0
1130325	1	0	1	1	1	1	1	1	0	1	1	1	1	1	1	1	0	1	1	1	1	0	1	1	1	0	1	0	1	0	1	0	0	1	0	0	1	1	1	1	0	0	0	1	0	0	0	1	0
1214020	0	1	0	0	0	2	2	0	1	0	2	0	0	0	0	0	1	0	0	0	0	1	0	0	2	1	0	1	2	1	0	1	1	0	1	1	0	0	0	0	1	1	1	0	1	1	1	0	1
1217384	1	0	1	1	1	1	1	1	0	1	1	1	1	1	1	1	0	1	1	1	1	0	1	1	1	0	1	0	1	0	1	0	0	1	0	0	1	1	1	1	0	0	0	1	0	0	0	1	0
1225267	0	1	0	0	0	2	2	0	1	0	2	0	0	0	0	0	1	0	0	0	0	1	2	0	2	1	0	1	2	1	0	1	1	0	1	1	0	0	0	0	1	1	1	0	1	1	1	0	1
1230368	1	0	1	1	1	2	2	1	0	1	2	1	1	1	1	1	0	1	1	1	1	0	1	1	2	0	1	0	2	0	1	0	0	1	0	0	1	1	1	1	0	0	0	1	0	0	0	1	0
1258947	0	1	0	0	0	2	2	0	1	0	2	0	0	0	0	0	1	0	0	0	0	1	0	0	2	1	0	1	2	1	0	1	1	0	1	1	0	0	0	0	1	1	1	0	1	1	1	0	1
1864498	0	1	0	0	0	2	2	0	1	0	2	0	0	0	0	0	1	0	0	0	0	1	0	0	2	1	0	1	2	1	0	1	1	0	1	1	0	0	0	0	1	1	1	0	1	1	1	0	1
2243909	0	1	0	0	0	1	1	0	1	0	1	0	0	0	0	0	1	0	0	0	0	1	0	0	1	1	0	1	1	1	0	1	1	0	1	1	0	0	0	0	1	1	1	0	1	1	1	0	1
2329032	1	0	1	1	1	1	1	1	0	1	1	1	1	1	1	1	0	1	1	1	1	0	1	1	1	0	1	0	1	0	1	0	0	1	0	0	1	1	1	1	0	0	0	1	0	0	0	1	0
3021743	1	0	1	1	1	2	2	1	0	1	2	1	1	1	1	1	0	1	1	1	1	0	1	1	2	0	1	0	2	0	1	0	0	1	0	0	1	1	1	1	0	0	0	1	0	0	0	1	0
3064683	0	1	0	0	0	2	2	0	1	0	2	0	0	0	0	0	1	0	0	0	0	1	0	0	2	1	0	1	2	1	0	1	1	0	1	1	0	0	0	0	1	1	1	0	1	1	1	0	1
3064835	0	1	0	0	0	2	2	0	1	0	2	0	0	0	0	0	1	0	0	0	0	1	0	0	2	1	0	1	2	1	0	1	1	0	1	1	0	0	0	0	1	1	1	0	1	1	1	0	1
3222341	0	1	0	0	0	1	1	0	1	0	1	0	0	0	0	0	1	0	0	0	0	1	0	0	1	1	0	1	1	1	0	1	1	0	1	1	0	0	0	0	1	1	1	0	1	1	1	0	1
3944110	0	1	0	0	0	1	1	0	1	0	1	0	0	0	0	0	1	0	0	0	0	1	0	0	1	1	0	1	1	1	0	1	1	0	1	1	0	0	0	0	1	1	1	0	1	1	1	0	1
3960128	1	0	1	1	1	1	1	1	0	1	1	1	1	1	1	1	0	1	1	1	1	0	1	1	1	0	1	0	1	0	1	0	0	1	0	0	1	1	1	1	0	0	0	1	0	0	0	1	0
4663808	1	0	1	1	1	1	1	1	0	1	1	1	1	1	1	1	0	1	1	1	1	0	1	1	1	0	1	0	1	0	1	0	0	1	0	0	1	1	1	1	0	0	0	1	0	0	0	1	0
4910343	0	1	0	0	0	2	2	0	1	0	2	0	0	0	0	0	1	0	0	0	0	1	0	0	2	1	0	1	2	1	0	1	1	0	1	1	0	0	0	0	1	1	1	0	1	1	1	0	1
4911026	1	0	1	1	1	2	2	1	0	1	2	1	1	1	1	1	0	1	1	1	1	0	1	1	2	0	1	0	2	0	1	0	0	1	0	0	1	1	1	1	0	0	0	1	0	0	0	1	0
4989345	1	0	1	1	1	1	1	1	0	1	1	1	1	1	1	1	0	1	1	1	1	0	1	1	1	0	1	0	1	0	1	0	0	1	0	0	1	1	1	1	0	0	0	1	0	0	0	1	0
4990787	0	1	0	0	0	2	2	0	1	0	2	0	0	0	0	0	1	0	0	0	0	1	0	0	2	1	0	1	2	1	0	1	1	0	1	1	0	0	0	0	1	1	1	0	1	1	1	0	1
4992819	0	1	0	0	0	1	1	0	1	0	1	0	0	0	0	0	1	0	0	0	0	1	0	0	1	1	0	1	1	1	0	1	1	0	1	1	0	0	0	0	1	1	1	0	1	1	1	0	1
4993247	0	1	0	0	0	2	2	0	1	0	2	0	0	0	0	0	1	0	0	0	0	1	0	0	2	1	0	1	2	1	0	1	1	0	1	1	0	0	0	0	1	1	1	0	1	1	1	0	1
1071322	1	0	1	1	0	1	1	1	0	1	1	1	1	1	1	1	0	1	1	1	1	0	1	1	1	0	1	0	1	0	1	0	0	1	0	0	1	1	1	1	0	0	0	1	0	0	0	1	0
1144446	1	0	1	1	1	1	1	1	0	1	1	1	1	1	1	1	0	1	1	1	1	0	1	1	1	0	1	0	1	0	1	0	0	1	0	0	1	1	1	1	0	0	0	1	0	0	0	1	0
3028567	1	0	1	1	1	1	1	1	0	1	1	1	1	1	1	1	0	1	1	1	1	0	1	1	1	0	1	0	1	0	1	0	0	1	0	0	1	1	1	1	0	0	0	1	0	0	0	1	0
3950880	1	0	1	1	1	1	1	1	0	1	1	1	1	1	1	1	0	1	1	1	1	0	1	1	1	0	1	0	1	0	1	0	0	1	0	0	1	1	1	1	0	0	0	1	0	0	0	1	0
4260989	1	0	1	1	1	1	1	1	0	1	1	1	1	1	1	1	0	1	1	1	1	0	1	1	1	0	1	0	1	0	1	0	0	1	0	0	1	1	1	1	0	0	0	1	0	0	0	1	0
1079808	1	0	1	1	0	1	1	1	0	1	1	1	1	1	1	1	0	1	1	1	1	0	1	1	1	0	1	0	1	0	1	0	0	1	0	0	1	1	1	1	0	0	0	1	0	0	0	1	0
1079952	1	0	1	1	1	1	1	1	0	1	1	1	1	1	1	1	0	1	1	1	1	0	1	1	1	0	1	0	1	0	1	0	0	1	0	0	1	1	1	1	0	0	0	1	0	0	0	1	0
1133295	1	0	1	1	1	1	1	1	0	1	1	1	1	1	1	1	0	1	1	1	1	0	1	1	1	0	1	0	1	0	1	0	0	1	0	0	1	1	1	1	0	0	0	1	0	0	0	1	0
2293393	1	0	1	1	1	1	1	1	0	1	1	1	1	1	1	1	0	1	1	1	1	0	1	1	1	0	1	0	1	0	1	0	0	1	0	0	1	1	1	1	0	0	0	1	0	0	0	1	0
1123562	1	0	1	1	1	1	1	1	0	1	1	1	1	1	1	1	0	1	1	1	1	0	1	1	0	0	1	0	1	0	1	0	0	1	0	1	1	1	1	1	0	0	0	1	0	0	0	1	0
1127706	0	1	0	0	0	1	1	0	1	0	1	0	0	0	0	0	1	0	0	0	0	1	0	0	1	1	0	1	1	1	0	1	1	1	1	1	0	0	0	0	1	1	1	0	1	1	1	1	1
3948968	1	0	1	1	1	1	1	1	0	1	1	1	1	1	1	1	0	1	1	1	1	0	1	1	0	0	1	0	1	0	1	0	0	1	0	1	1	1	1	1	0	0	0	1	0	0	0	1	0
4541109	1	0	1	1	1	1	1	1	0	1	1	1	1	1	1	1	0	1	1	1	1	0	1	1	0	0	1	0	1	0	1	0	0	1	0	1	1	1	1	1	0	0	0	1	0	0	0	1	0
1110003	1	0	1	1	1	1	1	1	0	1	1	1	1	1	1	1	0	1	1	1	1	0	1	1	0	0	1	0	1	0	1	0	0	1	0	1	1	1	1	0	0	0	0	1	0	0	0	1	0
4439926	0	1	0	0	0	1	1	0	1	0	0	0	0	0	0	0	1	0	0	0	0	1	0	0	1	1	0	1	1	1	0	1	1	1	1	1	0	0	0	0	1	1	1	0	1	1	1	1	1
4991615	1	0	0	1	1	1	0	1	0	0	0	0	1	1	0	1	1	1	1	0	0	0	2	0	1	0	0	1	0	1	1	1	0	1	0	1	0	1	0	0	1	0	1	2	1	1	2	1	0
999517	0	1	1	0	0	0	1	0	1	1	1	1	0	0	1	0	0	0	0	1	1	1	2	1	0	1	1	0	1	0	2	0	1	0	1	0	1	0	1	1	0	1	0	2	0	0	2	0	1
1228614	0	1	1	0	0	0	1	0	1	1	1	1	0	0	1	0	0	0	0	1	1	1	2	1	0	1	1	0	1	0	0	0	1	0	1	0	1	0	1	1	0	1	0	2	0	0	2	0	1
4992145	0	1	1	0	0	0	1	0	1	1	1	1	0	0	1	0	0	0	0	1	1	1	1	1	0	1	1	0	1	0	0	0	1	0	1	0	1	0	1	1	0	1	0	1	0	0	1	0	1
5969885	1	0	0	1	1	1	0	1	0	0	0	0	1	1	0	1	1	1	1	0	0	0	2	0	1	0	0	1	0	1	1	1	0	1	0	1	0	1	0	0	1	0	1	2	1	1	1	1	0
983856	0	1	1	0	0	0	1	0	0	1	1	1	0	0	1	0	0	0	0	1	1	1	1	1	0	1	1	0	1	0	1	0	1	0	1	0	1	0	1	1	0	1	0	1	0	0	1	0	1
1067817	1	0	0	1	1	1	0	1	1	0	0	0	1	1	0	1	1	1	1	0	2	0	2	0	1	0	0	1	0	1	2	1	0	1	0	1	0	1	0	0	1	0	1	2	1	1	1	1	0
1111617	1	0	0	1	1	1	0	1	1	0	0	0	1	1	0	1	1	1	1	0	1	0	1	0	1	0	0	1	0	1	1	1	0	1	0	1	0	1	0	0	1	0	1	1	1	1	1	1	0
1128230	0	1	1	0	0	0	1	0	0	1	1	1	0	0	1	0	0	0	0	1	1	1	1	1	0	1	1	0	1	0	0	0	1	0	1	0	1	0	1	1	0	1	0	1	0	0	1	0	1
4396172	0	1	1	0	0	0	1	0	0	1	1	1	0	0	1	0	0	0	0	1	1	1	1	1	0	1	1	0	1	0	1	0	1	0	1	0	1	0	1	1	0	1	0	1	0	0	1	0	1
4538126	0	1	1	0	0	0	1	0	0	1	1	1	0	0	1	0	0	0	0	1	1	1	1	1	0	1	1	0	1	0	1	0	1	0	1	0	1	0	1	1	0	1	0	1	0	0	1	0	1
4538994	0	1	1	0	0	0	1	0	0	1	1	1	0	0	1	0	0	0	0	1	1	1	1	1	0	1	1	0	1	0	1	0	1	0	1	0	1	0	1	1	0	1	0	1	0	0	1	0	1
5581968	0	1	1	0	0	0	1	0	0	1	1	1	0	0	1	0	0	0	0	1	1	1	1	1	0	1	1	0	1	0	1	0	1	0	1	0	1	0	1	1	0	1	0	1	0	0	1	0	1
2288824	1	0	0	1	1	1	0	1	1	0	0	0	1	1	0	1	1	1	1	0	1	0	1	0	1	0	0	1	0	1	1	1	0	1	0	1	0	1	0	0	1	0	1	1	1	1	1	1	0
3033455	1	0	0	1	1	1	0	1	1	0	0	0	1	1	0	1	1	1	1	0	1	0	1	0	1	0	0	1	0	1	1	1	0	1	0	1	0	1	0	0	1	0	1	1	1	1	1	1	0
4404745	1	0	0	1	1	1	0	1	1	0	0	0	1	1	0	1	1	1	1	0	1	0	1	0	1	0	0	1	0	1	1	1	0	1	0	1	0	1	0	0	1	0	1	1	1	1	1	1	0
4405423	1	0	0	1	1	1	0	1	1	0	0	0	1	1	0	1	1	1	1	0	1	0	1	0	1	0	0	1	0	1	1	1	0	1	0	1	0	1	0	0	1	0	1	1	1	1	1	1	0
1106073	1	0	0	1	1	1	0	1	1	0	0	0	1	1	0	1	1	1	1	0	1	0	1	0	1	0	0	1	0	1	1	1	0	1	0	1	0	1	0	0	1	0	1	1	1	1	1	1	0
1021779	0	1	1	0	0	0	1	0	0	0	1	1	0	0	1	0	1	1	0	1	1	1	1	1	0	0	1	0	1	0	1	0	1	1	1	0	1	0	1	1	0	1	0	1	0	0	1	0	1
1669827	1	0	0	1	1	1	0	1	1	1	0	0	1	1	0	1	2	2	1	0	2	0	2	0	1	1	0	1	0	1	2	1	0	2	0	1	2	1	0	0	1	0	1	2	1	1	0	1	0
1083382	1	0	0	1	1	1	0	1	1	1	0	0	1	1	0	1	1	1	1	0	1	0	1	0	1	1	0	1	0	1	1	1	0	1	0	1	1	1	0	0	1	0	1	1	1	1	0	1	0
1141499	1	0	0	1	1	1	0	1	1	1	0	0	1	1	0	1	1	1	1	0	1	0	1	0	1	1	0	1	0	1	1	1	0	1	0	1	1	1	0	0	1	0	1	1	1	1	0	1	0
1151000	1	0	0	1	1	1	0	1	1	1	0	0	1	1	0	1	1	1	1	0	1	0	1	0	1	1	0	1	0	1	1	1	0	1	0	1	1	1	0	0	1	0	1	1	1	1	0	1	0
1108327	1	0	0	1	1	1	0	1	1	1	0	0	1	1	0	1	2	2	1	0	2	0	2	0	1	1	0	1	0	1	2	1	0	2	0	1	2	1	0	0	1	0	1	2	1	1	0	1	0
4262753	1	0	0	1	1	1	0	1	1	1	0	0	1	1	0	1	1	1	1	0	1	0	1	0	1	1	0	1	0	1	1	1	0	1	0	1	1	1	0	0	1	0	1	1	1	1	0	1	0
4993052	1	0	0	1	1	1	0	1	1	1	0	0	1	1	0	1	1	1	1	0	1	0	1	0	1	1	0	1	0	1	1	1	0	1	0	1	1	1	0	0	1	0	1	1	1	1	0	1	0
978526	1	0	0	1	1	1	0	1	1	1	0	0	1	1	0	1	2	2	1	0	2	0	2	0	1	1	0	1	0	1	2	1	0	2	0	1	2	1	0	0	1	0	1	2	1	1	0	1	0
979169	1	0	0	1	1	1	0	1	1	1	0	0	1	1	0	1	2	2	1	0	2	0	2	0	1	1	0	1	0	1	2	1	0	2	0	1	2	1	0	0	1	0	1	2	1	1	0	1	0
979718	1	0	0	1	1	1	0	1	1	1	0	0	1	1	0	1	2	2	1	0	2	0	2	0	1	1	0	1	0	1	2	1	0	2	0	1	2	1	0	0	1	0	1	2	1	1	0	1	0
985089	0	1	1	0	0	0	1	0	0	0	1	1	0	0	1	0	1	1	0	1	1	1	1	1	0	0	1	0	1	0	1	0	1	1	1	0	1	0	1	1	0	1	0	1	0	0	1	0	1
994487	1	0	0	1	1	1	0	1	1	1	0	0	1	1	0	1	2	2	1	0	2	0	2	0	1	1	0	1	0	1	2	1	0	2	0	1	2	1	0	0	1	0	1	2	1	1	0	1	0
1001208	1	0	0	1	1	1	0	1	1	1	0	0	1	1	0	1	2	2	1	0	2	0	2	0	1	1	0	1	0	1	2	1	0	2	0	1	2	1	0	0	1	0	1	2	1	1	0	1	0
1022284	1	0	0	1	1	1	0	1	1	1	0	0	1	1	0	1	2	2	1	0	0	0	2	0	1	1	0	1	0	1	2	1	0	2	0	1	2	1	0	0	1	0	1	2	1	1	0	1	0
1046310	1	0	0	1	1	1	0	1	1	1	0	0	1	1	0	1	2	2	1	0	2	0	2	0	1	1	0	1	0	1	2	1	0	2	0	1	2	1	0	0	1	0	1	2	1	1	0	1	0
1059865	1	0	0	1	1	1	0	1	1	1	0	0	1	1	0	1	2	2	1	0	2	0	2	0	1	1	0	1	0	1	2	1	0	2	0	1	2	1	0	0	1	0	1	2	1	1	0	1	0
1060708	1	0	0	1	1	1	0	1	1	1	0	0	1	1	0	1	2	2	1	0	2	0	2	0	1	1	0	1	0	1	2	1	0	2	0	1	2	1	0	0	1	0	1	2	1	1	0	1	0
1063031	1	0	0	1	1	1	0	1	1	1	0	0	1	1	0	1	2	2	1	0	2	0	2	0	1	1	0	1	0	1	2	1	0	2	0	1	2	1	0	0	1	0	1	2	1	1	0	1	0
1075950	1	0	0	1	1	1	0	1	1	1	0	0	1	1	0	1	2	2	1	0	2	0	2	0	1	1	0	1	0	1	2	1	0	2	0	1	2	1	0	0	1	0	1	2	1	1	0	1	0
1077875	0	1	1	0	0	0	1	0	0	0	1	1	0	0	1	0	1	1	0	1	1	1	1	1	0	0	1	0	1	0	1	0	1	1	1	0	1	0	1	1	0	1	0	1	0	0	1	0	1
1085277	1	0	0	1	1	1	0	1	1	1	0	0	1	1	0	1	2	2	1	0	2	0	2	0	1	1	0	1	0	1	2	1	0	2	0	1	2	1	0	0	1	0	1	2	1	1	0	1	0
1090010	1	0	0	1	1	1	0	1	1	1	0	0	1	1	0	1	2	2	1	0	2	0	2	0	1	1	0	1	0	1	2	1	0	2	0	1	2	1	0	0	1	0	1	2	1	1	0	1	0
1092372	1	0	0	1	1	1	0	1	1	1	0	0	1	1	0	1	2	2	1	0	2	0	2	0	1	1	0	1	0	1	2	1	0	2	0	1	2	1	0	0	1	0	1	2	1	1	0	1	0
1093325	1	0	0	1	1	1	0	1	1	1	0	0	1	1	0	1	2	2	1	0	2	0	2	0	1	1	0	1	0	1	2	1	0	2	0	1	2	1	0	0	1	0	1	2	1	1	0	1	0
1097891	1	0	0	1	1	1	0	1	1	1	0	0	1	1	0	1	2	2	1	0	2	0	2	0	1	1	0	1	0	1	2	1	0	2	0	1	2	1	0	0	1	0	1	2	1	1	0	1	0
1111186	0	1	1	0	0	0	1	0	0	0	1	1	0	0	1	0	1	1	0	1	1	1	1	1	0	0	1	0	1	0	1	0	1	1	1	0	1	0	1	1	0	1	0	1	0	0	1	0	1
1117745	1	0	0	1	1	1	0	1	1	1	0	0	1	1	0	1	1	1	1	0	0	0	1	0	1	1	0	1	0	1	1	1	0	1	0	1	1	1	0	0	1	0	1	1	1	1	0	1	0
1142231	0	1	1	0	0	0	1	0	0	0	1	1	0	0	1	0	2	2	0	1	2	1	2	1	0	0	1	0	1	0	2	0	1	2	1	0	2	0	1	1	0	1	0	2	0	0	1	0	1
1150369	0	1	1	0	0	0	1	0	0	0	1	1	0	0	1	0	2	2	0	1	2	1	2	1	0	0	1	0	1	0	2	0	1	2	1	0	2	0	1	1	0	1	0	2	0	0	1	0	1
1159200	0	1	1	0	0	0	1	0	0	0	1	1	0	0	1	0	2	2	0	1	2	1	2	1	0	0	1	0	1	0	2	0	1	2	1	0	2	0	1	1	0	1	0	2	0	0	1	0	1
1165808	1	0	0	1	1	1	0	1	1	1	0	0	1	1	0	1	1	1	1	0	0	0	1	0	1	1	0	1	0	1	1	1	0	1	0	1	1	1	0	0	1	0	1	1	1	1	0	1	0
1166053	1	0	0	1	1	1	0	1	1	1	0	0	1	1	0	1	2	2	1	0	2	0	2	0	1	1	0	1	0	1	2	1	0	2	0	1	2	1	0	0	1	0	1	2	1	1	0	1	0
1202550	0	1	1	0	0	0	1	0	0	0	1	1	0	0	1	0	2	2	0	1	2	1	2	1	0	0	1	0	1	0	2	0	1	2	1	0	2	0	1	1	0	1	0	2	0	0	1	0	1
1215845	1	0	0	1	1	1	0	1	1	1	0	0	1	1	0	1	2	2	1	0	2	0	2	0	1	1	0	1	0	1	2	1	0	2	0	1	2	1	0	0	1	0	1	2	1	1	0	1	0
1218108	1	0	0	1	1	1	0	1	1	1	0	0	1	1	0	1	2	2	1	0	2	0	2	0	1	1	0	1	0	1	2	1	0	2	0	1	2	1	0	0	1	0	1	2	1	1	0	1	0
1219210	1	0	0	1	1	1	0	1	1	1	0	0	1	1	0	1	2	2	1	0	2	0	2	0	1	1	0	1	0	1	2	1	0	2	0	1	2	1	0	0	1	0	1	2	1	1	0	1	0
1228363	0	1	1	0	0	0	1	0	0	0	1	1	0	0	1	0	2	2	0	2	2	1	2	1	0	0	1	0	1	0	0	0	1	2	1	0	2	0	1	1	0	1	0	2	0	0	1	0	1
1229345	0	1	1	0	0	0	1	0	0	0	1	1	0	0	1	0	2	2	0	1	2	1	2	1	0	0	1	0	1	0	2	0	1	2	1	0	2	0	1	1	0	1	0	2	0	0	1	0	1
1229595	0	1	1	0	0	0	1	0	0	0	1	1	0	0	1	0	2	2	0	1	2	1	2	1	0	0	1	0	1	0	2	0	1	2	1	0	2	0	1	1	0	1	0	2	0	0	1	0	1
1235569	0	1	1	0	0	0	1	0	0	0	1	1	0	0	1	0	2	2	0	1	2	1	2	1	0	0	1	0	1	0	2	0	1	2	1	0	2	0	1	1	0	1	0	2	0	0	1	0	1
1264542	1	0	0	1	1	1	0	1	1	1	0	0	1	1	0	1	2	2	1	0	2	0	2	0	1	1	0	1	0	1	2	1	0	2	0	1	2	1	0	0	1	0	1	2	1	1	0	1	0
1339763	0	1	1	0	0	0	1	0	0	0	1	1	0	0	1	1	1	1	0	1	1	1	1	1	0	0	1	0	1	0	1	0	1	1	1	0	1	0	1	1	0	1	0	1	0	0	1	0	1
1672979	0	1	1	0	0	0	1	0	0	0	1	1	0	0	1	0	2	2	0	1	2	1	2	1	0	0	1	0	1	0	2	0	1	2	1	0	2	0	1	1	0	1	0	2	0	0	1	0	1
1674778	1	0	0	1	1	1	0	1	1	1	0	0	1	1	0	1	2	2	1	0	2	0	2	0	1	1	0	1	0	1	2	1	0	2	0	1	2	1	0	0	1	0	1	2	1	1	0	1	0
1696617	1	0	0	1	1	1	0	1	1	1	0	0	1	1	0	1	2	2	1	0	2	0	2	0	1	1	0	1	0	1	2	1	0	2	0	1	2	1	0	0	1	0	1	2	1	1	0	1	0
2253877	0	1	1	0	0	0	1	0	0	0	1	1	0	0	1	0	2	2	0	2	2	1	2	1	0	0	1	0	1	0	2	0	1	2	1	0	2	0	1	1	0	1	0	2	0	0	1	0	1
2254633	0	1	1	0	0	0	1	0	0	0	1	1	0	0	1	0	2	2	0	1	2	1	2	1	0	0	1	0	1	0	2	0	1	2	1	0	2	0	1	1	0	1	0	2	0	0	1	0	1
2259024	0	1	1	0	0	0	1	0	0	0	1	1	0	0	1	0	2	2	0	1	1	1	2	1	0	0	1	0	1	0	2	0	1	2	1	0	2	0	1	1	0	1	0	2	0	0	1	0	1
2260288	0	1	1	0	0	0	1	0	0	0	1	1	0	0	1	0	2	2	0	1	2	1	2	1	0	0	1	0	1	0	2	0	1	2	1	0	2	0	1	1	0	1	0	2	0	0	1	0	1
2265364	0	1	1	0	0	0	1	0	0	0	1	1	0	0	1	0	2	2	0	1	1	1	2	1	0	0	1	0	1	0	2	0	1	2	1	0	2	0	1	1	0	1	0	2	0	0	1	0	1
2268563	0	1	1	0	0	0	1	0	0	0	1	1	0	0	1	0	2	2	0	1	2	1	2	1	0	0	1	0	1	0	2	0	1	2	1	0	2	0	1	1	0	1	0	2	0	0	1	0	1
2304152	1	0	0	1	1	1	0	1	1	1	0	0	1	1	0	1	1	1	1	0	0	0	1	0	1	1	0	1	0	1	1	1	0	1	0	1	1	1	0	0	1	0	1	1	1	1	0	1	0
2322321	0	1	1	0	0	0	1	0	0	0	1	1	0	0	1	0	1	1	0	1	1	1	1	1	0	0	1	0	1	0	1	0	1	1	1	0	1	0	1	1	0	1	0	1	0	0	1	0	1
3023869	0	1	1	0	0	0	1	0	0	0	1	1	0	0	1	1	1	1	0	1	1	1	1	1	0	0	1	0	1	0	1	0	1	1	1	0	1	0	1	1	0	1	0	1	0	0	1	0	1
3025548	1	0	0	1	1	1	0	1	1	1	0	0	1	1	0	1	2	2	1	0	2	0	2	0	1	1	0	1	0	1	2	1	0	2	0	1	2	1	0	0	1	0	1	2	1	1	0	1	0
3064658	1	0	0	1	1	1	0	1	1	1	0	0	1	1	0	1	2	2	1	0	2	0	2	0	1	1	0	1	0	1	2	1	0	2	0	1	2	1	0	0	1	0	1	2	1	1	0	1	0
3575239	1	0	0	1	1	1	0	1	1	1	0	0	1	1	0	1	1	1	1	0	0	0	1	0	1	1	0	1	0	1	1	1	0	1	0	1	1	1	0	0	1	0	1	1	1	1	0	1	0
3934599	1	0	0	1	1	1	0	1	1	1	0	0	1	1	0	1	2	2	1	0	2	0	2	0	1	1	0	1	0	1	2	1	0	2	0	1	2	1	0	0	1	0	1	2	1	1	0	1	0
3951735	0	1	1	0	0	0	1	0	0	0	1	1	0	0	1	0	1	1	0	1	1	1	1	1	0	0	1	0	1	0	0	0	1	1	1	0	1	0	1	1	0	1	0	1	0	0	1	0	1
3955958	1	0	0	1	1	1	0	1	1	1	0	0	1	1	0	1	2	2	1	0	2	0	2	0	1	1	0	1	0	1	2	1	0	2	0	1	2	1	0	0	1	0	1	2	1	1	0	1	0
3956236	0	1	1	0	0	0	1	0	0	0	1	1	0	0	1	0	1	1	0	1	1	1	1	1	0	0	1	0	1	0	1	0	1	0	1	0	1	0	1	1	0	1	0	1	0	0	1	0	1
4005021	0	1	1	0	0	0	1	0	0	0	1	1	0	0	1	0	1	1	0	1	1	1	1	1	0	0	1	0	1	0	1	0	1	1	1	0	1	0	1	1	0	1	0	1	0	0	1	0	1
4407869	0	1	1	0	0	0	1	0	0	0	1	1	0	0	1	0	2	2	0	1	2	1	2	1	0	0	1	0	1	0	2	0	1	2	1	0	2	0	1	1	0	1	0	2	0	0	1	0	1
4538649	1	0	0	1	1	1	0	1	1	1	0	0	1	1	0	1	1	1	1	0	0	0	1	0	1	1	0	1	0	1	1	1	0	1	0	1	1	1	0	0	1	0	1	1	1	1	0	1	0
4991851	1	0	0	1	1	1	0	1	1	1	0	0	1	1	0	1	2	2	1	0	2	0	2	0	1	1	0	1	0	1	2	1	0	2	0	1	2	1	0	0	1	0	1	2	1	1	0	1	0
4991905	0	1	1	0	0	0	1	0	0	0	1	1	0	0	1	0	2	2	0	1	2	1	2	1	0	0	1	0	1	0	2	0	1	2	1	0	2	0	1	1	0	1	0	2	0	0	1	0	1
1103444	1	0	0	1	1	1	0	1	1	1	0	0	1	1	0	1	1	1	1	0	1	0	1	0	1	1	0	1	0	1	1	1	0	1	0	1	1	1	0	0	1	0	1	1	1	1	0	1	0
2280286	1	0	0	1	1	1	0	1	1	1	0	0	1	1	0	1	1	1	1	0	1	0	1	0	1	1	0	1	0	1	1	1	0	1	0	1	1	1	0	0	1	0	1	1	1	1	0	1	0
4018220	1	0	0	1	1	1	0	1	1	1	0	0	1	1	0	1	1	0	1	0	0	0	1	0	1	1	0	1	0	1	1	1	0	1	0	1	1	1	0	0	1	0	1	1	1	1	0	1	0
4992502	1	0	0	1	1	1	0	1	1	1	0	0	1	1	0	1	1	0	1	0	1	0	1	0	1	1	0	1	0	1	1	1	0	1	0	1	1	1	0	0	1	0	1	1	1	1	0	1	0
982312	0	1	1	0	0	0	1	0	0	0	1	1	0	0	1	0	1	1	0	1	1	1	1	1	0	0	1	0	1	0	0	0	1	1	1	0	1	0	1	1	0	1	0	1	0	0	1	0	1
1021498	0	1	1	0	0	0	1	0	0	0	1	1	0	0	1	0	1	1	0	1	1	1	1	1	0	0	1	0	1	0	1	0	1	1	1	0	1	0	1	1	0	1	0	1	0	0	1	0	1
1207111	0	1	1	0	0	0	1	0	0	0	1	1	0	0	1	0	1	1	0	1	1	1	1	1	0	0	1	0	1	0	0	0	1	1	1	0	1	0	1	1	0	1	0	1	0	0	1	0	1
3935452	0	1	1	0	0	0	1	0	0	0	1	1	0	0	1	0	1	1	0	1	1	1	1	1	0	0	1	0	1	0	0	0	1	1	1	0	1	0	1	1	0	1	0	1	0	0	1	0	1
3938659	0	1	1	0	0	0	1	0	0	0	1	1	0	0	1	0	1	1	0	1	1	1	1	1	0	0	1	0	1	0	1	0	1	1	1	0	1	0	1	1	0	1	0	1	0	0	1	0	1
3951022	0	1	1	0	0	0	1	0	0	0	1	1	0	0	1	0	1	1	0	1	1	1	1	1	0	0	1	0	1	0	0	0	1	1	1	0	1	0	1	1	0	1	0	1	0	0	1	0	1
1210195	1	0	0	1	1	1	0	1	1	1	0	0	1	1	0	1	1	1	1	0	1	0	1	0	1	1	0	1	0	1	1	1	0	1	0	1	1	1	0	0	1	0	1	1	1	1	0	1	0
1235068	1	0	0	1	1	1	0	1	1	1	0	0	1	1	0	1	1	1	1	0	1	0	1	0	1	1	0	1	0	1	1	1	0	1	0	1	1	1	0	0	1	0	1	1	1	1	0	1	0
4397577	1	0	0	1	1	1	0	1	1	1	0	0	1	1	0	1	1	1	1	0	1	0	1	0	1	1	0	1	0	1	1	1	0	1	0	1	1	1	0	0	1	0	1	1	1	1	0	1	0
4405089	1	0	0	1	1	1	0	1	1	1	0	0	1	1	0	1	1	1	1	0	1	0	1	0	1	1	0	1	0	1	1	1	0	1	0	1	1	1	0	0	1	0	1	1	1	1	0	1	0
1126330	1	0	0	1	1	1	0	1	1	1	0	0	1	1	0	1	1	1	1	0	1	0	1	0	1	1	0	1	0	1	1	1	0	1	0	1	1	1	0	0	1	0	1	1	1	1	0	1	0
1162833	1	0	0	1	1	1	0	1	1	1	0	0	1	1	0	1	1	1	1	0	1	0	1	0	1	1	0	1	0	1	1	1	0	1	0	1	1	1	0	0	1	0	1	1	1	1	0	1	0
1242803	1	0	0	1	1	1	0	1	1	1	0	0	1	1	0	1	1	1	1	0	1	0	1	0	1	1	0	1	0	1	1	1	0	1	0	1	1	1	0	0	1	0	1	1	1	1	0	1	0
1265985	1	0	0	1	1	1	0	1	1	1	0	0	1	1	0	1	1	1	1	0	1	0	1	0	1	1	0	1	0	1	1	1	0	1	0	1	1	1	0	0	1	0	1	1	1	1	0	1	0
1373811	1	0	0	1	1	1	0	1	1	1	0	0	1	1	0	1	1	1	1	0	1	0	1	0	1	1	0	1	0	1	1	1	0	1	0	1	1	1	0	0	1	0	1	1	1	1	0	1	0
1377195	1	0	0	1	1	1	0	1	1	1	0	0	1	1	0	1	1	1	1	0	1	0	1	0	1	1	0	1	0	1	1	1	0	1	0	1	1	1	0	0	1	0	1	1	1	1	0	1	0
3934610	1	0	0	1	1	1	0	1	1	1	0	0	1	1	0	1	1	1	1	0	1	0	1	0	1	1	0	1	0	1	1	1	0	1	0	1	1	1	0	0	1	0	1	1	1	1	0	1	0
3936435	1	0	0	1	1	1	0	1	1	1	0	0	1	1	0	1	1	1	1	0	1	0	1	0	1	1	0	1	0	1	1	1	0	1	0	1	1	1	0	0	1	0	1	1	1	1	0	1	0
3938890	1	0	0	1	1	1	0	1	1	1	0	0	1	1	0	1	1	1	1	0	1	0	1	0	1	1	0	1	0	1	1	1	0	1	0	1	1	1	0	0	1	0	1	1	1	1	0	1	0
3949855	1	0	0	1	1	1	0	1	1	1	0	0	1	1	0	1	1	1	1	0	1	0	1	0	1	1	0	1	0	1	1	1	0	1	0	1	1	1	0	0	1	0	1	1	1	1	0	1	0
3961464	1	0	0	1	1	1	0	1	1	1	0	0	1	1	0	1	1	1	1	0	1	0	1	0	1	1	0	1	0	1	1	1	0	1	0	1	1	1	0	0	1	0	1	1	1	1	0	1	0
4009142	1	0	0	1	1	1	0	1	1	1	0	0	1	1	0	1	1	1	1	0	1	0	1	0	1	1	0	1	0	1	1	1	0	1	0	1	1	1	0	0	1	0	1	1	1	1	0	1	0
4394461	1	0	0	1	1	1	0	1	1	1	0	0	1	1	0	1	1	1	1	0	1	0	1	0	1	1	0	1	0	1	1	1	0	1	0	1	1	1	0	0	1	0	1	1	1	1	0	1	0
4405218	1	0	0	1	1	1	0	1	1	1	0	0	1	1	0	1	1	1	1	0	1	0	1	0	1	1	0	1	0	1	1	1	0	1	0	1	1	1	0	0	1	0	1	1	1	1	0	1	0
4410530	1	0	0	1	1	1	0	1	1	1	0	0	1	1	0	1	1	1	1	0	1	0	1	0	1	1	0	1	0	1	1	1	0	1	0	1	1	1	0	0	1	0	1	1	1	1	0	1	0
4537842	1	0	0	1	1	1	0	1	1	1	0	0	1	1	0	1	1	1	1	0	1	0	1	0	1	1	0	1	0	1	1	1	0	1	0	1	1	1	0	0	1	0	1	1	1	1	0	1	0
1258244	0	1	1	0	0	0	1	0	0	0	1	1	0	0	1	0	1	1	0	1	1	1	1	1	0	0	1	0	1	0	1	0	1	1	1	0	1	0	1	1	0	1	0	1	0	0	1	0	1
3937685	0	1	1	0	0	0	1	0	0	0	1	1	0	0	1	0	1	1	0	1	1	1	1	1	0	0	1	0	1	0	1	0	1	1	1	0	1	0	1	1	0	1	0	1	0	0	1	0	1
4992248	0	1	1	0	0	0	1	0	0	0	1	1	0	0	1	0	1	1	0	1	1	1	1	1	0	0	1	0	1	0	1	0	1	1	1	0	1	0	1	1	0	1	0	1	0	0	1	0	1
1126951	1	0	0	1	1	1	0	1	1	1	0	0	1	1	0	1	1	0	1	0	0	0	1	0	1	1	0	1	0	1	1	1	0	1	0	1	1	1	0	0	1	0	1	0	1	1	0	1	0
1157442	1	0	0	1	1	1	0	1	1	1	0	0	1	1	0	1	1	0	1	0	1	0	1	0	1	1	0	1	0	1	1	1	0	1	0	1	1	1	0	0	1	0	1	1	1	1	0	1	0
4993106	1	0	0	1	1	1	0	1	1	1	0	0	1	1	0	1	1	0	1	0	0	0	1	0	1	1	0	1	0	1	1	1	0	1	0	1	1	1	0	0	1	0	1	1	1	1	0	1	0
1094436	1	0	0	1	1	1	0	1	1	1	0	0	1	1	0	1	1	0	1	0	1	0	1	0	1	1	0	1	0	1	1	1	0	1	0	1	1	1	0	0	1	0	1	1	1	1	0	1	0
1227574	0	1	1	0	0	0	1	0	0	0	1	1	0	0	1	0	1	1	0	1	1	1	1	1	0	0	1	0	1	0	1	0	1	1	1	0	1	0	1	1	0	1	0	1	0	0	1	0	1
1378008	0	1	1	0	0	0	1	0	0	0	1	1	0	0	1	0	1	1	0	1	1	1	1	1	0	0	1	0	1	0	1	0	1	1	1	0	1	0	1	1	0	1	0	1	0	0	1	0	1
2339487	0	1	1	0	0	0	1	0	0	0	1	1	0	0	1	0	1	1	0	1	1	1	1	1	0	0	1	0	1	0	1	0	1	1	1	0	1	0	1	1	0	1	0	1	0	0	1	0	1
3958547	0	1	1	0	0	0	1	0	0	0	1	1	0	0	1	0	1	1	0	1	1	1	1	1	0	0	1	0	1	0	1	0	1	1	1	0	1	0	1	1	0	1	0	1	0	0	1	0	1
979688	1	0	0	1	1	1	0	1	1	1	0	0	1	1	0	1	2	2	1	0	0	0	2	0	1	1	0	1	0	1	2	1	0	2	0	1	2	1	0	0	1	0	1	2	1	1	0	1	0
1164339	0	1	1	0	0	0	1	0	0	0	1	1	0	0	1	0	1	1	0	1	1	1	1	1	0	0	1	0	1	0	1	0	1	1	1	0	1	0	1	1	0	1	0	1	0	0	1	0	1
3031798	0	1	1	0	0	0	1	0	0	0	1	1	0	0	1	0	1	1	0	1	1	1	1	1	0	0	1	0	1	0	1	0	1	1	1	0	1	0	1	1	0	1	0	1	0	0	1	0	1
3937618	0	1	1	0	0	0	1	0	0	0	1	1	0	0	1	0	1	1	0	1	1	1	1	1	0	0	1	0	1	0	1	0	1	1	1	0	1	0	1	1	0	1	0	1	0	0	1	0	1
988348	0	1	1	0	0	0	1	0	0	0	1	1	0	0	1	1	1	1	0	1	1	1	1	1	0	0	1	0	1	0	1	0	1	1	1	0	1	0	1	1	0	1	0	1	0	0	1	0	1
1106494	0	1	1	0	0	0	1	0	0	0	1	1	0	0	1	1	1	1	0	1	1	1	1	1	0	0	1	0	1	0	1	0	1	1	1	0	1	0	1	1	0	1	0	1	0	0	1	0	1
3958453	0	1	1	0	0	0	1	0	0	0	1	1	0	0	1	1	1	1	0	1	1	1	1	1	0	0	1	0	1	0	1	0	1	1	1	0	1	0	1	1	0	1	0	1	0	0	1	0	1
1117371	0	1	1	0	0	0	1	0	0	0	1	1	0	0	1	1	1	1	0	1	1	1	1	1	0	0	1	0	1	0	1	0	1	1	1	0	1	0	1	1	0	1	0	1	0	0	1	0	1
1140969	0	1	1	0	0	0	1	0	0	0	1	1	0	0	1	1	1	1	0	1	1	1	1	1	0	0	1	0	1	0	1	0	1	1	1	0	1	0	1	1	0	1	0	1	0	0	1	0	1
1216612	0	1	1	0	0	0	1	0	0	0	1	1	0	0	1	1	1	1	0	1	1	1	1	1	0	0	1	0	1	0	1	0	1	0	1	0	1	0	1	1	0	1	0	1	0	0	1	0	1
2277806	0	1	1	0	0	0	1	0	0	0	1	1	0	0	1	1	1	1	0	1	1	1	1	1	0	0	1	0	1	0	1	0	1	1	1	0	1	0	1	1	0	1	0	1	0	0	1	0	1
992650	0	1	1	0	0	0	1	0	0	0	1	1	0	0	1	1	1	1	0	1	1	1	1	1	0	0	1	0	1	0	1	0	1	1	1	0	1	0	1	1	0	1	0	1	0	0	1	0	1
1002659	1	0	0	1	1	1	0	1	1	1	0	0	1	1	0	0	2	2	1	0	2	0	2	0	1	1	0	1	0	1	2	1	0	2	0	1	2	1	0	0	1	0	1	2	1	1	0	1	0
1065302	0	1	1	0	0	0	1	0	0	0	1	1	0	0	1	1	1	1	0	1	1	1	1	1	0	0	1	0	1	0	1	0	1	1	1	0	1	0	1	1	0	1	0	1	0	0	1	0	1
1070296	1	0	0	1	1	1	0	1	1	1	0	0	1	1	0	1	1	1	1	0	1	0	1	0	1	1	0	1	0	1	1	1	0	1	0	1	1	1	0	0	1	0	1	1	1	1	0	1	0
1073641	1	0	0	1	1	1	0	1	1	1	0	0	1	1	0	2	2	2	1	0	2	0	2	0	1	1	0	1	0	1	2	1	0	2	0	1	2	1	0	0	1	0	1	2	1	1	0	1	0
1077375	0	1	1	0	0	0	1	0	0	0	1	1	0	0	1	1	1	1	0	1	1	1	1	1	0	0	1	0	1	0	1	0	1	1	1	0	1	0	1	1	0	1	0	1	0	0	1	0	1
1079198	0	1	1	0	0	0	1	0	0	0	1	1	0	0	1	1	1	1	0	1	1	1	1	1	0	0	1	0	1	0	1	0	1	1	1	0	1	0	1	1	0	1	0	1	0	0	1	0	1
1080094	0	1	1	0	0	0	1	0	0	0	1	1	0	0	1	1	1	1	0	1	1	1	1	1	0	0	1	0	1	0	1	0	1	1	1	0	1	0	1	1	0	1	0	1	0	0	1	0	1
1090149	0	1	1	0	0	0	1	0	0	0	1	1	0	0	1	2	2	2	0	1	2	1	2	1	0	0	1	0	1	0	2	0	1	2	1	0	2	0	1	1	0	1	0	2	0	0	1	0	1
1096041	0	1	1	0	0	0	1	0	0	0	1	1	0	0	1	1	0	1	0	1	1	1	1	1	0	0	1	0	1	0	1	0	1	1	1	0	1	0	1	1	0	1	0	1	0	0	1	0	1
1097526	0	1	1	0	0	0	1	0	0	0	1	1	0	0	1	2	2	2	0	1	2	1	2	1	0	0	1	0	1	0	2	0	1	2	1	0	2	0	1	1	0	1	0	2	0	0	1	0	1
1111278	0	1	1	0	0	0	1	0	0	0	1	1	0	0	1	1	1	1	0	1	1	1	1	1	0	0	1	0	1	0	1	0	1	1	1	0	1	0	1	1	0	1	0	1	0	0	1	0	1
1112129	0	1	1	0	0	0	1	0	0	0	1	1	0	0	1	1	1	1	0	1	1	1	1	1	0	0	1	0	1	0	1	0	1	1	1	0	1	0	1	1	0	1	0	1	0	0	1	0	1
1113424	1	0	0	1	1	1	0	1	1	1	0	0	1	1	0	1	1	1	1	0	1	0	1	0	1	1	0	1	0	1	1	1	0	1	0	1	1	1	0	0	1	0	1	1	1	1	0	1	0
1117163	1	0	0	1	1	1	0	1	1	1	0	0	1	1	0	2	2	2	1	0	2	0	2	0	1	1	0	1	0	1	2	1	0	2	0	1	2	1	0	0	1	0	1	2	1	1	0	1	0
1118289	0	1	1	0	0	0	1	0	0	0	1	1	0	0	1	2	2	2	0	1	2	1	2	1	0	0	1	0	1	0	2	0	1	2	1	0	2	0	1	1	0	1	0	2	0	0	1	0	1
1119952	1	0	0	1	1	1	0	1	1	1	0	0	1	1	0	1	1	1	1	0	1	0	1	0	1	1	0	1	0	1	1	1	0	1	0	1	1	1	0	0	1	0	1	1	1	1	0	1	0
1125734	0	1	1	0	0	0	1	0	0	0	1	1	0	0	1	1	1	1	0	1	1	1	1	1	0	0	1	0	1	0	1	0	1	1	1	0	1	0	1	1	0	1	0	1	0	0	1	0	1
1127807	0	1	1	0	0	0	1	0	0	0	1	1	0	0	1	2	2	2	0	1	2	1	2	1	0	0	1	0	1	0	2	0	1	2	1	0	2	0	1	1	0	1	0	2	0	0	1	0	1
1128135	0	1	1	0	0	0	1	0	0	0	1	1	0	0	1	2	2	2	0	1	2	1	2	1	0	0	1	0	1	0	2	0	1	2	1	0	2	0	1	1	0	1	0	2	0	0	1	0	1
1130567	0	1	1	0	0	0	1	0	0	0	1	1	0	0	1	2	2	2	0	1	2	1	2	1	0	0	1	0	1	0	2	0	1	2	1	0	2	0	1	1	0	1	0	2	0	0	1	0	1
1135504	1	0	0	1	1	1	0	1	1	1	0	0	1	1	0	1	1	1	1	0	1	0	1	0	1	1	0	1	0	1	1	1	0	1	0	1	1	1	0	0	1	0	1	1	1	1	0	1	0
1155046	0	1	1	0	0	0	1	0	0	0	1	1	0	0	1	2	2	2	0	1	2	1	2	1	0	0	1	0	1	0	2	0	1	2	1	0	2	0	1	1	0	1	0	2	0	0	1	0	1
1216295	0	1	1	0	0	0	1	0	0	0	1	1	0	0	1	1	1	1	0	1	1	1	1	1	0	0	1	0	1	0	1	0	1	1	1	0	1	0	1	1	0	1	0	1	0	0	1	0	1
1217017	0	1	1	0	0	0	1	0	0	0	1	1	0	0	1	1	1	1	0	1	1	1	1	1	0	0	1	0	1	0	1	0	1	1	1	0	1	0	1	1	0	1	0	1	0	0	1	0	1
1227997	0	1	1	0	0	0	1	0	0	0	1	1	0	0	1	2	2	2	0	1	2	1	2	1	0	0	1	0	1	0	2	0	1	2	1	0	2	0	1	1	0	1	0	2	0	0	1	0	1
1234064	1	0	0	1	1	1	0	1	1	1	0	0	1	1	0	1	1	1	1	0	1	0	1	0	1	1	0	1	0	1	1	1	0	1	0	1	1	1	0	0	1	0	1	1	1	1	0	1	0
1241689	0	1	1	0	0	0	1	0	0	0	1	1	0	0	1	2	2	2	0	1	2	1	2	1	0	0	1	0	1	0	2	0	1	2	1	0	2	0	1	1	0	1	0	2	0	0	1	0	1
1290197	0	1	1	0	0	0	1	0	0	0	1	1	0	0	1	1	1	1	0	1	1	1	1	1	0	0	1	0	1	0	1	0	1	1	1	0	1	0	1	1	0	1	0	1	0	0	1	0	1
1863020	0	1	1	0	0	0	1	0	0	0	1	1	0	0	1	2	2	2	0	1	2	1	2	1	0	0	1	0	1	0	2	0	1	2	1	0	2	0	1	1	0	1	0	2	0	0	1	0	1
2252454	0	1	1	0	0	0	1	0	0	0	1	1	0	0	1	2	2	2	0	1	2	1	2	1	0	0	1	0	1	0	2	0	1	2	1	0	2	0	1	1	0	1	0	2	0	0	1	0	1
2253618	0	1	1	0	0	0	1	0	0	0	1	1	0	0	1	2	2	2	0	1	2	1	2	1	0	0	1	0	1	0	2	0	1	2	1	0	2	0	1	1	0	1	0	2	0	0	1	0	1
2255026	0	1	1	0	0	0	1	0	0	0	1	1	0	0	1	2	2	2	0	1	2	1	2	1	0	0	1	0	1	0	2	0	1	2	1	0	2	0	1	1	0	1	0	2	0	0	1	0	1
2263715	0	1	1	0	0	0	1	0	0	0	1	1	0	0	1	1	1	1	0	1	1	1	1	1	0	0	1	0	1	0	1	0	1	1	1	0	1	0	1	1	0	1	0	1	0	0	1	0	1
2288945	0	1	1	0	0	0	1	0	0	0	1	1	0	0	1	1	1	1	0	1	1	1	1	1	0	0	1	0	1	0	1	0	1	1	1	0	1	0	1	1	0	1	0	1	0	0	1	0	1
2293689	1	0	0	1	1	1	0	1	1	1	0	0	1	1	0	1	1	1	1	0	1	0	1	0	1	1	0	1	0	1	1	1	0	1	0	1	1	1	0	0	1	0	1	1	1	1	0	1	0
3025579	0	1	1	0	0	0	1	0	0	0	1	1	0	0	1	1	1	1	0	1	1	1	1	1	0	0	1	0	1	0	1	0	1	1	1	0	1	0	1	1	0	1	0	1	0	0	1	0	1
3027378	0	1	1	0	0	0	1	0	0	0	1	1	0	0	1	1	1	1	0	1	1	1	1	1	0	0	1	0	1	0	1	0	1	1	1	0	1	0	1	1	0	1	0	1	0	0	1	0	1
3064828	0	1	1	0	0	0	1	0	0	0	1	1	0	0	1	2	2	2	0	1	2	1	2	1	0	0	1	0	1	0	2	0	1	2	1	0	2	0	1	1	0	1	0	2	0	0	1	0	1
3934334	1	0	0	1	1	1	0	1	1	1	0	0	1	1	0	1	1	1	1	0	1	0	1	0	1	1	0	1	0	1	1	1	0	1	0	1	1	1	0	0	1	0	1	1	1	1	0	1	0
3939520	1	0	0	1	1	1	0	1	1	1	0	0	1	1	0	1	1	1	1	0	1	0	1	0	1	1	0	1	0	1	1	1	0	1	0	1	1	1	0	0	1	0	1	1	1	1	0	1	0
3949788	0	1	1	0	0	0	1	0	0	0	1	1	0	0	1	1	1	1	0	1	1	1	1	1	0	0	1	0	1	0	1	0	1	1	1	0	1	0	1	1	0	1	0	1	0	0	1	0	1
3952587	0	1	1	0	0	0	1	0	0	0	1	1	0	0	1	1	1	1	0	1	1	1	1	1	0	0	1	0	1	0	1	0	1	1	1	0	1	0	1	1	0	1	0	1	0	0	1	0	1
4396251	1	0	0	1	1	1	0	1	1	1	0	0	1	1	0	1	1	1	1	0	1	0	1	0	1	1	0	1	0	1	1	1	0	1	0	1	1	1	0	0	1	0	1	1	1	1	0	1	0
4396395	1	0	0	1	1	1	0	1	1	1	0	0	1	1	0	1	1	1	1	0	1	0	1	0	1	1	0	1	0	1	1	1	0	1	0	1	1	1	0	0	1	0	1	1	1	1	0	1	0
4405069	0	1	1	0	0	0	1	0	0	0	1	1	0	0	1	1	1	1	0	1	1	1	1	1	0	0	1	0	1	0	1	0	1	1	1	0	1	0	1	1	0	1	0	1	0	0	1	0	1
4406634	0	1	1	0	0	0	1	0	0	0	1	1	0	0	1	1	1	1	0	1	1	1	1	1	0	0	1	0	1	0	1	0	1	1	1	0	1	0	1	1	0	1	0	1	0	0	1	0	1
4406641	0	1	1	0	0	0	1	0	0	0	1	1	0	0	1	1	1	1	0	1	1	1	1	1	0	0	1	0	1	0	1	0	1	1	1	0	1	0	1	1	0	1	0	1	0	0	1	0	1
4541547	0	1	1	0	0	0	1	0	0	0	1	1	0	0	1	1	1	1	0	1	1	1	1	1	0	0	1	0	1	0	1	0	1	0	1	0	1	0	1	1	0	1	0	1	0	0	1	0	1
4910264	0	1	1	0	0	0	1	0	0	0	1	1	0	0	1	2	2	2	0	1	2	1	2	1	0	0	1	0	1	0	2	0	1	2	1	0	2	0	1	1	0	1	0	2	0	0	1	0	1
4910884	0	1	1	0	0	0	1	0	0	0	1	1	0	0	1	2	2	2	0	1	2	1	2	1	0	0	1	0	1	0	2	0	1	2	1	0	2	0	1	1	0	1	0	2	0	0	1	0	1
4991885	1	0	0	1	1	1	0	1	1	1	0	0	1	1	0	1	1	1	1	0	1	0	1	0	1	1	0	1	0	1	1	1	0	1	0	1	1	1	0	0	1	0	1	1	1	1	0	1	0
4991980	1	0	0	1	1	1	0	1	1	1	0	0	1	1	0	1	1	1	1	0	1	0	1	0	1	1	0	1	0	1	1	1	0	1	0	1	1	1	0	0	1	0	1	1	1	1	0	1	0
4992003	1	0	0	1	1	1	0	1	1	1	0	0	1	1	0	1	1	1	1	0	1	0	1	0	1	1	0	1	0	1	1	1	0	1	0	1	1	1	0	0	1	0	1	1	1	1	0	1	0
4992356	1	0	0	1	1	1	0	1	1	1	0	0	1	1	0	2	2	2	1	0	2	0	2	0	1	1	0	1	0	1	2	1	0	2	0	1	2	1	0	0	1	0	1	2	1	1	0	1	0
4992439	0	1	1	0	0	0	1	0	0	0	1	1	0	0	1	2	2	2	0	1	2	1	2	1	0	0	1	0	1	0	2	0	1	2	1	0	2	0	1	1	0	1	0	2	0	0	1	0	1
4992462	1	0	0	1	1	1	0	1	1	1	0	0	1	1	0	1	1	1	1	0	1	0	1	0	1	1	0	1	0	1	1	1	0	1	0	1	1	1	0	0	1	0	1	1	1	1	0	1	0
5578491	1	0	0	1	1	1	0	1	1	1	0	0	1	1	0	2	2	2	1	0	2	0	2	0	1	1	0	1	0	1	2	1	0	2	0	1	2	1	0	0	1	0	1	2	1	1	0	1	0
1108250	1	0	0	1	1	1	0	1	1	1	0	0	1	1	0	1	1	1	1	0	1	0	1	0	1	1	0	1	0	1	1	1	0	1	0	1	1	1	0	0	1	0	1	1	1	1	0	1	0
1121908	0	1	1	0	0	0	1	0	0	0	1	1	0	0	1	1	1	1	0	1	1	1	1	1	0	0	1	0	1	0	0	0	1	1	1	0	1	0	1	1	0	1	0	1	0	0	1	0	1
4329353	1	0	0	1	1	1	0	1	1	1	0	0	1	1	0	1	1	1	1	0	1	0	1	0	1	1	0	1	0	1	1	1	0	1	0	1	1	1	0	0	1	0	1	1	1	1	0	1	0
5410937	0	1	1	0	0	0	1	0	0	0	1	1	0	0	1	1	1	1	0	1	1	1	0	1	0	0	1	0	1	0	0	0	1	0	1	0	1	0	1	1	0	1	0	1	0	0	1	0	1
3939281	1	0	0	1	1	1	0	1	1	1	0	0	1	1	0	1	0	1	1	0	1	0	1	0	1	1	0	1	0	1	1	1	0	1	0	1	1	1	0	0	1	0	1	1	1	1	0	1	0
4408533	1	0	0	1	1	1	0	1	1	1	0	0	1	1	0	1	1	1	1	0	1	0	1	0	1	1	0	1	0	1	1	1	0	1	0	1	1	1	0	0	1	0	1	1	1	1	0	1	0
999103	0	1	1	0	0	0	1	0	0	0	1	1	0	0	1	2	2	2	0	1	2	1	2	1	0	0	1	0	1	0	0	0	1	2	1	0	0	0	1	1	0	1	0	2	0	0	1	0	1
1086242	0	1	1	0	0	0	1	0	0	0	1	1	0	0	1	2	2	2	0	1	2	1	2	1	0	0	1	0	1	0	0	0	1	2	1	0	0	0	1	1	0	1	0	2	0	0	1	0	1
1091069	0	1	1	0	0	0	1	0	0	0	1	1	0	0	1	2	2	2	0	1	2	1	2	1	0	0	1	0	1	0	0	0	1	2	1	0	0	0	1	1	0	1	0	2	0	0	1	0	1
2257109	0	1	1	0	0	0	1	0	0	0	1	1	0	0	1	2	2	2	0	1	2	1	2	1	0	0	1	0	1	0	0	0	1	2	1	0	0	0	1	1	0	1	0	2	0	0	1	0	1
3024443	0	1	1	0	0	0	1	0	0	0	1	1	0	0	1	2	2	2	0	1	2	1	2	1	0	0	1	0	1	0	0	0	1	2	1	0	0	0	1	1	0	1	0	2	0	0	1	0	1
4397553	0	1	1	0	0	0	1	0	0	0	1	1	0	0	1	2	2	2	0	1	2	1	2	1	0	0	1	0	1	0	0	0	1	2	1	0	0	0	1	1	0	1	0	2	0	0	1	0	1
1019498	1	0	0	1	1	1	0	1	1	1	0	0	1	1	0	2	2	2	1	0	2	0	2	0	1	1	0	1	0	1	1	1	0	2	0	1	1	1	0	0	1	0	1	2	1	1	0	1	0
4992022	1	0	0	1	1	1	0	1	1	1	0	0	1	1	0	2	2	2	1	0	2	0	2	0	1	1	0	1	0	1	1	1	0	2	0	1	1	1	0	0	1	0	1	2	1	1	0	1	0
1070935	1	0	0	1	1	1	0	1	1	1	0	0	1	1	0	2	2	2	1	0	2	0	2	0	1	1	0	1	0	1	1	1	0	2	0	1	1	1	0	0	1	0	1	2	1	1	0	1	0
4992886	0	1	1	0	0	0	1	0	0	0	1	1	0	0	1	1	1	1	0	1	1	1	1	1	0	0	1	0	1	0	0	0	1	0	1	0	0	0	1	1	0	1	0	1	0	0	1	0	1
979618	0	1	1	0	0	0	1	0	0	0	1	1	0	0	1	2	2	2	0	1	2	1	2	1	0	0	1	0	1	0	0	0	1	2	1	0	0	0	1	1	0	1	0	2	0	0	1	0	1
983804	0	1	1	0	0	0	1	0	0	0	1	1	0	0	1	1	1	1	0	1	1	1	1	1	0	0	1	0	1	0	0	0	1	1	1	0	0	0	1	1	0	1	0	1	0	0	1	0	1
1038970	0	1	1	0	0	0	1	0	0	0	1	1	0	0	1	1	1	1	0	1	1	1	1	1	0	0	1	0	1	0	0	0	1	1	1	0	0	0	1	1	0	1	0	1	0	0	1	0	1
1220072	0	1	1	0	0	0	1	0	0	0	1	1	0	0	1	1	1	1	0	1	1	1	1	1	0	0	1	0	1	0	0	0	1	1	1	0	0	0	1	1	0	1	0	1	0	0	1	0	1
1267799	0	1	1	0	0	0	1	0	0	0	1	1	0	0	1	1	1	1	0	1	1	1	1	1	0	0	1	0	1	0	0	0	1	1	1	0	0	0	1	1	0	1	0	1	0	0	1	0	1
1094047	1	0	0	1	1	1	0	1	1	1	0	0	1	1	0	1	1	1	1	0	1	0	1	0	1	1	0	1	0	1	1	1	0	1	0	1	1	1	0	0	1	0	1	1	1	1	0	1	0
3064474	1	0	0	1	1	1	0	1	1	1	0	0	1	1	0	2	2	2	1	0	2	0	2	0	1	1	0	1	0	1	1	1	0	2	0	1	2	1	0	0	1	0	1	2	1	1	0	1	0
995142	0	1	1	0	0	0	1	0	0	0	1	1	0	0	1	2	2	2	0	1	2	1	2	1	0	0	1	0	1	0	0	0	1	2	1	0	0	0	1	1	0	1	0	2	0	0	1	0	1
1014552	0	1	1	0	0	0	1	0	0	0	1	1	0	0	1	1	1	1	0	1	1	1	1	1	0	0	1	0	1	0	0	0	1	1	1	0	0	0	1	1	0	1	0	1	0	0	1	0	1
1281681	0	1	1	0	0	0	1	0	0	0	1	1	0	0	1	1	1	1	0	1	1	1	1	1	0	0	1	0	1	0	0	0	1	1	1	0	0	0	1	1	0	1	0	1	0	0	1	0	1
3064811	0	1	1	0	0	0	1	0	0	0	1	1	0	0	1	2	2	2	0	1	2	1	2	1	0	0	1	0	1	0	0	0	1	2	1	0	0	0	1	1	0	1	0	2	0	0	1	0	1
4991573	0	1	1	0	0	0	1	0	0	0	1	1	0	0	1	1	1	1	0	1	1	1	1	1	0	0	1	0	1	0	0	0	1	1	1	0	0	0	1	1	0	1	0	1	0	0	1	0	1
3950937	0	1	1	0	0	0	1	0	0	0	1	1	0	0	1	2	2	2	0	1	2	1	2	1	0	0	1	0	1	0	0	0	1	2	1	0	0	0	1	1	0	1	0	2	0	0	1	0	1
1000632	0	1	1	0	0	0	1	0	0	0	1	1	0	0	1	2	2	2	0	1	2	1	2	1	0	0	1	0	1	0	0	0	1	0	1	0	0	0	1	1	0	1	0	2	0	0	1	0	1
1238194	0	1	1	0	0	0	1	0	0	0	1	1	0	0	1	1	1	1	0	1	1	1	1	1	0	0	1	0	1	0	0	0	1	1	1	0	0	0	1	1	0	1	0	1	0	0	1	0	1
1694741	1	0	0	1	1	1	0	1	1	1	0	0	1	1	0	2	2	2	1	0	2	0	2	0	1	1	0	1	0	1	1	1	0	2	0	1	1	1	0	0	1	0	1	2	1	1	0	1	0
3064550	1	0	0	1	1	1	0	1	1	1	0	0	1	1	0	2	2	0	1	0	2	0	2	0	1	1	0	1	0	1	1	1	0	2	0	1	1	1	0	0	1	0	1	2	1	1	0	1	0
4003899	0	1	1	0	0	0	1	0	0	0	1	1	0	0	1	1	1	1	0	1	1	1	1	1	0	0	1	0	1	0	0	0	1	1	1	0	0	0	1	1	0	1	0	1	0	0	1	0	1
4909866	1	0	0	1	1	1	0	1	1	1	0	0	1	1	0	2	2	0	1	0	2	0	2	0	1	1	0	1	0	1	1	1	0	2	0	1	1	1	0	0	1	0	1	2	1	1	0	1	0
4543897	1	0	0	1	1	1	0	1	1	1	0	0	1	1	0	1	1	1	1	0	1	0	1	0	1	1	0	1	0	1	1	1	0	1	0	1	1	1	0	0	1	0	1	1	1	1	0	1	0
1099566	1	0	0	1	1	1	0	1	1	1	0	0	1	1	0	1	1	1	1	0	0	0	1	0	1	1	0	1	0	1	1	1	0	1	1	1	1	1	0	0	1	0	1	1	1	1	0	1	0
1128036	1	0	0	1	1	1	0	1	1	1	0	0	1	1	0	1	0	1	1	0	0	0	1	0	1	1	0	1	0	1	1	1	0	1	1	1	1	1	0	0	1	0	1	1	1	1	0	1	0
2289113	1	0	0	1	1	1	0	1	1	1	0	0	1	1	0	1	1	1	1	0	0	0	1	0	1	1	0	1	0	1	1	1	0	1	1	1	1	1	0	0	1	0	1	1	1	1	0	1	0
1275159	0	1	1	0	0	0	1	0	0	0	1	1	0	0	1	1	1	1	0	1	1	1	1	1	0	0	1	0	1	0	0	0	1	1	0	0	0	0	1	1	0	1	0	1	0	0	1	1	1
3064814	0	1	1	0	0	0	1	0	0	0	1	1	0	0	1	2	2	2	0	1	2	1	2	1	0	0	1	0	1	0	0	0	1	2	0	0	0	0	1	1	0	1	0	2	0	0	1	2	1
1124066	0	1	1	0	0	0	1	0	0	0	1	1	0	0	1	1	1	0	0	1	1	0	1	1	0	0	1	0	1	0	0	0	1	1	0	0	0	0	1	1	0	1	0	0	0	0	1	1	1
1215915	0	1	1	0	0	0	1	0	0	0	1	1	0	0	1	1	1	0	0	1	1	0	1	1	0	0	1	0	1	0	0	0	1	1	0	0	0	0	1	1	0	1	0	0	0	0	1	1	1
993186	1	0	0	1	1	1	2	1	1	1	0	0	1	1	2	2	1	1	0	0	1	1	2	0	1	1	0	1	0	1	1	1	0	2	1	1	1	1	0	0	1	0	1	1	2	1	0	0	0
1407802	0	1	1	0	0	0	1	0	0	0	1	1	0	0	1	1	0	0	1	1	0	0	1	1	0	0	1	0	1	0	0	0	1	1	0	0	0	0	1	1	0	1	0	0	1	0	1	1	1
4542610	0	1	1	0	0	0	1	0	0	0	1	1	0	0	1	1	0	0	1	1	0	0	1	1	0	0	1	0	1	0	0	0	1	1	0	0	0	0	1	1	0	1	0	0	1	0	1	1	1
1003845	0	1	1	0	0	0	0	0	0	0	1	1	0	0	2	2	0	0	1	1	0	0	2	1	0	0	1	0	1	0	0	0	1	2	0	0	0	0	1	1	0	1	0	0	2	0	1	1	1
3950109	0	1	1	0	0	0	1	0	0	0	1	1	0	0	1	1	0	0	1	1	0	0	1	1	0	0	1	0	1	0	0	0	1	1	0	0	0	0	1	1	0	1	0	0	1	0	1	1	1
4539145	0	1	1	0	0	0	1	0	0	0	1	1	0	0	1	1	0	0	1	1	0	0	1	1	0	0	1	0	1	0	0	0	1	1	0	0	0	0	1	1	0	1	0	0	1	0	1	1	1
1125528	0	1	1	0	0	0	1	0	0	0	1	1	0	0	1	1	0	0	1	1	0	0	0	1	0	0	1	0	1	0	0	0	1	1	0	0	0	0	1	1	0	1	0	0	1	0	1	1	1
1127588	0	1	1	0	0	0	1	0	0	0	1	1	0	0	1	1	0	0	0	1	0	0	0	1	0	0	0	0	1	0	1	0	1	1	0	0	0	0	1	1	1	0	0	0	1	0	1	1	1
1140856	0	1	1	0	0	0	1	0	0	0	1	1	0	0	1	1	0	0	0	1	0	0	0	1	0	0	0	0	1	0	1	0	1	1	0	0	0	0	1	1	1	0	0	0	1	0	1	1	1
1243117	0	1	1	0	0	0	1	0	0	0	1	1	0	0	1	1	0	0	0	1	0	0	0	1	0	0	0	0	1	0	1	0	1	1	0	0	0	0	1	1	1	0	0	0	1	0	1	1	1
1257638	0	1	1	0	0	0	1	0	0	0	1	1	0	0	1	1	0	0	0	1	0	0	0	1	0	0	0	0	1	0	1	0	1	1	0	0	0	0	1	1	1	0	0	0	1	0	1	1	1
3033856	0	1	1	0	0	0	1	0	0	0	1	1	0	0	1	1	0	0	0	1	0	0	0	1	0	0	0	0	1	0	1	0	1	1	0	0	0	0	1	1	1	0	0	0	1	0	1	1	1
3934339	0	1	1	0	0	0	1	0	0	0	1	1	0	0	1	1	0	0	0	1	0	0	0	1	0	0	0	0	1	0	1	0	1	1	0	0	0	0	1	1	1	0	0	0	1	0	1	1	1
3959296	0	1	1	0	0	0	1	0	0	0	1	1	0	0	1	1	0	0	0	1	0	0	0	1	0	0	0	0	1	0	1	0	1	1	0	0	0	0	1	1	1	0	0	0	1	0	1	1	1
4395131	0	1	1	0	0	0	1	0	0	0	1	1	0	0	1	1	0	0	0	1	0	0	0	1	0	0	0	0	1	0	1	0	1	1	0	0	0	0	1	1	1	0	0	0	1	0	1	1	1
994685	0	1	1	0	0	0	2	0	0	0	1	1	0	0	2	2	0	0	0	1	0	2	0	1	0	0	0	0	1	0	1	0	1	1	0	0	0	0	1	1	2	0	0	0	1	0	1	1	1
999939	0	1	1	0	0	0	2	0	0	0	1	1	0	0	2	2	0	0	0	1	0	2	0	1	0	0	0	0	1	0	1	0	1	1	0	0	0	0	1	1	2	0	0	0	1	0	1	1	1
1022408	0	1	1	0	0	0	2	0	0	0	1	1	0	0	2	2	0	0	0	1	0	2	0	1	0	0	0	0	1	0	1	0	1	1	0	0	0	0	1	1	2	0	0	0	1	0	1	1	1
1086456	1	0	0	1	1	1	1	1	1	1	0	0	1	1	1	1	1	1	1	0	1	1	1	0	1	1	1	1	0	1	0	1	0	0	1	1	1	1	0	0	1	1	1	1	0	1	0	0	0
1092646	1	0	0	1	1	1	1	1	1	1	0	0	1	1	1	1	1	1	1	0	1	1	1	0	1	1	1	1	0	1	0	1	0	0	1	1	1	1	0	0	1	1	1	1	0	1	0	0	0
1093211	0	1	1	0	0	0	2	0	0	0	1	1	0	0	2	2	0	0	0	1	0	2	0	1	0	0	0	0	1	0	1	0	1	1	0	0	0	0	1	1	2	0	0	0	1	0	1	1	1
1123745	1	0	0	1	1	1	1	1	1	1	0	0	1	1	1	1	1	1	1	0	1	1	1	0	1	1	1	1	0	1	0	1	0	0	1	1	1	1	0	0	1	1	1	1	0	1	0	0	0
1124911	0	1	1	0	0	0	2	0	0	0	1	1	0	0	2	2	0	0	0	1	0	2	0	1	0	0	0	0	1	0	1	0	1	1	0	0	0	0	1	1	2	0	0	0	1	0	1	1	1
1126470	1	0	0	1	1	1	1	1	1	1	0	0	1	1	1	1	1	1	1	0	1	1	1	0	1	1	1	1	0	1	0	1	0	0	1	1	1	1	0	0	1	1	1	1	0	1	0	0	0
1127026	0	1	1	0	0	0	2	0	0	0	1	1	0	0	2	2	0	0	0	1	0	2	0	1	0	0	0	0	1	0	1	0	1	1	0	0	0	0	1	1	2	0	0	0	1	0	1	1	1
1130430	0	1	1	0	0	0	2	0	0	0	1	1	0	0	2	2	0	0	0	1	0	2	0	1	0	0	0	0	1	0	1	0	1	1	0	0	0	0	1	1	2	0	0	0	1	0	1	1	1
1211963	0	1	1	0	0	0	1	0	0	0	1	1	0	0	1	1	0	0	0	1	0	1	0	1	0	0	0	0	1	0	1	0	1	1	0	0	0	0	1	1	1	0	0	0	1	0	1	1	1
1241593	0	1	1	0	0	0	2	0	0	0	1	1	0	0	2	2	0	0	0	1	0	2	0	1	0	0	0	0	1	0	1	0	1	1	0	0	0	0	1	1	2	0	0	0	1	0	1	1	1
1257245	0	1	1	0	0	0	1	0	0	0	1	1	0	0	1	1	0	0	0	1	0	1	0	1	0	0	0	0	1	0	1	0	1	1	0	0	0	0	1	1	1	0	0	0	1	0	1	1	1
1863057	1	0	0	1	1	1	1	1	1	1	0	0	1	1	1	1	1	1	1	0	1	1	1	0	1	1	1	1	0	1	0	1	0	0	1	1	1	1	0	0	1	1	1	1	0	1	0	0	0
2248858	0	1	1	0	0	0	2	0	0	0	1	1	0	0	2	2	0	0	0	1	0	2	0	1	0	0	0	0	1	0	1	0	1	1	0	0	0	0	1	1	2	0	0	0	1	0	1	1	1
2256631	0	1	1	0	0	0	2	0	0	0	1	1	0	0	2	2	0	0	0	1	0	2	0	1	0	0	0	0	1	0	1	0	1	1	0	0	0	0	1	1	2	0	0	0	1	0	1	1	1
3021247	0	1	1	0	0	0	1	0	0	0	1	1	0	0	1	1	0	0	0	1	0	1	0	1	0	0	0	0	1	0	1	0	1	1	0	0	0	0	1	1	1	0	0	0	1	0	1	1	1
3025116	0	1	1	0	0	0	2	0	0	0	1	1	0	0	2	2	0	0	0	1	0	2	0	1	0	0	0	0	1	0	1	0	1	1	0	0	0	0	1	1	2	0	0	0	1	0	1	1	1
3027616	1	0	0	1	1	1	1	1	1	1	0	0	1	1	1	1	1	1	1	0	1	1	1	0	1	1	1	1	0	1	0	1	0	0	1	1	1	1	0	0	0	1	1	1	0	1	0	0	0
3064381	0	1	1	0	0	0	2	0	0	0	1	1	0	0	2	2	0	0	0	1	0	2	0	1	0	0	0	0	1	0	1	0	1	1	0	0	0	0	1	1	2	0	0	0	1	0	1	1	1
3064424	0	1	1	0	0	0	2	0	0	0	1	1	0	0	2	2	0	0	0	1	0	2	0	1	0	0	0	0	1	0	1	0	1	1	0	0	0	0	1	1	2	0	0	0	1	0	1	1	1
3064761	0	1	1	0	0	0	2	0	0	0	1	1	0	0	2	2	0	0	0	1	0	2	0	1	0	0	0	0	1	0	1	0	1	1	0	0	0	0	1	1	2	0	0	0	1	0	1	1	1
4395064	1	0	0	1	1	1	1	1	1	1	0	0	1	1	1	1	1	1	1	0	1	1	1	0	1	1	1	1	0	1	0	1	0	0	1	1	1	1	0	0	1	1	1	1	0	1	0	0	0
4537093	1	0	0	1	1	1	1	1	1	1	0	0	1	1	1	1	1	1	1	0	1	1	1	0	1	1	1	1	0	1	0	1	0	0	1	1	1	1	0	0	1	1	1	1	0	1	0	0	0
4990717	1	0	0	1	1	1	1	1	1	1	0	0	1	1	1	1	1	1	1	0	1	1	1	0	1	1	1	1	0	1	0	1	0	0	1	1	1	1	0	0	1	1	1	1	0	1	0	1	0
4991323	1	0	0	1	1	1	1	1	1	1	0	0	1	1	1	1	1	1	1	0	1	1	1	0	1	1	1	1	0	1	0	1	0	0	1	1	1	1	0	0	1	1	1	1	0	1	0	1	0
1070007	1	0	0	1	1	1	1	1	0	1	0	0	1	1	1	1	1	1	1	0	1	1	1	0	0	1	1	1	1	1	0	1	0	1	1	1	1	1	0	0	1	1	1	1	0	1	0	1	0
1094519	1	0	0	1	1	1	1	1	0	1	0	0	1	1	1	1	1	1	1	0	1	1	1	0	0	1	1	1	1	1	0	1	0	1	1	1	1	1	0	0	1	1	1	1	0	1	0	1	0
1864661	1	0	0	1	1	1	2	1	0	1	0	0	1	1	2	2	1	1	1	0	1	2	1	0	0	1	2	1	1	1	0	1	0	1	1	1	1	1	0	0	2	1	1	1	0	1	0	1	0
1299453	0	1	1	0	0	0	2	0	1	0	1	1	0	0	2	2	0	0	1	1	0	2	0	1	1	0	2	0	0	0	1	0	1	0	0	0	0	0	1	1	1	0	0	0	1	0	1	0	1
4537571	0	1	1	0	0	0	2	0	1	0	1	1	0	0	2	2	0	0	1	1	0	2	0	1	1	0	2	0	0	0	1	0	1	0	0	0	0	0	1	1	1	0	0	0	1	0	1	0	1
3064613	0	1	1	0	0	0	2	0	1	0	1	1	0	0	2	2	0	0	0	1	0	2	0	1	1	0	2	0	0	0	1	0	1	0	0	0	0	0	1	1	1	0	0	0	1	0	1	0	1
1228151	1	0	0	1	1	1	1	1	0	1	0	0	1	1	1	1	1	1	0	0	1	1	1	0	0	1	1	1	1	1	0	1	0	1	1	1	1	1	0	0	0	1	1	1	0	1	0	1	0
3949181	1	0	0	1	1	1	1	1	0	1	0	0	1	1	1	1	1	1	0	0	1	1	1	0	0	1	1	1	1	1	0	1	0	1	1	1	1	1	0	0	0	1	1	1	0	1	0	1	0
1166096	0	1	1	0	0	2	2	0	1	0	1	1	0	0	1	2	1	0	1	2	0	0	0	1	2	0	2	0	0	0	1	2	1	0	0	0	0	0	1	1	1	0	1	0	1	0	0	0	2
1002701	0	1	1	0	0	0	1	0	1	0	1	1	0	0	1	1	1	0	1	1	0	1	1	1	1	0	1	0	0	0	1	1	1	0	0	0	0	0	1	1	1	0	1	0	1	0	0	0	0
1092918	0	1	1	0	0	0	1	0	1	0	1	1	0	0	1	1	1	0	1	1	0	1	1	1	1	0	1	0	0	0	1	1	1	0	0	0	0	0	1	1	1	0	1	0	1	0	0	0	0
1130542	0	1	1	0	0	0	1	0	1	0	1	1	0	0	1	1	1	0	1	1	0	1	1	1	1	0	1	0	0	0	1	1	1	0	0	0	0	0	1	1	1	0	1	0	1	0	0	0	1
1094299	0	1	1	0	0	0	1	0	1	0	1	1	0	0	1	1	1	0	1	1	0	1	1	1	1	0	1	0	0	0	1	0	1	0	0	0	0	0	1	1	1	0	1	0	1	0	0	0	1
1279595	0	1	1	0	0	0	1	0	1	0	1	1	0	0	1	1	1	0	1	1	0	1	1	1	1	0	1	0	0	0	1	0	1	0	0	0	0	0	1	1	1	0	1	0	1	0	0	0	0
2278989	0	1	1	0	0	0	1	0	1	0	1	1	0	0	1	1	1	0	1	1	0	1	1	1	1	0	1	0	0	0	1	0	1	0	0	0	0	0	1	1	1	0	1	0	1	0	0	0	0
990015	1	0	0	1	1	1	2	0	0	1	0	0	1	1	0	2	0	0	0	0	1	0	2	2	2	1	2	1	1	1	0	1	0	2	1	1	1	1	0	0	0	0	0	1	0	1	1	1	2
992948	1	0	0	1	1	1	2	0	0	1	0	0	1	1	0	2	0	0	0	0	1	0	2	2	2	1	2	1	1	1	0	1	0	2	1	1	1	1	0	0	2	0	0	1	0	1	1	1	2
1249417	1	0	0	1	1	1	1	0	0	1	0	0	1	1	0	1	0	0	0	0	1	0	1	1	1	1	1	1	1	1	0	1	0	1	1	1	1	1	0	0	1	0	0	1	0	1	1	1	1
1025623	1	0	0	1	1	1	1	0	0	1	0	0	1	1	0	1	0	0	0	0	1	1	1	1	1	1	1	1	1	1	0	1	0	1	1	1	1	1	0	0	1	0	0	1	0	1	1	1	1
3222539	1	0	0	1	1	1	2	0	0	1	0	0	1	1	0	2	0	0	0	0	1	0	2	2	2	1	2	1	1	1	0	1	0	2	1	1	1	1	0	0	2	0	0	1	0	1	1	1	2
3937148	1	0	0	1	1	1	1	0	0	1	0	0	1	1	0	1	0	0	0	0	1	1	1	1	1	1	1	1	1	1	0	1	0	1	1	1	1	1	0	0	1	0	0	1	0	1	1	1	1
3946006	1	0	0	1	1	1	1	0	0	1	0	0	1	1	0	1	0	0	0	0	1	1	1	1	1	1	1	1	1	1	0	1	0	1	1	1	1	1	0	0	1	0	0	1	0	1	1	1	1
4540987	0	1	1	0	0	0	2	1	1	0	1	1	0	0	1	2	1	1	1	1	0	2	2	2	2	0	2	0	0	0	1	0	1	2	0	0	0	0	1	1	2	1	1	0	1	0	0	0	2
4911020	1	0	0	1	1	1	2	0	0	1	0	0	1	1	0	2	0	0	0	0	1	0	2	2	2	1	2	1	1	1	0	1	0	2	1	1	1	1	0	0	0	0	0	1	0	1	1	1	2
4993255	1	0	0	1	1	1	2	0	0	1	0	0	1	1	0	2	0	0	0	0	1	0	2	2	2	1	2	1	1	1	0	1	0	2	1	1	1	1	0	0	2	0	0	1	0	1	1	1	2
1090495	0	1	1	0	0	0	2	1	1	0	1	1	0	0	1	2	1	1	1	1	0	2	2	2	2	0	2	0	0	0	1	0	1	2	1	0	0	0	1	1	2	1	1	0	1	0	0	0	2
1093182	0	1	1	0	0	0	2	1	1	0	1	1	0	0	1	2	1	1	1	1	0	2	2	2	2	0	2	0	0	0	1	0	1	2	1	0	0	0	1	1	2	1	1	0	1	0	0	0	2
1240821	0	1	1	0	0	0	1	1	1	0	1	1	0	0	1	1	1	1	1	1	0	1	1	1	1	0	1	0	0	0	1	1	1	1	1	0	0	0	1	1	1	1	1	0	1	0	0	0	0
1236693	1	0	0	1	1	1	1	0	0	1	1	0	1	0	0	1	0	0	0	0	1	1	1	0	1	1	1	1	1	1	1	1	0	1	0	1	1	1	0	1	1	0	0	1	0	0	1	1	1
1253180	1	0	0	1	1	1	1	0	0	1	1	0	1	0	0	1	0	0	0	0	1	1	1	0	1	1	1	1	1	1	1	1	0	1	0	1	1	1	0	1	1	0	0	1	0	0	1	1	1
3941252	1	0	0	1	1	1	1	0	0	1	1	0	1	0	0	1	0	0	0	0	1	1	1	0	1	1	1	1	1	1	1	1	0	1	0	1	1	1	0	1	1	0	0	1	0	0	1	1	1
3954458	1	0	0	1	1	1	1	0	0	1	1	0	1	0	0	1	0	0	0	0	1	1	1	0	1	1	1	1	1	1	1	1	0	1	0	1	1	1	0	1	1	0	0	1	0	0	1	1	1
1240563	1	0	1	1	1	1	1	0	0	1	1	0	1	0	0	0	0	1	0	1	1	0	1	0	1	1	0	1	1	1	1	1	0	0	0	1	1	1	0	0	1	0	0	1	1	1	1	1	0
1236550	1	0	1	1	1	1	1	0	0	1	1	0	1	0	0	0	0	0	0	1	1	0	1	0	1	1	0	1	1	1	1	1	0	0	0	1	1	1	0	0	1	0	0	1	1	1	1	1	0
3942275	0	1	1	0	0	0	0	1	1	0	0	1	1	1	1	1	1	0	0	0	0	1	1	1	0	0	1	0	0	0	0	0	1	1	1	0	0	1	1	1	0	1	1	0	0	0	0	0	1
981071	1	0	2	1	1	1	1	0	0	1	1	0	2	0	0	0	0	1	2	1	1	0	2	0	1	1	0	1	1	1	1	1	0	0	2	1	1	2	0	0	1	0	0	1	1	1	1	1	0
986208	0	1	2	0	0	0	0	1	1	0	0	1	2	1	1	1	1	0	2	0	0	1	2	1	0	0	1	0	0	0	0	0	1	1	2	0	0	2	1	1	0	1	1	0	0	0	0	0	1
1003691	1	0	1	1	1	1	1	0	0	1	1	0	1	0	0	0	0	1	1	1	1	0	1	0	1	1	0	1	1	1	1	1	0	0	1	1	1	1	0	0	1	0	0	1	1	1	1	1	0
[truncated: 4,941 more rows]
[truncated: 89 more columns]

## Sheet: Sheet1
MarkerName	Chromosome	Position	PBW	MUU	603	605	606	607	608	609	610	612	613	614	615	616	617	618	619	620	621	622	625	626	627	628	629	630	631	632	633	634	635	636	637	638	639	640	641	642	643	644	645	646	648	649	650	651	652
wPt-744022	2B_19	0.540943	0	1	0	1	0	1	1	0	1	1	0	1	1	1	1	-1	0	0	0	0	1	0	1	0	1	1	1	0	0	1	1	1	1	1	1	0	1	1	1	0	0	1	0	0	1	1	0
wPt-5896	5B_5	1.51115	0	1	0	0	0	0	0	1	1	1	1	1	1	0	0	1	1	1	0	0	1	1	-1	1	0	1	0	1	1	0	0	0	1	0	0	1	1	0	0	1	0	0	0	0	0	1	1
[truncated: 92 more columns]
