# Supplementary material for: A high density GBS map of bread wheat and its application for dissecting complex disease resistance traits
Source: BMC Genomics. 2015 Mar 19;16(1):216. doi: 10.1186/s12864-015-1424-5 (PMC4381402; doi:10.1186/s12864-015-1424-5)
Supplement: Additional file 14: — Sequences of GBS markers on the consensus map. [file 12864_2015_1424_MOESM14_ESM.xlsx]

## Sheet: Sheet1
CloneID	TrimmedSequence
1256322	TGCAGATGATCCATCAAACTCCTGCTGAATGTTTTGTGTACTGCTAAACTGAATACGCCTCGCTCTGTT
1257291	TGCAGCGAGCTTGCCAAGATCCGCGAGGACGCAGCGTCCGAGCCATGCCGTGCCCTCATCACCACCTCG
1723651	TGCAGCGAGCTTGCCAAGATCCGCGAGGATGCAGCGTCCGAGCCATGCCGTGCCCTCATCACCACCTCA
3020869	TGCAGTGTACTGATGGATGGAAACTTAGCTAAAATGTGCCG
3032740	TGCAGGTAGTCCTCCTCGCTCGAGCTCTTCCTCTTCGCCG
3960868	TGCAGGCGAGGGGGCAGCTCCGTCCACCTCCG
1128896	TGCAGGACAGGTTGGGGAGCAAGTTGCAAAAGTAGATGGTTGCAACTGTTGCTGCTATATTTTCATTTT
1138087	TGCAGAGAATAGAGGAGGGGAGGTAAGAGGTATAGTATACTACCTTGACAAAGACTGCGGCGCTGGCTC
1151437	TGCAGGAGTTTCTTCTGAATCTTCCAATGGCGGAGGTGCTGGCCACCATGGCGATCCG
1169281	TGCAGTCCCTGGTGTTTGAGCATGTCCAGGAGCGTCATGGAATCGTTTCTTCCATGGGAGGTGCTGTGC
1222981	TGCAGCTGGAGAGGCCCACGCGCGTGCGAGAGAGGCAGCCCAGGCGAGCGAGGAGGTGGGCCACCGAGA
1241416	TGCAGTTGACTGGAGACCAACAAGCACAGCTCTGGCTTCTGCTTCCTCTACACTCTTGCAGCGAGGAAG
1252788	TGCAGGAGAGGAGGGGGAGGAGGATCTGCTGGAGAGGAGGGGGAGAAGCTGCCG
1255490	TGCAGGTGTTTTTAAACTTTCAGCTCACAAGTAACCAGTCTTACCGTTTTGCTGCCTGTGGAAGGAAGC
1261057	TGCAGCTATATATCCATCTACTACAGGAACGAGCGCTAACTGACGGACAGAGATTGGATGGATGCACAA
1864339	TGCAGGCCGCGGCCGCGGCCACCGCGAGCGCGAGGGTCTGGGCCCCGACGCCG
2328038	TGCAGGCCCTGTTCGACGGGCTGCACGCTCGGACGGTCTGCCTCGACGGGATCAACAGGGCCTACATTG
5563351	TGCAGTAATTTTGACAGCTGAGATGGGATGAGCTGCATATGATTCTCTGATTGGGAGTAACAGGTTGTT
1061551	TGCAGAGAGAGCGAGGCCTACCTCTTCCCACTCCACTTCCTGTAGCGCCAGTTTCATTTTTCGCTGTAC
1082805	TGCAGGGCCAGGTGCAAGGCTGGGGGCTGCGATTGCGATGGCGACGCGGCCCG
1106928	TGCAGGTCATCTCCACCAACGTCGCCTGGTCCACATCGCTGGATTTAAACGGGCAGTGGACCTCCCATG
1119859	TGCAGGGCATGCTGCTATGGTCACAAAAATTCTGAAAGCATATAAGGCAGTTACTGACCG
1121533	TGCAGAGAGAGCGAGGCCCACCACCTCTTCACCAAAATCCCAGGGCGCCACCGTGCCATCATCACCGAG
1126005	TGCAGGTGCTGTTCCTAATCGCTCCATCATGCTACATACATACATTGCGCGCTTGTTTGCCG
1148060	TGCAGGAGGAGGGAGCGACCAATGTATGCAACAGAGACGATTTTGACACTCACTCGCTAATAAGCTGGT
1161674	TGCAGCTTCTCCAGCACCTTCTCGCTCTCCGCCACCACGGCGCGTATGGCTTCCACCTCCTGGATCGCC
1204785	TGCAGGAAGGGCGCGGTAAAAAAAACCTACTAGCTCTAGCTGCTAGCGCCATCGGCCACGACTGGGATT
1225224	TGCAGACCGATTTCAGAACTTTGCCCTGGAAATCTCGTATGACAACCCCG
1235031	TGCAGAGACGGGTGGGGTTCAGAGATAGAGAGAGAGGAGAGAGAGGGAGAGAGGGGGGAGAGAAGGCTG
1237287	TGCAGCACGTCACCCTGCCCGAAAGCCCTCGCGTCTCGGTAGTGCATGCAGGGACACTGCCG
1238454	TGCAGTGCATTTGTGTTGTGCGTGAGCATTGCAATGGCGGAGCTGGTGGCCACCATGGCGATCCGAGAT
1258108	TGCAGAGGACGTGATTTCAGTCCGCTTCCTCACAGCAATGCCTTCTTCCACCTTGGCTTCTTTAGTCTT
1279346	TGCAGGCAGGCGGCTACTCGTCTGGGAAATGCTTGGGAGATCTTGAAGCAGCCAATACAGATGACTCTT
2260319	TGCAGCTCGATAGATTAATTAGCATGCAATATGACATCAAACGCACAAAGCATAGCCTGGGTGGCATTC
2276871	TGCAGTTGAGGAAACGATGTCTTGGTAGTGATGCTTTCGCATGCTGCATGAAGAAGCACTTGAGCAGTA
2301148	TGCAGTAAACAACATGTGCAGAGCTAGCCAATGCACAACCGTAATAGTACTACTTCCGTGGATGCGGAG
2327700	TGCAGCCGCGGCCAAACACATGCCACACGGAGCTCCATCTGGCTTTCGATCCAGCAGTCCCGTCCCATT
2351729	TGCAGGTGCAGCTGATCATGGCATCGATCAAGAGGCAAATCTGTGGTAGTGTGGCTGTGCTGGCTGCCG
3033888	TGCAGTATATGCAGCAGGAACTAAGAGAATGGGCCAACCG
3935791	TGCAGCAAAGCCCGATGAACGATCACCGCTATTCACCG
3944652	TGCAGCAGCAGCTGGGCAGCATTGACGACAAATATCTAGATGCCCG
3952253	TGCAGAAGGCGTCCAACGTGATCTCCAGGTGGATGATGTCCCG
4004266	TGCAGCTGCGGCACTGAGGAGTCGTCGCAGGCCAAGGACGCCG
4260924	TGCAGCCTGACGAACGTTGTCAAATCATATCCCAAGACCCAGGCCG
4262943	TGCAGCTGTGATCTGCTGGCCG
4404716	TGCAGAGCAGCACTCATTCGGACGCGTCTCCGCGGCGGGAGCCGTTGATCAGCTGACTCGACGGAGGAA
4411719	TGCAGCTGGATAAAGAGAAGCAAATCCG
4537267	TGCAGTGTCCTAGTAGGCAGGCCCGTACCG
4539888	TGCAGCCCAATCGGGGCAATCTGCCCG
4989569	TGCAGGACCTCTGACCTGCCCTGCCG
4990933	TGCAGACCCAACAAAAAATGTTCGTCATCTTCATTCCAAAAGCATAATAGTCGACGGGCTGCATCGAGG
4991014	TGCAGGGAGGCCGGGGAGGTCCAGGGCGACCACGTCGGCTCGACGCCAGTGATGGGCTGGGTGGCTGCT
1032691	TGCAGTTTAGGGGTATTCGGCAATTCAGGCACCTTGCTGAAAGGGGAAACTATCACTTTGCTAATCCAC
1127758	TGCAGACTAATGTGACCTTTCTACATGCATGTTTAGTCACAGCAGAGAAACAGGGCTTTGAGGTGGCCA
1233284	TGCAGCTCTCAAACAACAACGTTGCATTGCTAAAATAGCTCAAATCTATGACAGCGAATCAGGACTAAT
3385372	TGCAGCTATATATCCATCTACCTGGTCGCAACCCGTGCCG
3950972	TGCAGGTGAGGGTGGGACGCCGCCGATCAAGAGTCCGCCGCCG
4262271	TGCAGCCCCGCTCCAGGTCACGTCGCCATATGACCGATCGATCTGCTGCCTTACACACGCGTCATGCGC
4990402	TGCAGGTGTATTGTACTGCATTAGCTATAGCTATTGATGGAGAAGAGTGGGGTGACTGCTTGGTGTCGG
1075248	TGCAGGATCAACCGCTGGGTTGCTGCTGCTGCAAGGAGAAGTAGTAGTCTTAGAGTTAGCAATGGACTC
1257589	TGCAGAGCCAGATCCAAGCTCTGCCAGCGACGCAGTGGTGCACAAGGTGCCTCCAACTCCATCCGAGAT
1270441	TGCAGGCCTGCTTCTCTCAGTCCAAGAGCTTCGTCGTCGTCGTCATCGTTTGGAACCTCAAATGCAAAG
1279433	TGCAGTAAGCTCATCTGAGGGATTTTGGTGTGATTTGCGTTGGAAGCGGCAATCCTTTCACACCACAGC
1284735	TGCAGTAGATCTAGCTAGTTTCTCACACCCGGGAGTTTGATTCACGCACACCACACGCCAATCCGAGAT
1118616	TGCAGCATACCAGGCTACCTCCGCCTAGGCCTGTGCGCACGGCCTGCTGGCTGCACTCCCACCG
2266418	TGCAGCTCTGGCGGGCTACAGCCGTCGTACCACGGCTCCAGGGTGCTCCGTTCGCCTGACCTCCTCCTT
1110610	TGCAGGTGCTAGATCTAGAAGATAGAAAGGGGTTAGAAGATCACCATCTGGCAGGCATTGGAGAATTGG
1115953	TGCAGTTTGGAGCCCTGCGGAAGCAGCCAGCAAGTTATTCAGATAGTAGGCCTCCCAATGGGCTGCTGC
1229578	TGCAGCTGCCAACCGTCGCCGTCGTCGCTAGCTGCTACCTTCTGTCGCCGTCCATCGTCCGCCG
1238735	TGCAGATGTACTGTACTGTACTATATAGTAGCTCTCAAGTCAAGTCGGGCATCGCTGAATTACATCCCA
1239924	TGCAGCAGCAACTGGGCAACATCAACTTGAAAGAACTAGATGCCCATCATGAAGGTACACACATATTTC
3021960	TGCAGTAGTATTTAAACTGTGATTTGTTTATTTGCTCCG
4405229	TGCAGCATGGACACCAGTGGCCG
4990446	TGCAGTAGCAATCACAGGCCATTCCCCG
4990779	TGCAGGTGTACTGTACTCAGTAGCTGTAGCTATAGATGGAGAAGAGTTGGGGTGACTGCTTGGCGTCCG
4989466	TGCAGCCTTGCGGCTTCCGCTAGCTGGGCCG
1224449	TGCAGCGCCATCTCCACAACTACATCCTCATTGGAGCTCACACCGTTGCAGTCAAGACCACGCGATGCC
4989953	TGCAGGAAGCTTCTTTTTTTTGCGGGTGATATGTGCCG
993293	TGCAGTTCACCTGTGTTGGGGGAGTTTCTTCCGAGAGTTCCAATGGCGGAGCTGGTGGCCGCCATGGCC
1045015	TGCAGTTGGTGGTGTCGGTTTGGAAGGAGGTACGACTCTGTCTTTCTCCTCTGAACGCAAGGTGTTTGT
1093668	TGCAGGCGAGTCGTGAGACCAGGCAGAGAATTTTCACATTGCCGTTCTGTAAGCAGACGGGACGGAAAT
1103447	TGCAGATTTTACAGGTGAACCTGGTCAATAAATAAATAAATAGACTGCATCATTGCTGGGTTTGTACTT
1104175	TGCAGCATGTACATGGCCTGGCCACGTAAGGCAGAGCGCACATGGCCACGTTCGGATAAGGAGACAGAC
1116977	TGCAGCAAAAAAAATATTTGAGGCGACGCAACAGATTTTTTTAGCCCAAGTGTCTGGGGCTTTCTGTCC
1135929	TGCAGGGGTTGGGGAGGCGGATCCAGAAACGGGCGGCGAGGTGGCGGTCGCCG
1159452	TGCAGCCATAAATCCGTATGGTCTTTAAGGACAAAGGCAGGTTCAGAACCGCCG
1202070	TGCAGGCATGATTGCCTCATTGCTAGAAGACACTTGGACTAACTCTGCCATGCCCTGCTGCTTGCCCAA
1235302	TGCAGCAAATCAGCGGCCGCGCACGAGCAACTAGCTCACCTCCCCTCGCGCCGCCTCCCCCTGGGCGAC
1240002	TGCAGGCGCCTGTTTCTACTGTTTTAGCTAACCGGCGCCTGTAGCAGCTACTAGTGGTCCG
1242186	TGCAGCAATCCTCGTCTGATGCTCGGCCCGATTTGGATCAGGAGCAAGCTGCGCTGGGCCAGCTCGTCC
1265597	TGCAGTGGCCTGTTATATTTCACGTACGTGATTGGCGAGGAGCTGTCATGGTTGATTGGCCG
1266448	TGCAGCCCGTCGTGGTCTTCTGGTGGATGGCTTCCCCAAGCGCCCGCGGGATCCTGGCGATTTGGTCCG
1386752	TGCAGCCCAAACAAACACACCCTTAGTCTTATGCGTGCTGAATGGGCTGGCCTGATACTGTTTGTCGCT
1864625	TGCAGGTTCACAAATTGCTGTTTCTTGGTCTTGTGGTTGGAGAAGGACACCTTGTTGGCCCG
2275375	TGCAGTCGGATCTCACTAGTCCGTACGCCCGTGCCTCGCTCTTGGCAATCGATATGTCCATGAGTTCCA
2346468	TGCAGTCAATGATCCCGTTCCTCCGACCAAAGACCTCGCAACAGAACAACTGCCAGTTGAAGCGGCAAC
2369425	TGCAGCTTTTGTGGAATTCATGGCTCAAGTGGGTTACTGGCGCTTTCTGTAGGGATCAAAAGGGTGTCA
3022573	TGCAGCTTAGTGAGATTTTCAAGTCCTGGAGGCATGCTCTTCAACCCCG
3022979	TGCAGCATTTAAACCTTGGTGGTCAGCTAGAGCTACACCG
3026625	TGCAGCATCATTGGCATGTTGTCCAGTGGCATAGAGACTAGCGCCG
3027396	TGCAGCAATGTCATCTTCTCCCCTCTTGGCAGTCGCTCGCCG
3532756	TGCAGCAGATAAAGATGGCCAGAGAACTATTAATGCACCG
3533618	TGCAGAAGATTTGGCGCCATGGCGCTCCTCCAGTGCACCCG
3947128	TGCAGTTGCTCTAGATCGAGAATTGTTAGGGCCTGCGGCGTAGGGTGAGAACCCG
3955998	TGCAGGACGGGGAGGTGGCCAGCTTGGGAGAAATGGCCACCG
4008282	TGCAGGCGCTGAACGTCTCCAGCAACATGTTCACCG
4261515	TGCAGGCAGAGCGCTAGGACACGTCGAGTCCG
4396205	TGCAGGCTGAGCTGGCCAAACTCCAGGCCAAGCACCG
4440376	TGCAGCCAGTATGGATCGACAGACACCG
4540658	TGCAGAGGTGAGGAGGAACTGCCGATCGATTTAGGCTCAGCCGACAGAGGGAAGCCGTAGGGGCCGAGA
4541143	TGCAGGTCGCCCTCGACAGCCG
4911044	TGCAGAACCTCAACGCGGTGCGCGTAATGCCG
5968502	TGCAGATGGACGGCCAGGCTGCCGACCG
7352173	TGCAGCTAATCTCTCGGTTGTTGTACCGTATCCCCG
978120	TGCAGAAAGGTCGCAATAGAATAGGCCCGCTCCCCATCTTCCTATGCTAGGGTTTACACTCTCTCAGTC
979503	TGCAGAGAAAATCATACTTACAGAATTTACCCAACAATGAATAATTTCAAATATACGTACACTAATGAT
992113	TGCAGGTCGCCGCCCATGTTCTCGGCACGCTGCGTGCAGGCTAGCGCCCTTAGGAGCGCCTCCATCCCA
994830	TGCAGGTGGGTCAATCTATTTGCCAAACGAGTGACTTTTGGCCGTCTCGGAGGTTGATCAACTGGATAC
999648	TGCAGCAGAAACAGCTGTGGGGGAGAGCAGCGCATCTCTGTAGGGGGTGCAGCTAGGCGTGGCCGAGAT
1026325	TGCAGCGGGCGAAGCCTTTCGTGCAGAGAGATGTTGCTGGTGTCAGAGTGGGTGGTCCAGTAGGAGGCA
1040965	TGCAGCTCAGTGGAAGGCAGAACGACACCTTGCTCGTCTTGGCTTTGGTGCTCTCCAGGGACGAATGGA
1070663	TGCAGGTGAAACATATGCATCATCAGAATGGGTATCAAAATGAATTTGTGTATAGGCCAACGAGGCACG
1085190	TGCAGGTGGGCGGGGTCGCGCCTCTCGTTGTACAGCGGCGACGACCTGTTGGCGTAGATAGCCG
1089771	TGCAGAGAATAGAGGAGGGGAGGTATAGTATACTACCTTGACAAAGACTGCGGCGCTGGCTCCGAAGCC
1092630	TGCAGCCACCATTCGCTGCGCCCCCTTCTGCCTCCGCATGGGACTGGACCCGCTGGAGCCTCCACTTCC
1097106	TGCAGGTGCAGCACGCGTGCGTGATTCGCGTGGAGGGCGTGACTGTGCAGGCCGTCGTTGTGGAGGTGC
1102329	TGCAGAATTTCTAGTAGTACTAGTTGTCTACAATGCGCAAACTGTAGCAGAATTGATACTAGCCGAGAT
1106451	TGCAGCACCGACGGTGCATGCTTCCAACAGCAATATGAGCATCCCATCCGCTGCCGTGCTCGCCGAGAT
1114742	TGCAGAGGAGTACAAAGTACCACCAGGACGAGCAAAACACTTGGGGCATAACACCG
1114962	TGCAGGCGACCTAGTCGCCCCCTGGTTCTCCTCTTGCCTCGTCCCCAGCCGCCTCTCCCCTGCTCCTTC
1118242	TGCAGTAGTCTTTGCAAAAGCTTTCACAGTCATATGAAGCACCTCTTTGGACTTTGCACGCACTTGAGC
1119266	TGCAGCAAATTTTGAGAAGGGGAAGAGGGTGGTGTACCAGGACGGACGTAGCCATGCATGCCAACCAGT
1120440	TGCAGCACGGTACCACGGAAGCAGAGATACATATGGATAAACGCGCCCAGCCTGCCAGCCG
1120904	TGCAGGCCTGTTAGGCCAGGCCCAGGCCCAGCCCAAATAAAACCCAGGTCCAGGCCTAGTCCAAATAAC
1126995	TGCAGTGGCACGCCCGTGAGGCCCGCGGCTGCGCGCACTAACAGAGCAGCCCG
1150277	TGCAGCTTCCTCTGATCAGTGTTGCTGCTGCTCCGCTTCTCTTCTTCCTCTACCCG
1213065	TGCAGGTCTGTTTTCAAGATTGCAGCTGATGGAATCTACTGGACAGTTAAAGCAAGACACATCCGAGAT
1221906	TGCAGCTTTTGTGGAATTCAAAGCCTGTACAGCCAAGCACATCTTCACTCTTCACCACACAAGCTGAAG
1223599	TGCAGTTCCAGCTCGCGTCCGTGTGCGTCGCTAGGTCTGGGCGACCTTGGCCCTGGGCTGCGTGCGAGT
1228422	TGCAGAGCTCCAATAAACATTATATTAGCGGAGATGAGCAGAGGGGAACGATAGGGTACGAGACTGGTG
1233657	TGCAGTGGAATTAGACCCATGTGGTCATCGGTCCTCGTTGGTTTGGTCGTTAGCTAGGTTGGACGTCTT
1236701	TGCAGTGACCAAGCCAGAGCACACGAAGATGAACGAAAGCCTCAAGCTCAGGACCAGGTCCCG
1237233	TGCAGCCTAGCGGGCGTCGCTGGCATGCCACGGCAGGCTGTCATGGTCGTGCGCGTAGCTGTGCTGGCC
1239011	TGCAGGAACCAGGGGCGCTGCCTCCTTCAGTTCGTCAAGCTGCCAGGCAAGTTCGCGCCCCG
1299134	TGCAGCCCGCTCAGCAGCGCGAGGCCCTCTGCTTCTTCCACTGTCGTACATATGCCCAGTTTGCATCCC
2261520	TGCAGGTGACAGACGCCGCGGGATCGAGTGAGGGGGTTCATGGCGAGGAGGCGGAGTTCCTTCGGCGGC
3022165	TGCAGCCACTGCCTCATTTCTCCTCAGACACATGACTTTCCG
3026920	TGCAGCAGCGTCTCGCTCACATCACATGGGCTTCCCACACCCG
3533232	TGCAGTGTGACAGGCTCAAAATCATGTTATCCTCTGCCAAACGTGCCG
3947465	TGCAGTATGCAACAGAAAACTTTTCAGGAGATCGGGGCAGTGTTGGAAGCGACCG
3958152	TGCAGCTGCACTGTGTGCCAACAGCCCGCCATGGCAGAGTGCGGATGCTGACAGCACGAACATGATGGC
4394804	TGCAGCTAATCTCTCGATTGCCGTACCGTATCCCCG
4395804	TGCAGTACGGTACCTAATGTGCCG
4396868	TGCAGCTTGATGGCGAAGCCCTTGGGCAGGAAGGTGTTGAAGCCGAGGATGAGCTCCG
4404414	TGCAGTGGGAGAGGAAAGCCTTTGTTGGCTCTTCCG
4407178	TGCAGCCCGTGTTTCGCGCGCACCGCTATTGCTGGACCTGAAGCACCG
4411390	TGCAGCTTCTCCACGGCAACCTCGCCG
4541095	TGCAGCATTGAATTGCTGTTGCTTGACATGCCCG
4541774	TGCAGCATCGATGGATGGGGCCG
4989191	TGCAGCGGCGCCGCTCCAAGCCCGCGACCG
4989410	TGCAGCCTCGACCTCGAGGTCGAGTAGCTGCCGCGTTGATGGTTGTCGACGGCGCCACGGGAGAGCCTC
4989480	TGCAGTGTTCAATGGCCACTGACCTCGTGCCAACCG
4990972	TGCAGGCTGAGCTGGCCAAACTCCAGGCCAAGTACCG
4990981	TGCAGCCATGGCGAGCGTAGTGGCGCGAGCGGCCG
4991245	TGCAGGGAAGAAACCAGAACGCGGATTCGAGCACCCTGGCTTGTCTTGCAACCCCACGGATGTGGGGCT
7358424	TGCAGCTCCAATACAGTCAGGTTCCAACGTCTGGTCACCATGGTTGCAACTTCCCTTGCTTCCCTGTCC
1104113	TGCAGGAGGGGCGGACCTGACACCTTGCAGACATATGTAGTTCGGAGGGTTGATGGTTTCTGTCAGTGG
4991395	TGCAGTCCCTCCACTCCTCCGCCGCATCCTGCGTCGAGGTGCTCGCCGCCTCCGCCGCCCCCGCCTTCC
993127	TGCAGATACAGAAAGAATTTCAAGGAAGAGCTGAAACTTCTCCTCTTTAGAACCAAGAGAAAGAAATAT
1115155	TGCAGCGCTATCTCCTGAGCAGTGTAAATAAATATCCCCTTTGTGTTAACAAACCACTCTATGGAACCA
1209345	TGCAGTGTATAGATTGCACACCACATGCAAAGTTTTTTTCTTTTTTTTTTTCATTTTTCTCCACGGCAC
2311010	TGCAGTAGGCCCACCCGACAGAGAGGCCCAGGCTCGAGCGCCCACAACCAATCCCCTCAGCGCAGAGCA
7336092	TGCAGCAGGAGCTTGCCAACACGGTGGGTCTTGGCCGAAACGTGGACGAGTCGGACCTCAACAACCTCT
1008537	TGCAGCGGCAGCCAGCGATCCCTAATGGTAGCAGACACGGCCAAGCTACAACCAAGGGAGGGGAAGACG
1115493	TGCAGGATATAAAAGGACACGCCCATTTGCAGAAGTTGGGAGTGACTGGCGTCAATAAGGAAAATGGCC
1129036	TGCAGCGGCGAGGACAAGGCAGCATCAACGCCAGCAATGGGTACAGAGAGACGATGATTCGGCTGATGC
1204951	TGCAGAATGGCACTCCCCCGTCGTCCGATGTTCACGACACCCAGTGTGCACAGGGCTTTTAGCTTTCTC
1395974	TGCAGGCCACGCAGCACAAGGCCACCATCAAGGACAAGGAGGCCATCATCGCCAAGGCGCACGCTCTCC
2330574	TGCAGCGGTATTCCACAAGCAACTGGTCAGCAGAGGAGACGCGAAATCGACCCACGGAAACGACGAGAG
3064386	TGCAGAAATTATTGCGTGAGCAAATTTTCGCACGGAAGAACAGGTCCG
3385278	TGCAGAGCCTCAAGCTATATGGCAACCTGGTCAAACTACCG
3960873	TGCAGAAACCGCACCGCAACTTTTCTTTTTGAGGGTTAATGCCG
4664017	TGCAGCCTTGGACTGGTCCTCTGATATTTCACCG
997691	TGCAGCATGATCAATGGCGTCCACATATGCTCCATGCTGACCGTATGTATGTTGGTTTCCG
1007077	TGCAGCTGTGGCGTGGCAAGGCGCCGCCGCTGCTCCCAGGGCCGTACTCGCCGCCGATTGTCGGCAATA
1109417	TGCAGAAGCATAATGGGGGAAGAGTAGGCTAATCTAATCTGGCGCGTCGTCCG
1129333	TGCAGAGCCTCTCCCAGGATTGCGCACCGCCAAGTACGCCGACCTCTTTTTTCTTCCTTGCGGCTAGGA
1131892	TGCAGTTTGACAGAAGACCACACGAATCTCAACGAAGTCGGATGGATAGGATAACAGGGTGCCCCGACC
1204537	TGCAGCAACGGCAAAACCGAAAGCTCCTCCTCCAGGCTTCGCCAAGATACATGTAGATGCTGCCTTGGC
2278338	TGCAGCCTTGCCTACAGTGTGTAGTCAACATCAGGTTTGGCTGCTTGTGCTCCTGTGCCACCCGTGACT
5325502	TGCAGATGCCTTCGAGGCCATTTTTCTGCGACGAAGGGCACATCCATGTGGAGGACTCTTACCATTTCA
5411280	TGCAGGGAGAGGCAAGGAACTAGCAACCG
1014341	TGCAGTGTCTCCGGAAACGAGAACCTTCCATCCAAGCAGCCACATAAACCAGGCTTCCCCTCTGACCGA
1116485	TGCAGTGTCTCAGGAAACGAGAACTTTCCATCCAAGCAGCCACATAGACCAGGCTCCCCCTCTGACCGA
1056555	TGCAGACTCAGTGGATGAGCAGATAAGGTTAGGCTATTGACGAGCGGGTGTGCAAGCCGATGCATAGGC
1083062	TGCAGCAGCAGGCCACGTGCCCGCTGTGCCGTGCCGCCGTCGTCGTCGCCGCCGCACCCAGCAGCGGCC
1117642	TGCAGTCTCGGTGTAAATTGAGCATCTTCACTGTTATATATATCACCACAGACAGTCAGCGCTGCTGAA
1121364	TGCAGTAGGTCCTTCCCGCCGCAGTGTACACGCATGGACGCCTCGCCGTCCG
1126408	TGCAGGCAGCGACCAATGTGAGTAAGCGGCTTCGCTGGCATACTTGGCGAGGAGATGAAGAAAGAAAGG
3024292	TGCAGGTACAACACAGAAATCCTAGCGTAGGGACTGCCG
3025736	TGCAGCATTCTATTGTAGATTGTCGTAATTCGCACAGACCG
4992818	TGCAGCTCCGCTCGTCCGCCTGCCGAATGCAACCG
991036	TGCAGGAGGTCGTCCATGGCGGCGGAGAAGGGGCTGTTGGGGAGGAGCAGCAGCAGGCAGGAGACGAAG
1052695	TGCAGATATAATTTGAGCATGATTACCGTAGTACGCATGGCCTGATGCGTTGCAGATGTCGGCATGGCG
1696406	TGCAGGTTCGATCGGGTTCGCTATTGCTCATGTCCCATTCCATCAGATTACACACCG
3023749	TGCAGAACACAGCTCTTGTCCATTTTCCTTATTGACGCCG
4991719	TGCAGGCAGCCATGCAGGCCGACGTGGATGCCG
5332546	TGCAGGTGCTAGCGCGGTGCCCG
1253011	TGCAGCTCCGCAACTCGTGCCCCGTGTGCCGCCACGAGATGCCCACCGACACCGCCGCGGCAAGATCGC
1024894	TGCAGAGAGCGGCTAGCTGGGCGGCTGGGGGCTGCTAGCAAATAGTCCCACATCGCTAACCGAATAGCG
1078451	TGCAGAAACTTCAGGTAGAAGGACAATACCACAGCGTGAACCAGCACTACCACCGCTGCAATAACTTTC
1086873	TGCAGTTGGCGTTGCAGTAGGTGGTGCACTGCTGGGTGTACATGTCCTTGCAGGACTGGCACGACTGCG
1105166	TGCAGTAGCACCACGGTGCCGCTCTTGTTGCTGGAGCCCCCAAACGTAACTTGCACATCAGGGTCATCG
1105472	TGCAGTACCCCTAATAACAAGAAAAAGAACAACAACAAGTACTAAGGGGAACACCACATGCAGGATTTG
1118912	TGCAGTTGAGAAGGAACCAGCACAAGAGTATCACATCCGAGAGGAACCACATGCAGTTGAGGAAGAACC
1120764	TGCAGATGCCGCTGCTACTTGCTCACTGCCCGTCGTTGTTGCTCACTGCGCCCCGCTGTTGCTGGCCAT
1217902	TGCAGACCAGCAAGCTCACAGCAATGAGGTATCGCCCAACAGAGCAAAACACTATACTGCCG
1222538	TGCAGTACAGGAAGCAGTTCCTGAGATCACCAGGCAAGTCATGGTAGCTCAGATTAAGTATAGCCTGTA
1233644	TGCAGCTTGCCGCAACAACTTCTCTGACGCCATTACATGCTACTGCCCGATCAACGTTGAATTTCCTGT
1233680	TGCAGACGCCATAAATACAACACCATGCGCGTCCATGTGCTATTGGTGCACTTATCGTGAGCAGGCGAG
1266716	TGCAGTTTTAGGAGCTCAACAATTTCAGCTGGTAACGCTTGTACGTGTGTATTCCGAAGATCTAGCGTC
3936324	TGCAGGAAGAGGTACAGGACGAACATGCCAATTACCCAACCG
3942397	TGCAGCTTGCTGAACGGCAATGGGATCGGCACCG
4396464	TGCAGGTTCCATCGAGTTCGCTATTGCTCATGTCCCATTCCATCAGATTACACACCG
4396768	TGCAGCAACATCTATGGGGCCG
4992950	TGCAGCGGCTGGCGAGGGCAAGGGGGAGAGGCAGGGTGTTCCTCTGCTAGACGCGGGGAGGCTGGAGAA
980414	TGCAGGAGAAGAGATCCTTTCCAGAAAGGCCTGAGCTCATGATGGTCTTAATATGGCTAAGCCG
991347	TGCAGACTCCCCTGATGCTCGCCGCGATGCACGGCAAGATCGGCTGCGTGGTGAAGCTCCTCCAGGCCG
1072773	TGCAGGGTGAACTCGCCCCATGACTTTTGGTGATTCATATCACCAAGAGGGATTTCTAGATCAGAGGCC
1101719	TGCAGACAGGCCCATTGCTGATCCTCTCCTGCCAGATGCTATGCAATGGTGTCTGCCCGTTTGTGCGCC
1121737	TGCAGAAGGTTGCATTCGTCGCTAGGCTTGTTGGGTGTAGATCCAAAGAGAAGTAAGACGCACTCCACA
1153092	TGCAGGAGGTCGTCCATGGCGGCGGAGAAGGGGCTGTTGGGGAGGAGCAGGAGGAGGCAGGAGACGAAG
1199100	TGCAGGTACCAACCTCTCTCAAGCTCACGCTGGCCGGAGGAGAGCACTGGAGGAGAGGACTGGAGGAGG
1228019	TGCAGCTTAGAGAAACTCTACCATAATTGCCGTCTTAAGGAGCATGGCGCATAAAAGTATCAGCTTAAT
1233012	TGCAGGTGTCCCATTTGAATTAAGAAAACAAACAAGCTCAGTCGTCGGTGTGTTCAACTCCG
1262143	TGCAGCTCGGCCGCATGCGTCGCTGCGACCAGGAGATGGCGCCCACGCCGCCG
2281776	TGCAGCTGGATGCGTCGACTGTCTTGTTGCAGAAGAGCAGATAATAAAAGAGGGGATGACAAGGAGAAA
3030039	TGCAGAGCCTCAAGCTGTACGGCAACCTGGTGGAATTGCCG
3934878	TGCAGGGATGCACTACGGCCTTGTACTCGGCCCACCG
4003158	TGCAGCACCACGACCAACAGAAGCTCGACGAGGAGAAGCAGCAGGTGGAGGAGATGAAGGAGCTCCGAG
4440082	TGCAGGCGCCGACCTGCGCGCATTATCCAGACGCCG
4991668	TGCAGGCACAATCGGGGGTGGTACAGAGTCCTCTCTGGGATGATGCCCG
4991756	TGCAGACCCGTGGCCTCCTCGCACGGTGCTGCGCCCCCGCAGGGTGGTGGGCGGAGATGGCGTATGGTC
4992794	TGCAGAGAAAGCCGAGCAGCAACCG
4992927	TGCAGCGCACATGTGAGCCCAGCCG
1254251	TGCAGTAGGATTGGACTCTTTCCTAGAGCCAACTGTTTCCCAAGTTCTCAGCCTCGCTGCTAGATGAGC
3936087	TGCAGTAAGTAGAGCACGAGAAGACGGGCCCTGATGCACTGCTGCCG
3942183	TGCAGCACCACGACCAACAGAAGCTCGACGAGGGGAAGCAGCAGGCGGACGAGATGAAGGAGCTCCGAG
4991544	TGCAGCGATTTGTTCATATCGGGTCGCCTTCACAGACCATCTGGATGCTGTAGCAGCCTGTACAACTAT
4992712	TGCAGCGGGAGGAGGCTAGGGCGCTGGCGCCG
1013295	TGCAGTAGCTTGCAAAGAGTAGCAGCGGCATCAGCTTGCAAGGCAGCGCAGCGGGCAGAAGTAGCAAGC
1049863	TGCAGAAAAGAAAATCCAGTGCATCTGAGGAGCCGAAGCATGCCGATGCCAGCAGCAGGGGATTCATGG
1053816	TGCAGTGTATGCTATAAACAGTAGAAAGGGATAAAAGAATTAGCAGAAACAGTGTCACATAACGCGTGC
1084833	TGCAGTCGCCGCGGCCACCTTCTCGGTTCAACTGTAGCCGCCGCCGCCGCCGCCAGACCGTCGCCGAGA
1089977	TGCAGTTCCGTGGGCGACAGCGCGAACATGTCGCCGTGGCACGTGTGTATCGCCCG
1090506	TGCAGCAACTAGGTATGGAAATGTGGCCAGCATGATGAACGGCTACAAACACCCG
1092922	TGCAGATGGGCGTGCTGTACGTGTGCCTCTACCTCATCGCGCTCGGCACCG
1095002	TGCAGGCCCTGCTCGCGCACCTCTGGCGGGCAGTGTGCCGAGCGCGGCGCCTCGCAGCGGGGCAGGAGA
1095111	TGCAGAACAGCATGGGCACGGTTTGAAGCATATGCGTCGGGAAGGGGGGAGGTGGCCGCGGCAGCGCGA
1100450	TGCAGAAGCAAAGATGCGTCACGTGCATGCGTGTTAACCAACACTACTCAGTCAACAATGCATGCAACT
1104040	TGCAGATACCTCGTAGTTGCATCGCCGCATCTATCCATCTCCCCTATAAATACACATACATGTAGTAAA
1105123	TGCAGCTTAGTCCACCGTCAAGTTAATAAAACATGCAGGATGCGTCAAATTAACCG
1126276	TGCAGTTGGAGAAATGAAGGAGGGTTAACTCGTGCATGTGGTGGGCACCG
1130482	TGCAGGCTTGCCTCCTTCCCCATTTCCCATCTGGGGATGCCTATGTCAGACTCCAGGATTCTGGTGTCT
1138006	TGCAGAGGGGGACACCACACTAGATGCGGTTGCGAGCAACGGTGACAGCGAGAAATTCCTGAAGTGTGC
1153290	TGCAGCAACGTGGTTAAGAGGGACGTGGATGAGGCAGAGTCTACGCTCGGCGGCGCGGAGATCTGGAGG
1194092	TGCAGGGTACCAACCTCTCTCAAGCTCGCTCGCTCGCGCTGGCCGGAGGAGACGACTGGAGGAGAAGGA
1217677	TGCAGCTTAACCTCAAGGATGTTGGACATTTAATTCACCTAAGGTACCTAGATCTATCAGGTACCAAAA
1311462	TGCAGATGTGGAGCCTGAAGAGGAATGGAGACGACTTCTCCAGCAGCTTGTGCCG
1862210	TGCAGAATGGATGAGGAGAGCCCTGAGATCAACCTACTCTTTCCTCTGTTGCTTTCTAGCCCATAGCTT
2253321	TGCAGGTGATCGACCGAGGCGAGACCATCGTTAGCATTCCTGAAGCTCTGAACTGATGAAACCTTGGTT
2289292	TGCAGTCCAAATAAGGACAAATGTCAATAAACACAATTTTTTACAAACTAAATCGATGCAGAAAATGTT
3024016	TGCAGGTTCGATCGAGTTCGCCATCCCATCAGATTACACACCG
3028141	TGCAGCTTGCTATCGTTGCTCTCCGCAGCGTCCATGGATAGCACCG
3385174	TGCAGCTGCCTTCCTGCAACAATGATTTGGTGGGGAATGCACCG
3533990	TGCAGCTCATCCTCGGCTCCTTCAGACGCCAGTCGACCG
3934927	TGCAGAGATCTCTGTCTGGACCTTGAAGAAGCTGGGTCTATGGCCG
3939338	TGCAGGCAGGTTTTCTGAAACGGGCCTGCACAGAGTCGAAAACAACCGAGCGGATGGTGATTAGAATAC
3941788	TGCAGGGGAACCTGTTCTCCCTTCGGCAGAATGTCCG
3946884	TGCAGAAACAAGTGACAACCAACTATGTGGATGGTTGGCCG
4003226	TGCAGGTCCCTATACAAATTAGTACCG
4394725	TGCAGTGAAAACCTCTACCTGGATGACGGTCCTCCG
4398212	TGCAGGTCTAATCTCCGTCCGCCGTCTGCCTCCCG
4543741	TGCAGATGAAATCGTCGAACGGGCCG
4910325	TGCAGGCCGCCATGCAGGCTGACGTGGATGCCG
4991659	TGCAGGATATACTTGGCCTACTCCG
4991837	TGCAGCGATGAGGCTAGAAGTTGGCCCG
4992265	TGCAGTTGCTGGACACCGCCGCCTCCAACCGCCG
4992769	TGCAGCTGAACCGAGAGGGCAGCGGCGGTGGCGACTAGAGCGGAGAGCAACGGTAGCGGCCTCGACGGC
993265	TGCAGTTGTTGGCCTGAGCCGCCTGGAGTCATTATTGATACGGTCAGAGGGGGAGCCAGGTTTATGTGG
1043077	TGCAGCCAGCGTCTGACTTCTGTGTCAACCGAAAGCTTGAGGATTAACTAAGATTAGAGGACCAAAGGC
1054654	TGCAGCAGCAACAACACATGAAGATCAGCATTTTGCACAACCAAGTAACCAAATTGAGCTGATCTCCAA
1070756	TGCAGGCGGCAGTATAAAAAAGACCGTGCAGCAGGCAACATTGTTTACAGGTTACAGCATCAAAAGGTG
1093295	TGCAGGCAACCACCAATGTCAATAAGTGGCTTAATCGGCAAGGAGATGAAGAAAGACAAAGGAAGGAGG
1100955	TGCAGAAAAGCATGTAGCAGCAGCAGCAGCACTCCAAATACTACTACTACAAAGAGAGCAAACTGATGA
1123162	TGCAGAGGGATTGTGTTGAGGTTCTTGCCAGGCTGACCTTGCTGGTGCACCTTAGGTTGCACGTTACGG
1144942	TGCAGCCCATCAACGACAGAGTCTACTTCCCGAAGTGGTACCTCAAAGGCACGCGGGCCAGCCCGAGAT
1245046	TGCAGTTCTGAACCGAGCTCCGTCGGAGTCCGCCCGCGGTCTGCCTCCCG
1863421	TGCAGTGTAGGTACGTACCCTGTGCGGTATATCCGTAGGTAGACGACGGAATCGAGGCCCGCGTGCTGG
1214918	TGCAGCTTCCCTGGTAGCACGTCGTTGCATCTGGCCGCTCGCAGCGGGGACTTGGATTGCATCCGAGAT
1719190	TGCAGCCTCGACGACGGCGACTAGTAGCTTGGTGCGAAGCCGAACGAGGGGCGGCCTGAGAACGGAGGC
3934728	TGCAGCGGTCACGGTTGGCCGCCACATGGAGGTGCTCCG
1015923	TGCAGCTGGAGTGGTATAGAAAAGACTGATGTAGACTTGCTAGCTCATTTTTGTGTCCACCACATCACA
1238061	TGCAGAGCTGGGCGGGCCATGGCCCATTTGGCCTTGCCTAAGCTCCGCCAGTGGTGACACCACCACCCG
3020474	TGCAGAGGATAGATCATATCCATAGGATCTAGTATTACATAATCCG
4990109	TGCAGATCTGTGACGAGAGGATGAGCTCAAGAATCTGGACCGTGCTGCTATCCAGCAACTAGCCGCGGC
4990516	TGCAGGTCTGTGGTAAGGGAAATCGATTAGTTGGGAAATTGATTAAGCTGATGGTGATTATCCTAATGG
988030	TGCAGCCGTGCCATCCCACGTCCATGAGCCGAAATCGTGCGAACGGGAACAGCCTGATCTAACTAACCT
1068747	TGCAGGCATGCGTGCTGAATGAATGAATGAATGAATGAATGAGATGTGCCG
1105601	TGCAGGAGAATCTGAGGGCTTGGCTTTGGGTGTACTTTGTTGTTTCTTCCGTGGAATATATGTATGCAT
1105662	TGCAGGCATGCGTGCTGAATGAATGAATGAATGAATGAATGAATGAATGAATGAGATGTGCCG
1111871	TGCAGGAACAAATTCCTCACAAGTCAGTATCATTCCTTCTGGAATATGTTAATCCAGACAATCCAAGAG
1117725	TGCAGCGCAAAGGCAACGGCCAAGCAGAGGGATGAGAAGATTTGGAGCAGCAGAGCCCAACGGCCAAGC
1156787	TGCAGGAGGAGCAGGAGCGGGCCATCACCATGAAGTCCGCCTCCGTCCTGCTCCGCCACCGCGACGGCA
1160187	TGCAGCGGGCGGCAGAAAATCGTCTAGGAACGGCGACTTGGGGCGGAACCGTCGCCG
1161343	TGCAGGCCACCACGCACCTCCTCACCTTCTCCGCCTCGGCGACGTGCTCCGCCAAAACCCATGTCGGCA
1319139	TGCAGATACAAATTTAATACTTGTGGTTTCGTTAGTTCGGTAATTAGGCGTGTTGCTTATTGGCATAGG
2291327	TGCAGTTTTCTCTGCTGCCGCTGCTCTACTCTCGTCCCCGTCCGTGCGAGATCGATCTTGAACTGGAAA
3574047	TGCAGCTTCATGGCCTCCATGTTTTCCTCGACCCACTGGTTCGAGATCCTGATTTCCTCGGGGTCTCCC
3946797	TGCAGCTCAGATCGGGACGCGCTCCCGATTTCGTCACACTCGATCGAGACGCCCGCCACCGACCTGATT
4538754	TGCAGGTGGTCCATGAAGCGGGCCTTGCCG
991908	TGCAGACCCGTGCGGAATCGTCCCAGCGCACGCACGCGCCTCTTGCCTGTCGGTCGTTTCGGTTGCGGA
1026677	TGCAGTATTGTTTGGAGAAGAAGGCGACATTATTCATCTAGCTGGAAAAAAAAGGCTGGTTTGACAATG
1063985	TGCAGAACATAACAAAAAGGAAGCCAGCACACACATGCACAGAAGGAATATGAAACACGACTTGGTCTC
1066328	TGCAGATGATGCCTTCACAAAATTTACTTCCATGATGAGTAAACCAAACAATAATACCACTGCTACTTG
1074551	TGCAGATAGCATGACTAGCTAGGTTCAGAATAGTTGCCCATGTCTTCCAAATCCCCTGTAGATGGCATG
1082710	TGCAGATTGTGCAGATTCTTAACTAACTCAGTGTTGCTGCCAAACGAAGGTTTCTGTGAGGTTTGATCC
1091902	TGCAGGCTGAAGTAAGTACCTGAGCCTGACCGTCGTTGTCGTTGGACACCGTACGTGGGCCTGTGCCCT
1093111	TGCAGGCTGGCCGCTGTAGACGCACGTGTTATGGCATTGGAATCACTAACTCGGGATTACCCG
1100401	TGCAGCACTGCTTTTGCCTTTGGCCATGGGCAGCACTACACTAGGAACGGCAAAGATATCACGGTGTCC
1103151	TGCAGCCTCCTCACCACGGCGCACCCCTTCTTCTTCCTCCTCCGCTTCCTCCTCCCGTTGCTGCCGCCG
1103577	TGCAGCACCGTCCAAAGAGTCCTGCTCTTGTGATCTGATGGGGTAGCAAAAAGAAGCCTTATGGTGTAG
1125964	TGCAGGGCATGTGCAGCAGCGCGAAGGAAGTTGCGACGGCGGAGGGTCGGAGGAGAGGACTGCGGGCCA
1126934	TGCAGCACCCACCCAGCCCATGTGTTACACGGACGACAAGCCTCCGTGTGGTCCCG
1130132	TGCAGATGCCGACGTACGCGAACCCGATGGCGGTGGAGGTGTGGGTGCTGATCAAGCGCGCCTTCACCA
1209957	TGCAGGCCACCACGCACCTCCTCACCTTCTCCGCCTCGGCGACGATGCCGGCATGCTCCGCCAAAACCC
1228244	TGCAGCCTCCTCACCACGGCGCACCCCTTCTTCTTCCTCCTCCCGTTGCTGCCGCCG
1235219	TGCAGACCACGTCCACACCACAAGAGTAAAGCTTGATTAATTCCTTGGTCTTGAGAAGCATGGCAGCAA
1241560	TGCAGAATTGTCATCTACCATGTTATGGACAGAGAAGTGTGACGTGTACAGCTTTGGCGTGGTTGCACT
2260557	TGCAGGTGCCAATGGGTGCATCTCAAATTCTCAATATCGATGGCCTTTGGCCG
2280877	TGCAGCGGATGATAGAGGAGCTTCGTTGACCTCTGCTTGATCATCGTCGTCGTGGCCTGAATGGACGGA
2281371	TGCAGCTCGTGGCGCAGCAGTTCGAGGACACGCTGGTCCGCATCCTCCTCGCCGCCGCCGCCGTCTCCT
3533279	TGCAGGCCATCCTCGATTCCCTCTAGTCAACGCGCAGCCG
4005431	TGCAGTTTTATTATTCGACCAGGTCGCAGGACAAGCCAGAGGCGGCACTTGGTTGGTGGTCTGGGCGGT
4543968	TGCAGTTCTTTTTTGACGCTGCCG
4989450	TGCAGAGTTCGCATGGGGGTAGCCG
4989570	TGCAGGGATGGTCCATCTGGAAACCG
5410906	TGCAGCGCACGTCCCCCCCGCCGCGATTGGGCCG
7336348	TGCAGACCCGTGCGGAATCGTCCCATCGCACGCACGCGCCTCTTGCCTGTCGGTCGATTCGGTTGCGGA
1113757	TGCAGCCGCCCAATTTCTCTCAATGGCGCACCCTCTTTGAGGTGATGTTCCAGAAGAGCGGCGTCGTTG
1354421	TGCAGCGTCAGGATCAGTGGGACGTGGTGGTTGATGAAGATGGAGGCGAGTGGCGAGGTGGGTAGGGTA
1381049	TGCAGTCGAGCGAGAGGAGGAGTTAGCACCGTGCCCCTGCAATCAACCGCGTCGCCGTCCCTCGTGCTC
1067220	TGCAGATCATTGGAAACCACTTCATCAATCACCGTGCAGCCATAACCGCAGGTGTCCG
1103851	TGCAGTATGTCCCTTAGTTGGCACTGGAGAGTATCCAGATTATCAACACGTGGGCACTCCCTCTTAGCA
1011620	TGCAGAGATGGCCCCGCCCTCGCCATCGCCCTCTTCAACCGCGTATGCCGAGAAGAAGCAGGCCGGCCG
1075997	TGCAGTTCTTGCTGTGTCTGTCGCATCACATCGTGTGTTCATCAGTGTACCCG
1129078	TGCAGGCATCCATGGCCTTGACGAGGAAGCAGACGATGCAGCGGGGCGACGAGGATGGACGACGCCGAG
1139169	TGCAGGACTGCGGCTGGGCGCGCTAGCAACTATCACAGCATCGCCTTTGAAATAATCCAGGCGAGGGAT
1187863	TGCAGCGTTCGCATCCTAGTTTGAATCCCACTACTAGCAGAATATTGTTCCTTTTTGTCCGATTTATTT
1202675	TGCAGCTTGAGACCGCAAAGGCCACCATTGACACACTCCTAGCTGAGGGTGTCCG
1206240	TGCAGCCTGCGCTTTCTTCAGATCTTCCTCAAGCGATGCTACCCGAGCTTTAGACTCACTGAGTTCTAT
1213099	TGCAGGCGTCGGTGTCTGGCGCACGGGCACGAGCGAGGGCGGCAAGGAAGCTGTTCAGGGCTTGGTCGG
1220025	TGCAGTCCTTCAGGCCCAGCACCAGCTAGCCACCTCTAGGCCCACCTAAACCCTAGGCCCAATTCCACC
1221062	TGCAGTTTCCGAGCAGTTGCTCGTTCGGCTTGGCAAGTTGTTGAGTTAAGATTTAGTAGAAGACCTCAC
1244238	TGCAGGTGTGTAGCTGGGCGCGCTTGCCACTACGCCACAGAGTCGCTGTTGACGTGATCCAGGCGAAAG
1379240	TGCAGTTACTGCCTTGGAGCATCGCGATGACACGAACATCGCCCAACCATCCAAGCCCTGGACCTTCTT
2281789	TGCAGCGACTCCCTTCGGAACGACCTGCTCTTCTTCTTGCATGAAGTCTCGATCGACGATCTGGCTCCC
2282267	TGCAGGTTGCGGGTTCGAATCGCCCTCCAGCTCGTTTTTCCGTTTCGGTTATTTGTTTGTTCGATTCGC
3534374	TGCAGTCTCATGTGATGCGATCAACTCCCTGGTGGCCTGCCCG
3938968	TGCAGCAAGCCATGGAGCTCGAGAGGACTGCGTCTACTTCGCGCACCG
3952054	TGCAGGCCACGTTCTTTGGAGCTGCCGTCTTCCTCGCCGTCATCAAATCCGCCCCG
4398298	TGCAGTCACACACACGCCCACGGCCCG
4439701	TGCAGGTCAGACGCTCGCTGGATCCG
5411370	TGCAGCGTCTCGTGGAGGTGGTCGTAGCTAAGCTAGCTAGGGATCTGCATGTACGTGTGCATGCTCCGA
5581818	TGCAGGAGCTCGTATCGGGCATTCACGTTGCAAGCTGTCAGGAGAGCTGCTAGCTCGGGGAGAGGAGTC
1103517	TGCAGCGAGAAGAGTATCAGTTTCGCCTCTAGCGGTCGGTGCATCCTCGCCTTAGTAGGTCGGCCGATC
1057357	TGCAGCCGCCCTGCCAACGCTAGGCGTGCCAACTTTTTAGCGAAGGTTTCGCCTCTGCCGAATCGCCCG
1207631	TGCAGTATGATTGGGGTGATTGTAAGGGATTTTGGGGGTTCCATCTGTTAGAGTGTGGACTAGCTTCCC
1252410	TGCAGTTTGTTAGTGCATGCAGCAGGGGCCGTTGGAGGCAGCCGCGTCGTACGTATAGCAGTGCGTCGT
1863459	TGCAGGTAGGAGGAGCCGATGTTGTCGACGCTCTGGTACAGGCGGCCGATGCTCCCGTGCATGGTGCCG
3936857	TGCAGCCTGTTTTTGCTTGGAGCCACGACGGCCGTTGAGTCGCCG
1023641	TGCAGGAGGAGTGAACCGTCCAGGTCAGGCCCGTGCTGGCCACGAACGAGCTCGGCTGCTCACTTCACG
1092638	TGCAGAAATAGGGTCTCCAAAACATGGCAGGCAGAGAGCAGCACATGCAAGGCTTCCTCCGACATGCTA
1096816	TGCAGATTTTTATGGATAGTGGCACCTGCAAAGCCCGCATGATTCGCTCTAAGTCCAAACCAGCACAAC
2261278	TGCAGCTCGGCGGAGTATTAGTCGGAATCGAGCTAAATTGGGGATCGCCG
2280478	TGCAGCGGCAGAGCGGTGAGCGCGACCGCCAGAACCAAGGTGTTGGTCAGCGTAGTGTGAGAGTAGAGA
4537985	TGCAGGTAGGAGGAGCCAATGTTGTCGACGCTCTGGTACAGGCGGCCGATGCTCCCCTGCATGGTGCCG
1114103	TGCAGAACCGTGCGTCCGTATGTGTGCTCATCTGGACGTAAGGACAAAGTTGGGGCAGGCTATTTCTAT
1121822	TGCAGTTTGTTACTGCATGCAGCAGGGGCCGTTGGAGGCAGCCGCGTCGTGCGTATAGCAGTGCGTCGT
1234731	TGCAGGTCAGATCTGTACGCGGAGACTCAGGAGCTGCGGCAAAAGGTACGTACAGATCGCAGAAATTCT
3034422	TGCAGAGTACCTGTTTATCCACTATCATTTTATACTACGGCTCCG
3222161	TGCAGAATTTGAAAATACGTCACCAATCCATTGTCGTCCAGCCCG
4397677	TGCAGGACACGTCGAGCACATAGCCCG
1035228	TGCAGGAACGTGGTACAACCAAAACCACATCAAATCGGGATGACTTCAGGAGGGCCATGCTACTCGCTG
1163409	TGCAGACTTGGGTTTATTCAACAACGTGACGGCGGCTCGGTGATGAACAAAGCAATGGCGGTTTGATGG
2322573	TGCAGACAGAGATCCAGTTGAGTTTGAATTCGAAGCTGTTGGCGGGAAGCTCCTAGTACCGTTCATCTG
4539821	TGCAGCCGCTGTGACGCGGGGTGCGCGGACGTGCAAAGGACCG
978646	TGCAGGGGGAATGGGGGATGGCCGTGCACAGGAGCAAGGCGGAAACGGCCTGCGCGGACCCAGCAACCC
984424	TGCAGAGAACCTCTGACGACTGAAGGTGAAACGCCAGTACACCAATTGTTTCTTGCGCAACGGCCGAGA
1073500	TGCAGAAATATTTAGGTCTTCTTGGATCTCAATCCAAAAGCGTACGGAGGGAGGAGGATTTGATTTGGA
1076929	TGCAGATCAGGCACTTATACGGGTCTCTGCAATCAGCCTTGTTGTGGCCCTTCTCCAAGCATTTGTGAT
1087379	TGCAGGCCTTTCTATTTCTATTTGCGGACTTGGTACAGTTTGCTTATGTTTTCTAAAAAGAACTGCTTG
1093499	TGCAGTAGTTAATTACACGCACGGACGCCATGCATGTACACGTCTGTCTCACGAAATTGCAACGTCGCA
1095105	TGCAGACGGAGCGGAAGGTGGCAACTCCCATGACGGCATCGCGCGTCCTCCG
1105832	TGCAGAAGTTACAGAACACATCTTGATCTACTCCGATTATGTTGCATGCAAAGTTTAATCAACACAAAC
1113511	TGCAGATGGATGGCACAACGGCGCTTGTGCAAGCAAAAGAGGAGGAGGCGGCCAGCAACATACGGGGCA
1116140	TGCAGTGGCAACGACGTATCCATGCCTACATCCTCCCCCCAGCGCAGCCACACACACAAGGCGTGCAGC
1117828	TGCAGTTATCCATGGTGGCCTACGCCGCGGGTGCAAGGAGGGACATTTCGCCG
1121826	TGCAGCGCCGAAGGCGGCCCAGCCTAGTTTCCCGCTCAGCCAGGAGGGCCG
1124870	TGCAGTCTGGCCCAACATGCACAGGAGAGGGGCTGGGCGCTGCTCACCATGGGCCATGGCCCG
1125251	TGCAGGTCACAGCCTCCTTCAGCAACAGGCCGATGCTGCCGTGACCATCCATGGCGGCGAGTAAACCCG
1126809	TGCAGTGAAAAGGAAACCAGAGAACGATGCCCTCCTAGAACACACTCCAAGGATCCCCACCGAGATGTA
1127111	TGCAGAAGATGGCATGGGGCGAGTGGATTTATAGTGTGCACTAATGTACGTCGGATTGGATCAATCAGT
1127204	TGCAGAAATTTTTGGGTGTACATCTGTACACCCATGCCCCATGCTGGATCCGCCCTGACATTTAGGAAG
1129283	TGCAGGGGGAAATGTGTCGCCTGGCGCTGCGCGAGCCCACCAAGGACGGTGCCGAGCACCTCCGCGCCG
1136637	TGCAGAGGGAGGGAGAGTCGCCGCCTATTAATACGCGGCCTCCTCAGCCCCG
1138246	TGCAGTCGTGTCCAGAAAATCCGCCGTCGTTCGCTTCTTCACCTTCGTCCATTGGATCCAGCCG
1161269	TGCAGCAGGGCACCTTGTTTCTCAGGTCGCCGATTATAGCACAGTTTTGTCATCTGTGGTCTTGCCAAT
1216417	TGCAGCTTCATGTGACAAACAGTAGTACGAAAGTAGTACCTTAGTTGATCTTGACATGAGCACTCAACT
1242827	TGCAGCGTTCCCGCCGTGTCAGATCTGAAGACCGAAGCCATGAGGAGTAAGGGTGAGCCTGGGCGTCCG
1390927	TGCAGCCGCGCCTCCACGAATCCGCAGACCACCATCATGCGGAGCCGCCGCCCTGGCCTCCGATCCGCA
1688356	TGCAGTGCCAAAGGCGGCCCAGCCTAGTTTCCCGCTCAGCCAGGAGGGCCG
1718719	TGCAGCGTCCTCCCCTGCACGCACGCACGCACGCAGGTGCCCATCGCCG
1764604	TGCAGTTGGACGTGTTGATGTGGTCGCCATTGGTGCGGAAGCTCGTGTACATGGTGGAGAAGTACGTGA
2261700	TGCAGCAAACAGCTAGGGATTGGAGGTTGGATCGAGCAGCGGTGTGTCACCATGGGGTGGAAGCAGGCG
2280853	TGCAGGGGAGGATGGAGGGAGAGCGCACTGTGGTTAGAGGCCGCGTCGGAGATGAGGAGGTCAGCTTGC
3023252	TGCAGCCCAGCCCATCTTCCCCCGTAGCCCACTAGACCG
3025868	TGCAGGATTCCTCCTCCTGGTCCCAGCAGCTCCTCGACGCCG
3026283	TGCAGCTCTTATTTCCTTCTCGATCGCTACGACCGCACCACCG
3935072	TGCAGCTGAGGAGGCGAAGCTAGCGAGGGAACCG
4008454	TGCAGGAGGAGGTGCTCGCGGTACCACATCAGGGGGAACAAGGCAGGCACGGTGGAGAGCTTCATCGAC
4537815	TGCAGCCTCGCCGCGAGGTGTCCCCG
5571045	TGCAGTGGACGCTCGCGCACGGGCCG
7328839	TGCAGCTACACACAGCCACATTTCCG
1002101	TGCAGTCGTGCCTGAACCTCCATGGCGCGCCGCCCCAAGCTCCGCCACCAGTCGCCTCAACCTCCAGGT
1030021	TGCAGCGCCCAATTGGGCCGACCCAAGAACTAAAAGCGTGGAAAAATCGCAAAAAAATAAGCTCTCCGA
1102942	TGCAGGTGCCAGTTAGCGCTAGCGGTGCTAACTGCTTCGTGCGCATGCCAGCAGGCAGTAGCCCTTCCG
1107411	TGCAGCCGCCATGTATTTTTGAACTGTACATGGCTTATTTTGTAATGTATTTTTTGAACTAAGAGGTGT
1123593	TGCAGGCTCCGTTAGGAAAGTAACGGGAAATGGGACATCTTGGTAGAGAAGAAAATGTTCCGCAAGGTT
1124420	TGCAGAGCGGCGCACACCTGAGCCGCCGCTTCTTCCTTGTCTCCGTCCAGCCTTCCCCTCAGGACCCGA
1138145	TGCAGCCGCCATTCGCCCCTCCTGCCTCCTACCTCATAGTAATCCAGGGGGATCATTTGCTCATACTCA
1218701	TGCAGAAAAGGAAGATGGGTGACAAGTGTAGTGTGGTAGCTCAACGAAACCTCACCAGATGCAAATAGC
1231766	TGCAGGTCCCTGGCACTGGCTGCGCAGGCACCAGGTAGAGGAGGAGAAGGGGGGCACCGTAGCTCGCAG
1257937	TGCAGCTCCCGCGTGCCTCTCGCCGCCGATGATGAGGGGCGGCGCGTAGAGCTGCCTCGCATCGGGGAG
1270970	TGCAGGCACGGGGAAGAGGAGGAGGGAGCTCGTGCTCCTGCGGGTTCGTGCAAGAAATAGAGCAGCTCC
1273195	TGCAGAGGGGCTCCAGGAAGGACATGGCGGCGGACGAAGGCACGGCTCCG
1278492	TGCAGCCAACCATGGCGTCGTCGTGGGGCTCCTGCTGGAGGTGAGGGTGCCGACGAGCGAGGCAGCCGA
1280329	TGCAGCTCCGCTCGTTGCAGAGCAGATGCGGCGCGGTGAGGGACTTGGTAGCATGTGCTCCG
1382402	TGCAGCCCGAGCTCGCATCCGTCACCGCAACAAAGTTCTCTCCATGGATCCGTCGGGTCTCGTCCATCC
1384058	TGCAGCGTGCGCAGCGCGAGTACAAGCTTCTCTTCGTGTACCTCCACTCCCCTGACCACCCG
1385930	TGCAGGCGACGCAGCGGATCCAGGAGGAAGGCGCGATGCAGGGTCAGCGGAGGCGCCG
1388792	TGCAGCCGCTCCATGACGCCCGTGTCGGCCGCTCGCGAAGGCCACGGCCAGACCCACCGCTTCCGAGAT
2328274	TGCAGGTGAAGACCAACAGAGCAGCTTCGCTCGAGGCGGAGGCGAGACGAGCCATAGTCGCCCG
2371213	TGCAGATGATCCAATTAGGACATGTTCAGAAACTACATCATTCCATCCG
3034295	TGCAGCAGCAGAGCAGGATCAAGCCCCGTCGCCCTCCTCTCCTTCGCACGCACCTTCGCTCGACCCCGC
3533552	TGCAGCTATGCCATGCCGCCACCGCTGGCTCTGCTTCACATGAACCG
3951258	TGCAGCCGCCGCGCGCCGTTGGCGGCATCGGCCCGAACCG
4261172	TGCAGCAAATCGGGACTTGCTCTCTTCCGAACAGGTCATCCG
4395627	TGCAGTTGTGGTGCTCGTCAACTTTAGCCCCG
4395873	TGCAGGTGATCTCCACCAACGTCGCCTGGTCCACATCGCTGGATTTAAACGGGCAGTGGACCTCCCACT
4410341	TGCAGAAATAACAAATCGAACTAGCCG
977206	TGCAGGCTCACTATTCCACAGGGGTCCGAGCAATATGTTCATCATATCCTCAGCAACATCACCG
981494	TGCAGTGCTGCGTGAGGCGGCAAGGTCGTGTGATACAACAAGCACGTGTACGGATGGAGCAAGACCAGA
1011077	TGCAGCTCTGGGCGCTCCGCATCCCCCGCGAGCTCGCCTCCGCCGTAACCCGCCTGTTTCGCTCCGAGA
1012160	TGCAGGGAGGCCTCGGGCGCCATGGCGGCGGGAGGAGGCGGCTTCGGCCTGATCTGGGCTTGGACGACG
1098630	TGCAGCACCGCTGGCAGTCGCGTCTCGCACTACTGTGTGTCCGCTCTTGCAACGACCG
1103933	TGCAGGTCCTCTGCTCTGGCTTGTAGAAGAAAGAGCAGCGCCATGTCCCTGGGGCGTGCTGATGCTCGC
1109543	TGCAGGACAGGCAACGACCCCGCTTGTTGTAGCACCTGGGACACAGAGACACGTGGTGATCCGTTAGTG
1124410	TGCAGAGTGCCTGCCTGTAGGAGGTGGGTGAGGGGCCAGCCGAGTCTCCCGACGAGGGGCCG
1125761	TGCAGAGGAGGTCCAGGACGAGGCCAACAGCGGCGCATGGCATGCTCCCTGTTGCAGCAGTACAGAGAG
1131064	TGCAGCCGCAATTGATTCAGGTCGTTCCTCTTCCCTACCCTCTAGCGACGCCGCCAACGGCAACACGGC
1132776	TGCAGCTCACACACGCCAAGCCGTTTCACTCCGCCGCCACTGACGGATTAACGCTGAGCCACGCCCGAG
1231883	TGCAGAAGGGCTAACGATGGTGGTTAGTCTAGCAATTGGCTGGGAGAGGATGGATTGTCGCACCGAGAT
1279614	TGCAGAGCACCGCTGAGGAGCTTGTCAGCAGGACGAGCTGCTCCCGCTGCTGCTTGACAACCCAGCCGA
1303300	TGCAGGACCACCACCGCCGCCACTTGGAGCTTCCTCAACCTCACCGCCG
1307524	TGCAGCAGCTAGCAGAGACAGAGGGCAACGACACACACATACGCGTACGCGTACGCCG
1687682	TGCAGACACACCACGTTAACTTTTGTCAAGACGACGATCTCCCTAATCGCCTTTCTTTTTGCCG
1769250	TGCAGGGTGCCATGGCCATGGACCAAAGCTCCGCTGGTCCTTCCCTCGCGACTGCCAGTCTTCCTCCCT
3943034	TGCAGCAGCTAGCAGAGACAGAGGGCAACGGAACACACATACGCGTACGCATACGCCG
3956177	TGCAGGTGGTCGAAGCAGCAGAAGCAGTAGGCGTCGTCGGTGGGGGCAGCAACAGCAGTAGGCGTCGAC
4439902	TGCAGCTAGCGTGAGTGCGAGCAAGAGCCG
4989401	TGCAGCCAAAACTTCCCCCATTCCCATGCCG
4991446	TGCAGGTGGTCGAAGCAGCAGAAGCAGTAGGCTTCGTCGGCGGGGGCAGCAACAGCAGTAGGCGTCGAC
5410347	TGCAGCTACGGCAGCCCCATGGGCATCAGCAGTGGCAGGGTTAACCTTAGGGTCTGATGCAGCCTTGGC
981803	TGCAGGTCGGATCTGGTGGGATCCCCTACTCCTCCACCCCAGCGAGAAGGCCG
1008166	TGCAGGGGCGCGCGGGAGGAGCACGAGCGAGCAGCAGCGGGTGGCAGGTGTCGGGGCAGTCCCTCGGCT
1009948	TGCAGCCGCTCGCGTCCACCCGCCACAGAGCCTCCCCGCTCGTGCCCAGTGTGCTACGTGAGCCCGCTA
1038512	TGCAGGGTTCCCAGCAGGGATTATTATGCAGGGCCAATAAATAAGTGCCATGTGTCTCTGTGGGCCAAC
1072574	TGCAGTCTCTGCATAATTGATAAAATTGCAGGCAGGGAAAAAACATGCATTGGGCTGAAACCACTGGAA
1105542	TGCAGCGTGGCACGATGGTGGTGAGGGTGGTGAAAACGGTGACGGGTTCGTCCTCTGTAGGCGACGCGG
1108646	TGCAGCGCTGGCCACACAAGATCGGCGAGATGAGCGACTGGCACGAGCCTACCG
1115626	TGCAGGCCACCGAGAACCTGGAGCAGGTGCTGGAGAGCGGATCCAGCGCCG
1119237	TGCAGGCAAAGGGCGACGGCGGGGGCGCTTGATTCTATCCAGCACCAACGCCATGGACCG
1127333	TGCAGGCTACAAGTCAAGCCATTGTTATGACCCGGATTCGCTACTGTGATTTTTCATCAAGCCGTTTTC
1202288	TGCAGTTCCTTGACGAGTAAGAGAGTTTACTTTAGCTGCTGTTAGGTGGATGTAAGCCACCCTTAACGA
1208423	TGCAGTTCTTCTTTAGAAACGAGCAGAGAGATCCAGCCCCGTTGACTGCCTGCTCGTCCAGCGCCTCGC
1216953	TGCAGAATCGTTGCCGTACAACATCATTCAATAGCTCCACACAGTCTCCG
1229423	TGCAGGTCCCTGGCGCTGGCTGCGCAGGCACCAGGCGGAGGAGGAGAAGGGGCGCGCCGTAGCTCGCAG
1354109	TGCAGGGGCAGCACCCATCACACGATGAAGGCGGTGATGAGGTCGGTCCCG
2285120	TGCAGGAGCCGTGCCTATCCGCTACTGCTCCTTTTCATCGAGCCGCCCAAGTCCTAGGATGCCGTCGCC
2291423	TGCAGTTAACCAAAAGAAAAACATAGGAAAAAGAGAACAAAAACCGGTCGATGGTTCCGGAACCTTCCC
2303550	TGCAGTACACCTAGAACGAGCTGCTAAGGTGGCGTCGCAGCCCATCGTCGACACGGACCGCAGCGTCTA
3533081	TGCAGTGCCTTCTTCCATCTGCACCAACACTACATCGACAACCATCCG
3534312	TGCAGCAAATCGGGACTTGCTCTCTTCCGAACGGTCATCCG
3938220	TGCAGTTATAGACCCAGGGGATGAGGTTCTCCTCTTTGACCCG
3938842	TGCAGCACCACGGCGGTCGGCACATCATCCGCAATGGTCCCG
3944590	TGCAGCATGCCGTAGTTGCCGCTTGTCGTCCCCCCCACCG
4410675	TGCAGATCCAGCTGGGGCTCGCCCG
4439882	TGCAGCCTCCGCTGCCTCGCTGCCGTGCGACTCCG
5325292	TGCAGCTCCACGCTGTTGTCGCCGTCGACGGTGAGCCGCTCATACTCTCCGATGTAGTCGAGGTGGACC
1047133	TGCAGGTGCTGTTGCACAATGCACAATGCACAATGTCTAATGCTCATTGGTTATCAAAAAGTTAGACGT
1087112	TGCAGCTGCACTCATGGCGGTGAGGCATGACGAGAGAGAGAGGAAAGAAAGGCAGGGAGAAGGAGGGGG
1090884	TGCAGAGGGAGGGAGAGTCGCCGCCTATTAATACGCGGCCTCCTCAGCCTCGGTCTCCTCTCCTTCCGA
1091122	TGCAGGCAGACGACGACGGAAGAGCGGGTGAGCACGGGGAAGGAGAAACGGAAAGAGATGACCGAGAAG
1093464	TGCAGCACAGCCTCCTCCCCCTCCTCATGGCCGACCCCTCCACCTCCTCCCCCACGGCGGCCTCCGCCG
1095465	TGCAGGGGGAAATGTGTCGCCTGGCGCTGCGCGAGCCCACCAAGGACGGTGCCGAGCACCTCTCCGCCG
1100808	TGCAGGTTCCCGAACAGACCTCACACGTGCGGATACCCTGGGCACTCACGGCCTGGATTACGCACTGAA
1218472	TGCAGCAGTAGCACCTGAAGAATCACCTCGGCCTCATTGCTTGCTTCCAGGATACTGAGGCTACGCCTG
1233486	TGCAGGAGCTTCGCCACCACCAATCTGGTAGGAGTCGCCATCCTCGTCCTAGAGCCG
1380604	TGCAGGGAAATTCAGATCTCAGCCCGATTCAGCTCACGGTGGCCCAATCTTGCTGGCTTGGAAGGTAGG
1863396	TGCAGAGGAGACGAAGCGTGAAGGCGCCGTGGTTGTGAATATGCATTCTTTCCTCCAACCCCCG
2281630	TGCAGCGGCGTGTTGGCTCGTAGCCTGGTGTAGCCGTACAGCTCGATGTCGTTCGGCACGGGAGGTATC
3384952	TGCAGCACATGTCGATCGCCCATCACCCTCGTGTGCCTACCG
3942572	TGCAGTAATCAGCTTCGATAGCACACCGTTGAACCCTCACTGGAAGGGGTGGGTGCAGAGCTCCTCCAA
4003014	TGCAGCAGCGGGGCTGCTGACGATGGCTTGCAAAGGAGGCCG
4539839	TGCAGCTCCTCCATCGATGCCTCGCCG
983135	TGCAGTCTCCAGTTCAGTTAGTTGTCACAACAAGTAGTTTGGCATCACTATTAGAGTTAGATCTTGACC
1009707	TGCAGCTGTTCACGGAACACCCTCAGTATGTCGGCGAACGTGACGATCCCG
1230017	TGCAGGCGGGCGTGCGGGGTCGTGCAGGGAGTGGCCAGGGCGCGCGAGCACAGCCACGGGGAGCCGAGA
1246643	TGCAGGCCTCGGGCCGTCCTCGCAGCTGCGCCAAGCCGTTGCAGTGACCG
1247891	TGCAGGATAGCTCCTGCGGCTCGGACTAGAATCCTCAACTAGTTTGATGTAAAACACTCCG
1267991	TGCAGCGGCTGTTTTAGAGGGCAACCAAGGCGAACATTCTGTCTCCCATTCCATTACGAGCTGCCCGAG
1298628	TGCAGCGCTCTTTCCCTTTCCCCTCCTTTCTCCTTCCCTTTCTCCTTCTCGCTCGCGACCACGGCCTCT
3022070	TGCAGATATCTACAATGAAGAGCACTACACTTTCTTTGCGGTCCCG
3064878	TGCAGTGGAGCTTGTGTCGAAGGCGAGCTCGAGGTCCGTCCACCACGTGGAGTACCTCCCG
3938531	TGCAGGAGTTTCGATCTGCTGGGTAACCAATCTTCAGTTTCTGGATCCATTCATGATGTGTCACGCACC
3955429	TGCAGGGGCCACGACGGCTCTTGGTGAAAAAACTGAGGCCG
3957747	TGCAGCAACGACCCAATCTCGTGCGTGGGTGGAGTCGACAAGCGCCG
4396543	TGCAGCCTCCTCCCACCTTGGGATCATCGGCCG
4544098	TGCAGCTAGCGTGAGTGCGAGCAGGACCCG
4990335	TGCAGTCGTTCGCCGCCACAGGAGCCTCGCTCCCG
3029421	TGCAGCTGCTCTCCTCTGCTGCGGCCGACTTCGCGCTAGGCCG
4540744	TGCAGACTCGTAGTCGCTCCG
984013	TGCAGCCCCCGCGACAGGGGATTAATTGGAGCACTGGCTAATGGTGGTACTACATCATCCGTTTGTCAG
1094412	TGCAGATGTATACGCGTACGTGTGGCGCGTTCACGTAGACATCTTATGACCG
1110447	TGCAGAGTTTTTCTTTCTTTTTTTCTTATTACTAGCAAAAGAGCATGTGTGTTGCAACGGGTTATGCAT
1122164	TGCAGTAAAAGAAGCGGTAAAAGGTTTGCAAATCTACCGCGCGCGGGAACCGATCTGTGCTTTCAAATG
1249801	TGCAGAAGACCACATCGGAGCCATGGCGACAGGAAGCAGAGGGGGTCGTCGCGGCGGGGCTCCTTGCGA
1077686	TGCAGGCAGACGACGACGGAAGAGCAGGTGAGCACGGGGAAGGAAAAACGGAAAGAGACGACCGAGGAG
1121642	TGCAGGCCAACTCTTGGTAGATTTCCAATGTGCTGCTGGCCTCTGAATTTTTTCTGTCGTGTAGCCGCT
1268890	TGCAGGGAAACGAGGTGAGAGTGAGGAGCATAGGGAGAAGGACCAAAGGAGAAAGGAAGGAAAAGAGAG
1051568	TGCAGTCCCAGGCTGCCGAGCAATTCAAAGCGCCTGATCTTAGCAGCGTCATCTCAAACCCTGAGGCTT
1277060	TGCAGAGAGAGTGACATGAGGAGAGAGGCCATGGTAGGGGAAACGGAAAGGGGGAAGGTGAGGAGGAGG
1724832	TGCAGAGGGACGCCTGCAACGGGACGTGTGCTGCTTGCTGCGGCGATTGTGCAGCCCG
1675600	TGCAGAGATCGGGGCCGCAGAGCGCGCGGGCGCGTCGGAGGCGGCGTTGCGGCTCGCAGCAGGGGGCCT
2354508	TGCAGTCTGGCATGGATCGAACCCGCCCTGGACGCAAGTTTCCGCCTCTGCTGCGGCCG
994398	TGCAGCCCACCGCCGTCCCCGTCCTTCCTCGTCGGGGCGTCGCGTTCCTGCCCCCTCCGCTCCGTCCGA
1133209	TGCAGAACAGGCACGCGATGTGCACACCCATGATAGGCTGGAGGTTTACAAATAAAATAAGACGGCCAA
1301003	TGCAGAATAATGTCACATTCACCCACACCAGCCACAGCCCCAGCAGCAGCGTGATCAGATCACAAACAG
1406262	TGCAGCGCGCGGGAGCACGCATCGGCGAACGAGGGCAGCAACGGAATGCAGTGGCCG
2275372	TGCAGTTGGCAATGGCCGCAAGTGATATATGTCGACGATCATCACCAACAACCATCAATCAGCCGAGAT
3029825	TGCAGGAGACGGCGCCATGATCCCGTTTAGCAGACGCCG
3384808	TGCAGCAGTGGTGCTCTTTGTTTCTCTCTTTGTAGGGAACTTCCG
3937189	TGCAGCGCAGGCAGAGACCACGGTGATGTCACAATCCG
3938980	TGCAGGTGGTCTTGCCTCCGATGAAGACTCTCCTTCTCCAGAAGGTTCCTCACCATCTGGTCCG
4406793	TGCAGCTGTGACTGCGCCTCGATCCGCCCG
1080140	TGCAGTAGTCAATGGAGTCCGCTGAGTTTTTTCCGCTGCAAACACACGGATTGGATCCAACTGACAACA
1151824	TGCAGTCCGTTGGCGCGGCGGCACGGGGCCGCGGGAGGGGAGCAGGGCCGCGGCCG
1216257	TGCAGAATAATGTCACATTCACCCACACCAGCCACAGCCCCAGCAGCAGCGTGATCAGATCACAACAGC
2258338	TGCAGCACGCCCTTACGAGGTCCATCCAAGCACGTGCGGCTGCGTGCATGTCGATCGAAGGCAGGGGAG
2306020	TGCAGCTGTATATATGGCGAGGGACCATCGACCAAATCAAATCGGACGATTGCCG
4538708	TGCAGCGCTCTCAGCTGCCTCCCGCCCG
988261	TGCAGTGGAAGAATAAAGGCCAATGAAGGGCACATACGCGGAGGCAGATGCGCAGAGGAAGCTCGCCGA
1089513	TGCAGGGGTGTCCCGTCAGGAAATTTAGGGGTGTCCCATTCTTCGTGGGCTCTCTATGTATAAGGTAAA
1107633	TGCAGTGCCCGCAGCCGCCTCCGTTCCCGAACAGTAAGAGGAGCCTGGCGCTCTTGCAGTGTCGGCCTT
1137407	TGCAGAAAGGTGTATGCGAGACGGGGCCTGTGTAAGGGATACCGCCAAGAGTGGGCAGCAAGGGAGATG
1140121	TGCAGGTTGATGATTCAGACCGAACAGAGAGTGGTCTGTCCCGTTGAGTACTCGCCG
1160569	TGCAGGCGTCAGAAGACCCAAATCAGATGGCAGCCGTGGACGACCGAAGTTGGGCATGGAGGCGCCCTT
1307533	TGCAGCCTCTTCCTCCGCGCCTTCGTCCGTTAATCCCACTCTCCGACCAGGCAACCGCCACCGCCTCAT
2256752	TGCAGAACCAAGAGGGTCGCTCACATCTCATATTCAAAATCTCTATGTACAAGGACATCATCGATCAGC
2331510	TGCAGGCCCTGGCCTCGACTGCTGCTGCTGCGTGCACACCCGCTACTGCGCGCCCCTGGTGCTTCCGCC
4008366	TGCAGGTGCTTGCGGAGATCGACGGCAGGTTCTTGAAGGCGTCGGAGAGCGCCG
4394165	TGCAGGATCGATCGCTACGTTCACATCGGGTGCGTCCGTAGCCGAGTTGAATTCCGCTCTCTCATTTGC
4440349	TGCAGGAGTTGGGCCTAGGGACTGGGCCG
4538328	TGCAGGCTCCTTCTTTATTGTTCTTAATCTCCG
4989019	TGCAGGTCGGCGAACTGTCGTGGCGCCGCCG
4989975	TGCAGAAGAGAGAGAGAACATGAGGGGGGAAGGAGAGGGAGAAACAAAGGCGGGAGGAGAGGATACAGG
1011115	TGCAGCTCACCTCACCGCGCCGCAGCTCGCCCCTGCCCTCCGCGGCCGCCGCGCCCG
1094246	TGCAGAAACACCACACGATCTGAAAAAACCGACAGAACATGTCGTCGGAGAAGCAGGAGACGGCGGCGG
1388688	TGCAGGGAGTTGGAGCAGCCATGGCGCCTGAGCGCCTCAAGTTCGTCACCCGCCGCCG
3026065	TGCAGCATCCACGCGTTGGAACCGACCGACGTCAGAGCTGCATCTAAGGGATTTTTGTTGCAAAATCGA
1138481	TGCAGCCTAACTATTTTATGCTTGAATGCAATTTGACTAGCAAAACACATGTCTCAGTGAGGATAGTGG
3025567	TGCAGCGGTGCTTCGTTGGGCTCTTCTCGAGGGTGGCTCTTCGATTCCG
3948456	TGCAGCCAGGACCACGCCGCGCGTCCACCCCCTTCTCCGCCCG
3958115	TGCAGGTCTGGTAAACGGCGATTAAGTGCAGACTCAAGAACCGCCG
1267529	TGCAGCGTGCACTGTCTCCAATCAATTATGTGCTAGTACAAAGCTCCAAACCG
2253454	TGCAGCCCTTGTTCTTCTTCGAAGACACATGCATTCTGCTAAACCCGAGCTGCCACCCCAATTCTTCCC
2278356	TGCAGCGCTGCTTTGCGTCGATGGCGCTCACCTGCCTGCTTCTTGGGCCG
4002888	TGCAGCCCTTGTTCTTCTTCGAAGACACATGCATTCTGCTAAACCCGAGGTGCCGCCCCAATTCTTCCC
5324530	TGCAGTGAGCGCCGTTTGGCTTCCCCG
5325623	TGCAGCGAGTCTCACCAGCAGCTTTTAAACCAAGCGTTGCGCATCCCTTGGCGGTGGTTCGAGAAGACG
5332580	TGCAGGTTTTGGTTCACGCTCGCTGCCG
1000535	TGCAGCCACTTTCTGGTCAGTGGTGGGCAGTCTTATTTTCCTGCGAGATCTTCACAGGCGGACGGCGAC
1099404	TGCAGACTTTGTCAAAAAAGAAGATATAATAGCAACCATTAATTCGCCATCCACGCGCCG
1114619	TGCAGTTGCGTGTCGCCAAGGCCGAGAGAAGTTTTGCGGTAGTTGTTGTACGCCGCGTCATACAAATCC
1080728	TGCAGCCGAAAAAACTGATCTCATATTCGGATTCGGCAGATCATGTTGCCTCGGCGACGCATAAAACGC
2289317	TGCAGCGTGCACTGTCTCCAATCAATTATGTGCTAGTACAAAGCTCCAAACCCGAAAGGACCTGATGAA
1019230	TGCAGGTGGGAGTGGGTTTAAGTGGGATTCACTATCCCATCCCACTTAAACCGCTCCAGCGGGAGCCCA
1063183	TGCAGAATGCAGAAATATGTGCCTTGTTTTGGTTGGCTGAGCGGAGCAAGATAAACAAGCAACTGTAGC
1099207	TGCAGTTAAACGGGGCGCAGAGGGGACAGATTGTCCCACGAGAACACCGCCCGATTCTTCAACCATGCC
1099900	TGCAGACACTGGCTTTGGGTACGATTGCAGTTAAACCCGTAATATGCAGCGGGAATAACAGCCAGACGA
3064880	TGCAGGTACTGCCGCAACTTCTCTCGATTCGCTATCCTCTATCGCGCTCTGATCTGCGAGTGGGAGAAG
4989356	TGCAGCAGTGGCTGTTGCGGAGGCGAACGCCG
977577	TGCAGCCTGCACCTTCACACGGACGAGCTCCTCCATAGCGAGGTTCTTTCCTTCACGGTCAGGGAGGGG
1118486	TGCAGTTAAACGGGGCGCGGAGGGGACAGATTGTCCCACGAGAACACCGCCCGATTCTTCAACCACGCC
1140562	TGCAGACCTATGATGGTATTTTACTTGTAATGCCAATTAACGCCCGACCATGCGCAGATCGCTGTGAGA
1236950	TGCAGAATGCAGAAATATGTGCCTTGTTTCGGTTGGCTGAGCGGAGAAGATAAACAAGCAACTGTAGCT
1298487	TGCAGACACTGGCTTTGGGTACGATTGCAGTTAAACCAGACGACGGTACTGCCTCCACCCCG
4405999	TGCAGCTTGGGAATACATTGTTGGCACAAACCTGGAAACCATACACACAAGATAACCCAACTCGGGCAC
982827	TGCAGAACAAAGCAAAAAAACAGCATACGACAGTCATGAAAGCTGAATTGATAGAAAGAGTTGTACCAA
1079399	TGCAGCATTGTTCCATCATCGTCGTTAAGATATTCGGAAAGGGGAATATCATATCACTAGCTAGGGAAA
4398182	TGCAGGCCAAAAGAAACTGCCG
4409931	TGCAGCCGTGTTGTTACTGACTGGCTGTCCCCGTCGCGGCCAAGAACATGTACCAAGGCCATGTGTTGC
1045096	TGCAGGTACACCACATCCAGTTCTAGTTTCAGTCATACAGTTACAGACAACAAAACAAAAGATGACCTG
1066860	TGCAGGCACTGACGAGCAGCTTGTCGGCGTTTTCTCTGTTTTGTTAGTGTTGGTTGTGTCGTTCGGTCT
1082211	TGCAGTGATGGAAGCGACAACGCGGCGGCGGACGACACCACCAGGGCTACAGGGCACCCG
1096956	TGCAGCTTGGGAATACATTGTTGGCACAAACCCGGAAACCATACACACAAGATAACCCAACTCAGGCAC
1138037	TGCAGTCACTGTCCCTCCATTAACTGAACCCATCTTGGGGTTGCAGCACATTAATTTGACACAAACAGG
1299010	TGCAGTGGCGTAGAGGTTGTCTAGTGTCCTGCCTTTTGATGCAAATTAACATCGTTAATTTGAGAGAGG
3025880	TGCAGCACTGTAGTAGAGTGAAGCCGACCGTTGAATCAGATTTGCCG
3064701	TGCAGCCCATGTCCGCCCCTGTGTTCGTACGCGACCG
3939206	TGCAGGAACCAGCCGCCCGCTTGGCCG
1036118	TGCAGGAGCCACTGGGATGCTCCTGGTCAGAACCCAACCATGATTTGTCATGATCTGGTTTTTTGGCAC
1094941	TGCAGATAAGAGAGGGAGGGGCGAGCGAGAGAGAAGGGAGAGGCGGCGCGCCGAGCCAACCCACTTCCG
1102275	TGCAGACGGGCGAGGTGATATGTTGCAAAAAATGGTAAAAAAAGCACAGTCCG
1103287	TGCAGTGACGCCTGGCCACACTACAGCAAGGAGGAGGGGAAGATGGAGGCACGGCGCCTGAGCCTGGCA
1123459	TGCAGAATGAATAGATATACACCCACCACCAACCCCAAGCCCACCGTACCCTTCTTCCATAGTCTTTCT
1166905	TGCAGAAGTGGCGAGGCGGAGCGCGGCGGCCGAAGATGCACGAGGCGCAACACGGCCG
1185386	TGCAGGCCGACCCCGTCGCTGCTCCTCCCCTGTTATTTTCCTTCTCCTTCCCTGCCTCTACTCCCTCCT
1238779	TGCAGTACCTCTTGCCACAATAGCATTGTGCATCCATGTACGTGGTCGTCGGGGTGCGTGCCACGGCCA
1239865	TGCAGGTGTAAGTAGCAGAATCAATCAAGATAGGCTTCAGGAAGGAAGGAACATGGAGTAGCCGTGGGC
1265562	TGCAGGCCGTGGTGGAGCTCAAGGACTTCCTGGATCACACCGCCATGCTCGCCATGCCCAGTCAGAGGA
1266018	TGCAGCAGGCCCAGGCAACGGTGGTGTCCCTACCCCTCCTCGTGCCCATCTCTCTTCGTGGGGTGCCGA
1266898	TGCAGAATTTGAGTGCCAGCTTTGGTTTTCGGTGCTGTTCCTTTCTGTGGGATTAGGCCG
1268128	TGCAGCGTCATGTTTATATAGATAATGGGATTACATCCAACGGTCATTCGGTTAATATGGAATCTGACT
2303757	TGCAGCCATGGCCTGAGGGACAGCTCGAACTGAGGCGAGGATGCTCGTTCAGCACGAACCATGCGCTCC
2305405	TGCAGCCGCCGCCGCATCACCTTCTCTTCCGCCTCGCACTCAGCACCTCTCGGCCTCCCCTCCCTCGCA
4910120	TGCAGGTTCGACGCCCCCTGCTCCAGTATCCGCATCGCGTTCTCTGGCACACCAGCAGCAAAACAGCGG
5323772	TGCAGGACCCCTACCTGTTGCGTGTGGTGACCG
1270344	TGCAGACACTGGCTTTGGGTACGATTGCAGTTAAACCCGTAGTAATATGCAGCGGGAATAACAGCCAGA
5370713	TGCAGAGCCGTCGACGCTCCG
1077339	TGCAGTGCACACAAACACAATCAATAATCCGCCACTTTCTGTCTGCGCCACGTTCTTCACGCGCTGGGC
1194040	TGCAGCAGCTAGGTCGGGACAGCCGAGTAGGGGAGAAGCGTACTGATGTCTGGATCATGCTCCTCCCAC
1229247	TGCAGGGCGCTGGCGGCGGTAGACTTGGAGGCGAGGCGCCGACGTGGTCCTGGTGGAGCTCGGCGACGA
5970720	TGCAGCCGAAAAAACTGATCTCATATTCGGATTCGGCAGATTATGTTGCCTCGGTGACGCATAAAACGC
1220885	TGCAGTGGAGTAGCAGGAGGGTTCATCCAGCCACACACAAACACTTTGCGCGGAGCTGGGTGGGTGTCA
1087705	TGCAGAAAGGTGTATGCGAGACGGGGCCTATGTAAGGGACACCGCCAAGGAGATGTGTTCCG
1099971	TGCAGCAGTCAACACAAAGTCAACCTGAAGCCAGTGCAAGTGGAGGTGGTTAAAATAACCTACCGAGAT
4408543	TGCAGTCTCGCTGCCTGCCG
994411	TGCAGCCAGATTTGTGGTCTTGGGGGTGACTCATGGCAATGTATGCATGTGTGCGCGGTGGAGTGCACC
1067300	TGCAGACAGAAACCGCTTCTTTCTTCAGATAATGGAAGCTAGTTCAGAAAACACTATACTACTAGATGA
1082125	TGCAGGAATAAAGTGGCTACGCTTTTGGGGCCATGGTGTTCCAAGTGTGAACGTATGTGCATACCGAGA
1203934	TGCAGAGAAAGGCTCCCTCCTGACCTACATCAAGTATGCAATATGCTCAGCTAAAGGATCCG
1208352	TGCAGAGTACATGATCAATTGTGTTTGAAATTAATGAACAAGTGCAATGTATATAAATTGGAGCTTGGG
1863647	TGCAGTGCCGCATGAGTCGGAGCGAGCCATCGACCTTGCACGAGTGTCTAGGAGGCAAGGTCGCGGGGC
2279546	TGCAGCCCGCATCCCCCTCTCCCCAGCGCCACGGTCGACCAAAGCAGCCG
3384726	TGCAGTACTTAAGCCGCGTGAGCGAGTACAAATTGTCCG
3385182	TGCAGGTCATTTAGATCGATTCCATGCGACCACGCAGCCGCCCGCCGCTGTTCTCGCCGCCGCGCGCCG
3533823	TGCAGCGTGCTGCCTGTTTCTGATTCCCCGACGCTGAGCAGGTACCG
3959394	TGCAGCATTCGACTTCTAAATTTCTGGTGCGGCAGCCCGCATCCCCCTCTCCCCAGCGCCACGGTCGAC
4409170	TGCAGTCTGTTTTGTTTCAGATGCAAACGCCG
4410445	TGCAGCTGCCCACCCGAGCCCCCG
7330962	TGCAGCTCCGTGCTGGCCCCG
1211917	TGCAGTACAAATCAGTGAGCCATCACGGTCACATGCACCTCTCCTCTCGGACCAAATAGTCAAGGGGCA
4989514	TGCAGCTACCTCGCGGGCGCGTGCCACTGACCGCCG
1073781	TGCAGTATTTGAGTTGGCCTTCACACCCTTGTTCTCTCCCACCAGGGATGTCGCCGCTTCAGCCCATCC
1202679	TGCAGCTGGTTAGGGTGTGAAGGCCAACTCAAGGGTGAGTGACGTGGGAGGTGCAGGCGGAACCCTAGC
1078423	TGCAGAACTAGAACTCACATCTCACTAGTTTTTAAACTGCGCGATGTGGGTCTTGATGATCTGGCCGAG
3533509	TGCAGAAGGTGGCCGTATTCTTTGCGATGGTTGGGTCGACGTTGTCCG
3937719	TGCAGGAGAGGTCGCCTACCCGCAGGGTTTCTCGACCGATTTGATCCCCCG
4396770	TGCAGGTTAATCGTACGAGTAGGAGAACCG
2262971	TGCAGAACTAGAACTCACATCTCACTAGTTTTTGAACTGCGCGATGTGGGTCTTGATGATCTGGTCGGC
1090153	TGCAGTTAACTTCCCTTTCCTTCCCGCCGTTTTTCTGCACGCATTTGCGGGCGTTTCCCTCCTATATTT
1107737	TGCAGACAGGGCAAAGACCATCCTTGCTCTGGCCTCCCCTGACTCCAAGCCCAGTGATCTCAGAAGGCC
1222111	TGCAGGCCGCCTCCGAGTCGCGGCCGCCAGCGGAGAAGCGCGCGGAGCCG
1259583	TGCAGTGGAGTAGCAGGAGGTTCATCCAGCCACACACAAACACTTTGCGCGGAGCTGGGTGGGTGTCAC
1276808	TGCAGGGCGCTGGCGGCGGTAGACTTGGAGGCGGGGCGCCGACGTGGTCCTGGTGGAGCTTGGCGACGG
2259122	TGCAGCGGATGATCGTCGCCCCTGTCGGTGCCGTGATGAACGTCGAATGTGTACAATGGTGTATGAAAT
2261453	TGCAGTTGGGACGCATCTGGTCCAGCTACTCATAAACCCTCACGGTCAAACCGATCAATCAATTCGAAA
1012938	TGCAGAGCAGGAGGCTCACCTTGTTGCTGTAGGCTAGTGTTGCTTGGCGAAGTAGTAGATGCAGGCTTG
1065547	TGCAGAGCATAGTTTTAAATAGTGAGCTATGCTAATTAGCGGCACACTGCTCAAACTGGTATAACACAG
1087876	TGCAGTGCATCAACACCTATTTTTTGGGGGATAAGGACAATGAAAGAACTGTTAATCCTGGCCAGACCA
1125624	TGCAGTTGAAAGTCCTCTGAAAAAAAAAAGCAAAAAACATACAACCAGAGACGCATGTGGAAATTGTGT
1342563	TGCAGGAACGTGTTCCAGTCCCGCCGCTTCTGCGACTCGTACCTGCTCAGCTGCTGCGGCGGCGGGGGC
2322847	TGCAGCTCCACTGTCAAGCCGCAGCATCTTCGTCATCCTAGATCGATTGATTGAGTGTGAGTGTGTGAC
1112507	TGCAGCGAGGGATGGCACTCGGCGAAGTAGGGAAGGCGGAGAAATGGGACTCCG
1159421	TGCAGCAGCCTTGGGACGTCCAGACGCACATGACTTGGTGATGGAGAAGCCTCCACCAGCCTTGGAGAT
1404564	TGCAGTCGTCGTCTCGGTCCAGCAGGATTGAGCATGATGACAAGGACCG
4989939	TGCAGTCTGTTTGTTTCAGATGCAAAAGCCG
4990429	TGCAGCTGGACGTCCCAAGGCGACTCCG
1119742	TGCAGATAGGTCTAATCTAGTGTGTAGATACACTGATGTGATTTCTGACATGTGGGTTCCACCG
990585	TGCAGCCAGACGCTCCCCACCAGGCTCAGCCAGTGGACCGAGGTCGGAGACGACGGCATGGTTTTTGCT
1107884	TGCAGCAGGATGCAACCTCTGTGCTCGTTGACAAGAGGGAAGGGGAGAGTCCTCTGAGAACTTGCCGAG
2276929	TGCAGCTCCACTGTCAAGCCGCAGCATCTTCGTCATCCTAGATCGATTGATTGAGTGTGACATGCGCTG
2277157	TGCAGATCAGACCGCTATAGGGCGTCGGGCTATAGATGCTCTTAGCTAGCGCCGATCGATCGGGAGCAC
4405088	TGCAGCTTCTTGCACGGTGCCGACACCG
1404141	TGCAGCCGCCACCTTCCTCTTTTTTTTTTTCGTTCAATCAGCCGCCACCTTCCTCCG
1127884	TGCAGCGGTGTGGCCCGCCCAAACTTATGGGCCAAACCAACCGCGGTCCTCGCGTATCCTCAAGCCGAC
1241338	TGCAGCTGATTTAGGGGCGTGAAAGTGAGGGAAGCAGGCGCGGTAGTTCATGCCGACAAGGGGAAGCAG
2324124	TGCAGGATCGGCCTTCGACGCCAACGTGGTGATCATCCTTGCCGCGCTCTTCTTCGCGCAGCTCTTCGC
3064923	TGCAGTGGCTGGACGACGAGCTCACCTCGCTCGCCCTCCCCAAACCCG
4010040	TGCAGCTAGCTAGCGCCTGCGTCCTGTCGACAGGGACGGCCTCTGCGATCCGACCTCTGAGCGGGAGGT
4018862	TGCAGATCTCCTCCGCAAGCACCCGCTCAGACTGCGGCACGGCCG
4021929	TGCAGGCAACGTACACTCCACACGCCAGAGCAGCGCCGCAACCCG
4989069	TGCAGGCCGCTCCCCGCCGCCGTCCCG
1041189	TGCAGATTAGCTGATGCATGGGCGTGTGCTGTTAGTCTGTTAGTACGTGCTGGCTAATTGCATGGATGT
1204551	TGCAGATCGTCGTTAATTCTACCGACAGGCTCTTTCTCTCTCCTCAATTTCTCTACCCCACGTCATCTA
2254313	TGCAGGATTCGAACCTAGGTCCTTCACAATAAGCACAGCCGCAATAACCAGCTAGGCAACCG
3934946	TGCAGAGCACGTACCAGTAAGGAAATAAGCACGCCG
3961251	TGCAGGCGTGAGCAGACGTCGGGCGGCCCGTGGCTACGGCCG
4397580	TGCAGGAATCGAAACTAGGTCCTTCACAATAAGCACAGCCGCAATAACCAGCTAGGCAACCG
4404802	TGCAGATCGTGTTCGAGCTCATCAGCGAAGGACTCTTTGGTGGAGCTACGGCGCCGACAGGCTGCCGAG
4541452	TGCAGAGAGCAACAGCAGAAGAAAAGGCCACCG
1091864	TGCAGTAATTCCTGATTGGTAGTAGTTCTAAACAAATACTTGTACTGCCTTATCATATGTCTATCCGAG
1102766	TGCAGTTCCGAGAGAATATTCACACTGATTTTTCCATGACAAGTCATTCAGTCCTCAGCAACAACGACC
1120110	TGCAGTACAGTGTGCTCATGATGGTTTTGTGTATATGTGTGTGTTTGGCGTGGTAGCCGATCCG
1767730	TGCAGCGATGCTCGTTCGCCAGCAGCTGTGGCACTACGGTGGGAACGTGGATCCATGGTGGGAAGGCAG
4396079	TGCAGAGCAGTACCAGTAAGGAAATAAGCACGCCG
1094315	TGCAGTGACGGCGCGTCCAGTTCTTCCGCCTCGCAGTGTTCGTGCATGCGGTGGCCG
1695425	TGCAGGGCCAGAGCGTGGAGAGCAAGTCCAGCGGCTTCTGGAGCACGGACGCCGAGCTCTGGAACGGCC
3533253	TGCAGTCACGGAACAAAAAAATAAATAAAAGAAGAAGAAGAAGAACCG
3953635	TGCAGGCACAGGTGGAGGAGGAGCTGTAGGAGAGCGGCCG
4396816	TGCAGCCGTCGTACTTCTCCGTCGCGCCG
1092288	TGCAGAGCATCAACACAGTTCTTCTTACAGCAGCAGGTGGTCAGGAAGGGAAAGGCGGCGCAGAAGCCC
1159518	TGCAGAAAATTTGGTTGGCGTGGAAGCTTTGGCAGTGTATATAAAGGGACTTTTGGTTCTGGTGCACAT
1217013	TGCAGAGGGAGGCAGGAGGTGAGGCAAGGCATCGGAGGAAGCTTGTGAGGCAGAGCGGAGCAGAGGCCG
1218488	TGCAGAGGGATGCAGGAGGTGAGGCAAGGCATCGGAGGGAGCTTGCGAGGCGGAGCGGAGCAGAGGCCG
1252697	TGCAGCCTCCCCAGCTTGCATCTGCGCCCCTTCGTCCGCGCGGATCTGCGGGCCG
2275809	TGCAGCTGCTGCGGCATCGACTGCAAGCTTCCAAGAAGCGTAGGATCGACGACCAAGATCCACCGAGAT
2276262	TGCAGGATGGATGGTGTGTTGTGAGATCATTGATATTAGCGGGTCGACATATATAGACGATGGATGTGT
2331541	TGCAGCGCCAGGCCGCAAGCGCGCCTCCTCCTCGCCGAGTCCCCATCGCTCGAGTGCTCGAGGAGATGA
5332887	TGCAGCACCCCCAGCGGCGGCCCACCTCCCG
5357972	TGCAGCTCATTTTTTAGAGAAAAGGCGCCG
5372639	TGCAGGCAGCCTCCTTCATCACCG
1125377	TGCAGAGAGGGCACATCTCGCTCGCCTTGAGGGCGAGCAAGAGGCACTCGCCATGGAAGACGTGGGGCC
1236098	TGCAGCTGATTTCTGATTAGCCAAGCAGGCGACCATGATGGTGCAGTGCCGACGGAGAGGACTTGAAAT
1255380	TGCAGGGCTGCACCTCCTGGCGGCGGATCTGACGGGGCACCTGGATCCGTGGAGAGCAGGCAGAGAAGC
2259055	TGCAGGTGAGTTTGCTGTAGACTCTGTCGATGATTTGGTGCAACTGCAACGGATCATGGCCTCCGAGAT
4008241	TGCAGGCGGCCTAGTAATTTCGTACGAGGCTTGGTGGCTCCG
998133	TGCAGTAGTGGAACCCAAATGCTTTGGTCAGTGAGTATTGGCAAAATGGATAGTGGTGTCCGCAATTTC
1009228	TGCAGTGGAGGTGGTGGTGGTTTTGGCTGCCACGGTGGCTTCAGGTTCAAAGGCTACAAGTGCCTCCAC
1078943	TGCAGGTAGGCTTCCAATCCTGAAGTTACATTTGCTCTGCTCAGTACTCGTGCATTTCTGCTCTGTCAC
1079519	TGCAGCAAATATGGATGTACCAAAAAATATACTACAAGATATTTCAAATTAGCAAGATTACGGATCAAA
1125428	TGCAGCACGCCGTGCCCGTCGCAAGGCATGCTTCGGCCGACTTCTTGGAGCAATCGTACGCTGGCAGGG
1129687	TGCAGAGCACAGATGAACATCTCATTCATTTTCTATTGATTCTTTACAGCAAGCACAGAGTATCCGAAA
1238051	TGCAGATGGGTCCCACGCCGTCAGCACTCAGCAGCATCGCCGTGGACTGCACATCGTGCGAGCGGCCAC
2303257	TGCAGCTTTTCCCTTGGTTGTAACATCACCAGATATTGTGTATGATTATACGAGTTTTTTTCCACGTCC
2303774	TGCAGCTGCTGCTCCTGAGAGCTCACACGGTCGTCGAGGAGGCGGATGGGCGATACATCACCAACTCCG
3023013	TGCAGCAGAAACTGTCCAGAAACCTCGTAATCATGTCATGGGCACCG
4405216	TGCAGCCAGAAAGAACGCACATCGAATTCCCCGCAAAAAAAAGTATCAAAGTCGAATATTTGGGCCGAG
4989185	TGCAGGTGTTGGCTGAGTAATCTTTCCCG
2355553	TGCAGCCTCGACACGCTCAACCTCGGAGACCTCTTTAAGAGTGACTTCCACCATCACCCG
990916	TGCAGGTTGACCATACCGCAGCAATGCCCAACTGGCTACAAGCTACAACAATGACTACGGTAGATCCTG
996849	TGCAGATTCTGGATTCTTGCGTTCTAATCAACGTTGTGAGTTGCATCTGATCATGGCATGTGCATGTGG
1082299	TGCAGATAGTCCTTTTTGACAATAGCATTCGGCAGGGGGTCCTTTTGGACAAAAAATCCCAATCCAACG
1121538	TGCAGACCTCGGACGACGACGGCTGACTGCGCGAGGCTGACCCGCCGACAGTTTGGACCGATCATTGGG
1133310	TGCAGAATTGGTCGTCGTAACAGCAGCCCCGCCTGACGCAGGCGACGGGCCAGGTGGTGTAGCAGGGGG
1154273	TGCAGGTAGTCGAGCAGGTGTGCGCGTGTGTACGAGCGGCCGCGCGCCTATGCGGATGGAAGCGGTGAC
1180154	TGCAGAAGATCGGAGTGTCGGAAGCTGTAGCCTCTAAATCAGAGAATGATGATGGGGGAGGTCCACCGT
1217318	TGCAGCTAGCTCTACGACGGACCAAGCGTTGCCTCCACCCACCAGCCGTATTACCTGACGGCGTTCTCC
1375359	TGCAGCAACGGCACCAGCGACGCGACGGAGAACACCCCAGCGGTCACCAGGAACCAGCCAAGCCCAGCG
1665599	TGCAGGGATTTTTCAAACAACGACTTCTGCGGCCCGATTCCGACCTCCG
1864819	TGCAGAGCATCGACACAGTTCTCCTTGCAGCAGCAGGTGTTCGGTAAGGGGAAGGCGGCGCAGAAGCCC
2260851	TGCAGTAGGCTGATTATTCTCGCGGGATATTTCAGATCGACGACACGACGCAGACGAGGGCTAGCTAGT
2362198	TGCAGCTACTCACCAGGTAGACGGCGTCCCTGGCGGCCATGGCGATGATGTCGGCGCAGGAGACGGTGA
3023381	TGCAGCTCCTGAGCGCTGCAACTCTCTTCTACAGAAGCCG
3959168	TGCAGCGCCGCGGCTGAACCGCGTGGCCGCGGCGTCTCGAGGGTCTCCG
4009896	TGCAGATTAGCTGCATGCATGGGCATGTGCTGTTAGTCTGTTAGTACGTGCTGGCTAATTGCATGGATG
5324486	TGCAGGTAACTTCCTTTCCACCATGCCG
5410697	TGCAGAGGGATGCAGGAGGTGAGGCAAGGCATCGAAGGGAGCTTGCGAGGCGGAGCGGAGCAGAGGCCA
5410808	TGCAGCTCATTTTTTAAGAAAAGGCGCCG
1089822	TGCAGGTGTGCAGAGGGTTTCCAGACCTGGAGATGCGAGCCTCTGCGGTGAAGTTTCTCTTGGTTGTAG
1119832	TGCAGAAGCACTCCACACTTATCTTCATCCAGCGACAGGATCGGACATGTTGCATTTTCGTAACCGAGA
1228810	TGCAGAAGCCATGAGTACTGCCATTGGAGCTGCTGTTGATGGCCCATGAGGAGAGTGCGCCCAAGGGAT
2303311	TGCAGCATTGATCGATCTGAAGAGTAGCCATATCTTTCTGGATGATGTCTGCCG
3064926	TGCAGGCAAGTAGTGGTTGTGGCACGATGGCAAGCAAGTCCAGCGCCG
3958605	TGCAGGTGTAGCGTAGACGATCCG
1121147	TGCAGGCCGCCCCTCCGCCGCACCTCCCACCGCTGGCGTGCAACCTGTACCAGGGGTTGTGGACGTACG
4409824	TGCAGCACCGCCTTGCCATGCGGCCG
5325277	TGCAGCCACGCGACTTGGTCGGCGTACTTGTCCG
1028725	TGCAGGAACGCGGCCAGGCCTCCGTTAATGTCGGAGGGGGTGTTGAGGCGGTCGGAGACGAAGGACGAG
1094524	TGCAGGGCCTAGCAGCAAGCGACAAGGTGCAGGGAGATTAAGCAGCGGCATGACTGCGTCCCATGAGGG
1102953	TGCAGCCCATTCCGCTAAGGTTGTGGGTGACGACGTCGTTGCGCAAGGAGTACCG
1103189	TGCAGCCTCCACAGCCCGACGCCGTCCTTCACCTCGCTTGTCGTGAACCG
1110664	TGCAGCAAACGGGAAGGAACAAACAAGGCAAGGTCAAACAAAAGTGAGAAGGCGGAGCAAACGCGGAAC
1112806	TGCAGCCGCACCGAGGCTGCCTTGGATGCTCGCCGCCGCACGAACCGCCCCTTACCTCGCCCACCGAGA
1115703	TGCAGCCGCGCCGAGGCTGCCTTGGATGCTCGCCGCCGCACGAACCGCCCCTGACATCGCCCACCGAGA
1126768	TGCAGAAGACGTTGTCCTGCGTCCTGAGCACCGCCTCGGCGAGCGAGGCCGAGGAGACCACGATGGCCC
1128839	TGCAGACTGTAGATGAATTTGACGTTTTTTTGTAGGAGCACTAGTAGATGTCCGCTGGCTTTGCAGATT
1129038	TGCAGACTGAGGGGGAGAGTGTTTCTTTCTTTCTTCACTTAAGGTAGAAGGTGTATTTCCG
1228484	TGCAGCTGCGCATCCTGAATTGACTCGCGTGGGATGAGGAGCTGCACCACCG
1234235	TGCAGCCCATGCATCACCAAAGCTACTGTTCTCCGTCCAGGCCGAGCCGCCCATGCATCACCCCGTCGC
1244099	TGCAGGGTGGTTGTTCTTAGCTTGTTTTTCGTACTTGTTGGTAGCTAGATCTCCG
1244678	TGCAGCCGTCGGCGGTTCAGATGGGATCTGGCCACGGCGGGCAGGGCAAGAGAGAACGGGAAGGGGGGG
2353265	TGCAGGCTACAGTTGGTGTGTCGAGCGGGCGCTTCCTGGATGTGGTATAACGAGCGGCGTTGCAGCGGA
3937215	TGCAGGTTACAGCGGCCGAGGCGGAACATGACGACGCCGAGGATGAGTCGCCCCTGTCGACAAGGCCGT
3940559	TGCAGATAATAAGCAAGGAAAATCAAAGGGAGCCG
4395584	TGCAGGCGCCATGAAAGAAACATTGCGGCTACACCCG
4541674	TGCAGCTTCCTCTCCACCTTCCCGCCG
4989074	TGCAGTCCATGGCGTTCTTATCCTCCTGCCGCCCCATCTCGCTGCTCGTCTCAATCCACGCCCGCGCGT
5345425	TGCAGATACGGCGGAAGGCGATCGTCCG
5361852	TGCAGTTCACGATGACCACACCGATGTCGAACGGCCGCACGCGGGTCTTGGTCAGCAGCTCGTCGATCA
1044641	TGCAGCAAACGGGAAGGAACAAACAAACAAGGCAAGGTCAAACAAAAGTGAGAAGGCGGAGCCCCAAAC
1072813	TGCAGGGACATCGCCTTCAGCCCCTACGGCGAGCGGTGGCGTCAATCCCGCCGCATCGCCGTCGTGCAC
1075137	TGCAGGGTGGTTGTTCTTAGCTTGTTTTCGTACTTGTTGGTAGCTAGATCTCCG
1113231	TGCAGCCATAAATTTATAGGAAATACATACTTGGAGGCCCCTCCACCTTGGGGGCCTGGGGCGACCGCC
2252245	TGCAGCACAAAACACCTATAAGATCGAGAGCGCGTCCATCTACGCGGACGAGAGGACTTGGAAGGCTCA
3384636	TGCAGTGTCCATGGCACAGTTTAACGTTAAATGGCCCG
4990061	TGCAGGGCCTAGCAGCAAGCGACGAGGTGCAGGGAGATTAAGCAGCGGCATGACCGCGTCCCATGAGGG
1062872	TGCAGCTGCAACACCGCTCGCGTCGCCATAGATTGCGTGGTACACAACACACCCCCACGCCCACGCACT
5323650	TGCAGGGGCAGTGCCTGGCCGACGCGACGCCG
4989162	TGCAGCCGTCGTCGCCGACGGTGGTTTCGTCCTCGGGCCGCCGCTCCCG
1054902	TGCAGTCTCGGAGAGCTTGGGATACACACATAATTGACAGCATGTTTTCCGCTGATGATGCCACGGATA
1090544	TGCAGTGTCTGCCATCACGGCGATCAAGGCAAAGTATCAGGTGGGTAAAAACTGGATGGGCGACCCATG
1093434	TGCAGCCGCACGTGGCCAGTCAAGGGGACACAACCACGTTTTACCATCCACGGACAAGTACCCTGGACC
1115856	TGCAGCGAACTGTCGGTGCAGACATTGTTTCCCGGTGCATTGGTTGTCATTGTCTCATTCCG
1232164	TGCAGCGGCGGCTTCGCCACAGATTGCAATGACCACAGAAAGATCTTCACGAGGATTTTTTTTTTCTCT
1233831	TGCAGCCTGTTGTTGCACCACAATCTGTCCAGATGGAGGAGCCAGCAAAAACTCTTCAGCTTGCCCGAG
1255484	TGCAGCACCACAACAGTCCATTAATAAATTTCCCATATGTCAGCACCAATTAATATTAGCTAGTGCCAT
3953253	TGCAGATCTCGGAGAGCGGGAGAGCTGAGCCAGCCGTCCG
4989780	TGCAGAGCAAAAAGGTTCAACAACCATGAAATCCTAGTCGAGGACGTGCGAGACTGGGATATAGCCAGT
991726	TGCAGCGGCGGCTTCGCCACAGATTGCAATGACCACCGAAAGATCTTCACGAGGATTTTTTTTTCTCTC
1863632	TGCAGTTTTGAATGTATGATATGATCGACCGTACCAGTGGCAGATGGGGACGCTTGTTTTTCCG
4404599	TGCAGCGGGAGTTCGAGTCGGAGGTGGAGGTGCTCGGCCACGTCCG
4990263	TGCAGGTCCTTTGTACGTGAACCG
1004030	TGCAGAGGAGCCGAACCCGTTGTTGAGGCCATCAATCTCGTCCAGCAGCTTGCCCCGAGGAAGTGGGAC
1012827	TGCAGTGTATTTATACAACAGTTCAGATAATAATTCCAGAATTTGCTGGACCATTTCTTCACCCAAGAT
4990483	TGCAGGAGTTGCTTCCTCCTGATTCCCCTCATCACCCCATACGAACCCTAGCTGCTGCACCAACGCAAT
1150543	TGCAGGTCGGCTGCTCCACTGCCTTGCATCAACGGGTGCATCTCGCCGCGCGCCATGAGGGCATGTCAT
1110070	TGCAGTCTGCATGCAGATCAGCGGCAGACACTGTATTATGGTCAAGCGTAAAGTTCTTCTTGGCACGGC
1104610	TGCAGTTGGTGTAGGTGCATGTGGCAACGGGTCAGGGTCAGAAACTGTGCCCATGGAGGCCAACGGCGT
4394220	TGCAGCCGCCTTTGCCTTGTTGGTGTGCTTCCTGCCG
1095318	TGCAGGCTACAAACTCGGCGGGACTTCCGATCTTGTGTGCAACAGTGCGTACGGAGGCAATCGTTTCGG
1279776	TGCAGCGGTAAGAAACAGCTGTTGTTTACAGTGTCATACGGCACTTCCTGGTCAAAGAATCTTCACCGA
3025317	TGCAGTGTAGTCGATCACACCACCACACCCAATAATTCGGTGTCACTGCTCTAGCTAGCTAACTTGACC
4911019	TGCAGCGGGCGGCATGCATCGACGACGTGGTGCTTGGCGGCTCCATGGTGGAGCTGTGAGGTCTAACGG
1069702	TGCAGGGAATACTAGGCAAACCCCGATGAGTTCATCCAGTTGCCGTCTTCAGATTTAGGCCTTGTTATC
1201134	TGCAGGAGGAGTGCTAGGCAAGCAGAAGCACGTAAATAAACAAGATCAAATACGCCATGAGCTCTCCAC
4991333	TGCAGCCCATCCACAAGCTTTTCACTTACGTACATTAAGGTTGAGGGGGCAGCTCCTAACTGGCGCGTT
1039668	TGCAGCCCATCCACAAGCGTTTCACTTACGTACATTAAGGTTGAGGGGGTAGCTCCTAACTGGCGCGTT
1132774	TGCAGCTCGTGACTTGCGACCCTCCCTTTCCTTTCCGTTCCTGCTCCGACCGCCGTCGGGTTCCACTCC
3022410	TGCAGAGAATGACCTGACAAATCAGATTGAAGCTACTCCCG
4990965	TGCAGGCGCAGGCCGAGACGAGACGGGCAGGCGCCATGTGCGAGCAGCGCGCACGTACCCG
1112918	TGCAGGCGCAGGCCGAGACGAGACGGACAGGCGCCATGTGCGGGCAGCGCGCACGTACCCG
1133392	TGCAGCTCGTGACTTGCGACCCTCCCTTTCCTTTCCGTTCCTGCTCCGACCGCCGTCGGGGTTCCACTC
1203788	TGCAGGAAGACGAAGAGGGAGAATCCATCCATCCAAGCTAGTCAACCAGTCTCCGCAGTGCGCATGTGA
1104662	TGCAGTCCGACACCGGTGTTTGTCGGGGGTTGACGGCCACTCTACTGCCAAAGGAAATTTGCCCCGAGA
1143420	TGCAGCTGTAGGCAGCTGTCGTGTTCAAAGTATCTGCTGGCGCTGCTAGGTGCCAGGATCCG
1126558	TGCAGATGGCCCCCTGAAGTGAAGCATACGTGTAGTAGTATCTTTTATTGTCTACGGTATGTGCGTAGC
1257161	TGCAGGATCCGATCAGGAGGAGTGCTAGGCAAGCAGAAGCACGTAAATAAACAAGATCAAATACGCCAT
4990810	TGCAGAACGTGGTCCAGATGATCCCCGTCATGTTCGTCGGCCACCTCGGCGAGCTCGCGCTCTCCGCCG
4991256	TGCAGCTTCCTCCTCCTCCCACCTTGGGATCCTATCCCACCAACTAGAGCTCCACCTGAAGCCAGCGCC
1084505	TGCAGTTGGTGGTGGGGAGACTGAAGGTCGGCTTGCAGCCCTTCCTCCAGTCCTGGCGGTCCACCATCT
1120323	TGCAGTCACGTCGCTTTGCTGTCTGCCGAAGCGGTGCGTCTCTCCCATATGCATGCATGCATCCATTGG
1241570	TGCAGCTGGCTCGCAGCGCCTCTCTACCCTCTGCCGACTTGCCGCTCCGCCTCGCCTGGGACCTCCCCG
1304354	TGCAGGATATTTCTCCATCATGTTAATTAGTCGACCATATATATAGATCTCTTCCTCCGCGTTATCCCT
2292765	TGCAGGGCAATGACATATCTAGGTGTAGTTGGGTTTAGTCGGTGAGGGATGAGCTCGATTCATGTAGGG
3950558	TGCAGTAGGTAGATAAATTATCATCGGTCTAGTTATCAGGGCCG
4005026	TGCAGCTCCCCACTGCTCGGCCGCGCCTCCCCG
4993165	TGCAGTCGAGGGCCATGGACGGCGGCGGTGCCGAGGCGTCGAGGTCGCTAGGCACCTTGAGATATATGT
1085538	TGCAGTCGAGGGCCATGGACGGCGGCGGTGCCTCGGCGTTGATGTCGCTAGGCACCTTGAGATATATGT
1209199	TGCAGAGCGGCAACGGGTACATCAGCTACGGCGCGCTGCGGAGGGACAACGTGCCCTGCTCCGTGCGCG
1254129	TGCAGCGCGGGCTGCGGCGACGCGGAGCGGCTGTGGCGCAGGGTGGTGCTGCGCAAGTGGCTCAACGTC
1383082	TGCAGAGAGCGGAAACTGGCAGCTGGCAGGAAGATCCAACGAGGGGCGACGACCG
2302033	TGCAGCATGTTTTTATGTACTCGTGTGTGTAGAACGGCTGCAACGATCGATTCTGCTACTCGAGGCATG
3021566	TGCAGATACGACTTGACTGTATTCAGTCAATATGCCCG
3034286	TGCAGGCTCACGTTCGATGACGAGGTCGAACACCTCGCGCCACCCCTACAGGCTACAGCAGCAATGGCA
4439716	TGCAGATGCACTGACTGTCCATCCG
4541255	TGCAGCTCCTTGCCGATCTCGCCGCCAGCTGCTCTTCTCGCCG
4993005	TGCAGCGAGGAGATGGTGGTGGTGGTGGTGGTGCCG
3940744	TGCAGCCTTGGGCTGCCATTGGGCCTTGTTGCCGTCGAGCCGCCG
3959035	TGCAGCATACAGGCGGCTCAAAGCGACCACATCAAAGACCG
4394705	TGCAGTCGTCGTCGTCTTGCCTCTATGCTGCACCCCACCTCCATGGCCGCCGCACCCCGCCTCGACGCC
4396402	TGCAGATATGACCCAGAGGAGAAGCCG
1240070	TGCAGTTAGCGGGCGAAGTGACACAATGGAGGGCGTGATGGTAGTGACCCG
1388835	TGCAGCACTAGACCGTAGTCGCAGTGAAGCTACCCCTGCCTCCGCCTCAGCTACTAGTCGCACCAGGCT
2276528	TGCAGCTCTCTTCTTCCTTCAACGGAACTGAGAACAAGCTAGCGTGGATTAGGAGGAGCACGCACGTAC
4990097	TGCAGAACATTGGATATGCACGCTCAGGACCAAGCCACAACTGATTGCTCCCGATTCTTTCTCCTCGTC
2293987	TGCAGCTGGTGATCTCTTCTTCCTTCAACGGAACTGAGAACAAGCTAGCGTGGATTAGGAGGAGCACGT
4991024	TGCAGTGGCCGCTACGCCTTCGGGGCGTTTCCAAGCCGCCTCCGCCGAATTCAGGTCACCGTAATCCAC
4993685	TGCAGGCCGCCTCGTTTTTGTCACAAATCACCG
1052152	TGCAGCCCTGCCCTTCCTTGGTTTTATAATGAATGAACGGACAGAAGCATCAGCAAAGTACAGCCAAAG
1092089	TGCAGGCCGCTTTGTCCCGTCGGAGCATCTGCTGCTGAGGGGTCATGGTTGTGCCTCGCCGACCCGAGA
994818	TGCAGTAAACTGTGCACAAAACGGGACGGTCTCTGAGGTTAACCTTTTTGGCCTTGTCTTGGCCGACGA
1038571	TGCAGATCCCGCCCGAGGAGAAACGAGCGTCAGCAAATCAAACAATCACCGAAGCTACTGAATCCAAGC
1134151	TGCAGTGGCCGATGCGCCTTCGGGGCGTTTCCAAGCCGCCTCCGCCGAATTCAGGTCACCGTAATCCAC
994323	TGCAGCTCCGAGGCCACTGTTTCAGTTCGTGCACCGACGAACTCGGCGCACAAGCCCACGATTTCTCTG
1038264	TGCAGCCACATATATTGTCTTAGGCATAAGCAGGAGTGTCTGAATTTTCTTGAGTGACATGTGATTCTT
1151793	TGCAGCGTTTCCAGGCAGCGCCATGGCGTGCGGCGGCGACCTAGTATGGAGATGGCCG
1008962	TGCAGAGGAGCGTGGCCCTGTAGAGGAAGATCGTGCCGCCCGTGGCCGAGCACTCCCCG
1110184	TGCAGGTTACCTTTGAGAGCATTATCATCCGAAAAAGTCTTTTACGTTCGCGTTCCATGCACAACGCCA
1034788	TGCAGAGTAGATGATCAATTGTGTTTCAAATTAATGAACAAGCGCAATGTACAGAAATTGGAGCTCAGG
1166094	TGCAGCATCGACGCCCTGAAGAACATGGAGGTGAACCAGAGTGGTGCTCAGGAGTACGTCAAGAACGAG
1101285	TGCAGCATTTTCTGAACCTGTAAAATCTGAAGACAAGACACCAAGTAACTTGTTGCGTGATTGCAACAT
1178799	TGCAGCACGAGCTCAAACAAAAGCGATTATCTGCCTCCGATAAGATATACGGAACGGCGTTGCTTTCCG
1205354	TGCAGTCGCACAAGCCGTTACAAACTGGTTGCTTGCAGAATTTTAGAAGGTGCGGTGCGGTGCGGTGCG
1239514	TGCAGTCGCACAAGCCGTTACAAACTGGTTGCTTGCAGAATTTTAGAAGGTGCGGTGCGGTGCGTCGGG
1020308	TGCAGTTCACCTGTGTTGGAGGAGTTTCTTCCGAGTGTTCCAATGGCGGAGCTGGTGGCCGCCATGGCC
1025998	TGCAGGATTCCAGCTCGTTCACATGGCAATGGCAGGCAGGGCTGGGGGGAGCTTTGAATCACCAAACAA
1032712	TGCAGCTCTGAAGCGAAGATTTGGGAGAATCCGATGCGGACAGGGAATATGCACCACCACTCTACTCTA
1109244	TGCAGCCAGATGTTGCTGCTAAGAACATCGCCGCTGATATGCTTGTGGCGTTGGGGCTGTTCCG
1110954	TGCAGGAGGCTGCCCAGGCCTACCTGATGGGGCTCTTGGAGGACACCAACCTCTGCTGCCG
1125827	TGCAGCGTGCCTGTCGTTGTGACACGTGCGAGTGAGTGTATACATATCTGGCTGTATATAAACAATGCA
1205982	TGCAGATCGTACCTATCCGCCGCGACGAGCAGCTGCGGCCACTGCCACATCGCATCTTCACCATCTTCC
1262388	TGCAGGCACGCATATGGCTTGGCTGGAATACTGAACTTGTACGTGCGATCCCG
1398639	TGCAGGCAGACGCGCCACTTCGGTCAGCATCGCCAGCGCAGCGTTGCCAAATTTTCGGGCAACGCTCGA
2258975	TGCAGAGAAATGAGTAATGTTCTGCCCTTTTTCTTTATCGAGGTACCGTTCTTGCTTCTTTTTTAATGT
2277226	TGCAGGCTAACCACGCCACGCATGCATGAAGGATGGCAACAAAATCGAGCGAGATATCCGATCCACAAA
2278118	TGCAGACCTGCATCGCATGCTACCTCGAGCTGAACGGATGGCTGCGGGCCGAGACGCTAGTGACACAAA
2306419	TGCAGCGGTGTGGCCTAGCTTGGTGGAACTGGAGGTCGATGGGCCACTCCAGATCGAGGCAAGGCCGAG
2322234	TGCAGTTAGGAAGAATCTTCTCTCTCGACTAGCTACATCGAGCTGTCCACGCCTTCTGGAATCACAACG
2322317	TGCAGTTTGCAACACATCCATGGAGTACCGAGTCCAAAATCAATAGCTGAGTGGCACGGATCGATAAAC
3021194	TGCAGAATGGTTGAAGTGCAGAAGAAAAAGAGAGCCTATTCTCGAGGGTTGCAAGTTCATCACATCCAT
4405791	TGCAGGCGGAGCAACACTACAACCG
4990157	TGCAGAGGCAGCGGCCAGGCGCGGTTGCACCG
7333941	TGCAGGTCCATCAGTCCATGGCCG
3034193	TGCAGGCTACCGTGCCGCTGCCTTCGTTCGTCCAAGCGCGCTCTCGCCTGGTCCTTGCCGAGATCGCGC
3940256	TGCAGGGTTGGGCCACGTAGATAGGACGCTGTCCG
1254463	TGCAGCAATATCTGTTGGAGCTAGCCGTAGCTAGCCTTGCTTGCACCACGCTTGAAGCGATCGTGGACC
3936623	TGCAGCAGGACTGCAAGGTCGCCG
4990441	TGCAGGCCGTCACGCGGCCTCTGCTGCCCCGCCGCGCTCTCGTCGTCCACGGCCTGTAATTCAAGCCCG
4990333	TGCAGCGCCACCACTGCCGTCTCGAACGCTCGCCG
985057	TGCAGTTCACTGTGTACTTGCCATCAATGGCTCTCTTCTTGGATAATAATTGGGAAGCCATCCGAGAAA
1121250	TGCAGCAAGGAGGTGGCGGCACGACGCTGAATGACTCGTCCTCCAAGTTGAGGCGGACAAAACCCGAGA
4991492	TGCAGGCGAGGCCGTCAGGGAGTACCG
1010836	TGCAGGCTGGCTAGCGTGTGGGTGCTCGGGCACGGGGCCAGGCACGCGAGGACGCGGCCAGGCGGGAGC
1014354	TGCAGTGGCTACTAATCCGCGGCGGGGACTGAATTTGCTGGGTCAGATCCATCTCCG
1056700	TGCAGGAGAGAGAAAGAGAGAAACCCACCCAAGCCAGAGCCAGAGCCAGAGCCCGACGCCGCGTGCACC
1100887	TGCAGGAAAAAAAAAGCAAAAGCCGAAAGCATGTAACGTAGTGCGAGGGAGTGGGCCG
1108333	TGCAGTGGGTGGGGGGGTTGGATGCGTCCACTTCTCCCCTCCTTGGGCCGTCCCCCGTGTCTCCGAGAT
1116758	TGCAGCATGGAGTGTGCTTGAAGGTGAGATGCACGGGCACATGACGACCTCGCCG
1119854	TGCAGGGGGAGTGATGGCCCAGCAGCGACTGTCACATCAGCGTTTACTTCCCCTGCCG
1120318	TGCAGTCCGAACGGGCCCTAAACAAAAGAGGAGGAGCAAACAAACAAATCCG
1150829	TGCAGCTTCAAGCGTACGCGACGCTACTTCCATCAATCCGATGCGTAGACGGCCG
1186604	TGCAGCAATATCTGTTGGAGCTAGCCGTAGCCTAGCCTTGCTTGCACCACGCTTGAAGCGATCGTGGAC
1210843	TGCAGTGACGAGCGTGCGTATAGGGCATGCCATGCGTGCGTGTACATGCGCAAGTACAGCTACGCCCGT
1212674	TGCAGCGGGATGGCGTCCATGGGTTCAGTGGCCATTGCTTCTGGGGAACGCTTCTCGGCGTCGCTGTCG
1221051	TGCAGAATCCCGTAACAAGGTTCTGATGGATCTTGGGGTGGCTTTGACGAGATGCGTTCACTGCCTTGG
1221184	TGCAGCCAACCATGCCAAGGTTTGTCAGGTGCGGCAGGCCACTACTGAAGAAATTAGCTGCAAGCACGC
1246183	TGCAGGTCGGCGGCCCGCCACGGCGATTCCCGCTGCATGTAGGCAGCTCGGCGACTCCAGTTGCAGCTC
1255608	TGCAGGCCAGCTGATCCCTCATATGCTCGCACCAAACAACTCCACGCTCCTGCCG
1675748	TGCAGGGGAACAAGAAGAGGGGGGTGGAGTGGATGGAAGAGGGGTCCGAGAGGCAGCCCTGGCCGTGCC
2277290	TGCAGAAGAAAGATTCTTGCTCACATGTTGCTAAAACGGCCACGACCATCCACGCTGTCAAAAATTACC
2300425	TGCAGGTTGCCGCATCTTGCCGTTGCCTGAGTTTGCCGTCGAACCGCCCAGTTCAAATCCATATTTCCT
2322879	TGCAGACTCATGGCAACATTCTTTGCTCGATTGTACTATGGCCTGTTGTGTCTGGGCTCTCGCCGACCA
2325999	TGCAGCCTGTAGCCGTCTCGATCCAAAGAGCTGGGAGGATCCGCTGCCGCCGCATGTAGTGGTGTCGTG
2327636	TGCAGGCCGTCATGCGGCCTCCGCTGCCCCGCCGCGCTCTCATCGTCCACGGCCCCGAGCTCCCTCTCG
3022752	TGCAGCCTATCAATAACCAACGAATAATAGCCCAGCCCG
3025386	TGCAGATCCGCCTCGCTAACTCCCTTCGACCCAATCCTCCG
3029821	TGCAGGAGCTCACCGCCGATAGGAGGCCGCAATACTACGTGGCCCG
3064476	TGCAGCTTGGCCTTCCTGTCCGCGCCGCCGCCTCTGGAGCCG
4539183	TGCAGGAGGCGGAGGCTGAGTCGCGGGGAAGCCG
4542921	TGCAGCAGCTCTGGGTCCAGCCG
4988910	TGCAGCAGGAGGCAGTAGCACAGGGCGCCG
4989553	TGCAGTTTAAGGTCAAGTCCTTCTGTGTTGATCTTGATCTTCAGTTTGTTATTTTCCCAGATGTACATG
4990331	TGCAGCTCTTGGCCCCGATGCCGCTTCTCTCGGTGCGGCCACCTAGGCATGTCTGCGGTGGTGGAGCAT
5325620	TGCAGCCAGGACGGCTTGAAGCGGCGGTATCGAATCAAGGCAGCGCGCCGAGTAGAGCAGAGCAGAGGC
1001565	TGCAGCCCCAGGGTCTTCTCCAGCACCCACTCGTTTTCTCCAGTTCCTTGATGGCGCCG
1078628	TGCAGTGGGTTGAAAGTGTCACTCACGGCAGGGAGCAGCCAGTGAGAATGAAGCTGAAGCCAACTGACT
1252400	TGCAGACGAGCCGCGTCCTACCAGTACTGTAGTAGTACCATGCACGGCCG
4991189	TGCAGTTGAAACAACCAATCTAGACCG
987549	TGCAGCTCCCTAAACTCGTCGCTGCCGTAAATTGGCGAGAGGGGCCATGGTTGCGCAATGGATATATCA
4990230	TGCAGCTCAGTGGGCGTGGTCTGTGTGCACGCGCGGCAAGGGGACGATGACCACAGCCACCTAGCTTCT
1105589	TGCAGGGTTGCCCAAGATAAACTTGGCACCGATTGCCTCACGTGCGCCTTGATTTACATGACCAGTGAA
1121173	TGCAGCTTCAAGCGTACGCGACGCTACTTCCATCAATCCGATGCAACTGCGTAGACGGCCG
1233022	TGCAGGCAGAAAGGACATCATCTCAGCTGGTTAATTAACAGCTATACTAGCTAGTCCG
3941571	TGCAGACGAGCCGCGTCCCCCAGAATGATATTGTACCG
5363500	TGCAGTGCGCCTCCGCTGCGGGGACCGTCGCCG
983365	TGCAGGTGTACGACGACACATACGCACGGTTGTCAGCACGGAGAATATCACCCTAAACGGGTACTTGGG
985133	TGCAGGTGACTCGTCAGTGAAGGGAAGAAAGAATAAGCAGTCTCTTTTCCCTATTAGAAACTGTAAGCC
1013786	TGCAGCGCCATGCAGCCGAGGCCCTTGCTGTTGCGGAGGGTGGGCAGCTTGGCCGATGCCCG
1030952	TGCAGATTCATCAGGCTACTAACCAGCAGAACGTAAATCCATAACACTAGCAGTCCAGTAATAACAGCG
1066353	TGCAGATCATCCAAGTGGACCAGAATATTCTCACTGGGACCATTCCATTATCTTTGAGCAATCTGAAGA
1096692	TGCAGCATCATGTTGAGCAGGGTGAAACGGCAGTCTATGGTCTGCCAAATTAAAAAGCGTCAGAAATTA
1099100	TGCAGGTGTACGACGACACATACGCACTGGTTGTCAGCACGGAGAATATCACCCTAAACGGGTACTTGG
1110603	TGCAGTGAACCACACACATGACTGGGAGAGGAGGGGAAGAAGAGAATGCATCCG
1111964	TGCAGGTCAGCATAGCAATCTTGATGCGGAGACCAAGGGCAACAGATGTGCCAGTAGATACCG
1129835	TGCAGCTTCAGCCTGCTGGCGACTGTAATCACTCGGTGGTGCAGGTTCAGTGGAGGACGACGCCGAGAT
1182467	TGCAGCATGCCAGGTAATACTAGTAGTGCTTGGATTAGGTTCAGACAAGCTGTCTCCTCAAAGCTCCAA
1202229	TGCAGAGTTCAGACAGCACCCACAGACCACAGTCAGTCAGCTCTCAGCCCCG
1210828	TGCAGTGGGTAACCAGCTGCAAGATCAACATGATCGTTCACGTGACTGTCGCCGTCGCGAGATTCGTTA
1229510	TGCAGCTCGTCCACACTTAGCACTACATGGTTACAGCGTCACGTCCACCAGGTTGATGGAGGCGGTGTC
1241464	TGCAGGACCTGAGTAATGAGCTTGAGGTCAGAAAAATGGACAAGGCAAGGGAACTCACAAATATAGATG
1255883	TGCAGATTCGGATTACTGTCGTCCGCGCCTCACCCAACACTCGTCTCTCGTCTCTCGTCTCTCGTCTCC
2276256	TGCAGCAGACGGCTCATACATATCGAGTTAGTGTGATCATGTCCGTCGCTTTCATATCTGCCCAATATC
2289064	TGCAGTGAGAGCTCCTCTCGAGCTGGGTGATGGCTTGGTGTTTGTCGTTTCAAGCGATGATGGGGAACA
3064684	TGCAGGCTTCCCGCCGTCGTCCTCCCTCTCTTGCTAATGTGCCG
3532646	TGCAGCTCCAATCCAAGGAGCGAGAAAGAATCTCTTAATTAAACACCG
3533905	TGCAGCCACCGCGCCCCGCTGGTCTCCGCGCCCCACGCGCACAGCCG
3533938	TGCAGTGGCCGAGTGAGGCAAGCGTGTCGAAGTGCTATTTTGGGCCGAGGCCTATTGGCATGCGCGCAA
3935125	TGCAGCGGTTTTCATTACGGATAATTTTGACCG
3952736	TGCAGTTGCTATGGGTTCTCTTCCACTGCCATTCACCG
3955199	TGCAGCGCGTCTCCCCTCCGAGCACACTCAGCACCTCCACTAGCCG
4021862	TGCAGTGCCCTGACGTAGTCGGTGTCGGGGTCGGGCCTCTCCG
4395827	TGCAGGAGGCCCAAGCTCGACCTCGCCG
4407694	TGCAGGGGACAAAGCGCCTCTGTGTAGCCG
4990454	TGCAGGTGTGCGTCGGGCGCGGTGACCG
4990930	TGCAGCCTAGAAGAACATAATTTTGCCCG
1211251	TGCAGACCATTGATCCAACTGTCGCTACTTATCTGGGTGGCCAGCGCCTCAAGAACTTTGCTCAAAGAC
2256474	TGCAGCATAAGCTTGGGCTAACTGATAAACTAAACTCGATTGACAATCTGTCTTCGACGGCTCTGAACA
4991086	TGCAGACGACAGTCTCAGACCG
4991124	TGCAGTCGCTGTCACCGCTGGCGAGTGGCGCTCCG
997180	TGCAGTCAATCGTCATTCAATTAAACTACTCCCTCTGTCCGACTAGCACGCGCTCTGGCGACTGCCATG
3935598	TGCAGCGAGTAGAAGGATCGATAGTAGTACTATGATGGATGCAACCG
1025376	TGCAGACCCCCCTGCTCCAGAGCTCGCGCAGCGGCCCTGGCCGACGCGTACGTTGTCTATCTAGCAGTT
1027740	TGCAGGTTATAATTGCCTCCTTTCGTCATTGGGTTCGTCAACATGGCCGTAACCGCGTGGTCTCGCGGG
1090200	TGCAGTCTAGTCTAGTCCAGTCTAGAAAAGAATGGAAAACAAGCAAGTTGACCTTGTTAATAATGGCCG
1098230	TGCAGTTACGGATGGCAGTCATCTGGTCCATGAATCATGACAGAGGCGCCTGCTCCATGAACAAATTCA
1125881	TGCAGTTACGGATGGCAGTCATCTGGTCCATGAATCATGACAGAGGCGCCTGCTCCATAAACAGATTCA
1863565	TGCAGCCGCTGTATGATAAGCAATTACTGATCTAAGAAACTGAAAGCCGATCGATTGCAAGATCAGCTA
3955721	TGCAGCGCGTTACACGTCGCCGCGTCCACGCCAGCCG
1119419	TGCAGCTATGGAGCCATCTTTTGCCAGTGCGAACATCTCGCTAGGTTAACAAAGCAAAACTTGGCCAAT
1089370	TGCAGTCAGAGACGGCGAACGATGGAGACATCTTGCAGGTGTCCGCGGCGCCG
1864148	TGCAGAGTAGAAGGTCGATGAGGGAGCCGAAGGCGATGGAGACGGGGAAGAACCTGGCGCTGACGAACG
3024760	TGCAGTTGACCCGTCTAATAGTTGTGAACTTGGTCACGACCG
3948593	TGCAGCGGTTTTCGTTACGGATAATTTTGACCG
1096336	TGCAGTTTGCAGAGCCAGAACCTCCCTTCTTCTTCTTCTTTTTTTTTAGCCG
1116946	TGCAGCCTCCTCAATGCGCGGGAAGAAGGATCGGGTCCTCGTCCTCCTCCCATTCAGCGTCGTCGTCGT
2263451	TGCAGTTTAGGAGCCCGAATCACTCGTATAGTCACGGGGCCATCATCTGGATAAATTGGCAGCAATCTA
1110168	TGCAGTGGTGGTGTTCTCATGCAGCCTTCCGTTCGCGAGGAAGATGGAAGATGAGGGCATTCCG
1089724	TGCAGAGGCACTTCTTCATCAACCAAACAAAGTATCAACCAAATGGTGTATGTCTACCGCTCGGCAGCC
1088699	TGCAGGTGCAATTAACTTCTTTTCCGTTGCAATGCATGGGCATATGTGTTAGTCAAATCCTAATTCCTT
1088792	TGCAGTGCAGTACAGTAGTGAGTAGTTCATTGCTGCCCTTCAGAAGATCGGTCACGGCAGAGGGACAGA
1092066	TGCAGCCCATGCCGCTGAGGTTGTGGGTGACGACATCGTCGCGCAAGCAGTAGCGGTTCACCACTAGCG
1093972	TGCAGCAGGCCGTAGTCCTGCGCCATCAGTTGCTCCATCCGCAGCGGATCGGCACTACTGCTGCTGACA
1106480	TGCAGTGTAGATTTGGGGCCCTCTGGTGTTGTGCGTTGAATTTGTGCTTGCCG
1117575	TGCAGAGTGCAGTGTATGTGAACGCGAGTGACGATGGAACTCGTCCTGCCTGCTTTATGACTCCGAGAT
1120651	TGCAGGCACCACCCCCGCTATTTTTGCTTTGCTTTCGGTATCCTGCTGCACGCAACTCCG
1121835	TGCAGTGTACAAGATACAAAAGAAATTCACAGAAAAAATAGTGTTAAATATTCAGAGAGGAAGCACGCA
1125646	TGCAGCAGGTTACAGGAGGGTGACTACTGATTAACGTGCTCCGTGGAGCACAGCACCG
1128210	TGCAGCTGCCAGCACAGGAGACATGCCTGATGTGGTGGAGACAACGACACGGCCGATGGGGCGCCGTCG
1138354	TGCAGATTCGGATTACTGTCGTCCGCGCCTCACCCAACACTCGTCTCTCGTCTCTCGTCTCCTCCGTCG
1229143	TGCAGGCGGTGCTGGAGTTGCAGGAGGCGGTCGCGGGTGTCCTGCGGGTTGAAAACGTGTAATGGCCGA
1229903	TGCAGAACAATACAACGTGAATTCGGCAGTTGGCATTCAGGACATAGCTGTTCTACCCGAATAATAACA
1702154	TGCAGCCGACCCAGCGACCTGAAGACGTGGTTGAAGTCGTTCCCCGGCAGGTCGTTGAGGAAGAACTGC
2275515	TGCAGATCTCCATCTCGATCTGTCTTGCTTCGAAACCTCTTTTCCGTTCGTTCTTCCCG
2275813	TGCAGGAAAATCGATGGACTCATGCACACTTTTCTTCACCAATATCTTTATTCTTTAACTTGAAGCAGG
2277124	TGCAGTATACGAGCTGTTGGTCGTCGACGTCGAGTGGCAAGGGTGGAAGCTCGATCTTGCTGCGGCTCT
2279188	TGCAGCAGCGACGTGCTCTCGTACTGGTTCGACTTGGACCTGCGCCGCCGCAAAACCAGGTGAGAAACT
3022649	TGCAGAATCCACACAGTGGTGAATAACCGAATACTGAACCG
3956455	TGCAGATTTGGAGAGCCAGGGCCAGGGTTTGCCGTCATGACTGCCG
4396841	TGCAGCTGCCTGCTCTCCGACAAGCCCACGGCTCCCG
4405527	TGCAGGTCGTGGTCCGCGTTGGGGGGGTATATATACCGCAGACCCG
4539952	TGCAGCCCCCTCTTCCACCCTGTCATTCACCGCCACGACCGCCACCG
4989188	TGCAGCAAGAAGAAGAAGAGATCCGCCTCCCTTTCGCCATCGTCGATGAGTCACCAGCGAGCGGCAGGT
4989347	TGCAGTTTTTTGGCGTTTTGGGAGGAGAAAAAAAAATATGTCCATTGAAGGTTCGAACTCACAACCTCA
4991365	TGCAGTCAGTGGCAGCTAGACAACTGCGGCAGACCG
5412045	TGCAGCGGTTTTCGTTACGAATAATTTTGACCG
1129576	TGCAGGGTGATGCTGTAGGGCGGCGTCTGCTGCTGTTGCGCGGCGTGGCCCG
1292860	TGCAGTGCCGTGTCGTGCCGTCTTGGCGCCGCGGCGTGCTGCCAGGTGGTGGCCGCCCCCGCCG
1066061	TGCAGCTTCAAGTACAAGTACATCTTACCATATCCACGGGGAATACCGCAGCCG
1100735	TGCAGGGAGAATACAACTGCGGAGTCACTCTTGCATTCTGCTCACGCACAACTTACCG
1107343	TGCAGAGTGTTGATATTATTTAAAAAATTCAGATTTATTTGACTACGGGTGAGCGCCCCTGGTGGCGCC
1112369	TGCAGCCCCATGCTCGGCGGCGTCCACCTCGTCACCTCCTCCTCTGTCTCTCTGGTAGACGACCGAGAT
1665205	TGCAGGCGTCCATGGACGCCGACGGGGACCTTCACCAACGTCTTCGCCG
1090886	TGCAGACTACATCCACGCGATCCCGCAAGCGGCCACGGATAGAAGTAGTGGGCCG
4004619	TGCAGTTCATTTTCTTGCCAATTCATGGGCGAGCTCAGGGCGGCCG
1001398	TGCAGCTGCTCGTGCTCCAGGTCCATGTACCCCAGCATGTCGTACAAGGAAGACGGCGTGGACGCCGCC
1098094	TGCAGCGGATGTCAAAGCCACCCTCCACGAGATCGTCACTGCACATAACACGGCTCTCGTGCATGATCC
1115313	TGCAGGAAGCAGGAGCATGGGGTTCTCTGCGTTTTATCCAGGCATATACAGTCATGAGTCATGAGTCAT
1124260	TGCAGGTAGTTGGTGATGGTGGAGTAGGCCGACGGGGTTACACCAACATCGTCCCCACCGCCGCACGCC
1126208	TGCAGAGCGGGCAGGTGCCCTTGCTCTTGATCCAGAGTGCGAGGCAGCCCCG
1132858	TGCAGCTGCCATGATCGGCCGATCCATCCTGATCCTCGTCCCCCTCCTCCG
1221207	TGCAGCACAAGTCTCGCTTTCTTCCTTCCTTTGTCTCTCTGGAACCACCTTTTTTTTTGCGCAAACTCT
1229311	TGCAGCGCCTCCAGCTCCCCGCGCTGCCGCGCGTTGACGAGCCCCGTGAAGTATGCCGAGTCGGCGTGT
1265000	TGCAGCCGCGTGTCGCCCACCGCCGCGTTCACCACGCACCAGCTCGGGCTCGGGTCGCACGCACCTGAT
1691619	TGCAGTCCGCCCTGTTGCCATCCCTGTTGTCGCACGCAAAGTCCAGCGCCGCCTGCAATGCCGCATCCC
2259648	TGCAGATGCTCTCCGCGTCCCTGGACGCCATGGCCAACAACAACAACCGATCGAGGACGCTATACGCAA
3024089	TGCAGCTGCCATGATCGGCCAAACCATCCTCGTCTCCCTCCTCCG
3533517	TGCAGCTGCTTTGTCAACACGTGTGGGAAAGACTAGGGAAGACGCCG
3944287	TGCAGCTGCCATGATCGGCCGATCCATCCTCGTCCCCCTCCTCCG
4539511	TGCAGGCGACCACGGGCCTCGCCACGCTCTTCGACGTGGTCACCCAGGGGTGGCTGGACGCCGACGTGC
4989882	TGCAGGACGCCGTCGACCCGAGCTCCTGTAACCCG
1068753	TGCAGGCATACGACCTGAGCTGAAGCGAGAGAGGGAAATGATGGTGGTGGTGGTGCGTTGCCCTTTTTG
1073053	TGCAGCGTCGCTGCGATGGCCAGCAGGGCAAAGAGCACGGCGACGGTGTGCTTGGAGAGCGCCATCGTG
1091646	TGCAGCCGCGGCCCGCCTGTTCCCCTTGGACTAATCAATCCAGTGATCCCCGCCCGCGGTTGTGGTCCG
1102202	TGCAGGTCATTCAGAAATGAAATCTTCTCTGTTGGTGACTGTGGGCCATAGACATTCACCAAGTGGAGA
1114870	TGCAGCCATTCTTGTGCTTCCAGCGGACGGGATCAGAGGAGGCGTCTCACATCGCTACCG
1120947	TGCAGCCGTCTGACGCGAGGCTCTGGTCCGCCGCCGCAAACCAAGAAGAAGCCAAAGCCACCACCACGG
1122959	TGCAGTCCTGCACCTTCTGGACGCGGAGGCTGTGGCCATTCTTCTGCTTCCTCGGCAGACCG
1125323	TGCAGCGTGTAGAGGCCAAATAACTTTGTGGAAGTACGTACATGCGGCGCGGTCGTTGTTGTGTCCGAC
1129758	TGCAGCCTTGCAGGGGGGCCCAGGGCCATGCATGCCCGCTGGTGGCTAGGTGCACGCGTCTGTGGAGAT
1152477	TGCAGCAGTATGGACGGCGTGCGACATGGCAGAAATCTCAGCTGCAAAGGGGTCGGTAATGTGCTCTTC
1220050	TGCAGGGGAAGAAGCTCCTGTTCGGCGACGGCGGCTCTGTCATGAAACAAGCAAGGATGTTAGTCATGT
1289332	TGCAGCGGCGTGGACGAGGACGATGAGAGCGGTTTGGAACTGGCCAAGCTCCGCGGGGCCGTCACCGAG
1864628	TGCAGGTGGCGCAGCCACAGCTTCTTGTCTTCGATGCTGTAGGCGGTGATGTTGTCTTGCCCACCAAGG
2278858	TGCAGCCGTCCATGGCGAGGGTCCAGCCCACCGTCTCGAACCAAGAAGAAGCCACAGCCACCACCACGG
2289219	TGCAGGGATAACAAAGGTAGCAAAAGTTGAGTCATACGTCTACCAAGGCTTTCATGTACCAACTACCAA
2303008	TGCAGCCAGGTCCTGCGTGACCGACTGATACTTGAGCTGTAACTTGTGTTGTGGTCAGGGCTCGAGCTT
3026199	TGCAGACCCACCACGATTTGCGCCCTCTCTGCTGGTGGAATCTGGCCG
3028294	TGCAGGAGGAGCCCAGCAGCAGCACCACAACCACCCCGCCACACGCCG
3384831	TGCAGGCAATGCCTTTCAGGTATCGCTCATGCAGCCG
3951950	TGCAGCGCCTGCTTGGAGCCATCGAGCCCG
4397541	TGCAGTGAGGGAGAAATAGCAAAAAATAAACCG
4404731	TGCAGCCGTCAGACGCGAGGCTCCG
4408292	TGCAGTTGCGGGAAGCCTCCG
4440180	TGCAGCAGGCAAGTTGTTCACCG
4538767	TGCAGTCGCCGCGTCGTCATCCCCAAATCACTACCG
4989894	TGCAGTGGTGCGGCAGTGAAGTCGAACGGGTGAGGCGTGACTGGGGAGGTGGTAGGGACAGGGACGCAC
4990045	TGCAGGTACAAGGGCTCGCTGGTACCG
4991749	TGCAGCGCCCTTATCTGAAGCCGCATCCCG
1308285	TGCAGCAGGGCGTCGGGGTGGCCTTCGGGAGAGATGCAGGGGTGTAGGCGCGCATGGAGAGGAGCCCTG
2259241	TGCAGTGTTGCGCGGCGAAGTCGAACAGGTGAGGCGTAAATGCAGAGATGGTCTGTGCCG
2280370	TGCAGCACTCCCATCGCTTCGCCGTCCCTCGGATCGAGATGTCGGTGAGCGCGACAATGGGGGTGATGA
1122560	TGCAGCAGCAGCAGGAGGAGGAGCGGATATCAGGCGTTCTAACGGGCCCATGGCGCGGGGCGACCGAGT
1161276	TGCAGATTCAACGGCCGCGACGGACACCATGGTGGCCTGCACGCGTGGTGGTTGACCTGAGCGAGCAAC
4989245	TGCAGCAGCTCTTCATCAGCAGGAAGCCCCG
5050389	TGCAGTGGGTGCACCAACGTGGACTGGATCGGCAGCCCAAGCTCCTCTGAGGCCATTGGTGTTGCAAAC
4990539	TGCAGCAAAGAAGAAGGCAGAAGACAAGGTAACACTGTCTGGGGCTGCTCAATTTTGTTGATGGCTTGT
1114005	TGCAGGGTGATATCCTAACATGGTGGCCAATTAAACTTCTGTCAGTCACCATGTATATATAAAACAAGA
1130028	TGCAGCGCGATGTTCCACCATCTCAAGTTCGGTAGCCTAAGACCGCCAGACCACTTGTGCATGCAAACT
1216347	TGCAGCATCCAGAAAGAAAGTTGGAAACCTACTTATTAAATGCCTTCGGATCAAACGAGGCCCTTATGC
1236566	TGCAGGTCGGCCAACGAAATAATCGCCTGGTTGCTGGCCACTCGCAGAACCCGATATGCCAAAATCTGC
2282401	TGCAGAGTGTCCTCTGAGATGCGTACATCGAACAGCATGATCTGCTTGAGGCGCGGAAAGCTCGGCGGC
2335797	TGCAGCAGAGGCGAACCTCGTCGAGGCTGACAGAGACAATGGATCGGGAATGATGTAGGCATATGTCGA
4990688	TGCAGCAGCAGCAGCAGCAGCCGCAGCCGCAGGAGCGGACATCAGGCCTTCTAACGGGCCCATGGCGCC
4990953	TGCAGGTCTTTCGGAGAAGAGCTTATCTCACCTTCGAGGGAAGACTGGTCGTCCCGTTTATGGAGGTCG
1081508	TGCAGGGTGATGGGACACGGGCCGAGCAGCGCGCGGTTCCATACTGTCCACCTAGATCGTCGTGGAGGG
1108857	TGCAGACAGTTCGGCGGCTTAGACTTGTTAAGAGTTAACCACGATGTGCTATTCCAGTCCG
1124050	TGCAGGCGTCACCGTCACCTCCTGGATCAGCGCCTCAATCTCTGGGTAGGTGGCATGGTAGTTGATGGA
1142110	TGCAGCCGACCAAGAGCGCGGCCATGTGCGGCACGGTGGTGACGGGCCG
1218555	TGCAGCTTTTGCATGTCCCATGATGCATTTGTGGAGTTGATCAGCTCCGAAACATGCACCG
1253088	TGCAGCAGCAGCAGCAGCAGCAGCCGCAGCCGCAGGAGCGGACATCAGGCCTTCTAACGGGCCCATGGC
1317105	TGCAGCGTGGGACGGAAGTAGGCGTGCACGAGGTGCAGCAGGTGAGAACACGTCGGTGGCGGCGGCCGA
1863372	TGCAGCAGCTCCTCGACGGGCCTCGCGATGCACTCCACAGCGGATGTCACTTCCCCTGGTGCTCTCATG
2260296	TGCAGCTTGGCGTCGACCAATGGGTTTGCACCCACATCATCCAACGGCCATGAACGTCGACGTGCACAC
2335213	TGCAGTTGCAGCCACGCCTCGGAACGGTCGCTGACCGCTGCTCAGACCACCCGACATTGACTCGTCGAG
4910141	TGCAGTCGCTGGCGCTGGACAACAACTATCTGACCG
2322853	TGCAGACTCATCATGCTCGCCCTCGACGGCAACAACGATCTCCTGCTCACCGCGCCAGCCCG
2259986	TGCAGGTGGGCCGAAAAAATCCACCCGATCGACAGCCCAGCTCGTGACTTTATAGTACCACACCGCCTG
1201133	TGCAGGATGAAGAGTTGCGGTTTCATGATGTAGATAAGCATGCTTTGGAGGAGGTGGTTGAGATGCAGC
1720404	TGCAGGTCTGGCAGGAGCAACGGTAAGGCCAGCAGTGTCGGTAGTCACGTCGGAGCTGCCTTCCATGGC
1107489	TGCAGCGTGTATGGCGCGGTGGTGCAGTGCTTGATCCCTCCATCCTCGCGGTACAGATGGAATTCTGTG
3533463	TGCAGGCCAACAATCGCAGGTGCCGTCCGTTTTGACCG
2275565	TGCAGGATGGACATAAGCAACATATTCGATGCAGCATTGTTATTTCAATGATACCAGACATATAATTCA
2267818	TGCAGTTGCTGTCATTCGAGATGGCAGCGCGACGATGAAGATCGACACCCAGCACCTGCGGGACATCAG
4003355	TGCAGTGCAGCACAAGCGACACCCGCATATCTCACCG
1091645	TGCAGCCTTTCGGAGATTCCACAATGGAGTACGGCGACAGCACCACCACGGTCGGGTCCG
1092835	TGCAGCATCTTATGTTAGTAATCACTTAATTGCTTGAAAATACGTTGAAATACAAACTGTAAATAACTA
1095453	TGCAGTGGACGGCGACCTTCTCCACAGCCTTTTTTGACGGGAGGGCGGATTGGCGACCCG
1103177	TGCAGTATTTGAATCTAAAAATGACACATCTCAGATTGCTGCCAGATGATTTGACCAAACTCCG
1109886	TGCAGGCCACCGTGCAAGGACTGAGTTCATCAAATTAATCACCTGAGCGGGTTGACGTCATCAAGGTCT
1112931	TGCAGCGTGATTACGGTGACACGGACGGAGACGCCAGCAAGGGCAACTTGAAGCCG
1129063	TGCAGTGTGGGAACGGAGAGAGGGAGAGAGATTAGTGAGGAGAGGGACAGAAAAGGAAGAAGGGTGTTG
1131161	TGCAGTGCGATCTGGCCTCCTACCACAGAACCAATCTGCTCGGCCACCACCTTGAGGATGGCAGCGGCA
1131797	TGCAGCATTCACCAGGCTGCTGTGTGCCGTTCATGGAGTGGGTTCGCTCGCGGTTTGTGTGGAGTCAGA
1150751	TGCAGCACATGTCGGGCGCGGGCACGAGCATGAGGCCGACGGCTGCAACAGCACATGCCG
1230802	TGCAGCCCAGAACTGGCGGGCAAACTGGCAGCCAAAAATGAGGTGGTCTGCCATTTCCAACGCGGCCGA
1232303	TGCAGCCGCTTGGTGGGCGCTGGGAGCTAATGTAAGCCGCCGCCGATCCG
1233992	TGCAGCTGCTCCGCATGCCCGTGCCGCCACCGCACCCTATTTCTGCACGCCCGCGACATATTACAGTTG
1250121	TGCAGGGGCGCCACGAGGAGGGGAAGGCAGAGCGCAGAGGTCGTGCAAGGACCG
1371987	TGCAGCGCGAAGGCGGGAGCTTTACGGGCCTTGGGAGTTCATGCTTCCAGCTTCCGTGCGAGTTCATGC
2260436	TGCAGAGGCAAAATGAGGTAGAGAAGGAAGCAGACGAAGCCGACGCAAAGACTGTAGCAGCTGAACAGA
2301074	TGCAGCGCTCCCACACCCAGCATGCCAAAAGAACCGTGTGGAGTATCGATCCTCACTGTTAGGCGGGGC
2309481	TGCAGCTCACCCGTTGGCAGCAGTACCATAGCCGTCGAGGCAGGCTGTCCCTTTGCCG
4019948	TGCAGGAGTGACGGTCGGCAACGGCGACGGCGGTGTTGGCACCG
4405998	TGCAGAGTCGCCAGGATCCG
1015865	TGCAGAGTCCAGATCGTATGACTGAAGGCTGGAGAATTGCAAGACAAGAAGGCTAGCACGGTTAAAACT
1057186	TGCAGGTCTGGCGGGAGCAACGGTAAGGCCAGCAGCGTCGGTAGTCACGTCGGAGCTGCCTTCCATGGC
1109016	TGCAGATGTTTTATCTCTATTTGATGTTCAAAAATGTTTACAGCCTGCCG
1117369	TGCAGCACGGAGACGAGTGCGGAGAAGGCGTTCAAGGTGTCGTCGTCCGCCCG
1118037	TGCAGAAGTATTTCTGATTCTCTCTTGGCAATGTCTTTCGGAACTTACTTGCTGCTCAGATGATGAGCC
1139532	TGCAGGTAGTTAGGCAGCACAAAACTCTCTCTCTCTCTCTCTCTCTCACGCACACTCTCTCTTCCACAT
1202226	TGCAGATACTAAGGAGCTGGTACAGATACCATTCCTATCTTCTCGCACTCAATTCTGTCTGGCATGGTA
1228330	TGCAGTCCTCGGAAGCACAACAGGTTTCCCTGTGAAGGATAGAGAGGTGGAGGAAGGTGGGGTGGCAGC
1280037	TGCAGGTGATCCAGAGGTGAGGCCCCAGGCGCCCAGCTCTAGTTTCTGTTTCATCTGGTCGCCG
1286528	TGCAGCTCGGCCGCCATGGCGAGATCCATCCACTGGGACGCAACCCTGGTTTTGCAGCGCCAGCGGGCG
2271375	TGCAGCCGCTTGGTGGGCGCTGGGAGCTAATGTAAGCCGCCGCCGATCTGGGAATACGCGGTGGCCGAC
2295425	TGCAGCGCGGTGACGAAGCCACCCAGGAGCACTACCGTCGACCATGTGAGCGCCAGGTAGCCTAGCCCC
3023983	TGCAGGATGGGGATGGGACATCGTTGCAGACTGTGAAAGGGCCACATGAAGCATAGACATCGCATTGAG
3064672	TGCAGCGCGGCGTCCCCGAGGCCGTTGCCGGCGTAGCCCTCGATCATGAGGTGCCAGGAGGCCATGTCC
4009555	TGCAGCCTTCAAGCACGTCCCCCG
4990012	TGCAGTCAAGGGCTTCGTCAGCTCCTCCACCATCTATCTTTTGTCATGCAGAGTTTCACTACATCCTCC
4990287	TGCAGGCGGACATCACTAAAGGAAAATTCCCG
4990679	TGCAGCGGCCAGGCGCTCGGTTAGGCTGACCG
7344585	TGCAGCGGCGTGGGCGGCTCCG
4404988	TGCAGGTGAAGCTTCGACATGAGCAGAGGCGGACCGTCTTCGCGTGGAGATGGAGCCG
4990892	TGCAGATTCTGCGACGGCTGCGGAGACTTGGTGCTCGGCTTCGTGTACCACAACGCCGAGCGCCAGCTC
1070441	TGCAGTGGCGAGGTGTTTGGTATCTTACCTGATGTGGTGAAGGAAGGAAACGGGGAGGTCGGAGATTGC
1086225	TGCAGCAGCAACTGAGTAGTTGCATGGATAGATAGCGGCATGCAAAGAGAGTGCGCTCACCAAGATAAC
1103519	TGCAGCCTGAACCTGAACCTGAAGAAGAATGCAGACTACGACGCACCGTCATCCG
1160755	TGCAGCAAACTGCCACTGACCTCGGCCGCTGCCATCTCGTACGACGCCG
1219807	TGCAGAGGATCCCAACACCTCGCCACCACTTAATTCTTTTTTATCTCTTTATTTATGACACCAACTAAC
1694610	TGCAGTTCGACACAAGAAATCAACTAATATCAAGGGCGGACATAAGGGTGGTTTGGGTGCGCTGATAAA
2278416	TGCAGCTTCTCGCCGCTCAGATGTCATGCCTCACCTCGAACCTCCTCCAGCTTGTTTCCTACTTCCAAC
2289695	TGCAGAATCATGAGCGAAACTCGAGATCTGGTCTCTAAGATCATGGCGCCTATCACTTGTGACCTACTC
2294185	TGCAGGTTGCAATCTATCTCGAGAATGGATGCACAAATGCAACATGCTGGTCGAGTTGAGAAAGGAAAG
3029185	TGCAGCAAGTACATCATCGAGCCGAACGACTACACCGACCG
3034023	TGCAGGGAAAAAGACGTCGTCGATTGTTTCAGCAAGTACAAAAACAAGCACAGATGTCGTTGCGCCGCC
4538068	TGCAGGGAGAGGCAGCGAACCAGCAGCCG
1041240	TGCAGTTTAGCAGTATGTTAAGAGGGCAAGAATGAACTAGAAAAAGAAGCAAAATTCTCACAAACCACC
4989972	TGCAGTTGATTTCGTCGGCGGCAAGATTCCG
1111670	TGCAGAATCCCTTGGCGACCACGTACTGGTCCGTGAGCACCACCATGAGGGCACCTTTGTTTGAAGCAC
2258970	TGCAGAGTCATGAGCGACACCCGAGATCTGGTCTCCAAGATCATGGCGCCTGTCACTTTCAACCTATTC
1025338	TGCAGCACGCCCTACGGCCTCCATGGTGCGGACGCTGGCATGGGTACACCCATACGCATGGGTGGGTGA
1104221	TGCAGGAAGAAGAAGCGCGAGGAGGCTCACCTCGTGCAGGCTGACGAGGAAGCGGACCCG
1209635	TGCAGCCAACAAGTTGCTCTTCCTAATCATCATCATCTTAGCTATAGCCTCCTCCGTCCACAGCGCCAC
4537694	TGCAGCGGCGGTGACACGAACGCCG
1092167	TGCAGGTCCTCTCCTTGTATATATAGGATAGATATAGATCATAGATAGACCGACCGACTCCG
1091952	TGCAGGGAGATGTGCAAGAACCGTAATAAGCCAGGACCATTGTTTCTTGTGGTAACTTGTTAAACTAAC
1342581	TGCAGGCGAACGGGCGGTGGAAGATGAGGTGGTCCGCTGTCTCAAGAGGCTCGGGATTGGCGGGGGATC
2324256	TGCAGATTGCCCCCACTACTGTATCAACATTGATTTTCACATAATTTGTCGACGGAGGGGTCCG
3025930	TGCAGCACCCCTCCAAGCCCCTTCTCCTGCATATCCGCCCCG
4991244	TGCAGTTTCAGACAAGTCCTACTGAGGCTCCG
979743	TGCAGTTTCACACAAGTCCTAACTGAGGCTTTAGTAAACTTCGTAGCAAACTAATTTTCAGACCACCCT
1267927	TGCAGTGTACAAGATACAAAGAAAATTCAGTGCTAAAATATTCAGAGAGGAAGCACGCACACACAACAC
1271063	TGCAGGCAGGCAACCCGCCCGCATAAATATGACATTAATTCAAATTAAGCTGAATCTGGCCG
3022601	TGCAGTCAAAGCAGGGGCTCTTACTCCGACAATCGGACATCATGCGCCACGTCTACGAGTTCTATATGC
3954753	TGCAGCGTGGCAGCAGGAACTGTCCAGACCCTTTGGGATCCGTCCG
4408434	TGCAGGCCGAGGGCTGGTGGGCCGCCGTTGAAACCG
1086532	TGCAGGCTATGCAAGGAAATTACAATGGCCAAGTGATTGTTGAGACGGACAACCAAATCATCGTGAACG
1121503	TGCAGCAACACCATCATCATCGTCTCCAGCAGGAGAAGCACCATCACCGTCTCCAGCGGGAGGAGGAGG
1126203	TGCAGAACAAAACAGCAGAATTCTACGCGAGTTCCACAACCACAAGAACGCAGGGACGATGTCGCTTTG
1126373	TGCAGCCGCACCCGCGAGGGAGAATTAACGGCCACGCGCACTAGCCAGGGCACTCGCGCTCGCCGTCGC
1228115	TGCAGGTAAGAATTTGTTGGAGATAGCGTAGGTGCGTCAGGCTGAATCAAGGGAGCAGACGGTGCATAA
1235751	TGCAGGTTTACCTTCATGAGCAGAGCCCATTCTGCATAGTTGGTGCGCGTCAGCGTGGGGTAGACTTCG
1237384	TGCAGTAGCTAGCGACGTGGTTCACTCGCTGGAGGTCATGTGTTTGATCCCTCCG
1247733	TGCAGTCACGGGCCCAGTGCCCTTGGATGCCGCAGAAGCGGCATGTGTCTTTGTCTCCGCCGCTCTTGT
1295486	TGCAGGAAGAAGAAGCGCGAGGAGGCTTACCTCGTGCAGGCTGACAAGGACGCGGACCCG
1303260	TGCAGGGACGATGTGGACGGCGAGCGCGCACATCATCACGGCGGTGATCGGGTCCG
2290935	TGCAGATTTCTCCCATAGCACCAAAATCGCCATCCCGTGACACTACTGTATCACCATTGATTTTCACAT
3034245	TGCAGCAGTCATGTGCACCTTGCTGCCATGAGATGAGACGATTGCCCG
3533872	TGCAGAGAGGCCATGTCCCATGGTTGGGTCGACGCGACAGGGCCG
3944128	TGCAGCGGCGGAGTAGGGACCGATGACCGCATGGATGTCGTCCG
3945903	TGCAGACCTACCAGGATGGCATGGGCTTCGGCTTCGTCAGCGCTCCG
3960979	TGCAGCCTGACGAGGACATCGAGGAGGAGGTGCTGCACCTCATGGCAGGCGAGGAGCCCG
4393842	TGCAGCCTGACGAGGACCTCGAGGAGGAGGTGCTGCACCTCATGGCAGGTGAGGAGCCCG
4990112	TGCAGCACGAGCTCGATGGTGTAGTGGGAAATGACCGTCTCGTCACGGAAGCCGACCTGCCACGCCTCA
1119162	TGCAGGTGACGCCGCTCCACCGGCAACAGTCATGTGCACCTTGCTGCCATGAGATGAGGCGATTGTCCG
1221315	TGCAGGGGCCGGTCGTCCAAATTGTTGTGTGTTTGTTATGGTGATTGAAGTGCGATATCCTTATAGGGC
1243497	TGCAGATTAAGCTCATGCATGTGTGTTGCCTCTCTAACATGCATGTAAGGAAAGAGTTGGAGGCCGATC
1865426	TGCAGTAGCTTCTATTATCCCATCCCGAGTCTGCACCATCTCTGTCAGATGCTTGAAACGTGGGTATAC
2324861	TGCAGGGTCAACAGTGTCGTCTTCGAGCGCTTCACGGAGCGGGCCGTCAAGACAGTAGTGCTATCGCAG
3958112	TGCAGTCGCTGGCGACGGAGCAGGGGCTCCCGCACACGTCGTCCG
4990916	TGCAGCTGCTTGAGGATGCAAGGGTCTCGTATGAGCTCTGCCAGCGCTCACTCCACTGTGCTCGACGTC
4991308	TGCAGGATCGCTTCCTGTCCTTATAGTCGGCGGAAGGTCGGCGAACGAGGAACCCTAGCCCTAATCAGT
990592	TGCAGCCAAGCCGACGCCCCAGGTCCAAGCTTGTAAGCCCACATGTTGCAGGACTCAAGCGTTCTTGCT
1024096	TGCAGAAGCGCACCGAGGTGAAGCTCCAGGACCTGCCCGTGGTGCTCGGCGCCTGCTGCGTGCTCCACA
1040825	TGCAGATTCACCAAGCCTGGCTGAAGGAGGCAGAGACAAAGAATGGAGGTCGCCTTAGCTTTGCCGTCG
1046724	TGCAGAATGCCGTTGTATTCCTTACAAAACTCGCTCAGTTTAGGGTGTATTTCCG
1099228	TGCAGGTTCTTCCGAACCTGAACCCACCTTTATACACTGAAAATATTGGTGTCTCTGTTGAATAATTTC
1118051	TGCAGTTTTCTTCTTGGACACACACTTGCCATGCCCATGACCACCATGTTTCCGTTCGGCGTCCCTTCC
1124920	TGCAGGTGACGCCGCTCCACTGGCAGCAGTCGTGTCGTCCTTGCTGCCATGAGACGAGGCGATTGTCCG
1126728	TGCAGTGCCGTGTCTTGAAGGGGATACGGGCTACCACAACTTTGGGTTGGGTGATACCCCTTTTGGGCC
1130619	TGCAGCCGCACCCGCGAGGGAGAATTAACGGCCACGCGCACTGGCCAGGGCACTCGCGCTCGGCGTCGC
1240234	TGCAGGTGACGCCGCTCCACTGGCAGCAGTCCTGTGGTCCTTGCTACCATGAGACGAGGCGATTGTCCG
1287096	TGCAGCTGATTGGCCCAGCATAGTGTGCGTGTGTGTGTGTGTCAGTCACTCATCCAAAGTTGTGGTAGC
2261019	TGCAGCAGATGCAGAGTCGAGAATATTAGTGGTGAGCACCGAAGGAAGAAAATCGATCCATTGGAAGGT
2292004	TGCAGCTGCTTGAGGATGCAAGGGTCTCGTATGAGCTCTGCCAGCGCCGACTCCACTCCACTGTGCTCG
2322408	TGCAGTTTCGACTCCACAGCAACAAACAAACCAAAACAGTATCTGACTCTCGCTCGCTCCGCATGCTCC
3027529	TGCAGTCCAACATCTTCATCGAGGGCGTCTCGCACAAGATCCGCCG
3532754	TGCAGCTGTGGCTGTCACTCCATCACCCTCCTATTGACCG
3951341	TGCAGGTAAGGGACGGAAGGGTCGAACGGGGCTGCTGCGCCGTCGCCG
4408495	TGCAGCTGTAATGCACCACCTTGGCCG
4990345	TGCAGCGCCTCCGACAGCTTCACGCCG
4990491	TGCAGTTTCTTCGGCGGGGCCGCGTCCG
4990686	TGCAGTGTTCGTAGACGAGGCCG
4991349	TGCAGGCAGAGGCCAGATCAGACCG
7340670	TGCAGCACGAGCTCGATGGCGTAGTGTGAAATGACCGTCTCGTCACGGAAGCCTCCCTGCCACGCCTCA
1119226	TGCAGGTGACGCCGCTCCACCCGCAGCAGTCGTGCGCACCTTGCTGCCATGAGACGAGGCGATCGTCCG
1862991	TGCAGCATGAGCTCGATGGCGTAGTGGGAAATGACCGTCTCGTCACGGAAGCCGACCTGCCACGCCTCA
2258496	TGCAGCTGCTTGAGGATGCAAGGGTCTCGTATGAGCTCTGCCAGCGCCGACTCCACCGTGCTCGACGTC
3533093	TGCAGCTTGGGGCTTTGGTGGTGGGGTGCACCTTGTACCCG
3570177	TGCAGCTGCTTGAGGATGCAAGGGTCTCGTATGAGCTCTGCCAGCACCCACTCCACTGTGCTCGACGTC
3947631	TGCAGGCAGGCAGACGGTAAGATTGTCATCATTCCTTGCTACTGACCG
4992504	TGCAGATTTTAGTGGTTTTCAGAGGGTTGTTTGCCG
1069552	TGCAGTAGCACGAAGTAATAACTGTGCTAACAAAATGTTGACGATTCCAGGTGCGATCTGTGGGCCGAG
1102315	TGCAGCTTTTCAGGTTCTGTACGTGGTTCTTGGGAGAGCCACAAGGCCCG
1388155	TGCAGAGAAAACGGGAACCACAGGACGAACGGTCAGGCCGAGCTTAATCAAACCCCG
4539181	TGCAGCGGCGGCGCTGGTTGCGCCCGTGGTTGCAGCTCTCTCTCCTCCACTCCACGCAGTTCACCGATG
1119439	TGCAGCGAGTTACGTCCACCAATCACCTGCACCTGCGGTCCGAGCGCCTAGGCTCCG
1229852	TGCAGCTAGTTGTGTCCACCAATCACCTGCACCTGCGGTCCGCGCGCCTAGGCTCCG
1237827	TGCAGACCCCAGCATGCCTGGGCCACCATAATAGTTCCCACTGTTTGTTTGAGCAGCATTGGCCGAGAT
3937693	TGCAGGAACGACGACGATGATGCCG
985110	TGCAGTAGCAGCAGATCCACATCGTCGGAGGGCCTGCTGCGTGCTCCTCCTCGGGTCAGCACCGTCGTC
1014578	TGCAGGGCGGCGGGGGCGAGGGGTCGTCCCCGTCCTCCCCGCTGGCGAGGTTCAAGATGTACACCTGTG
1027833	TGCAGCCTGTGCTGCTTCCGATGCTGCTGCTGGTGCAGAGGAGCAGGGTGGTTGTGATCTCGGCGGTAG
1041291	TGCAGGCATTTGAGATTTTCAAGACCATCTGGAAGAGAAACTGCTGTACCAGGTTCAGGTTCCATAAAA
1053014	TGCAGTTGGTGAGCTCCAGGACGCGGAGGGTCTGTGAGGGCAGGGAGCCGAGGCCGAGCGGGTAGATCC
1068908	TGCAGCTAACTTAAACCCGAAAAAATGGTCAACGAACAAAATCAATGAAACGGGAACGGGGGATCTCAC
1077024	TGCAGACGTTGTTGAATCATCAGTCGTCGCAAGTTTCACAATCTAAAATAGTCCAGGTGGCAGGAGCAA
1094539	TGCAGGTCCCACGGCGTGAGGTGCACCGTCTCAGTGGACTTTGGTTTCGTCGTCGTCGTCTCCCCGTCG
1103044	TGCAGTGCCAGGCTCAATTCAGCCTCAATTCATCGGTCTTAATTCTATTTTGAAAGAAAAAAAGAGAAA
1108570	TGCAGCCAGTCAGCACGTAGTGCAGGGGAGTGTCATGGGGACGTGCCAAAAACCACAACTTGAATGTGG
1110110	TGCAGCGGCGCCGACTCCTTCCTAGCCACCCTAGCGATGACGATGCGGTGCAGTGCCTCCGCAGAGATG
1119910	TGCAGCCGCCCAAGGAGTCGCCCGCCGCGGTATCCGCATCCCGTCCTCCG
1138792	TGCAGTACCAGGTTCCGGTTCCATAAAATCTGTGGTTCCACGTGTAAATAATATCAGGTGCCG
1182653	TGCAGGGCACACGGTTTATCACTAAACATGCAAGCGTGTGAAAGGTGCGACACATTGGAGCTCTGTCAA
1262573	TGCAGCATGGAGGAGTATCATCTGGCGCAAGGATTCCGATGAAGATGGCGTGCATCACCAGGATCGAGC
1376868	TGCAGCCCGTGCTGCTTCCGATGCTGCTGCTGGTGCAGAGGAGCAGGGCGGTTGTGATCTCGGCGGTAG
1384060	TGCAGCGGCATCAGGTTAGGGCGCAACTACTGGCCAGGGCACTGCTGGGTCGGGCGTCAGCGTGGCTGG
1396328	TGCAGACGCTCCTTCAATCAGAACCCTGGGATGTCTAGTTTGGTCAAAACTGACATGTCAAATTTGTGT
2279341	TGCAGAAAACCCTCTCCTGTCGATCCCATCCCTACGATACGAAGTCCCTCCAAGAAGTACGAAACCCTC
2304144	TGCAGTGGTTAGCGAAGCAGCGGCGCGCGAGTTCGAATCCTCAACACGAACCTATTTTTCCTACGATTT
3021625	TGCAGGGAGAATCACACACAGATGCCTCTTAATCATAACTGAGTCCG
3034593	TGCAGGCTTCAGAGGACGCAGCACCGCCGAGGGCGGCAAGGAATCCATCAAGGGAGCGCTCGGGGACCC
3384874	TGCAGGTGATGGTATATTGTTTGGGGAGTATTTGAGGCCG
3942120	TGCAGCCTGGAGAGATACCGACGCGCGCAGGAATGGAGATGGAGGCCG
3957498	TGCAGCGCACGGCACCGTGCGGCTACATTCGGCGCATGCACTGATCCG
3958724	TGCAGAGCGCCGCCACCACGCGAGTCTTCCTCCGCCTCCCG
3959292	TGCAGGAAACGCTGATGGACAGACAAACGTAGCCG
4537857	TGCAGTTGCCGCGCGCTACCATCGTCTACCCCGCCG
4540609	TGCAGCTGGGCCGCACCCCGCGCCG
4990121	TGCAGCAGTGTGGGTTTTTGCCCG
4990143	TGCAGTTGGAGCCGTCGACTACGGGCTCAAGGCGGCGACCACGGCGGGGCACGTGTTCGGCGCCCTCAA
4990747	TGCAGCAGCAGCACGGCGGCGGCGGCAGGGTCACTGGGTTCGGCGAGCACACCGACCCCCAGATCATCT
4990756	TGCAGTTGGCCCAAAGGTTCTCCG
997598	TGCAGCGAATTGTCGCTGTTTCGCAGAAGCGAGGGAGCGAATGTTCGGGGTTGGGCCAGCCCGTTTTAA
1228075	TGCAGATTAGTACCCTCAACAGGAGGATCATAAACTTCCAGGAGAAATCATTGAATGTTACACTAAATG
1252805	TGCAGCATGGCGCCCCCGCACGCACTGCACCGCAAAAGAAGCAGGCAGCCATGGCCGACATGGCCTGAG
3949074	TGCAGCCAGAGTGTTGGTCCG
5411559	TGCAGCAGGTCGTCGCCGAGGACGTCGACGGTGGAGGCGGCCG
986077	TGCAGAGCATCAATATGGAGGCTGGAGTTGATAGCAATAGCAGCTGTAGCAGATACTGTAGATTTTGCC
1058318	TGCAGTCGTGGGGTGCTGAGAAAGATTCCTAGTACGCCCCACTTTTTTTCCTTCACGTATTTCTTTTTG
1093327	TGCAGGAGAGGGTGACACGGTGGTACATGCAGTCCCTGGCCTCGCGAGCGTCAAAGGGGATCGGCTCCG
1190378	TGCAGAGGCACGAACAGGGACGCGGAGGGCATCGTGGTGATGGAGCATCGGCCATCGGAGGGAAGTACT
1254871	TGCAGAGGACTGCAAGTGTAGTTCAGTTAACTGCTGTTAACTGAACCGCAACGAGTGTGGCGTGCGTTC
4394145	TGCAGCATGGGCTTCAAGAAATTTTGTAAGAGAGGTAAGTGGCCCG
4989750	TGCAGTGGCACTTGCGGATAACCG
1259624	TGCAGCTCCCCTCATCCGGTTCTGAGAAACTGCCCCATCTACGTTTATCTTGCACATTGCATCCGAGAT
2278446	TGCAGCATGCGCGACATGAAATGGAAGGTGCCGTCGTCGATGTACGGTGACAGACGGGCGCTCTCGATG
1102066	TGCAGCCATACAGCAGGCACGCTGACACGCCCAACGCGCACCACCGCACTTCTGCCG
1212335	TGCAGAATTTCGCCATGCTCCTACCTACACGAGAACCTGAGAGTCCAGTGGCACCAATGAAGCAAGCAA
1282176	TGCAGGGTTGTCCCTTCTGCAAGCTTGACCAGCCAAGAAACTGAAAGTACTACGGATAGATCCAAGGGG
3941755	TGCAGTCTCTCGGGAAAATGGAATTTGGAACTGGCCG
3951446	TGCAGCAGCAGCAGAAAGCGACAGATCAATTGGGCCAACAGCGGCCG
4991205	TGCAGGCTTTTGAATACCTTTTTTTTTTGAACCG
3958197	TGCAGCTAGCTATCACGTCGCTCCTCCATTGCTCGCCAGGCATTCCCG
1020560	TGCAGTGTTCCGCCCGCCGTTCCGCCACCACGTCCGCCACGACGCCCCTCGCCCCGCCTCCGCAGCAAA
1066594	TGCAGTGTGCTGAGCCTAGGAACAGAACGTCAGTCTTGAGAGCTGAGCCGTTCGTTCGTTAGTACGGGA
1077852	TGCAGCTCCCAAAGATCATCAACCCAATATAGACAATCAAGCAATCTCCG
1090728	TGCAGTGTAGTGTAGGGCGACTACTCTGCTTGGCGGTGAGTCAAGGATCTCAGGCCTGGCCG
1100632	TGCAGACGAGCCGAACCCCGTGCGTAGAGGCAGTCATCACGTCGTGTTGTTGTTGGCCTTTGTGCTGCC
1113573	TGCAGGTATGGCTCATCTTCCTCTCATTCAGTTCCCCTTAATATCATTGCTTTAGGTGCAGCCCCGAGA
1114299	TGCAGACAACCGCGGCAGTTTCTGTATGTAACACTGCGCACGCTGCCCCG
1114328	TGCAGCTTACAAAAGATGAGGAACACCGTGCACTGCGCTAGTCACCAACTCCTTCATCTCAGTTACGGC
1202590	TGCAGTAGCTAGCTAATTGTGATGATGTTTCTAGAGCGATGTCCATATATATACGCAGGCTACGAAGTT
1286981	TGCAGTGGGTGGGGCTCGGATGGCCGTGGGCCTCACTGTGCTGCCCAGGACTGCCTCCCCTGGCCCGTT
2303690	TGCAGTCGCCGCCATGGGTACCTGCGATCGACCGTCAATCAAGCGACGACAGCTTTGAACCCG
3022531	TGCAGCGAAGGCAGAAGGAAAGCTCAAAGTTTCGATCCG
3064864	TGCAGCCCTTTCGCTGAAGCGTGCGAGCGAAAAGCGCGAAACGGCCCG
3939643	TGCAGGGGAGCGACGTCGTGGGGCAGCGCGGCGAGGCGAAGCCCG
4407317	TGCAGGTTGTGGCCGTAGGTGCCCG
4411360	TGCAGCATGCCGAGCTCTTGCGGGATCGGCCCG
4535915	TGCAGAGCGCTATCTTGCACCTCGTGGTTATCCCG
4544466	TGCAGAGCGAGAGAAGCAAGCCGACCG
977457	TGCAGCTCGGCCTCTGAGCGCGCTAGCCACTACGCCACAGCGAAGCTGTTGACTTGATACAGGTGAAAC
983559	TGCAGGCGCTCCCATCGGAATTAAGAAAACAAACAAGATCAGTTGTCGGTGTATTCCACTCCG
1046242	TGCAGGTCAGCGGATCACACAACACGTCCCGATCACTGGAGGGCGTACGTACACGGATCTCCTGACGGC
1049723	TGCAGCCAAATAATTAACATTTTTCATTACCATTTGACGTTGACTACGTGGATCCATGTAGACACTGAG
1057001	TGCAGTTTCTTGTACGAAAGACAAGATGATAGATCTTACATTTAATTCCATTCCAGGTCACACATGCTA
1067175	TGCAGATTTCTGCCTTGAAATATAAGAACGTCAATTCTACACTTTCGTTAGCGATTTTGGAGAAGTGTT
1067569	TGCAGTATCAACGTACGCCTTCCCCTTTCCCTCTCTCTGCTCAGTTCCTCTTCCCAGTTGTCGCAGATC
1078202	TGCAGATGACCACATACAAGGTGTACTCCGATCCCACAACTTGAAGTGTTGATTCCTTCTTATACATAC
1079041	TGCAGGCCGCACACACCAAACTACATCACGGTATTGCACGCGTGCAGACTACACCACCAACGACAAGGT
1095266	TGCAGTGCACGCGCAGATGTTGGCCCCAACGTGGTTCTGCTCGGCGGTGGGCGGTTCTGCTCGGCGGTG
1096291	TGCAGTCGGACGCCGCGGCGAGCGGGGCTGCCGCCTCCGACGAGACGATTAGCGTCATACTGGCCGATC
1099494	TGCAGAAATTGTGGGCTCCATTAAATACCACAGACCGACCATTGTTCTGATGACAAGTTGGGCTCGCCT
1104515	TGCAGGAAGAAGACAGGATCCTCATCGTCAACCACCCAGTACCCCACAGCCACCCAGATCCACGCCACC
1108594	TGCAGTTTTTTTCTTTTCGCACTTAACAGGCGCGCGTGTTGGGCTCGTTCGTTGCCCCG
1109898	TGCAGCTATGACTTAACTAAGGCTGTACATCCGATCATCCGTTTCCTTTCTAATCAACCAAACCGAGAT
1110198	TGCAGGAGCCGAGGCCGTCGCCCCCTCTCAGTTCGTCGCGCCACCTCCAGTTCCGCCG
1125763	TGCAGATAGACAACTCCTAAGAATTAGCCCATAATCAGTTTCAGGAGGTGATAGCCGATCTTCCGAGAT
1229501	TGCAGCCCACTTGTGTTGAAGGAGTTTCTTCCGAGCGTTCCAATGGCGGAGCTGGTGGCCACCATGGCC
1235141	TGCAGGAGGTCACCATGGTGGGAGTGGTGCGCTGGGCATCTGTGCGTGGTTTCCGACGGTGGGTTGGAG
1237955	TGCAGCACATAACCAGCTAGTTTTTTGGCGCACAAACGTGGGCAGTTATTTTCTTTGCCGCGTGCGTGC
1276036	TGCAGGCAATGAGGCGAATGAGCAGGCCAGCTTTTGACGAGGGAAGGTGAGGATGAGGCGCGCCGCGCC
1694143	TGCAGGTGTTGGTCACTCGCGCCGTTCCATGGGGACGAGGATGGAGATGGCGGAGGCGGGCGGAGGCGG
2280342	TGCAGTTGTAGCCAGGCCCATTGGTGGAGTCGAGGCAGTCGCTGTGATCACTGACACAGGCGTACTCAC
3021770	TGCAGTTAGCTACTGAAGATGGCATTCCCACTTCACCG
3024477	TGCAGAATTATCTGGACGACAAGGTTTATCTGGAGGAGCCG
3384745	TGCAGCTTTTTTCTTCTTGGTCACACCATAATAACCTTACCCG
3942739	TGCAGGGAAGGGCTCGTCCTTCGGTGGACGGGGCACGCGGACTTGCCG
3956069	TGCAGTCTCCGTCCATAGTATGGCGGTGGCCGCCCTCCCCG
3960470	TGCAGGTACCAACCTCTCTCAAGCTCGCTCGCTCGCGCTGGCCG
4003982	TGCAGCGACAGTAGGGGAGGAGAGCGTCGTCGACGGCCG
4537886	TGCAGTTGCTTTTGGGATTTTTCATAGGCTGCTCCTGTCGCTAATCCG
4544222	TGCAGAAACATCCAAATGTTTGCTCGACTGAATTTTATTACGATTTTTCTAAATCTCAGGCTCCTCGAA
4989848	TGCAGGCGAGGATCGCCAGCGCGGCGGCGGGATCCG
4990736	TGCAGCGTTCTTCCTGGCCTGCGCGAGCACGGTGCGGGAGGGCGTCGAGGAGGTGGTGCAGGTGGCCGA
4991085	TGCAGCACCAGCCTTGCTGCCTTCGCCG
1238398	TGCAGCTCGGAACTGTAGAGGAGGCAGATGGCTCTCCTCGTCATTTCCCACCAGGGAGGCCGTAGATGG
1250919	TGCAGGGTGATGAGTTGACGAACGGCAACGGCAACGGGGCCTGCAAGGTGCTAGTACGTTCACAGGAGA
1082519	TGCAGCTCGTCTTGAAAATCAAATGGTAGCCTATGACCATAAATAGGGACGCTTAAGAGAACAACCCTA
3064502	TGCAGTCTCTCGGGAAAATGGAATTCGGTACTGGCCG
4538751	TGCAGCCGCGAGCTGCACGTATATAAAGTACGGCCG
7347834	TGCAGGTGTGGTTCAGGACCG
1097545	TGCAGCAGGAGCAGCCGCAGGCCGTGCCGCACTTGCAGGTGGTGCAGTCGCAGCCGCCG
1151196	TGCAGCTCCACCCCACTCCGTAGAATAGGCGGAGGAGCGTTGCCCCCACCTCAGGGTGGACACGGTCCG
1218524	TGCAGTCCAGCCGACCTCACCGCCATGGTCACGCGCCAGGCCGACCTTCCCTTTGTTGTAATCCACCAT
2276464	TGCAGGGTAAGAACAATGGTGGATCGAAAATAGATGTTCTCGGGCGCCCGCGGCTGGCACTCAATCGGA
3024078	TGCAGACAAAAAGCTCCGCTACTCCCGCGCCATAATATGCAACCACCCG
3033389	TGCAGCAGCGGCCGCAGCGCGTCCCCATCGAGCCGCCG
3385136	TGCAGCTACCACGGTACGTACATGACGGCTACACGTCCG
4008576	TGCAGCGGCTTCACCCCAACGCCGAGCTTCACCGACATCATGGTGAACAAGTACAAGCTTCGAGGCGAC
4989624	TGCAGTCCAGCCGCTGCCCTCGGCCAGGCCG
4990269	TGCAGCGCTAGTGTTTTGCCTCCCG
5332298	TGCAGGCCATGGGAGGCTACCCCG
1090475	TGCAGTCGGCGACGATGATGGCAGTGTCGTGCTGACGCCGCCAGCACTGCACGAGCATGAGAATGAAGG
1228984	TGCAGAGGCAACCCTGCGTGTGCTGGCAGCGACACCAATGGCCTGAGAAAGGTGGGGGTGTGTGCCAGC
1230354	TGCAGGCTCCACTACGAGTCGTGATGAGGAGGGCGCATCACGTTTGACGGAGCGCGGGAACGCCGCGTG
1054770	TGCAGAATTTTAATGATTCTATGACTGCTATGGGCCACAAACTAGATATGCAGGAACAAGGAATGACTC
1099460	TGCAGAAAGTCGCACAAAACATAGCGAAAACATCCTAGATTTCTCCAAACAGCCGTGCGCTTGAAAATC
3939243	TGCAGCACGCGGCCGAGCCCGCTCCGCCGCTCACCAGGAGCTCCAGCCG
4541690	TGCAGAGAGACAGAGATGCAAACCG
1089769	TGCAGATCTACAGAGGAAATCAACTAGCGCGGCTGCACGGACGGTCCCGATATATTTGGGGCCG
3955539	TGCAGCCGCTCAACGCCCGTGTGACGGAGGGCCGCTCGTACTCAGTCGAGGTGAACCTTGTCGACGACC
4405105	TGCAGAGACGTGCGGCGGTTGACGTGAGCGTCAGGCGGCGCCG
4989591	TGCAGGTGCGCTCTGCGTGGGGTCAACCTCCCG
4993765	TGCAGAGCACCTGCCCCCGCCG
7358395	TGCAGAAGCGAGAGCGCGGGACAAACGGGAGGTCGGGGGAGAGAGGGCGCGGGATGAGACAAATGAGGG
1256013	TGCAGTGCTGTTGCATGATTCCGATTCAGGTTTGGTTCGGCAAACATTGGATTTCCTGTTAGAGTAGGC
4991115	TGCAGTCGGCGACGATGATGGCAGTGTCGTCCTGACCCCGCCAACACTGCACGAGCATGAGAATGGAGG
1218889	TGCAGAGAAGCACCTTTGGAAAGAACATAAATAACGGCGACGTTCTAGATTGTGGGGATGGAGATGACC
4991263	TGCAGGCCCCGTGAGGCTCCCCGCGAGCGTCCCG
1229665	TGCAGCAGCAGCTTAGTGGATCGGGCTGCTGAGGTCTACCCGAGAGACCCG
1239066	TGCAGAAGATTTTCAGTCCTAATGATGGCTCTCAATAATCTCTTCTCCCTGTCAAAAATTCACTGCAAC
3945566	TGCAGGTCATCGACCGACGATAGTCTCACGTCGTCCTCCACACCG
3956747	TGCAGAGGTTCTCGAGCTAGCTGACTCACGACAGGCCTAACCCACCG
3960479	TGCAGCAGAAAGGACAGATCGGGGTCGGAGATACCAGATTGGGGCGAGGTCGAGCTGCCCGCCTGCCCG
998819	TGCAGAGATGGTCCCGCCCTCGCCCTCGCTCTCTTCAACCTCGTCTGCCG
4990604	TGCAGCACCAACCCCGTTCATGACCACCACCAACACCTCCTTCGAGCTCTCCGCCTCGGGGGTAGTGAC
4990996	TGCAGCACGGACCTCGTTCATGATCACCACCG
1240937	TGCAGCTTTGCTCTACCTAAGCTCTGCCGCCAGCCAGCACTCCTCCTCCTCCTCCAGGACACCCGAGGC
4397004	TGCAGATCCCCTGGGTCTCCACACGCACCACGCCCTTCCTGAAGGTGAAGAGCTCCG
4405189	TGCAGAACGAGTTCGGCGACGCCACGCGGTGCTTCGCGCGCGGGACGCAGATGTTCGACGGCACGCCCA
1235582	TGCAGCTGCTCTTTTAGTTCCTTCCTGGCCTGCCTAATGTGTCTAAGCTGAGTTACATTCCTCTCCTCC
1236695	TGCAGTTCATGGCCCAAGCGTCAGACATTGCCGATGGTGACCTGGATGTCAACATGGAGCACCTCCCTT
1254498	TGCAGATCCGATCACCATATCCATGATTATCACCTTCCCTCCGTCGTCCCTTGCCG
1257004	TGCAGCCGCTCGCCGCGAAGCTGCTCCGAGTTGCCCACTTCGCTGCTCATCACGGCCTCAATCCGAGAT
1738406	TGCAGTCGAGGTCGAGGTACTTGACGGCGACCGTCTGCGCCTCCAGGCCCG
1740429	TGCAGCTCACCCGAGCCGCGGACTCTGCTGCACGCAGCCATGGACGAACGCCTCCG
2252828	TGCAGCTGCTTCGGTTCCTTCGTGTTCTGCATGGTGACATCGACTGTCATTTGGAGTTGAATCGCCGAG
4398083	TGCAGCGCGTACCCACACGGGCCTTGAGGTTGGCGACGAACTCGTCCG
4989660	TGCAGCATAGCATCTGCACGGCCCCTCCTCTTCTTCTCCGCGATCTCCTCCATCTCCACGTCCATATCC
4991011	TGCAGCAGGTGTCAGTCAGGCCG
1100839	TGCAGCGTGCTTAGTCAAATAAGAAGCACGCACGCGCCGCGCGAGCGACTTTGTTAATCGGATAGAATC
1119219	TGCAGCTCACAAAATTACAAGGGGAGATGTAAAGAACTGCACGGTGTCGTTGTCTGTACTTCATCCTGC
2277773	TGCAGGAGCTGATTCACATCGGCAAGTCCTTTGTTAGGGTCGAGGTCGAGTGCGACAAGGGCTGCGCCA
4395187	TGCAGGCACCCACGCATGCTTTCCCTCCG
4540263	TGCAGGCTGCGGTACTCCTTCCGCAGGGCCCCG
4541757	TGCAGCAGGGAGCAAGAGGGCGCAACCCG
5410777	TGCAGATGCAGCTACTACTCCCTGGCTCCAGGCCG
2334383	TGCAGGCCTGCTGCGCTAGCCATGCCAATCAGAGGACGTGCCGCACAGACTCGAGAGGGGCTAGAGCGA
4992637	TGCAGCACTGCCATGCAGATCCTCGGAGACCG
1020313	TGCAGTGCAGCATGGCGGCACCAACAGTGTGGTGACGGGCCGCATCAGCTGGTGAAGCAGAAAGGGCTC
1044187	TGCAGTTACTTGTATACACCTCTTACATACACGAGATGATGAATCCCATCTCTTGCAGATCACTCTTGA
1071498	TGCAGTGCAGCTGAATCTCTGTCTCCAGCAGTGCTAGCTAGTCTTGGTGCTGCTTGGCCG
1076227	TGCAGTACAGCTCACCTAACTCAAGGCCAGCAAGCACATGAACAAGATCAGAGACCCACCATCACAACT
1081254	TGCAGAAATCTTACCATTATTACTGGAGTCGGCACCTCGCCCACGCTAACACTCTACAACCGTAATAAT
1093885	TGCAGCAACCCAAAGGCTGAGGACATCTTCTGGGCTTCGGTGTAGGGACCCGCTCCG
1094011	TGCAGAGGAGAGGAGAAAACACGCTGAAGAAACGCGCTCGTGGCGGCAGCGTCGTGGAGATCAGATGAA
1099668	TGCAGCATGTGAGTGATGGGTTGAGACTTGAGAGCGCTGCTTTGATTTTATATGGAAAATCCCTTGCTT
1205565	TGCAGCATTAATAGCTAACTCCAGGATTTGGAGCTTTTGCAACGTTCCTTGTGCAAAAATGAAACCAAT
1394637	TGCAGGCCCGTCCTCAGGAGGCGGCCGAACAAGGCAAGCCCTAGGTCCG
2277600	TGCAGCATCCATGCCGTCGATGTGTAGCATGTTCGTTGCGGTAGTCAGCGCGAGCTCCGCCTTGAAGGT
3935796	TGCAGGATTCTCTGGTTGAGCTCCCGCCG
3939365	TGCAGCACTACCCTGCTGTTGCCGCCGTCGAGGCGTACGGGTACCCGTGCTCGCGGCCCGAGCCGAGAT
3946425	TGCAGGGGCTGAGCTTGATGCGGATGCCTCGGCCG
3954491	TGCAGCAGGACGCCCCGCACGGCGGCAGGGAGCTCCTCCGACTCCG
3955648	TGCAGAAGCAATCACAGGTCATTCCCCG
3961213	TGCAGACGTGGCACGTCCCCACCGCCAGCCCGAGCATGTCGCGGCAGGGCGAGCAGATCAGGTGCCCAG
4395944	TGCAGCCGCCACGCGCACCG
4406060	TGCAGCAGCTGGGCCTCTTCCG
4439599	TGCAGGTTGGGCTGCGCAGGGCGGGCCG
4541751	TGCAGGGGTGCGGAGCGGCCG
4990517	TGCAGGACAGCCAAGGCCACCACCCG
4990556	TGCAGACTACGAGTTCCAGATCTTGTTTCCG
984409	TGCAGAGATCCAACGTACGATCCGTTCCAGCACCTTTACGGGAAGTAGGTAAACCCACAGATCCGAGGT
1048220	TGCAGCGTCGCCGCTGTCATCATGGAAGCATACATGGAATAATACACCACCGTCTTGCTCTCCG
1205877	TGCAGCGCAGTCGGCACGGACGACCTGAACGTGTGCACACACGTTAGCCACACCGAGATTTGATGCCGA
1694883	TGCAGTCCATGTCATGAGCCTTCCGCCGTCGACCCAAACGATGCGTGCCG
3960850	TGCAGTTCTGCTCCTTAGTTCAGTCTCCG
4002654	TGCAGCCAGAAGAGACTGGAGGCCACGGCCGAGGACCCGCAGACCCGTCGAGGTCGCGCCCGCCCATAC
1240492	TGCAGTATCATCTTATCACAGACTAGTCCATGCAGGACGTAGGATGGCTGTGTGCCTGCGTTGATCTCT
4989781	TGCAGAGCCATGGCGCAGGTGGGCACCG
1124281	TGCAGCTCTATCAACGCTTCAGCATGCCTGCATGCATTGGGAACCAAAGTTGCTATCTTTCTAGCCTGT
1255176	TGCAGGTACGTGGAGCTGGACGACGACGGCGTCCGCTTCTTCTACTACTTCATCCAGTCAGAGCGCAGC
2288819	TGCAGGTACTCCGTTCCCTCCTCGCCTCCTTCGATCTCCAGGTCAGTAATTGATATGGGCTCCTAGCTA
1297414	TGCAGCTTGTTCCCTGAAGATTATGCAATGTCACGAGAGAGCCTTGTGCGGCTGTGGGTTGCCGAAGGA
2259213	TGCAGAAGGTGGCCCCTTCGAGAAGATGCTACTGAATCGAGGAATGTAAAGACACTTGAGACTGACGCC
4394141	TGCAGGTGGAGGGGGTGTGCTGCGGGCGCGTAAGGGAGGCCCG
4539865	TGCAGCCTGTAAGTCTTTTAGGAGGTACGGCCCCG
1026286	TGCAGGACAAGTACAAGCAGGCGAGGCTCGCCCTCGGCGACGTCACGCCG
1114944	TGCAGGTGGTCCTCGCTTGTCCGCCGCAGCAACCTTGCCACAGTCACCGCCTTGCCACCG
3944244	TGCAGTGTACCGCAGGCTTTGTGGCAAAGATGTGGTGTATGAGTATCCG
3950356	TGCAGATCGGTACGCGCTAGACCG
1233624	TGCAGTTAGAACAAAATGCATTTAAAAATACGCAAAATGCAGTGCACTTTGGTATTAAAAAAATTCCAC
1245353	TGCAGTGTCTGATTGAGTCCAGGTATAAAGACGGCCGCAGCACGACGGAGACGGAAGTCGTCGGGATGC
1246427	TGCAGTGCCTGCTAAGCACGGTGCAGTCGCTCGCGCTGGCGGCGGCCGTGACCGCCG
1256709	TGCAGTGGTCGGACGGCGGGGTTAGGGGCTTGAGCATCCTCTGGTAGCTGTAGAGGTTCCATTCCGAGA
4990196	TGCAGGAACGTTCGAAGCTTCTCGGCGGCGCGCGTGCAGTTCACTTGCTTGAGCAAGCTGTTTGGCAGG
1113364	TGCAGCATATGTCGGTGAGAGGGTACAAGTGAACTACCTGCCCCGAAAGAGGGGATGCACCCAAAAAAA
4990248	TGCAGATGCTCTAATCTCGTTTCATCCG
1110104	TGCAGCGTTGCACTTCTAGCCACTCAGCCACCATTTAGTTTGTGTTTAATTAGTAGGTCAACACCTTGT
3023738	TGCAGGGGTGATCTACAACAACAGAAGATGCAGAGTACCG
2326413	TGCAGGTCGCCTCGGTCAAGGTCGACCGCACCGCCGCCCCAAGTCGACCG
1280252	TGCAGGATAGCCAAGGGCGTGGTGGAAGGCCCGTCGCGGAACCTCCTGGAGTCGGTGGCGCAGTCGATC
4989422	TGCAGACTAGACACGTACGCCCAACCCCG
1247277	TGCAGATGATATTGGTGTCAGACTGTCAGTAAGGTGTGGCTTCTGTTTCAAATATTTCAGCAATTACCG
4989580	TGCAGTGTGCATACCTCTCCAGTTCCG
4991449	TGCAGCGCGCGGGAGCAGGTCCCCG
1241933	TGCAGCCGCTGAGGCGCTGCCTCCTCTGCTTTAGCGCCCGAGGCCCCGCGAGCCTCCTGCTCGCCCGCA
4989359	TGCAGCACGCCACTCAAGATCCTCCTCGGCTCCG
1240567	TGCAGCACGGAGATAGGGTTCGTGTAGTGCATCTTGGGTAGCAGAGGCCGCCCGTACTGTGCCAGTGTG
3942755	TGCAGCTTCACTGCATTGGCATGATCAGCAGCGGCCCCG
2330500	TGCAGCAGACCAGCAGCATCTCCGTCGAGGCATGGTAGCGGCACCGCGCCGCCG
5333006	TGCAGGCTGCGGCGACCTCGTCCG
1234160	TGCAGCGATGTTTATGTCTGGTAGCAGAAATCTAGCACCGTCGTCTGTCTCCTGACAGGAACAGCTACT
1863657	TGCAGTCCACGAGAACATCGCTCGTGGGGAAATCCAGCTCGATGAAGGGCTTCGCCTGCTCCTCCTCCG
4989678	TGCAGCACTGTATGAGATTCTAATTCGAGCCG
984714	TGCAGTTTCGTCATCCTGTCCAGTAAAGAGTTTCCTTTGACCCAATTTTCATCACCG
986079	TGCAGGCCAAGAGGATAGACGCCAACCCCAGGGACTACCTTACCTTCTTCTGCTTAGGGAACCG
1256578	TGCAGAGATGGGCCCGCCCTCGCCCTCGCTCTCTTCAACCACGTCTGCCGTGATGAATCGTGCGCGCGG
1262015	TGCAGGTTGGCGGCCATGGTGGCGTCCAGCGTCGGGTCGGCCGAGCTCTTGGTCGACGTCAGCCGAGAT
4989039	TGCAGGCCGTGCGGCTCGTCGGTACGATTCCG
4989453	TGCAGCCACGGCCGTGTATCACGGCCTGGCCGTTGGTCGATGTGCCACACTCCGCGTCAGCCTGCCCTG
4990986	TGCAGCCGTGCCACATGCCAGGCGGCGCACCG
1233607	TGCAGTTAGTTCTTAAATGGCCGCACTACAATCACTAACACTCACCAGGTCCG
4543270	TGCAGCTGGGCGATTTCCACGCGTCGGTAATACAGTCGATCTTGGCTTTGTACGGCGGCGGCGGCAGCA
1203198	TGCAGGCCCCAGACTCCCTGTGTGCCTGGGTGCTAAAAGCTCGGTACTATCCTACCG
1211785	TGCAGAAGTGGAGCTAGTGCAGCACGTCCTAGGTGGGTCGGCCGACTTGTCGTGCTGCTGTCCTGGTGT
4989588	TGCAGTGGCTCGGACAAACTGACGCACAACCG
1228461	TGCAGAGTGCAGACTGAAAACTGAAAACCGAAGAAAATATGGGCGACCTGATGACGGACTGGATTCGCC
1237658	TGCAGAGACATTGAAGCATGAAGATCGGTGTGTGTGGGAGTGAGTCACTGACCTGAGCTCCTTGGGAGG
1239023	TGCAGGAGCCTCGTGATCATGGCCGCGTCGGTGGCGCGGTTGCGGCTCAGGCGCACGGTCCG
1257421	TGCAGCGTGCGTCGGGAGTGCTGCATAGCAGCGCCGACAAGGTTGCAACGCAGCACCG
3937013	TGCAGCAGCGCACGAAAGCAGCAGTAGCCCCAACTGCTCCTCTTCCCCG
4440250	TGCAGGCACCCTCTCCATCCCGAGCCG
4990182	TGCAGGTCGGCGACGCCAAGGAGGAGGACCCGAAGAAGCCG
4991118	TGCAGCTCGGAGAGAGGGGAAACGGGGAGGAGGAGGCGGACGAAACGGATGCGGAATTAAGGAGAGAAT
4991379	TGCAGGGCCAGGTGCAAGGCCAGGGGCTGCGATTGCGATGGCGACGCGGCCCG
2301078	TGCAGCACAGCAAGCGAGCCCGCCCTCTTGCATTTGCCGCCCATGCAGACCTCGATTCTGTTCAGCACT
1236686	TGCAGTACAGTTCTCCCTAAGCTAGCAGCCGAAGAGCTGTTAGGAATAAGCCACTCCACGGTGGTGACC
3943653	TGCAGAATCCAAACCTGCCGAGACGCGACTGATGGATGCCG
4393768	TGCAGGGTCATCAACCCTACCAACGCCACTAGTACCG
4990106	TGCAGAACTGCTTTGTATACCTTCCCAAACCCACCAACTCCGACAACCATCTGCTCATCGAAGTGTTTT
1234837	TGCAGGGAAAAAGACGTCATTGATTGTTTCAGCAAGTACAAAAACAAGCAAAGATGTCGTTGCGCAGCC
1236819	TGCAGTTATGATGGGTTCTTCATCTTGGTCTACACCCCCACCAGCCTTTGGATCAGTCATGGGCTCTTC
999482	TGCAGCGTCACCTCCCCAGGCCCAGGCGTCTCCTTCTCCACAATCTCCACCTTCCTCCCTTCGTCCTCC
1225709	TGCAGTACAAGCAGGCCAAGATGCTGCATCGTAACAGCCTCACCCAGAATTACGCCG
1228559	TGCAGGGAAGCAAAGTGGCACGTTAGTACGTTACATTACATACGGCAGTTATCCAGCGAAGAACAAGGA
1234619	TGCAGATTCCGCAAAAAATAAAGTAAAAGAAAAGGGGGAAGGAGCTTCTGAGGTGTTTGCTTCAGTTAC
1234622	TGCAGACACTGGGTGTTGTGAACATTGGACGACGAGGGAAGCTTGTTCTACAGGACATTAAGGGACTTG
1236341	TGCAGTGCCGTGCAGCTATAGCCACTGCCCTGCCCCGCCCACTGATGGCCAACAGCTGCCATAGTGTTT
1238473	TGCAGGGCGTGCCGCGTTAGTAGATCCTACGGGAGTAGGGCCTCTGCACGGCCCCGTTCCAGGAGCACA
1240839	TGCAGCCCAGCACGAAGACCAACGAAGCAACAAGGTGTGAGGAACCCGCATACACAACTGTAGAATTGA
1241542	TGCAGAGGAGAAGGACAAGCAGTCCGTTCCCTACAGCGACGCTCCGTCTCCG
1242458	TGCAGGAGGTGAAAGGTGGAGATTTGGGAGGGGAGGGGAGGGAAGTGAAGTGGGGACGAGAGAGTACAT
1242537	TGCAGGGGCTAGTATCCTAGGTGGCCACCGTCACGGCAGTCCCCGCTGCTGGCGCCGCAGCCG
1244863	TGCAGCAGTGAAGTTGGTATCTGGCCATGGAGCTGGTTGTAGGACAGGTTCAGCCGCTCCAGCTTCACG
1245779	TGCAGAGCTGAGCTTTCCTTTCTCTGAAACATAACTTGTCATTCCTGGATTTCCAAATACACACAAAAA
1406229	TGCAGCTGTTGACGCAGCTCACGCAGCTCGGCCCTAACCTATATATCCG
2291028	TGCAGTGTTTGTAGACGTCTTTGTCCCTCAAATAGCGGTTTTTTCTTTGACGACGTTTGGCAGATGCAT
2358056	TGCAGACGTTCCTGATCTCGATCTTGGAAGGGTCGGTCGTGGCGGCGAGCTTGCTGAGCTTTTCCATGG
3026672	TGCAGGCCCATGTGAGGAAGGAAGACAACCACGCTACCTAGCCG
3940926	TGCAGTACGCAGGTGACTCGCGCTAGCCAACAGGCTAACCG
3945988	TGCAGTTGACAGGAACACAAGGTGATTAAGCTTCTATGCCG
3959427	TGCAGTTCCACGGCTTCCACGGCGTGAAGCAGGAGGAGAAGAAGCTGGGCCAGAAGTTCACCGTCGACG
3960917	TGCAGCTCGTCTCCGAGTCTCCATAACAGACTTGATTACCCG
4398222	TGCAGGGCAGGCGACGGGGCCAATAAATGCCGAGGAGGCAGCGCCTTTGGCGGCGAATGCAGGGGGGCC
4410314	TGCAGGCGGACGACAGAGCCG
4989783	TGCAGGATGGATTTGGGGACATCGTGGGTAAGTGAATTGGGGAGAGGAGAGGACGTGGAGGGCTCACCG
4990169	TGCAGCAAAAAGGGCACCAGAACCCCAAATATCCG
4990249	TGCAGGCGGGCTGCTCCAGGCTTCCATCCACCGAGAAGCTGAGGAATCAGCCAGTCAGGAAGAAGGGGA
4990363	TGCAGGACGGCTTCAACATCGTCGCCGTCGACTGCATCGGCGGTCCCTCCGAGCAAGACCGCCTGGAAT
4990392	TGCAGCGTCACCTCCCCAGGCCCAGGCGTCTCCTTCTCCACAATCTCCACCTTCCTCCCCTTGTCCTCC
4990859	TGCAGTGGCGGCTACTACGTCTGCAACCCATCCACCG
4992907	TGCAGCGCTGGTCACTCTGATAGTCCG
1126695	TGCAGGATCAGGAGCAGCCACTTGTTGGAGGCGTTCTACCTTCAGCAGGGGGCAGCCGCAGCAGGTGAG
1221202	TGCAGCAGAAGTAGTAACCCTAGCCATTGGAGAAGATCTAGCTAGAATGCCCAGACCGAACATTAATCA
1229031	TGCAGGCGCGAGCTCTCGCCCCAGCGGGCCAGGCAGCCTGGTGTGAGTAAGCTCCGTCCGAGGGGAGCG
3939494	TGCAGTAGCACTTGCGCTCGACGTGGTGCGTGTTGCACTCGCCGCCG
4009683	TGCAGAACAAGTCAAGCAGCAAACAGAGCTTGACCG
984001	TGCAGCCCTACCTCTCCGCTCTCTTTCTCTCACTGAACGGTGGGCCCATGGGGAGACTGCCAAAGAGAA
1230054	TGCAGGTCAAGCGCGCTCCGAACCTGGAAGCGGCGGCGGTGCTGGCGCCTAGCTGAGAGCGTGTTTTCC
3533383	TGCAGCTTCGCCCATCTGCCGCCGCCCTGCTTCTTCCCG
3953706	TGCAGCAGGGCGTCAGGGAAAAAATCGAGAACCTCCG
1234886	TGCAGAGTGTATACCATAATGCCACACCGAGTCGGAAGAAAACCACCAAAAATAGCACGCGGGACTAAA
1236721	TGCAGCTGTTTTTGCTGGAACACACCTGCCCGATGATGCAGATGACGAGGGCATAGTGTGCTCTGTGCT
1252558	TGCAGGCTTCGGAGGCAGGCGCTCGGGCGAGGGCGGCAAGGAAGCTGTTCAGGGAGCGCTCGGGGACCG
3958260	TGCAGGAGGGGGAGCTCCCCACTGCTAGGACATGGTGTCCG
1298635	TGCAGTAGTCAGTTCTATCATAAAATTGATTATATAATAGATGATGCATTGTTCAAGCATGTTCCGAGA
1228817	TGCAGCAGCGAGCGAGCGAGCGTTTCCTTCCTTCCTCCCTTCCATTAACATTTCTCTCTTTTTTTTTTC
1229249	TGCAGGATAGCCAAGGGCGTGGTGGAAGGCCCGTCGCGCAACCTCTTGGAGTCGGTGGCTCAGGCGATC
1237334	TGCAGTGCTGGAGTGTGGTCGGGGCGTTACCTGCGTGTTGTTCCAGCTCCG
1240568	TGCAGCACACGCACGGGGTTTCGTCACCTCAAAAAAACAGCATGGGGGGTAGATAACGACGTGCGCGCG
2300105	TGCAGCGTGCTTTTCCATATCAAACAGGCGATGGGACCCACTTTGAGATAGTGTGCAGAGCTTCTCCTC
3954731	TGCAGCCAGCGTCTGACTTCCGTGTCAACCGAAAGGTCGAGGGTTAATTAAGATTAGAGGACCAAATGC
4538402	TGCAGCAGCGGCGACGACATGGGGTTGGCGGCGGCGCACCACTCCTCGCACGGGTCGAGCAGCGGGGAG
4989241	TGCAGCGTCAATCGTCGATCCGCAGTCTCCG
4989547	TGCAGTGATGTGAACGTACCTACCATGTCCG
4990403	TGCAGAAGCTGGCCCCTTCGAGAAGATGCTACTGAATCGAGGAATGTAAAGACATTTGAGACTGACGCC
4990580	TGCAGGCTTAAAGTTTCTCTATTTGAACCG
1228613	TGCAGGGTACGTCAGTCATGCCATTGATGACCACACAGCGGAGAGATTCATCCATGTACGTGAAAAATA
3958340	TGCAGCCGCTCTCTGCTCGAGCAATAGCGGCGCTGCCTACTCAAGCCCG
1036447	TGCAGGATGCATGGCTGCTGTAACTCTGTAGTAGTATTTCCCAGCTACACCTGTGAATCCAGCTTGGCT
1228353	TGCAGGAAGCAACAAACAAACAAATCAGTCAAATCGTCTGGGCGCACATGAAGGATCGTCAGCCGAGAT
1233260	TGCAGGACATAACTGTCACTAGATACTGATAGACGACAATAAACTACATAGCAGTAACCG
1239815	TGCAGCAAGAGCGGTACGCGGACGACACGCGGAGCGAGCACGGGGTGGCGGCGTACAGCCG
1240007	TGCAGGCAAACTAACCTTCGGTACCTCTTCCTCCCTCTCCGCACGATGTATTCTCTTGCTGCCAACCGC
1298397	TGCAGGCGTGCCAGCGCGTGCGTGCGTGGGCGCGGGTGGATGATTGTTTTGCTTCTGGGCGCGGTCGAT
1299410	TGCAGCGGCGTGATCTAGGCGGCACGCCTTCATACGGAGGGGCAGGGGGCAGCGCGCCCGACGACGGCC
2293186	TGCAGCAGCACGTCCACCAAGTCCCACGCCGCAGGGGAGCTGGCCGTCGCTGCCTTGTGCTGCTCCTGG
3942920	TGCAGTGGCCTCGATCTACGGAGCCAAAAGCCAGTGAAAAGGGCCG
3943757	TGCAGAATCCGCAACCACTATGGGAGGAACCGTTTGTCTCCCCG
3950535	TGCAGCATGCGCGTCATGAAACGGAAGGTGCCGTCGTCGATGTATGGGGATAGACGCGCGCTCTCGATG
3955460	TGCAGCCAGCAGCTCCCCTCGTTGTTTTCTCTTTTGTTCTCCG
4396484	TGCAGCAGCCGAGCTGATTTTGTCCG
4397303	TGCAGCTCATGCGGCGGTACCCG
4990431	TGCAGGCGAGCAAACCCTAGCCAGCCG
4991000	TGCAGCCCAGCACGAACACCACCG
4991291	TGCAGCGGACTCGGACGACGGAGCCG
4991968	TGCAGGAGCAGGAGGGTCGCCCG
4992518	TGCAGGTTGTGGCCGTAGGTGCCG
2289576	TGCAGCCTGAGCATCTGTTTTCAAGATGAGCTTCCTAACATTCATTTCTTTAGCCAACTGGATCGCTCG
3936237	TGCAGGTCGCGGAAACTGTAACTTACTCCATTAATCACCACCG
1228700	TGCAGGATGGCTGCTTGCTGCCTGGAACGGCTGGCTGCTAGCTAATTGTGTGTAAAACATCCATTAAGT
1235328	TGCAGATCCAGGTTCATGCCCATGGCTACTTTCGTTCGCCGCATAGGAAAGCTTCCACCTTTCGCCGTG
1239530	TGCAGGTCACCGCCTCCTCGGCGTCTCCGTTCCTCCGAAGGGCAACACCTCCTGAAGTCTTGATCGCGC
4989814	TGCAGCTCCATGTGTTTGAATCTCCATGGGATTTTCGGTTAACTAAGTTTTTTTTCAAAATTAGCATCA
1237899	TGCAGACGACAACAGCAGGATTGGTCAGAGGGATTGCTCCCCTTGAACATGGAAACCACCAGGGAATGG
1242111	TGCAGAGCTGCGGGGTGGGGCCCGAAGGATGGAGCGGGCACTAGATGGGACTTGGTGCAGTTCTCCAGT
1234389	TGCAGAATACTGAACTTCCATGGGAAAATTGGTATCAAATGCAGGAAAGGGTAGGGTTTCAGCGGGTCG
4993002	TGCAGCTCTCTCAGGCTCACCG
1233997	TGCAGATTCCTAAAACAATAACGTAAAAGAAAAGGGGGCAGGAGTGGTTGAGTTGTTTGCTTCAGTTAC
1234089	TGCAGAGAAGAGGTGAGGATTGATGGAGCCTAATTTAGGACTAGGAGGAGGCACTTTGTGTTTGTGTGA
1234136	TGCAGGCCCTTTTACACTGTTAGGTTTTAAAAACAAACGTAAAAATAACACTGCGTCCG
1235483	TGCAGGTTGAGTTATTTCGCTGGTACAGTAGTGCCGCCTAAGATTGCTACAGGCCCATGCATCGTACCT
1252720	TGCAGGCCCTGATGGACTACTACTACGCCATCGCGCCAGGCGGAGGCGGCGAGGGGACCTTCGTGCACA
1254534	TGCAGAGGTGGCCCCTCCCTCGCCTTCGCCCTCTTCAACCGCTTATGCCGAGAAGAAGCAGGCCGAGAT
1255738	TGCAGCATTGAGTCACCGTCTTGCTGCGTAGTGAGCCGCCGCCAGCCTCTGAGCCGCCCCGCGACCCGA
1256149	TGCAGCAGCAGCGTCAGGCCGAGGCCGTCGTGGTGCGGCGTGATGCCAATCACCTTGTCCG
3936542	TGCAGTCACCACGGGCGTCGCCCTCTCCCCGCAAGCCG
4990838	TGCAGAGGCGGTGGGGTTTGAGGCGGTGTTGTTGGAGCTCCG
4991125	TGCAGCTTGCCAACCTTGGGCGGCTCGCGGCAGAGCATGTCGAGCTCGGCGGCCTCGGCGAGCGTGGCA
2295945	TGCAGGCTTGGACGAGCTGCTCTTACTAGCTAGCTAACCAGTGCTACCGTGCTGGAGGACGTCACGGAG
1234419	TGCAGGCGGAGGTCGGACAGCAGCTCCTCCTTGGCCCAGGTCAGCGGTCCG
996295	TGCAGTCGTGCTTGGTGTCGGGTTGCAAGCGAGAGGCGCTGGTTGTTTTGCGTCAAAGTGTTGTTGGGC
4992786	TGCAGGAGACCTCTTCCAAACACGCAGCCGCCG
1234966	TGCAGAAAAAGAATGGAGAAGGATGGTAGCGGGCAGGTGAGCCGTGCGCCTCGTCCG
4989520	TGCAGGAATACGCGATGCAGCTCGCCG
978306	TGCAGTGGTATTCTGTTGGTCATGGTGGGTCATCAAGGCCCATGTGGGAAAGTGCTGATCTGCTTATAC
978859	TGCAGCTTTGATCCACATTATTTCGGTCCGTGAATTGCTCTGCTGCTGGGCATCCTCCG
979411	TGCAGATATCATTTTCTAGATGTAGAGAGAACTTCTTGATGTTCATACTTAACGGCTACATCTTCATAT
981798	TGCAGGTGAAGATCAAGCTATGGCTGAAAATGCTCACTACGCACACACAGTCTCGCTGATCCTGCATCG
983062	TGCAGTGGAATAGACATAACACATGCTTCCGCAACCATTCCATTATATCCAAGCTTCACTCACCGAGAT
984397	TGCAGAGCCCAACAACTAGGCTAGGCTAGTTCAGATCCTCCTCCTACTACTAAACTTGGACCGCAGCAC
989167	TGCAGTGTTGTGCGAGGCAGCGTGGCCGTGTGATGCGGCAAGTGCAACGAAGGCTGGAGCGTGGGACTC
991524	TGCAGGTGTCTTCCCCAGGAATGGCTTGTTCCCCGATACGCACCACGTCCG
993520	TGCAGGAGCTCGTAGCGGGCATTCACGTCGCGAGCACGCAGGAGACCAGCAAGCTCGGGGAGAGGTGTC
994923	TGCAGGCGAACGTGTCCACCCCCATTGATGCTCCATCCATTCGGGCGGTGTCAATGAGCGGCGACTTTA
1008176	TGCAGGGCTGTGCCTCCTCCATTCAGGGGCGAAGGAAGGCGCGGGGAGGAGCGGATAGGATGGGAGGTC
1014324	TGCAGTTCGCTTTATCATCAGCCGAAAGCACTTGCATACTCAGAGTATTTACAGCCG
1019708	TGCAGGAGCAAGTGGAAGGAATTTTGGAAATCAAGGAGCGACTGGATGGGTTGGACAACAAGTTTGAGG
1023812	TGCAGGCAAAGGGCGACGAAGAGTGGCAGACGAGCACAACGAGGGAGAGGAAGAAGGGAGATAAAAAGG
1031906	TGCAGCTCTTCCGCCGCATCGCCTACACGTCTGTCTCGGCGGCGTCTACTCGTCCTTGTCACCATAGCC
1032247	TGCAGATGGATAATGAGTCCGTGTGATAAATGTGAGTGACCACTGGAGGTAAAATGCCATTTGATTGCC
1033127	TGCAGTTTGGTCATCATGTCCAGTAAAGAGTTTCCTTTGACCGAATTTTCATCACCG
1054648	TGCAGCAGTATTTGGTGCAGCAAAAGCTCTGGGCCAAATCAAGCCTCCTGGAGTGCAGGTACTAGCTGG
1055078	TGCAGCTTCCACGGTACATGGTTGAAGGTTTTTAAAAAGCCGATTGTAGCAAACGAGTTGACCTCCTCA
1058012	TGCAGCAGAAATCAAGCCGCATCCACGTCCTACCTCTTCCCCAGAGGTCTCTATTGCTGCAAAAGGAGA
1068781	TGCAGGAGCGACTAGGCCCTCTCCTTTTTCTTCCGTTTCTTTTTTCTAGCGAACGTGACTCCATGCACA
1068871	TGCAGCTGATTTTTAGGCGTCTCGTCAGATTTAGGGAAGGCAGAATTCTTCTTGACGACTAGGGATTGG
1069761	TGCAGGAGGAATAGCTCAAGGAGGCCGATCCGAAAAATTGACTTACACAAAGATATCAGGCGACTTACC
1073493	TGCAGAACAACCAAGGGAACCTTTGTCGTATGGGATGACAAGGATTAAACAGTAGAGCAGGCCG
1073522	TGCAGAAAAGGTGCCCAATACATATAGAGCGTGGACATCTAGAGCTTTGCATATGCATCCTGCCTAGAT
1083278	TGCAGATGAAGATTAAAGTAAAATAGAAAGTAAGAGACAACATCATGAAGCTTACTAGGTTGCTCAAGT
1088697	TGCAGAAACCTCTGCGACACAACAACAACAGGTGTTACGGAAGCCACCACTTCCG
1089656	TGCAGAACCAATACTAATAATAGCATGCTGAAAACGGAAGACGGAAAACGAGATCTTTGCTTGCTGGGA
1089668	TGCAGCAGCCGCAGTTGCCTCGTCCTGGACTCAACCCCGTTAACGCCTAGGAGACCACCG
1090180	TGCAGAATTTAGGCGGCGATTCGGCCGTGGAGTTGGTCAGCGGCACGAGGCCG
1090766	TGCAGCCCCTGCTTTTCTCCCGCTGGCTTGGCACTTTGGAGATGAGAAATCCCAGAAGGCACCAGGTTA
1091447	TGCAGCAAAACACACATAATCCTCACACGCTCCTCGGCGCCTCACAGAAGCACGCCACCG
1093590	TGCAGCAGGTGGTGGCCGCACAAATATCTCGTCTGCGCCAACAGAGCCCCG
1093829	TGCAGCACGTTGCGAGTGCCAGCGTGTCACGCGCGGGCGGAAGTTTGGGCCG
1094831	TGCAGCGTCGTCTCCAAAGGAAAGCCGCGGCGGCCGAAGGCTTCAACCG
1095690	TGCAGGTCCACTCGGCGCCGCCGCACCGCCCGATCCCTATCCGACGGTCCG
1096638	TGCAGCGGCCCTTGCGGAAATTGCCATGCTATGCGGTGCAGATGAAGCGGCTGCTGTTTCCATCGCCCG
1099479	TGCAGTACAACCAGAAATTTGGATTTCGTCTGAAATTCGCCCGTTTCGTTTGGGCCTGGTACGAGTACA
1100040	TGCAGAACAGAACGGGGAAGACCCTAGTCTGGAATATCCTCGCTCACGCCGCCGCGCTGCTCTCCGTCA
1100105	TGCAGTATCGCTTATAAGACCAGTAAAGATGTATAGAGATAAGAGAGAAAATGTGTTGATTAATGTCAC
1100429	TGCAGTTACCGACTGGACTGTGATTGATGGACCAAACCCCGCTACTGCCACCATTGTTGCCCGTACCAA
1100552	TGCAGGTCATTTTGTTAAAGGAAAAATGGCGATATCTCATGTGTGCACTAGGAAGCCG
1100738	TGCAGACGCATTGTTTTTTTTTTAACAAAACATAGCAGTGCTACTGAACTAGGAAACAGGCACGCTCGC
1100851	TGCAGAGTAGTATATCCCACGCCCGCACAAGTAGTAGAATAGGAAACAAACATCTCCCCGCATCCCACC
1101630	TGCAGCCTCACCAAGCGGAGGAGGGAAAGGAGCAACTGCCACCATGACCCAACGTGGTGACCCTGCTCA
1102164	TGCAGATCTCCATAGATGCTTGGTTTTGTAAGTTCTACGCTGCCCTGGGTGAACAGAATCTGCGTCCTT
1102824	TGCAGCCCATTTAAACTTCAGATGCGTACGTGTTAAATAGAGGTTGCTTTTTTTTAGACAATTTAAATA
1103305	TGCAGCCAACATGGTCCAGAGGTCAGGTTTCCTTTCTGCCTTGAATCCAGCAATAAATCGTCGTCATCA
1103432	TGCAGTGCGTCATCGCAGGTTCAAACCCCACGTAACGCCAACCATTTTTGCGATTTTTACCTTCGCACC
1105046	TGCAGACCAAATCCTCCCTGTCCGTTATCCTTACCGATCAGATCACGCCCG
1107243	TGCAGCCCAAAGAGGTGAGAATTCAGTTAACCCGCAGTTCCTTGCCTTTATTTTTGTTCCGCCTTCGTC
1107769	TGCAGGCTCATAGGGATGGCGGCGTGGACTTGAGCAGCAGTCGTGAGTTACACCG
1110478	TGCAGTTGTAACCAGGCCCATTGGTGGCGTTGACACAGTCACTGTGATTGCTGACACAGTCACATAAAT
1110483	TGCAGGTCCATCATGGACGCGAACGCCGCGTGGCCGACCTCCACGGGCGCGCCG
1115206	TGCAGTTTATTGCTTCCACTACTTTTACTCATTGTTCGTATGGTTGCCTCTGCAAACGAACGCCAGCAT
1116301	TGCAGTTAGACCAAACTCTGATGGTTTGCTGGAGGTAACAATTGCTACCTGGTTGATGCCTGGTCCGAG
1116714	TGCAGCTTGACACGTGCATATGGTTTTTATATCCTGGTTTACTGAAGGGTTTTCTGCTATTGACCGAGA
1117872	TGCAGGGGCGGACCCAGGACAAAAATGACCCGGGGTCCCATGTTAGGGTGGACACGGTCCG
1118189	TGCAGCACCGCCTGGTACGGGTACTTGACGAGCGAGATGTAGTGGAACCAGATCCAGTAGTCCG
1124127	TGCAGGTTTGCCCCTGACCAAGTGTTAGTTTTTTTCTCTCTGAACCGATTCCTTACCGCCG
1124279	TGCAGCTCTTGTGGGTTGTCGTGTTTGAGGATTTTCGGGCTAAAGTGCTTACAAAATTTGGAGCAAGTA
1125371	TGCAGCACGGGCCGCAGGCCTCGCTGGAACCGCGACATCACCGCCACCGCGCCGTGGGTCAGGTCCACC
1126017	TGCAGTTTGTTCTGTCCCACGCCGTCCTGCGGAGTGAAATCCGTAGCATGCACCTCTCCG
1126396	TGCAGTGCAGTGGTTTGTGCACTGCACGCGGATGATTTGGCACTTGCCACCG
1128753	TGCAGGCGAGTTGTTTTTTTAGACATAACATTGCTGCGCTACTGAACAAGGGAACAGGTGCGCTCGCTG
1128983	TGCAGTGAAACACCTACGTACAAGACAAAATAAAATGTTACCATAAGATGTAATCAGTGTTGTGACCGA
1129940	TGCAGAAAGGGGGGCGCTGGATGGGTTTCACACCCCTGGCGATCCCACGAGCGAGTTTTCCG
1131209	TGCAGCCCCGTGTCACGCCCGCGTCCGCCGTAAGCGCAGCCCCGCGAGGCCTCGCGCGCCGCCAGTCGC
1131380	TGCAGAAAGTCTCGCGTTGAGATTTTCGTGGTCGTGGTCGTTACTGGACCG
1132527	TGCAGCTCACTGGATCCGTTCGGAGCCATGCCTTGAAGAAGCACGTAGCCGCCG
1140016	TGCAGGGGCGGACCCAGGACAAAAATGACCCGGGGTCCCATGTTAGGGTGGACACGGTCCGGACCGGTG
1141877	TGCAGTCGCGACCTACCCGCGTCACCGTCTGGCCGCCCAGTCCGCCTGCCAGCTTTGACGCCTGGCCGA
1142135	TGCAGGCACCAGTTCATATCATCCTGGTGCTGTGTATGCTTAATCTGATGGCAACATTCATGATCATCA
1144525	TGCAGGCTTCGGAGGCGGGCGCACGGGCGAGGGCGGCAAGGAAGCCGTTGAGGGAGCGCCCG
1152090	TGCAGTTTTAGCCGTGAGGGCGATGAGGTTGTAGTCGTGGGAGGCATTGGTGGTGCAATAGGAATTGTC
1160493	TGCAGGCCCCTCCCGATCGGGCCAGAGCCGCCGCGCCCGTGCACTTCCG
1163169	TGCAGAGATCGGTCGCGCCTACACGCATAAGAAATCTGTTGTCCGTATGATTGTGTCTCGATCAGCCGA
1166537	TGCAGGCCAGCAGCTCCGACGTTGTCGCGGCAGTGTAGATGGCGCGAGGGCCGCGCGCCG
1176545	TGCAGAACCGAGCAGGCATCATGACCACACAAGCCGAACAGAAAAATCCAAGCTCAAGTGGGTTATTGG
1195926	TGCAGTCTCGTTGAGCTGCCCTGTCGTGTGTAGAGTCGCCTTGACTCACGCACCTCCATTTAAGCCGCC
1202636	TGCAGGCTGAGCCACGGTGAGCAACACAGTGGGCCGCAATTAGCTGCACGCCACGTTGTCGGCGTCATC
1204248	TGCAGAGAGGGCAGGCAATGGTTGTGGATGTGCAGTGAGCTATCAGCTATGGCCAGCGATTTCACGACA
1207903	TGCAGCAGCACGATCTGGAGGTCAGGCCTGTCGTGCTTGATGATCACCAACCCTGGATTGGTCTGCGTG
1210498	TGCAGCTTGGAACTGTAGAGGAGGCAGATGGCGCTCCTCGTCATTGCCCGCCAGGGAGGCCATAGATGG
1211674	TGCAGCAGCATAAGAGCTGCGGCCCACTTCCTCTACCAGCATCGGAGCTGCGCCAATCTTCTTCTCGCG
1216086	TGCAGAGCTTCAGGTCAGCGAAAATACCCAGATTAGACTAAAAGTAGCAATAATAGTTCACCG
1218027	TGCAGTGGACCATGGCCGAGCTTGTGAGAAACCCAAAAGTAATGCACAAGGCACAAGACGAGGTCCGAC
1218902	TGCAGAAATTCAAAAGACTCCCCTTGGGGACGACTCAACAAGCTCAACCCTAGCGCCG
1224411	TGCAGTGCACCTCGCAAGCTCCTGCGCGATGCTACGATGGCCCCCTCCAGGACCACCACCTCCACCTAC
1229564	TGCAGCGGCGGGTCACAACATTGGAGGTTAAAACTGCACAACATGTGCTCCG
1232930	TGCAGCGCGTCTCCCCTCCGAGCACACTCAACACCTCCACTAGCCTGCTTGCCGCGGCGGCGGCTGACG
1241602	TGCAGTCCCGTGCATCGCCGTGCCGTGTCTCCGTGCTACGCGCCATTGTGCCTCCACTATCGTTGCGGA
1242076	TGCAGTCGTGGATCGCGGCAGACCGGCAGTCCTCACAGCTGGGGACGTTGCAGTACCG
1243576	TGCAGGCCCACATGCGCCTAGCCTATTTGTTGCCTATCGTGTCGCCATCAGACATGGCTAGCTGGTTAA
1253163	TGCAGTGGTGACCGCAACTTAGAGACGGAGCGATGAGGCAGAGGGAAGCTCGCATCCG
1254789	TGCAGCACATTGCCCTAATATACGAGGAACAAATATATGAAGCTATTTCATGTCGCCTCCTGCCGAGAT
1255154	TGCAGCAACCGAATGCACCGAAGTAATTTCGGTTTCTGATATGAGCTGACCCG
1255333	TGCAGGGTGGTGCTGGCGCCGCTGACGAGGCAGCGCTCCTACGGCAACGTTCCGCAGCTGCACGCTGCC
1255911	TGCAGCTCGTCCCGCCACGTCAGTTGTACACCCGCCTCTTCGCCGTCCACGGACTACTGCGTCCGCCAT
1265133	TGCAGTTCTAAAACGATAGTGTTTGGGGTTCAGACCTTTGTCCAACCCG
1282595	TGCAGTGCACGCATGACAGCGATGGCGACCGACTGCAAGAGGATACAGCACACGGGGAGGAGAGGAAGG
1296008	TGCAGTTATAAAAAGAATACACCAGTGTGCACGTACGTGTACGTCAGACAGGCAGCTCGGCCG
1296907	TGCAGCTAGAGCTGACTTTGTTTCATTCTGAATAATGCGGTAGTGGCCCAACATTCAGGCCACTCAAGA
1724021	TGCAGATATAATTTGAGCATGATTACCGTAGTGCGCATGCCGTGATGCGTTGCCGATGTCGACATGGCG
1862218	TGCAGCTGTTCACGCGGCTCACGCAGCTCACGCAGCTCTGCTGTAACCTAGCCG
2256820	TGCAGCTTCTGCTTCTCTTTTTCCAAGCGCAGATCCATTATGATTTCGAAATCAGCCTTCATGGATTTG
2262750	TGCAGCTGGTCCCCTTGAGCTGATGCACCAGTTCGCGCACCATGTCGAAGTCCACATCGGGCAGGTTCC
2264147	TGCAGGAGTCGGGATCGAGTACGAGGATGAGGCCTCTGCCTCCAACATCACCATGGATGCCGCGGAACT
2266736	TGCAGAGTTTGTTGCTGCTCCAAATCCTCTGCTTCGACAACTAGCCAACCTACACGTAGCTACTGCCGA
2275353	TGCAGACAACTCGAATCTGGACTGTGTTGTTGAGAGTAAGAATCTGGACACCGTGGACTGCACACACCG
2275664	TGCAGAAGGAGATCATTAACCACTCTCCTGAACTTACCCATCATACGTCGATTAAGGTTTTGATTATTC
2277405	TGCAGTGGGTGGCCCTAGGACAATCAGTGATTCACCCCTCTGCCCCTCCGTCATTGGTCTCCTCTCCTC
2280550	TGCAGCGGCAGAGCGGTGTGCGCGACCGCCACAACCAAGGCGTTGGTACAACGTAGTGTGAGAGTAGAG
2289496	TGCAGTGTCAAGGATCGATGAGCTAGATGAAATTCAATTTGTTGCAGAAATGCAAGTGAACATGAGCAG
2293653	TGCAGGCGCCGCCGAATGCGCTCATCGAACGCCTTCAGCCAGCCTAGCGCTTCCTCAAACGCCATGGTC
2300494	TGCAGTGTAGTGTAGGCCTGTAGGGCGACTGCTCTGCTTGGTGTCGAGTAAAGCATCTCAGGCCTGGCC
2303432	TGCAGGGCGAACGACACCTACAGCAAGCTCCAACAGTTCCTCGGCGACGAGCAGTACACATTCGCCTCC
2304621	TGCAGTCGCTCTTGATGAGTGTTGTTGCCTTGTTGAGGCCTGTAGTTTAGGGTGACTGCTCGGCATTGA
2324020	TGCAGGCGTCGATGATACGCAACCTTGTCCACCTCTCCTGTGTCGGCCTGCGCCCCGTGCTTGTGCACG
3020865	TGCAGCACCTACCTCGTTCATGAATCATGATCACCACCG
3021114	TGCAGAATTACAACACTAGAGACTGTTTTTTTCTTCCG
3021370	TGCAGAAGTGGGACCTAATATCCGCTTGTTCAAACTACTGACCG
3021820	TGCAGAGCTGAAGAAGGGAAATCATTTTGTACATGACATCAGCCG
3022312	TGCAGGAAAACTTTCACATTACAATGGAATTTACCCCAACCG
3022823	TGCAGCTCCCAAGCCCCTCCCTCGCCTCATTTGGTCACCG
3022965	TGCAGCTGTCTAGATACTTCTACGCCCAGTTTATTGATTTGTCGCCG
3023132	TGCAGAATGACACCAAGCAAGTCGCTCGCATTATTTGACTCCG
3024550	TGCAGCAAACAGAGCACTCAATCTACTCCTCAACGCACCG
3024800	TGCAGCCTCCTCACCACGGCGCACCCTTTCTTCTTCCTCCG
3025717	TGCAGTATGCTATAGCCCGTGGAGCCTGGGGCGTTGGTTGTCCG
3025870	TGCAGCTGCACATGACGTCGTGGAGTGCCAATTTGCCCCG
3028291	TGCAGGCACACACAGGCCGAAGAAATTGGAGGCCTGACTCCG
3031322	TGCAGGGGCACAGTGGCCGCGTTGACCAGACGGCAAGTTCGACCG
3222496	TGCAGCTCACGTAGCGAGGCCGTGGAGGAATCCAAACCACCCCCG
3533274	TGCAGAGCCTATGATGACGCAGTGGGTGGAAGGGCCAAGCCG
3534025	TGCAGGCGCATGTAGCACTGAGGCGGCGGATGGCAGAACCCCG
3534149	TGCAGCCAGGGAGTGTGAGGCACTACTTATGTTATCTCAACCG
3934172	TGCAGCGAGGCTGACGGACGACCCG
3934936	TGCAGATGGTTGATTCCATCACGGGAGCCG
3935338	TGCAGTATGGAGCATCCAGCGAGGATGTTGCCCG
3936214	TGCAGGTGTTCTTGGCGTCTCGAAGCCG
3936316	TGCAGGCTGCGGCGACCTCGATCGTCCG
3936997	TGCAGTGCAAGGCAGGCACCACCCGCATCGACCCG
3937582	TGCAGGTGCGATCTAGGCGTTCATATTTCAGTCCG
3937596	TGCAGCTTAGTGAGATTTTCAAGTCCTGGGGGCATGCTCTTCAACTCCG
3939788	TGCAGGCCCTGCATCGGCGATCTCTCCG
3941358	TGCAGGGACGGTGATGGTACGCGTCCG
3941998	TGCAGCAGCCCAACGGCCAGTCCCCTCCCCGTCACCGCTGGTGGCGGTCCG
3943217	TGCAGTGGAGTGGAGGGCCCGCCCCG
3944543	TGCAGGCCATCGCGTACGCCTTGCCGCAGCACCGCGGCCACCCCG
3944795	TGCAGCAGCGTTGGCTCCATGAGCGGCGAAATCAGTCGCGGCTCCG
3944943	TGCAGCGTCTGCCACCATGAGCCACACCGAGACCTCCATGCCCG
3945408	TGCAGCAGGACAGGGGGCTGACCCG
3947404	TGCAGCGCAAGGAACTCGACGAGCTCAGGCGGGATCGGGCCG
3950026	TGCAGATCACAACCACGGCTGTGAGCTGGTTGTGCCG
3950468	TGCAGGAAGCAACACGCAACAAATCAGTCGAATCGTCTCGGCGGAGATGAAGGATCGTCAGCCG
3951963	TGCAGATTCGAACCCAGAGAGAGTGGTCCTCCG
3953130	TGCAGTCCCTGCTAGCGCACCTATGGGTCGCCGTGACCCGCGCCCG
3953607	TGCAGCAGCTATTCCAGCCTGGCACGGTGGCCG
3959793	TGCAGCAGTTGGTCCAGCCTGGCACGGTGGCCG
3960888	TGCAGAAATTGGCACAGAAGATCCG
4262123	TGCAGCCTCTGCGCTGGCCCCGCGCGCTGCTCCAGCTCCGCTGCACCTGACTGCTGCTTTTCCCGTCCC
4395898	TGCAGGCTATGCTCACGACAGTGCGCCTCTCCG
4405434	TGCAGGAAAAGTCACCATCATTCCTTCCG
4407893	TGCAGCTCGTGGCATCCGAGATAAGAACAACGTTTGACCCAGCAAGCAAATCCCAAGGAGATCCTAGCA
4410674	TGCAGATGTGATGTGCCTGGTGGTTGGATGCCG
4440100	TGCAGATGAGCTCGGACGAGGCGCGGACGGGCTATAAATAGCCG
4536646	TGCAGAGTCCCCATGTTTGTCACCG
4537747	TGCAGGAGTGCCTCGCCAGAGCCG
4538008	TGCAGCTCACCGTGTGTATACTTGTTCCG
4539913	TGCAGTGGCGCGCCATGTTCTCGGCCG
4540386	TGCAGCGACGAGATGGTCGCCGTGGCCACGCCG
4540612	TGCAGCTCCGTCGGCCTCCTCGTCGCCGCTTCCG
4540714	TGCAGCCTTCAGCCTCCCGCAAGAAGATCGAGGTAACTGCCTGGTCTTTTTTGTGAGAGATGTTTGTGA
4541147	TGCAGGAGCGCTGCTTGGTTCCAGATCTGCCCG
4541202	TGCAGACGGAGTTGCAGACGTAGTCGAGGACGCGTATGCCGTCGCGGAGGCGGCCG
4543748	TGCAGGGAGCAAGGCGGCGAGGCTGAGGCAGCCG
4543821	TGCAGAAGCGGCTCGTCGATGACGAAAACAGGTCGGTGTCCG
4909759	TGCAGTGTGGACGCAGGGGCGGACGGTGGGCGAGCGCGTGCGGGAGGAGAGCTCCG
4910863	TGCAGGTCCTTACGGCAGCGGCAACGACCG
4988984	TGCAGCTCAAAGAAGCCATGCTGGATGCCGGCGATCTTGAACGCCTCCGCTGCGTTGACCTTGCTGCCG
4989100	TGCAGTTCAAGTCCGTGACGCAGAACGCGTTCGTGGCTGCCGAGAATGGCGGCGGTGCGGCGCTGGTCG
4989150	TGCAGCTGTGTGCCATCCTGCTCCATCGATGGACCG
4989303	TGCAGGCGGCAAGGATGCAGCGGGACCAACCG
4989579	TGCAGGCTTCGCCCGCCAGACTCCACGCGCACCG
4989615	TGCAGCTACGTACACTTTGGGCCG
4989865	TGCAGGTGCCGTGCCCCAACGCCG
4990013	TGCAGGTCCTTACGGCGGCGACAACCACCG
4990028	TGCAGCAGTTGGCGTTGTGGCGGCACCG
4990136	TGCAGGCGCCGGTTTGCAGAAACAGTACAAACCG
4990242	TGCAGCACCTCCATCGTCCGCCTCTGTTTGCCG
4991196	TGCAGATCGAGGTGCGAAGGATTTTCCG
4991410	TGCAGGTGATGGAGGTGGCTGAGGCTAGCCG
4991454	TGCAGGCGGTCGATTCGCTGCCGAATCGACCG
5324875	TGCAGGCTCATGGCGTTGAGGGCGTGGACGAGAGCGGCTTGATCCCACGCCG
5325193	TGCAGGAGAAGAACCAAGATGCCCTCGAGGCGAACCTACGCTTCGTCGAGGTGCCG
1188404	TGCAGCCACCCTCTCTCTGTATAAGCCATTAACAAAGAAACTGGACATACCCTAATCAGTCAGCCGCCA
1193041	TGCAGTTGCACGCATATGCAATGCTAGCAAGCAAGCACATGGCCTAGCAGCTTGATGGATTCTTCAGCT
1221867	TGCAGCCTGCCCGTGGGTTAGCAAGAAAACAATATTGCATCTGCTCAACCCCG
1223165	TGCAGTTTCGTTGCAGCTGCCAAAGCAATGCTGATTACTGTGGTCAAACCG
1227374	TGCAGCTTCCGCACCGCCACATCTCCTTCGCCGTTCCCCTCGGCTCCGTCGTCCTCCTCCTCCCCTCGC
1227434	TGCAGCCGCGCAAGAGGAGGAGAGGAGTTGGTGGTGCTGCGGTGGGCTCGGTTTGTCGTCTGGCTCTCC
1228049	TGCAGCCGCAAGCTGCACGTATATAAAGTACGGTAGTGGACTTGGCGCGTGCATGCATTTATGTCATGA
1228059	TGCAGGCGAGTGCTTTGGCGATGTCGCGGGTTGCACGATGTCTTCAACGCGTCCTCCTCAAGGAGCCGC
1228076	TGCAGAATGGTAACACTTCTTGTGCTACACGACACCGACGTGTGTTTGTAACTCCG
1228082	TGCAGGTTACAATGTCGGCTGCTTCTTTGTTGCTTCGCTTGGCTTCTTTCTATATACGTCTTGATCAAC
1228093	TGCAGACAACTACCTCATCAACTGCGGCTCCACGGCCGACGCTAATCTCCCTGATAGGAGGGTCTTCAA
1228121	TGCAGCCGAATCTCTCTCCCTTCGTGCTGTCTCCAGCCGTGCAGTGCTAGCTAGTCTTGGTGCTGCTTG
1228136	TGCAGGAGGTGAAAGGTGGAGATTTGGGAGGGGTGGGGAGGGAAGTGAAGTGAGGACGAGAGAGTACAT
1228191	TGCAGCATTGTGCGATCATGAACCTTTTGTAGCTCCCTCTCAAGAAAGGGAGACAGGGGTAGGCCGAGA
1228204	TGCAGCCACAGTCACCTCCTCCACGTCTCCTCATTAGCCTGAAGAATGTACCG
1228610	TGCAGCTGTGGAAGTGGGAGCTCCTCGCGCTGGCGCTCGTCTGCTGCCGCCTCGTCTCCG
1229226	TGCAGAGAAACGTACTCGCAGTCATGTGGACTCGGGTAGGAGAGCAGCCG
1229481	TGCAGGAGGAGCCTGCGGCGAGGCCAGGGAATGACGAAGCCATGGAAGACGAGGACGAGGAGGAGGTCT
1229605	TGCAGCCCACGGGTCGCGGCCGCCATGACGGCAACAACAAGCGCCTGCCTAGCCCTAGCCGCGCGTCCT
1229706	TGCAGAGATGTGGGCTTAGTACTTGGATTTAGGAGGATGGCGAGGGATAATGGCGACGGGCTGGCGGCG
1231176	TGCAGCTGGATGTTGATTTTACTGGGCTCAGCGTTCATAGAAGGTGCGCACCG
1232435	TGCAGCTTCATCGTACGAGCATCACGATCAAAGCAGCCATCGCTGGGTCCTCCGATAAATGTCATGGGA
1232447	TGCAGTGGCGACAACGTCTTCATGCCTACATCCTCCCCCAGCGCAGCCACACGCACGAGGCGTGTTGCC
1232880	TGCAGGCTTGAGCATCAAGAACACCGATGGAGATAAACGCACGGTGATCCTTATCAAGTCCAAGGAAAT
1232976	TGCAGACCAACGACCCGATGATGAGCACCAAGCTCACCCACTGCAAGATGGTGAGCACGCCCAGCTTGC
1233021	TGCAGACCAACGCCCCGATGATGAGCACCAAGCTAACCCACTGCAAGATGGTGAGCACGCCCAGCTTGC
1233075	TGCAGCACGGAGATAGGGTTCGTGTAGTGCATCTTAGGTAGCAGAGGCCGCCCGTACTGTGCGAGCGTG
1233096	TGCAGTTTCGCCGCATTCCGTGAAGGCGGTCCTGACTCTGCTCCTTAAGAGAAATTAATCACAAGTCCT
1233283	TGCAGTTTTACCGATAACTACAAGGCCGAATAGCGTGTGCCAACTCAGCTACACCTAAAAAGCAACACG
1233303	TGCAGGCAGATTGCGTTTGAGTTTTTGAACCAAGAAGCACAATATTTGCGTTTAAAAACCATGTGTCCG
1233345	TGCAGTATAAATCAAAAGAGATGGGTCATTACTGGAGGAAGAAGGATAAGACAGAGAGCCG
1233352	TGCAGAATTCCAAATGTGGTTCCATAAGGAGCGGTGTCCATCTGGAATAGTACCG
1233392	TGCAGGCCATCTCCGACCCCGACCATGGTGTGTGCGCATGAAACCCTCCTCCCCCTGTCTTGTCTTGTG
1233580	TGCAGATTGGTATGCGTGGGTCTAGCTTCCGACACTTCCTGTGCTACACGACACCTATGTGTGTTTGTA
1233642	TGCAGGACAATCTACAGTCACCATCATCTGGTCAATCGGAAATAGATCACCACCACGAACCAAAGATCG
1233689	TGCAGATTTTGGGATAAGTACAATTATCGTATTATTCCAGCCTTCGGGAATATCACCACCCCTTAGTAC
1233733	TGCAGTTGAAATGGACAGAGACCATCCAGCATCAACTCATCCTAGTGCAAAATTCACCCGTAGAACCAT
1233774	TGCAGCTTTATTTAACTGGACTGATTTGCTTGGATGCAGTTTGAATAACCATTATAGATCGGTTCTGGT
1233810	TGCAGTTGGCCCGTGGATTTGTTTCAATCCGTATACAGGTCAGCCCCTACAGGGGTCGGGTGCCCAGGC
1234084	TGCAGCCACACCCATGGATGGATGGATGGATGGATGGGGCGACCACGGACGCGGGCTGTTCCG
1234589	TGCAGTTTGCTTGCAGGGGCTCCGTTGGTGCGGCCGTGGAGTTCTGCCCATAGTTGCGTGATGTTGACT
1234617	TGCAGCAGCGGCGGCAGGCCCAGCCACGAGGTGGCCAACTACATCCAGACGCTCATTGCTTCCACGCTG
1234730	TGCAGGTCCTGCATGGAGGAAGAAGAGATGGTGACATTAACCCCCACGGGGCACGCACACCG
1235823	TGCAGGGGTAAAGAGCAAGCAAGCAGGCCAAGGCCAGCACTTGATGATGCGAATTTGAACCCACAGAAT
1235916	TGCAGTAGCATGTGCATTTATCTGATTGAAGGGTTGTCGGCACTCTTACTCGCCCACAGCAACGGGTCG
1236941	TGCAGAGGTGAGCTAATAACCACAGTAGGTTGCTGCGCATAGCCATCGGCATTACCTCGCCG
1238024	TGCAGCGTCCTATGTTGTGGTGGGATCTCTGCCACAATTGTTTACGGTTGAATACGAGGGAGTTGAAAA
1238369	TGCAGTGCAGTGGCACTGGCATCTAGCCAGCTATGGCAATTATATATCGTCGCCG
1238514	TGCAGCATGCAGCAAGTGGAAGAGACCAAGTGCATCCTCCGTGTCCTGCCG
1238581	TGCAGGAGGCGGAGCGGTTCAAGGACACCGACAGGATCACCGCCATCTTCGTCGGCGAGATCAGGCGCC
1238858	TGCAGAAGACGTAAGGGGTGGACAGATAGTCCCAAACCTTGCCCACGACGCACTTGGCAGTGGTCAGCA
1239454	TGCAGCTCAAGTAAATTAACCTACAATGGTTATTCAAACTCATCCCAATCAAAAGAGGGCCCG
1239918	TGCAGAAACTTGGGAGTGACTCAAAGTCAGTACGTGTGAGCAGTTAGTGGAGATATTAGTGGGTTAAGC
1241582	TGCAGGATCAAGTGCAGATGCACGCGCTCCGCGTGGTGGAAGAACGGTTCAGAGAACACGATCCGAGAT
1241835	TGCAGACCATGAAATCTTAATTTCTCTGTCAACATCCTGTGAATTCAGAGGTGACCTGCTGGATGATCA
1241965	TGCAGGATGAACCACAGCGACAAGCTCCCCGAGTAGCCCAGTAGGGCCGCCGTCCCCACCGCCCAACTC
1242706	TGCAGTTTAATAATTATCAGTGTGATCATTTTCTGCACAAAACAAAGAGCATATGTATTACCG
1244206	TGCAGCCAACGGCAATGCGCAACTTCCTGGCCTCCTCCAGCCGCACCGATGGCCCATGGGCCCTCTGGT
1244421	TGCAGCCGCCACACAGAGGGGTGGAGAGGGGAGAAAATGATATTAGGGCAACGCTAGGGTTAGGTTTGA
1244985	TGCAGCTGGAAACCAAGATGGCCACCACCACCAGGGGGCAACCAAGACAGCCGAGATGAACACGGGTGG
1245810	TGCAGATTGTTGATCTAGAGGTAGAGGAAGGATTGAGTCTGGGATGCAGCCG
1246215	TGCAGCTCCACCCACGAGCTGCCGTCCATATGGAAGAAAATCCTATACGACCG
1247131	TGCAGTTGTTGCAGGGGCGCATCATATGTCGGAGTAGAGGAATCACTGGCCG
1247192	TGCAGCCCGCGTCAACCACCACCACAGAAATGAATCAATTGATCTGCGGACAAAATCAACATCTATAGC
1247353	TGCAGCTTTGGGGAGAGTTGCCGCCACAACCACCCTCGCGATCAAGTTGCCGTGGTGAGCCG
1247574	TGCAGCCATGGCTGGCACCGCCGCGGGAACAGCCTCCTCCCTCACCTCGCCCTCCCTGCCTGCCACCAA
1247803	TGCAGCAGGAAAGCCTGAACTTATATGCAGGTAGTGCATCGCAATGATTTCCCCG
1248900	TGCAGGCTGTGCGTGGCGCAGGCGGTGGCTGAGCTGCCCAACTACTGCCG
1248930	TGCAGCTAGCTATAGGTTGGAGGTAGCTAGGCGACGTCGCGCTGCTCCTCCTTGATCGCGCCG
1251853	TGCAGGCCACGGAGGGCGTGGCACGGGTGAGGGCGGCAAGGAATCCGTTCAGGGAGCGCTCGGGAACCG
1252764	TGCAGGTGACCAGTTCCCTGGTAGTTTCCAGCGTGGCAGCCCGCTTCACCTCCCCG
1254119	TGCAGCTCCTCGCCGCCCCTATCCAGTAACATCGTGCAACGGCGCTGCCAGTGTTACGGGGAGCAAACG
1255268	TGCAGGCATGGTCCACCGAACATGGCAAGCCATGATGATCATGCAACGAATAATGCAGGGAGCAGCGAG
1255968	TGCAGATCGTGATGGCGTGGCCCTCGCGGAGCAGCTCCCGTGCAGCCACCAGCACCATCACCGCTGCGC
1256169	TGCAGGCGTTTGGCCTACCTCCCTCGCGAGCTCCCCGTCCTGGATCTCAAGGTCAGCGACGCGCTCCCG
1708312	TGCAGCAATGGGCCACGATCCAGGCCACATGTTGCCAACATGCATACATGGACGGCTTGCGGACTTATT
1862655	TGCAGCAGCAGCAGCAGCGGGTCGTCGATGGCATGAAATCCTGGTGGTGGCCG
2252573	TGCAGGCTCATCACACAACTTCCAGCCAAGGTCGAAACCTTTCCATCCTTCAATTCTTTGCAGGGCCGA
2254254	TGCAGCTGTAGTACGCGAGCTCACGGCATGCATCGAATAATTCCAAGGATCCCACCGACCAGCCCGCCA
2256143	TGCAGTCAACGCAGGAGGAGGAGCAGATCGACACTCAGCTCAAGGGCAAGGCCTCAACCG
2259165	TGCAGCAGATGAGCCTTTGGTAGTACAAAGGAAAGCGCACACACCGTTACAATGAGCCTTTTCCCTTGC
2289375	TGCAGTTCCCTCCGCCTACTGCCGCACCAAATCCTGCTACATCGGAGATTCAAGAAGCGTTCTTGCTTC
2289863	TGCAGCAACCGCTACTCCTCGAGCAGCTTGAGCTCGGCCTTGAGCTGCTCCATCTTAAGCCCCATGGAC
2290079	TGCAGCTGTCGAGTAAGATCGTGCCGCTTATACTCGGATCATTGCTCTATCACTTTGACTGGACGTTGC
2291187	TGCAGCTCAAAGAAGCCATGCTCGATGCCAGCGATCTTGAATGCCTCGGCGGCATTAACCTTGCTGCCG
2375317	TGCAGAGACGCGCCGCACGAGGCCGCGAGTTTCTTCTTGCTGTCCCAGCGTTCGACGGAGTCGGCACGT
3384623	TGCAGCTACCCAGTGCACCTACCTACTGATCAGTTTGCCG
3384736	TGCAGTCTCACTCTCTGTCTTTAGTCCAAGCGCTCAACTCCG
3384815	TGCAGATAAACTTTCACATTACACTGAGAATTTACCCCAGCCG
3385145	TGCAGGTTGGGGTATGGGGTCTGATAATGGGGTTCATCTTCCATGCCG
3934715	TGCAGGACGCCTCCTCATCTGTCCAGGAGCCCTGCCG
3936730	TGCAGGTGCAATGGCGAAAAAATCGATGGGACAACCTATAGTCCG
3937896	TGCAGCGTGATCTAGGAAGCATTGTTGCTTACTCCATGCATAGGCCG
3939353	TGCAGCGAAGGAGCAAGGGAGGAACCAGTTAGAGCCG
3939896	TGCAGTTTAACTAAACTTGAGAGACCTGCCTGTATGCACCG
3942173	TGCAGGTGCACGATAAATAAAGCGATTAAAGAAACTGCCG
3942301	TGCAGCCATGTGCACACACACGGCACCGCACCAAGCCAAAGCCG
3942757	TGCAGGCAGCGAACTGAAACAGCAGCAGCCATCGCAATCTGCCG
3943383	TGCAGGTTCTGAGGGCTCGGTCGAACTCGACGTCTCGCAGGAGTTCCCGATCCTCACCG
3943399	TGCAGGGATCGGGAGGCTCGGAATATATGGTTTGCCAAGACCG
3943499	TGCAGCGGCAGATTCAGGATGAGCGTGGGCGTGACGGCCTTTTCTCGCTCGATGATGGCGGCGGCGAAC
3946512	TGCAGGATGCGGGCTGCTGCTGTCACTCCTTGCGCCG
3949592	TGCAGGAATCACGCATGCGTGATACAGAAGAGCGGCCACCG
3952969	TGCAGCCGTCGAGCGGGAGGGTCACACCGACCGTCGCCG
3954470	TGCAGGCTGCATGTGATCACTTTGGTGGAGAAAATTTCCG
3955188	TGCAGCTCCTTCAACAACCGCTTCTCCGAGGACGCCGACTTCGCCCG
3955312	TGCAGCCCCGTCGCCACATATTCCCGAGTCAAACAACTGCCG
3956443	TGCAGGAATGGATTTGCGGCGTGGGGTAGAAGGAGGGCGGAGGCCG
3956900	TGCAGCAGAGCCATGGAAGTGCTCCAGGAGCTCTCCG
3959181	TGCAGAGGAGGAAGAACCTGAAGCAGCAGCTTCTCCTTGGCCG
4393710	TGCAGCCAGGCCGCGCTCGGCGTCGACGAGGATGACGGCGGTTCCTCCATCAAGAACCG
4393975	TGCAGCTGCTGGCCCAGCTGCTCGACGAGGTGACCGCGCTCTCGCCGTCCATCACTTCCCTGAGAAGAG
4396547	TGCAGTAGCTATGGACAGCTCTACTCGTTCTCCG
4396610	TGCAGATCTCTCTTTTGCTCACATTTGCGCCG
4396869	TGCAGTTTGGAGAAAAGAAACGCACACCTTAATTTGTCACCGCCG
4397381	TGCAGCCACAGGAGGTCCTTCTCGGGCATCATCCG
4538777	TGCAGTCGAAGATCGGGACAAAGTACCG
4539872	TGCAGCTGGCTCTTCGTCCCTTCGCCG
4989264	TGCAGCTGCTGATCAAGATAGCCG
4989458	TGCAGGAAGAACATGGGGATTGGTTGCGCCG
4989544	TGCAGCTCAGAGAACACGCCCTATTACCCG
4989565	TGCAGGCCGAAGCGACATGATTTCTCCG
4989577	TGCAGCTAGGCAATCCATCTCAACATCCACCG
4989626	TGCAGCCTTCGGGCGGAGTGGGACGGAGAGGCCG
4989931	TGCAGGGGAAGTGACTCGGAGGCCG
4989937	TGCAGAGGGACCCCGACCTCACCG
4990086	TGCAGCGTTTGTGCAGCCGACGCACTCTAAGTGCTCGATGAAATGCCCATTAGAGAGATAGGAGGAGGG
4990244	TGCAGTTCGTGCCCTCGTCATGGTGAACCG
4990412	TGCAGAAGATAACTTCCAGATGATTTTATCCG
4990559	TGCAGCAAGGACGCGGTAAAAAAGACCG
4990605	TGCAGACGCACTCATTGTCCATCCG
4990651	TGCAGCCTCGTCGTCCCGAGCCTCCG
4990757	TGCAGCCCACTAGGCCGTGACGGTACGCCG
4990834	TGCAGCACTTCAAGAAGCCGTTCGCTCATGAGCATGAAGAACTGAAGACCTTGCTGGAGGCCGTTCAGT
4990973	TGCAGGTGCATCTGGTGCTTTCCACACCG
4991190	TGCAGCAGCTGATCTAGACGTTGGTCGACCG
4991268	TGCAGACTGGCGCGCCGTCGGGGGACGGCGTCGAGGGCCACACCTTGACGTACAATTTCGTGGCCGACC
4991319	TGCAGAGGCATTCTTTCTGGGCTGAGTTTTTCCCG
4991439	TGCAGCTCATCCCTGCTGCCCACCG
4991484	TGCAGCAGCTTAAGCCCCGTTGCTCCG
5411761	TGCAGCGCGGGTCGGCCCAGCCG
7358434	TGCAGCAGCTGCGCCTCGTCCG
1097395	TGCAGCGATGGGCCGCTGGAGAGCCCTGACTAACAGCGGCAGGGGCCACAAGAGGAGACCG
1103588	TGCAGAAACCCCTTCCCTCTCCCTTCTTTCTCTCCACAAACTCTCTCTCCATGGGCGCCG
3947201	TGCAGGCAACGCCTCACGCTGGCCGAGGAGCCCTCGCCG
5410459	TGCAGCGACTCCCACGCCGCCCG
1237476	TGCAGATCCAATCAGCCGTCCGCGTACACCGTACACGACCCCATCACGCTTAGATTCGCTCCAGTACGC
1737009	TGCAGACCGTCGACGACGAGTCCTGAAACTCTTTTTCCGTTTTGTTTCTGTTGAGCCTGAAATGAATCC
2257944	TGCAGCATTTTGACGCACGCGGGCGTCAAATAGGGTTTGCCTACAGAAGGTCTCGATTAGCTAACCGAG
3936137	TGCAGGCCAGCTGCCGCTCGATCGCCGCCCCCTTCCTCGCCGACCCCCCG
4411309	TGCAGCTTGTGTTGCTCGCTTAGCGGCTGCGCTGCGCCACTACCGCCG
[truncated: 26,645 more rows]
